# Supplementary material for: Structure adaptation in Omicron SARS-CoV-2/hACE2: Biophysical origins of evolutionary driving forces
Source: Biophys J. 2023 Sep 16;122(20):4057–67. doi: 10.1016/j.bpj.2023.09.003 (PMC10624932; doi:10.1016/j.bpj.2023.09.003)
Supplement: Data S1. PDB of the final structure BA.1 for RL [file mmc2.zip › BA.1-end-of-1us.pdb]

CRYST1    0.000    0.000    0.000  90.00  90.00  90.00 P 1           1
ATOM      1  N   MET P   1     -29.991  64.376  33.176  0.00  0.00      PROA  
ATOM      2  HT1 MET P   1     -30.750  64.068  33.817  0.00  0.00      PROA  
ATOM      3  HT2 MET P   1     -30.413  65.060  32.516  0.00  0.00      PROA  
ATOM      4  HT3 MET P   1     -29.266  64.811  33.782  0.00  0.00      PROA  
ATOM      5  CA  MET P   1     -29.431  63.174  32.456  0.00  0.00      PROA  
ATOM      6  HA  MET P   1     -28.563  63.537  31.925  0.00  0.00      PROA  
ATOM      7  CB  MET P   1     -29.045  62.048  33.416  0.00  0.00      PROA  
ATOM      8  HB1 MET P   1     -29.620  61.099  33.367  0.00  0.00      PROA  
ATOM      9  HB2 MET P   1     -29.293  62.411  34.436  0.00  0.00      PROA  
ATOM     10  CG  MET P   1     -27.461  61.828  33.415  0.00  0.00      PROA  
ATOM     11  HG1 MET P   1     -27.170  61.414  34.404  0.00  0.00      PROA  
ATOM     12  HG2 MET P   1     -26.827  62.734  33.306  0.00  0.00      PROA  
ATOM     13  SD  MET P   1     -26.938  60.784  32.092  0.00  0.00      PROA  
ATOM     14  CE  MET P   1     -26.266  62.126  31.166  0.00  0.00      PROA  
ATOM     15  HE1 MET P   1     -25.335  62.533  31.616  0.00  0.00      PROA  
ATOM     16  HE2 MET P   1     -26.932  62.996  30.977  0.00  0.00      PROA  
ATOM     17  HE3 MET P   1     -25.971  61.836  30.135  0.00  0.00      PROA  
ATOM     18  C   MET P   1     -30.383  62.577  31.382  0.00  0.00      PROA  
ATOM     19  O   MET P   1     -31.584  62.904  31.342  0.00  0.00      PROA  
ATOM     20  N   PHE P   2     -29.909  61.771  30.404  0.00  0.00      PROA  
ATOM     21  HN  PHE P   2     -28.985  61.433  30.243  0.00  0.00      PROA  
ATOM     22  CA  PHE P   2     -30.758  61.032  29.498  0.00  0.00      PROA  
ATOM     23  HA  PHE P   2     -31.707  60.813  29.964  0.00  0.00      PROA  
ATOM     24  CB  PHE P   2     -31.056  61.786  28.181  0.00  0.00      PROA  
ATOM     25  HB1 PHE P   2     -30.062  62.055  27.761  0.00  0.00      PROA  
ATOM     26  HB2 PHE P   2     -31.600  62.723  28.425  0.00  0.00      PROA  
ATOM     27  CG  PHE P   2     -31.753  60.944  27.094  0.00  0.00      PROA  
ATOM     28  CD1 PHE P   2     -32.905  60.248  27.421  0.00  0.00      PROA  
ATOM     29  HD1 PHE P   2     -33.255  60.248  28.442  0.00  0.00      PROA  
ATOM     30  CE1 PHE P   2     -33.714  59.685  26.399  0.00  0.00      PROA  
ATOM     31  HE1 PHE P   2     -34.654  59.221  26.657  0.00  0.00      PROA  
ATOM     32  CZ  PHE P   2     -33.216  59.687  25.080  0.00  0.00      PROA  
ATOM     33  HZ  PHE P   2     -33.775  59.283  24.248  0.00  0.00      PROA  
ATOM     34  CD2 PHE P   2     -31.279  60.977  25.757  0.00  0.00      PROA  
ATOM     35  HD2 PHE P   2     -30.361  61.529  25.618  0.00  0.00      PROA  
ATOM     36  CE2 PHE P   2     -31.984  60.288  24.768  0.00  0.00      PROA  
ATOM     37  HE2 PHE P   2     -31.639  60.170  23.751  0.00  0.00      PROA  
ATOM     38  C   PHE P   2     -30.115  59.691  29.267  0.00  0.00      PROA  
ATOM     39  O   PHE P   2     -29.012  59.592  28.762  0.00  0.00      PROA  
ATOM     40  N   VAL P   3     -30.792  58.598  29.714  0.00  0.00      PROA  
ATOM     41  HN  VAL P   3     -31.733  58.657  30.036  0.00  0.00      PROA  
ATOM     42  CA  VAL P   3     -30.355  57.297  29.419  0.00  0.00      PROA  
ATOM     43  HA  VAL P   3     -29.448  57.251  28.835  0.00  0.00      PROA  
ATOM     44  CB  VAL P   3     -29.948  56.498  30.699  0.00  0.00      PROA  
ATOM     45  HB  VAL P   3     -30.012  55.402  30.527  0.00  0.00      PROA  
ATOM     46  CG1 VAL P   3     -28.459  56.749  31.056  0.00  0.00      PROA  
ATOM     47 HG11 VAL P   3     -27.791  56.317  30.282  0.00  0.00      PROA  
ATOM     48 HG12 VAL P   3     -28.225  56.098  31.926  0.00  0.00      PROA  
ATOM     49 HG13 VAL P   3     -28.259  57.769  31.450  0.00  0.00      PROA  
ATOM     50  CG2 VAL P   3     -30.795  57.006  31.814  0.00  0.00      PROA  
ATOM     51 HG21 VAL P   3     -31.867  57.001  31.522  0.00  0.00      PROA  
ATOM     52 HG22 VAL P   3     -30.593  58.045  32.150  0.00  0.00      PROA  
ATOM     53 HG23 VAL P   3     -30.757  56.391  32.738  0.00  0.00      PROA  
ATOM     54  C   VAL P   3     -31.473  56.486  28.725  0.00  0.00      PROA  
ATOM     55  O   VAL P   3     -32.660  56.850  28.851  0.00  0.00      PROA  
ATOM     56  N   PHE P   4     -31.113  55.480  27.922  0.00  0.00      PROA  
ATOM     57  HN  PHE P   4     -30.161  55.201  28.022  0.00  0.00      PROA  
ATOM     58  CA  PHE P   4     -32.085  54.597  27.293  0.00  0.00      PROA  
ATOM     59  HA  PHE P   4     -32.756  55.301  26.824  0.00  0.00      PROA  
ATOM     60  CB  PHE P   4     -31.484  53.697  26.239  0.00  0.00      PROA  
ATOM     61  HB1 PHE P   4     -32.345  53.131  25.824  0.00  0.00      PROA  
ATOM     62  HB2 PHE P   4     -30.685  53.053  26.663  0.00  0.00      PROA  
ATOM     63  CG  PHE P   4     -30.763  54.367  25.156  0.00  0.00      PROA  
ATOM     64  CD1 PHE P   4     -31.575  55.043  24.230  0.00  0.00      PROA  
ATOM     65  HD1 PHE P   4     -32.619  55.304  24.317  0.00  0.00      PROA  
ATOM     66  CE1 PHE P   4     -30.979  55.473  23.021  0.00  0.00      PROA  
ATOM     67  HE1 PHE P   4     -31.602  56.042  22.348  0.00  0.00      PROA  
ATOM     68  CZ  PHE P   4     -29.609  55.219  22.735  0.00  0.00      PROA  
ATOM     69  HZ  PHE P   4     -29.115  55.551  21.834  0.00  0.00      PROA  
ATOM     70  CD2 PHE P   4     -29.416  54.063  24.936  0.00  0.00      PROA  
ATOM     71  HD2 PHE P   4     -28.893  53.488  25.687  0.00  0.00      PROA  
ATOM     72  CE2 PHE P   4     -28.887  54.542  23.690  0.00  0.00      PROA  
ATOM     73  HE2 PHE P   4     -27.879  54.271  23.416  0.00  0.00      PROA  
ATOM     74  C   PHE P   4     -32.981  53.743  28.271  0.00  0.00      PROA  
ATOM     75  O   PHE P   4     -32.456  53.280  29.294  0.00  0.00      PROA  
ATOM     76  N   LEU P   5     -34.224  53.446  27.908  0.00  0.00      PROA  
ATOM     77  HN  LEU P   5     -34.615  53.948  27.141  0.00  0.00      PROA  
ATOM     78  CA  LEU P   5     -34.946  52.409  28.579  0.00  0.00      PROA  
ATOM     79  HA  LEU P   5     -34.552  51.938  29.468  0.00  0.00      PROA  
ATOM     80  CB  LEU P   5     -36.344  52.873  28.951  0.00  0.00      PROA  
ATOM     81  HB1 LEU P   5     -36.961  52.121  29.487  0.00  0.00      PROA  
ATOM     82  HB2 LEU P   5     -36.946  53.242  28.093  0.00  0.00      PROA  
ATOM     83  CG  LEU P   5     -36.369  54.044  29.924  0.00  0.00      PROA  
ATOM     84  HG  LEU P   5     -35.740  54.894  29.583  0.00  0.00      PROA  
ATOM     85  CD1 LEU P   5     -37.817  54.673  30.009  0.00  0.00      PROA  
ATOM     86 HD11 LEU P   5     -38.141  54.995  28.997  0.00  0.00      PROA  
ATOM     87 HD12 LEU P   5     -37.766  55.648  30.539  0.00  0.00      PROA  
ATOM     88 HD13 LEU P   5     -38.486  53.903  30.451  0.00  0.00      PROA  
ATOM     89  CD2 LEU P   5     -35.910  53.738  31.374  0.00  0.00      PROA  
ATOM     90 HD21 LEU P   5     -35.874  54.710  31.911  0.00  0.00      PROA  
ATOM     91 HD22 LEU P   5     -34.903  53.297  31.536  0.00  0.00      PROA  
ATOM     92 HD23 LEU P   5     -36.621  52.975  31.755  0.00  0.00      PROA  
ATOM     93  C   LEU P   5     -35.075  51.229  27.578  0.00  0.00      PROA  
ATOM     94  O   LEU P   5     -35.586  51.387  26.494  0.00  0.00      PROA  
ATOM     95  N   VAL P   6     -34.778  49.978  27.983  0.00  0.00      PROA  
ATOM     96  HN  VAL P   6     -34.341  49.943  28.878  0.00  0.00      PROA  
ATOM     97  CA  VAL P   6     -35.107  48.762  27.430  0.00  0.00      PROA  
ATOM     98  HA  VAL P   6     -35.892  48.912  26.704  0.00  0.00      PROA  
ATOM     99  CB  VAL P   6     -33.965  48.045  26.720  0.00  0.00      PROA  
ATOM    100  HB  VAL P   6     -34.213  47.036  26.327  0.00  0.00      PROA  
ATOM    101  CG1 VAL P   6     -33.400  48.883  25.571  0.00  0.00      PROA  
ATOM    102 HG11 VAL P   6     -32.620  48.229  25.126  0.00  0.00      PROA  
ATOM    103 HG12 VAL P   6     -33.031  49.865  25.937  0.00  0.00      PROA  
ATOM    104 HG13 VAL P   6     -34.174  49.123  24.812  0.00  0.00      PROA  
ATOM    105  CG2 VAL P   6     -32.856  47.657  27.667  0.00  0.00      PROA  
ATOM    106 HG21 VAL P   6     -32.050  47.130  27.114  0.00  0.00      PROA  
ATOM    107 HG22 VAL P   6     -33.185  46.988  28.491  0.00  0.00      PROA  
ATOM    108 HG23 VAL P   6     -32.365  48.456  28.263  0.00  0.00      PROA  
ATOM    109  C   VAL P   6     -35.718  47.829  28.404  0.00  0.00      PROA  
ATOM    110  O   VAL P   6     -35.530  47.935  29.613  0.00  0.00      PROA  
ATOM    111  N   LEU P   7     -36.581  46.884  27.984  0.00  0.00      PROA  
ATOM    112  HN  LEU P   7     -36.568  46.657  27.013  0.00  0.00      PROA  
ATOM    113  CA  LEU P   7     -37.272  45.990  28.824  0.00  0.00      PROA  
ATOM    114  HA  LEU P   7     -37.651  46.487  29.706  0.00  0.00      PROA  
ATOM    115  CB  LEU P   7     -38.587  45.304  28.195  0.00  0.00      PROA  
ATOM    116  HB1 LEU P   7     -39.147  44.764  28.988  0.00  0.00      PROA  
ATOM    117  HB2 LEU P   7     -38.371  44.578  27.382  0.00  0.00      PROA  
ATOM    118  CG  LEU P   7     -39.561  46.249  27.482  0.00  0.00      PROA  
ATOM    119  HG  LEU P   7     -39.021  46.569  26.565  0.00  0.00      PROA  
ATOM    120  CD1 LEU P   7     -40.914  45.659  27.007  0.00  0.00      PROA  
ATOM    121 HD11 LEU P   7     -41.543  46.396  26.464  0.00  0.00      PROA  
ATOM    122 HD12 LEU P   7     -41.567  45.331  27.843  0.00  0.00      PROA  
ATOM    123 HD13 LEU P   7     -40.698  44.795  26.342  0.00  0.00      PROA  
ATOM    124  CD2 LEU P   7     -39.877  47.546  28.264  0.00  0.00      PROA  
ATOM    125 HD21 LEU P   7     -40.665  47.295  29.006  0.00  0.00      PROA  
ATOM    126 HD22 LEU P   7     -40.200  48.309  27.524  0.00  0.00      PROA  
ATOM    127 HD23 LEU P   7     -39.037  47.952  28.867  0.00  0.00      PROA  
ATOM    128  C   LEU P   7     -36.455  44.895  29.409  0.00  0.00      PROA  
ATOM    129  O   LEU P   7     -35.612  44.338  28.671  0.00  0.00      PROA  
ATOM    130  N   LEU P   8     -36.690  44.417  30.630  0.00  0.00      PROA  
ATOM    131  HN  LEU P   8     -37.268  45.040  31.153  0.00  0.00      PROA  
ATOM    132  CA  LEU P   8     -36.085  43.287  31.350  0.00  0.00      PROA  
ATOM    133  HA  LEU P   8     -35.014  43.393  31.264  0.00  0.00      PROA  
ATOM    134  CB  LEU P   8     -36.601  43.318  32.738  0.00  0.00      PROA  
ATOM    135  HB1 LEU P   8     -36.255  42.387  33.236  0.00  0.00      PROA  
ATOM    136  HB2 LEU P   8     -37.712  43.299  32.708  0.00  0.00      PROA  
ATOM    137  CG  LEU P   8     -36.111  44.513  33.631  0.00  0.00      PROA  
ATOM    138  HG  LEU P   8     -36.374  45.494  33.181  0.00  0.00      PROA  
ATOM    139  CD1 LEU P   8     -36.776  44.460  35.041  0.00  0.00      PROA  
ATOM    140 HD11 LEU P   8     -36.926  43.401  35.345  0.00  0.00      PROA  
ATOM    141 HD12 LEU P   8     -37.750  44.979  34.912  0.00  0.00      PROA  
ATOM    142 HD13 LEU P   8     -36.218  45.006  35.832  0.00  0.00      PROA  
ATOM    143  CD2 LEU P   8     -34.581  44.456  33.806  0.00  0.00      PROA  
ATOM    144 HD21 LEU P   8     -34.169  43.439  33.984  0.00  0.00      PROA  
ATOM    145 HD22 LEU P   8     -34.346  45.110  34.672  0.00  0.00      PROA  
ATOM    146 HD23 LEU P   8     -33.909  44.930  33.059  0.00  0.00      PROA  
ATOM    147  C   LEU P   8     -36.653  41.953  30.797  0.00  0.00      PROA  
ATOM    148  O   LEU P   8     -37.788  41.915  30.362  0.00  0.00      PROA  
ATOM    149  N   PRO P   9     -35.915  40.827  30.787  0.00  0.00      PROA  
ATOM    150  CD  PRO P   9     -34.597  40.697  31.354  0.00  0.00      PROA  
ATOM    151  HD1 PRO P   9     -34.887  40.839  32.417  0.00  0.00      PROA  
ATOM    152  HD2 PRO P   9     -33.912  41.502  31.012  0.00  0.00      PROA  
ATOM    153  CA  PRO P   9     -36.351  39.548  30.149  0.00  0.00      PROA  
ATOM    154  HA  PRO P   9     -36.113  39.666  29.102  0.00  0.00      PROA  
ATOM    155  CB  PRO P   9     -35.427  38.490  30.806  0.00  0.00      PROA  
ATOM    156  HB1 PRO P   9     -35.254  37.574  30.202  0.00  0.00      PROA  
ATOM    157  HB2 PRO P   9     -35.764  38.193  31.822  0.00  0.00      PROA  
ATOM    158  CG  PRO P   9     -34.057  39.327  30.975  0.00  0.00      PROA  
ATOM    159  HG1 PRO P   9     -33.462  39.023  31.862  0.00  0.00      PROA  
ATOM    160  HG2 PRO P   9     -33.349  39.440  30.127  0.00  0.00      PROA  
ATOM    161  C   PRO P   9     -37.849  39.150  30.169  0.00  0.00      PROA  
ATOM    162  O   PRO P   9     -38.351  38.994  31.262  0.00  0.00      PROA  
ATOM    163  N   LEU P  10     -38.537  38.955  28.966  0.00  0.00      PROA  
ATOM    164  HN  LEU P  10     -38.111  39.142  28.085  0.00  0.00      PROA  
ATOM    165  CA  LEU P  10     -39.970  38.643  28.961  0.00  0.00      PROA  
ATOM    166  HA  LEU P  10     -40.351  38.954  29.922  0.00  0.00      PROA  
ATOM    167  CB  LEU P  10     -40.708  39.265  27.839  0.00  0.00      PROA  
ATOM    168  HB1 LEU P  10     -41.779  38.976  27.904  0.00  0.00      PROA  
ATOM    169  HB2 LEU P  10     -40.345  38.721  26.940  0.00  0.00      PROA  
ATOM    170  CG  LEU P  10     -40.568  40.798  27.625  0.00  0.00      PROA  
ATOM    171  HG  LEU P  10     -39.475  40.993  27.575  0.00  0.00      PROA  
ATOM    172  CD1 LEU P  10     -41.208  41.278  26.308  0.00  0.00      PROA  
ATOM    173 HD11 LEU P  10     -40.952  40.535  25.523  0.00  0.00      PROA  
ATOM    174 HD12 LEU P  10     -40.889  42.254  25.882  0.00  0.00      PROA  
ATOM    175 HD13 LEU P  10     -42.278  41.369  26.592  0.00  0.00      PROA  
ATOM    176  CD2 LEU P  10     -41.130  41.536  28.899  0.00  0.00      PROA  
ATOM    177 HD21 LEU P  10     -40.981  42.624  28.729  0.00  0.00      PROA  
ATOM    178 HD22 LEU P  10     -40.559  41.170  29.778  0.00  0.00      PROA  
ATOM    179 HD23 LEU P  10     -42.192  41.262  29.077  0.00  0.00      PROA  
ATOM    180  C   LEU P  10     -40.049  37.087  28.917  0.00  0.00      PROA  
ATOM    181  O   LEU P  10     -39.330  36.499  28.096  0.00  0.00      PROA  
ATOM    182  N   VAL P  11     -40.879  36.439  29.707  0.00  0.00      PROA  
ATOM    183  HN  VAL P  11     -41.663  36.906  30.108  0.00  0.00      PROA  
ATOM    184  CA  VAL P  11     -40.979  35.005  29.807  0.00  0.00      PROA  
ATOM    185  HA  VAL P  11     -40.225  34.520  29.204  0.00  0.00      PROA  
ATOM    186  CB  VAL P  11     -40.834  34.532  31.293  0.00  0.00      PROA  
ATOM    187  HB  VAL P  11     -39.879  34.905  31.720  0.00  0.00      PROA  
ATOM    188  CG1 VAL P  11     -41.954  34.949  32.254  0.00  0.00      PROA  
ATOM    189 HG11 VAL P  11     -41.813  34.656  33.316  0.00  0.00      PROA  
ATOM    190 HG12 VAL P  11     -42.829  34.339  31.944  0.00  0.00      PROA  
ATOM    191 HG13 VAL P  11     -42.334  35.991  32.184  0.00  0.00      PROA  
ATOM    192  CG2 VAL P  11     -40.513  32.985  31.268  0.00  0.00      PROA  
ATOM    193 HG21 VAL P  11     -39.593  32.774  30.681  0.00  0.00      PROA  
ATOM    194 HG22 VAL P  11     -41.405  32.413  30.934  0.00  0.00      PROA  
ATOM    195 HG23 VAL P  11     -40.162  32.665  32.272  0.00  0.00      PROA  
ATOM    196  C   VAL P  11     -42.288  34.590  29.185  0.00  0.00      PROA  
ATOM    197  O   VAL P  11     -43.272  35.360  29.320  0.00  0.00      PROA  
ATOM    198  N   SER P  12     -42.323  33.363  28.577  0.00  0.00      PROA  
ATOM    199  HN  SER P  12     -41.488  32.821  28.624  0.00  0.00      PROA  
ATOM    200  CA  SER P  12     -43.506  32.662  28.098  0.00  0.00      PROA  
ATOM    201  HA  SER P  12     -44.130  33.238  27.431  0.00  0.00      PROA  
ATOM    202  CB  SER P  12     -43.078  31.382  27.367  0.00  0.00      PROA  
ATOM    203  HB1 SER P  12     -42.879  30.624  28.154  0.00  0.00      PROA  
ATOM    204  HB2 SER P  12     -42.119  31.574  26.839  0.00  0.00      PROA  
ATOM    205  OG  SER P  12     -44.063  30.907  26.410  0.00  0.00      PROA  
ATOM    206  HG1 SER P  12     -43.972  31.439  25.617  0.00  0.00      PROA  
ATOM    207  C   SER P  12     -44.441  32.235  29.295  0.00  0.00      PROA  
ATOM    208  O   SER P  12     -44.086  32.127  30.446  0.00  0.00      PROA  
ATOM    209  N   SER P  13     -45.726  32.084  28.992  0.00  0.00      PROA  
ATOM    210  HN  SER P  13     -45.866  32.336  28.038  0.00  0.00      PROA  
ATOM    211  CA  SER P  13     -46.840  31.791  29.887  0.00  0.00      PROA  
ATOM    212  HA  SER P  13     -46.792  32.375  30.795  0.00  0.00      PROA  
ATOM    213  CB  SER P  13     -48.198  32.059  29.207  0.00  0.00      PROA  
ATOM    214  HB1 SER P  13     -48.240  31.473  28.264  0.00  0.00      PROA  
ATOM    215  HB2 SER P  13     -48.337  33.107  28.868  0.00  0.00      PROA  
ATOM    216  OG  SER P  13     -49.384  31.728  29.901  0.00  0.00      PROA  
ATOM    217  HG1 SER P  13     -49.536  30.789  30.031  0.00  0.00      PROA  
ATOM    218  C   SER P  13     -46.769  30.369  30.490  0.00  0.00      PROA  
ATOM    219  O   SER P  13     -46.927  30.183  31.727  0.00  0.00      PROA  
ATOM    220  N   GLN P  14     -46.465  29.301  29.712  0.00  0.00      PROA  
ATOM    221  HN  GLN P  14     -46.202  29.317  28.751  0.00  0.00      PROA  
ATOM    222  CA  GLN P  14     -46.404  27.877  30.206  0.00  0.00      PROA  
ATOM    223  HA  GLN P  14     -46.946  27.778  31.135  0.00  0.00      PROA  
ATOM    224  CB  GLN P  14     -47.038  26.875  29.097  0.00  0.00      PROA  
ATOM    225  HB1 GLN P  14     -47.065  25.822  29.450  0.00  0.00      PROA  
ATOM    226  HB2 GLN P  14     -46.459  26.944  28.151  0.00  0.00      PROA  
ATOM    227  CG  GLN P  14     -48.454  27.315  28.612  0.00  0.00      PROA  
ATOM    228  HG1 GLN P  14     -48.995  26.538  28.031  0.00  0.00      PROA  
ATOM    229  HG2 GLN P  14     -48.464  28.189  27.927  0.00  0.00      PROA  
ATOM    230  CD  GLN P  14     -49.274  27.751  29.736  0.00  0.00      PROA  
ATOM    231  OE1 GLN P  14     -49.872  28.823  29.731  0.00  0.00      PROA  
ATOM    232  NE2 GLN P  14     -49.361  26.856  30.733  0.00  0.00      PROA  
ATOM    233 HE21 GLN P  14     -49.874  27.000  31.579  0.00  0.00      PROA  
ATOM    234 HE22 GLN P  14     -49.076  25.901  30.649  0.00  0.00      PROA  
ATOM    235  C   GLN P  14     -44.994  27.454  30.506  0.00  0.00      PROA  
ATOM    236  O   GLN P  14     -44.831  26.265  30.827  0.00  0.00      PROA  
ATOM    237  N   CYS P  15     -43.913  28.286  30.423  0.00  0.00      PROA  
ATOM    238  HN  CYS P  15     -43.896  29.238  30.129  0.00  0.00      PROA  
ATOM    239  CA  CYS P  15     -42.644  27.645  30.645  0.00  0.00      PROA  
ATOM    240  HA  CYS P  15     -42.537  27.047  31.538  0.00  0.00      PROA  
ATOM    241  CB  CYS P  15     -42.303  26.770  29.360  0.00  0.00      PROA  
ATOM    242  HB1 CYS P  15     -41.817  27.462  28.639  0.00  0.00      PROA  
ATOM    243  HB2 CYS P  15     -43.236  26.356  28.922  0.00  0.00      PROA  
ATOM    244  SG  CYS P  15     -41.173  25.415  29.567  0.00  0.00      PROA  
ATOM    245  C   CYS P  15     -41.613  28.719  30.820  0.00  0.00      PROA  
ATOM    246  O   CYS P  15     -41.884  29.841  30.432  0.00  0.00      PROA  
ATOM    247  N   VAL P  16     -40.458  28.519  31.465  0.00  0.00      PROA  
ATOM    248  HN  VAL P  16     -40.140  27.576  31.530  0.00  0.00      PROA  
ATOM    249  CA  VAL P  16     -39.448  29.485  31.843  0.00  0.00      PROA  
ATOM    250  HA  VAL P  16     -39.907  30.451  31.995  0.00  0.00      PROA  
ATOM    251  CB  VAL P  16     -38.965  29.240  33.275  0.00  0.00      PROA  
ATOM    252  HB  VAL P  16     -38.295  28.354  33.244  0.00  0.00      PROA  
ATOM    253  CG1 VAL P  16     -38.130  30.520  33.660  0.00  0.00      PROA  
ATOM    254 HG11 VAL P  16     -38.912  31.220  34.024  0.00  0.00      PROA  
ATOM    255 HG12 VAL P  16     -37.563  31.089  32.893  0.00  0.00      PROA  
ATOM    256 HG13 VAL P  16     -37.375  30.233  34.423  0.00  0.00      PROA  
ATOM    257  CG2 VAL P  16     -39.982  28.936  34.384  0.00  0.00      PROA  
ATOM    258 HG21 VAL P  16     -40.778  29.711  34.355  0.00  0.00      PROA  
ATOM    259 HG22 VAL P  16     -39.586  29.074  35.413  0.00  0.00      PROA  
ATOM    260 HG23 VAL P  16     -40.485  27.946  34.358  0.00  0.00      PROA  
ATOM    261  C   VAL P  16     -38.443  29.583  30.715  0.00  0.00      PROA  
ATOM    262  O   VAL P  16     -37.303  29.071  30.756  0.00  0.00      PROA  
ATOM    263  N   ASN P  17     -38.846  30.312  29.632  0.00  0.00      PROA  
ATOM    264  HN  ASN P  17     -39.707  30.815  29.626  0.00  0.00      PROA  
ATOM    265  CA  ASN P  17     -37.932  30.488  28.478  0.00  0.00      PROA  
ATOM    266  HA  ASN P  17     -36.912  30.483  28.833  0.00  0.00      PROA  
ATOM    267  CB  ASN P  17     -38.014  29.335  27.445  0.00  0.00      PROA  
ATOM    268  HB1 ASN P  17     -37.730  28.442  28.043  0.00  0.00      PROA  
ATOM    269  HB2 ASN P  17     -37.216  29.343  26.672  0.00  0.00      PROA  
ATOM    270  CG  ASN P  17     -39.311  29.251  26.649  0.00  0.00      PROA  
ATOM    271  OD1 ASN P  17     -40.371  29.112  27.162  0.00  0.00      PROA  
ATOM    272  ND2 ASN P  17     -39.223  29.420  25.332  0.00  0.00      PROA  
ATOM    273 HD22 ASN P  17     -38.426  29.596  24.759  0.00  0.00      PROA  
ATOM    274  C   ASN P  17     -38.118  31.857  27.988  0.00  0.00      PROA  
ATOM    275  O   ASN P  17     -39.211  32.451  28.175  0.00  0.00      PROA  
ATOM    276  N   LEU P  18     -37.048  32.431  27.408  0.00  0.00      PROA  
ATOM    277  HN  LEU P  18     -36.161  31.983  27.488  0.00  0.00      PROA  
ATOM    278  CA  LEU P  18     -37.133  33.613  26.623  0.00  0.00      PROA  
ATOM    279  HA  LEU P  18     -37.690  34.318  27.224  0.00  0.00      PROA  
ATOM    280  CB  LEU P  18     -35.764  34.255  26.251  0.00  0.00      PROA  
ATOM    281  HB1 LEU P  18     -35.802  35.278  25.821  0.00  0.00      PROA  
ATOM    282  HB2 LEU P  18     -35.332  33.623  25.445  0.00  0.00      PROA  
ATOM    283  CG  LEU P  18     -34.730  34.332  27.401  0.00  0.00      PROA  
ATOM    284  HG  LEU P  18     -34.544  33.498  28.111  0.00  0.00      PROA  
ATOM    285  CD1 LEU P  18     -33.388  34.541  26.789  0.00  0.00      PROA  
ATOM    286 HD11 LEU P  18     -32.628  35.012  27.448  0.00  0.00      PROA  
ATOM    287 HD12 LEU P  18     -33.543  35.190  25.901  0.00  0.00      PROA  
ATOM    288 HD13 LEU P  18     -33.031  33.535  26.481  0.00  0.00      PROA  
ATOM    289  CD2 LEU P  18     -35.076  35.589  28.265  0.00  0.00      PROA  
ATOM    290 HD21 LEU P  18     -34.892  36.490  27.640  0.00  0.00      PROA  
ATOM    291 HD22 LEU P  18     -34.396  35.613  29.144  0.00  0.00      PROA  
ATOM    292 HD23 LEU P  18     -36.126  35.639  28.625  0.00  0.00      PROA  
ATOM    293  C   LEU P  18     -37.935  33.357  25.350  0.00  0.00      PROA  
ATOM    294  O   LEU P  18     -38.147  32.188  24.836  0.00  0.00      PROA  
ATOM    295  N   THR P  19     -38.603  34.384  24.881  0.00  0.00      PROA  
ATOM    296  HN  THR P  19     -38.557  35.296  25.282  0.00  0.00      PROA  
ATOM    297  CA  THR P  19     -39.449  34.360  23.697  0.00  0.00      PROA  
ATOM    298  HA  THR P  19     -39.707  33.358  23.386  0.00  0.00      PROA  
ATOM    299  CB  THR P  19     -40.820  35.183  23.930  0.00  0.00      PROA  
ATOM    300  HB  THR P  19     -41.365  34.966  22.987  0.00  0.00      PROA  
ATOM    301  OG1 THR P  19     -40.636  36.575  24.309  0.00  0.00      PROA  
ATOM    302  HG1 THR P  19     -40.491  36.997  23.460  0.00  0.00      PROA  
ATOM    303  CG2 THR P  19     -41.648  34.431  25.022  0.00  0.00      PROA  
ATOM    304 HG21 THR P  19     -41.337  34.735  26.044  0.00  0.00      PROA  
ATOM    305 HG22 THR P  19     -41.419  33.344  25.014  0.00  0.00      PROA  
ATOM    306 HG23 THR P  19     -42.754  34.541  25.040  0.00  0.00      PROA  
ATOM    307  C   THR P  19     -38.817  34.980  22.480  0.00  0.00      PROA  
ATOM    308  O   THR P  19     -39.304  34.793  21.394  0.00  0.00      PROA  
ATOM    309  N   THR P  20     -37.707  35.758  22.584  0.00  0.00      PROA  
ATOM    310  HN  THR P  20     -37.361  36.024  23.480  0.00  0.00      PROA  
ATOM    311  CA  THR P  20     -36.983  36.428  21.570  0.00  0.00      PROA  
ATOM    312  HA  THR P  20     -37.689  36.849  20.871  0.00  0.00      PROA  
ATOM    313  CB  THR P  20     -36.117  37.654  22.116  0.00  0.00      PROA  
ATOM    314  HB  THR P  20     -36.744  38.315  22.750  0.00  0.00      PROA  
ATOM    315  OG1 THR P  20     -35.508  38.396  21.049  0.00  0.00      PROA  
ATOM    316  HG1 THR P  20     -36.085  39.162  21.079  0.00  0.00      PROA  
ATOM    317  CG2 THR P  20     -34.986  37.134  23.080  0.00  0.00      PROA  
ATOM    318 HG21 THR P  20     -34.323  36.371  22.619  0.00  0.00      PROA  
ATOM    319 HG22 THR P  20     -35.448  36.848  24.049  0.00  0.00      PROA  
ATOM    320 HG23 THR P  20     -34.365  38.027  23.306  0.00  0.00      PROA  
ATOM    321  C   THR P  20     -36.241  35.421  20.714  0.00  0.00      PROA  
ATOM    322  O   THR P  20     -35.738  34.417  21.254  0.00  0.00      PROA  
ATOM    323  N   ARG P  21     -36.010  35.702  19.376  0.00  0.00      PROA  
ATOM    324  HN  ARG P  21     -36.464  36.448  18.894  0.00  0.00      PROA  
ATOM    325  CA  ARG P  21     -35.044  34.935  18.599  0.00  0.00      PROA  
ATOM    326  HA  ARG P  21     -34.615  34.103  19.137  0.00  0.00      PROA  
ATOM    327  CB  ARG P  21     -35.821  34.385  17.396  0.00  0.00      PROA  
ATOM    328  HB1 ARG P  21     -35.011  33.944  16.777  0.00  0.00      PROA  
ATOM    329  HB2 ARG P  21     -36.206  35.294  16.886  0.00  0.00      PROA  
ATOM    330  CG  ARG P  21     -36.952  33.424  17.785  0.00  0.00      PROA  
ATOM    331  HG1 ARG P  21     -37.577  33.861  18.593  0.00  0.00      PROA  
ATOM    332  HG2 ARG P  21     -36.518  32.453  18.105  0.00  0.00      PROA  
ATOM    333  CD  ARG P  21     -37.859  33.016  16.551  0.00  0.00      PROA  
ATOM    334  HD1 ARG P  21     -37.092  32.770  15.786  0.00  0.00      PROA  
ATOM    335  HD2 ARG P  21     -38.481  33.904  16.306  0.00  0.00      PROA  
ATOM    336  NE  ARG P  21     -38.793  31.817  16.816  0.00  0.00      PROA  
ATOM    337  HE  ARG P  21     -39.769  31.916  17.011  0.00  0.00      PROA  
ATOM    338  CZ  ARG P  21     -38.454  30.558  16.583  0.00  0.00      PROA  
ATOM    339  NH1 ARG P  21     -37.239  30.131  16.570  0.00  0.00      PROA  
ATOM    340 HH11 ARG P  21     -36.399  30.632  16.779  0.00  0.00      PROA  
ATOM    341 HH12 ARG P  21     -37.141  29.136  16.586  0.00  0.00      PROA  
ATOM    342  NH2 ARG P  21     -39.442  29.717  16.560  0.00  0.00      PROA  
ATOM    343 HH21 ARG P  21     -40.331  30.126  16.766  0.00  0.00      PROA  
ATOM    344 HH22 ARG P  21     -39.339  28.731  16.435  0.00  0.00      PROA  
ATOM    345  C   ARG P  21     -33.965  35.843  18.122  0.00  0.00      PROA  
ATOM    346  O   ARG P  21     -33.072  35.453  17.355  0.00  0.00      PROA  
ATOM    347  N   THR P  22     -33.993  37.135  18.530  0.00  0.00      PROA  
ATOM    348  HN  THR P  22     -34.749  37.377  19.133  0.00  0.00      PROA  
ATOM    349  CA  THR P  22     -33.033  38.141  18.152  0.00  0.00      PROA  
ATOM    350  HA  THR P  22     -32.743  37.986  17.123  0.00  0.00      PROA  
ATOM    351  CB  THR P  22     -33.652  39.508  18.182  0.00  0.00      PROA  
ATOM    352  HB  THR P  22     -34.113  39.699  19.174  0.00  0.00      PROA  
ATOM    353  OG1 THR P  22     -34.631  39.676  17.163  0.00  0.00      PROA  
ATOM    354  HG1 THR P  22     -35.417  39.507  17.689  0.00  0.00      PROA  
ATOM    355  CG2 THR P  22     -32.556  40.573  17.977  0.00  0.00      PROA  
ATOM    356 HG21 THR P  22     -33.022  41.582  17.972  0.00  0.00      PROA  
ATOM    357 HG22 THR P  22     -31.977  40.415  17.043  0.00  0.00      PROA  
ATOM    358 HG23 THR P  22     -31.775  40.682  18.760  0.00  0.00      PROA  
ATOM    359  C   THR P  22     -31.724  38.118  19.000  0.00  0.00      PROA  
ATOM    360  O   THR P  22     -31.502  38.695  20.036  0.00  0.00      PROA  
ATOM    361  N   GLN P  23     -30.778  37.448  18.355  0.00  0.00      PROA  
ATOM    362  HN  GLN P  23     -31.141  37.043  17.519  0.00  0.00      PROA  
ATOM    363  CA  GLN P  23     -29.368  37.317  18.699  0.00  0.00      PROA  
ATOM    364  HA  GLN P  23     -29.291  36.897  19.691  0.00  0.00      PROA  
ATOM    365  CB  GLN P  23     -28.745  36.322  17.663  0.00  0.00      PROA  
ATOM    366  HB1 GLN P  23     -27.643  36.205  17.742  0.00  0.00      PROA  
ATOM    367  HB2 GLN P  23     -28.939  36.789  16.674  0.00  0.00      PROA  
ATOM    368  CG  GLN P  23     -29.379  34.902  17.767  0.00  0.00      PROA  
ATOM    369  HG1 GLN P  23     -29.252  34.448  16.761  0.00  0.00      PROA  
ATOM    370  HG2 GLN P  23     -30.484  35.004  17.833  0.00  0.00      PROA  
ATOM    371  CD  GLN P  23     -28.714  33.963  18.760  0.00  0.00      PROA  
ATOM    372  OE1 GLN P  23     -27.471  33.772  18.858  0.00  0.00      PROA  
ATOM    373  NE2 GLN P  23     -29.602  33.319  19.565  0.00  0.00      PROA  
ATOM    374 HE21 GLN P  23     -29.407  32.518  20.131  0.00  0.00      PROA  
ATOM    375 HE22 GLN P  23     -30.552  33.632  19.568  0.00  0.00      PROA  
ATOM    376  C   GLN P  23     -28.509  38.614  18.623  0.00  0.00      PROA  
ATOM    377  O   GLN P  23     -28.998  39.471  17.934  0.00  0.00      PROA  
ATOM    378  N   LEU P  24     -27.325  38.676  19.227  0.00  0.00      PROA  
ATOM    379  HN  LEU P  24     -26.924  37.844  19.602  0.00  0.00      PROA  
ATOM    380  CA  LEU P  24     -26.447  39.812  19.084  0.00  0.00      PROA  
ATOM    381  HA  LEU P  24     -26.993  40.490  18.445  0.00  0.00      PROA  
ATOM    382  CB  LEU P  24     -25.990  40.314  20.480  0.00  0.00      PROA  
ATOM    383  HB1 LEU P  24     -25.388  41.207  20.207  0.00  0.00      PROA  
ATOM    384  HB2 LEU P  24     -25.408  39.544  21.030  0.00  0.00      PROA  
ATOM    385  CG  LEU P  24     -27.137  40.667  21.449  0.00  0.00      PROA  
ATOM    386  HG  LEU P  24     -27.824  39.838  21.726  0.00  0.00      PROA  
ATOM    387  CD1 LEU P  24     -26.448  41.199  22.756  0.00  0.00      PROA  
ATOM    388 HD11 LEU P  24     -25.673  41.977  22.588  0.00  0.00      PROA  
ATOM    389 HD12 LEU P  24     -25.927  40.304  23.159  0.00  0.00      PROA  
ATOM    390 HD13 LEU P  24     -27.244  41.429  23.497  0.00  0.00      PROA  
ATOM    391  CD2 LEU P  24     -27.997  41.766  20.968  0.00  0.00      PROA  
ATOM    392 HD21 LEU P  24     -27.331  42.575  20.597  0.00  0.00      PROA  
ATOM    393 HD22 LEU P  24     -28.616  42.302  21.720  0.00  0.00      PROA  
ATOM    394 HD23 LEU P  24     -28.695  41.480  20.153  0.00  0.00      PROA  
ATOM    395  C   LEU P  24     -25.133  39.501  18.280  0.00  0.00      PROA  
ATOM    396  O   LEU P  24     -24.815  38.304  18.319  0.00  0.00      PROA  
ATOM    397  N   PRO P  25     -24.396  40.407  17.613  0.00  0.00      PROA  
ATOM    398  CD  PRO P  25     -24.877  41.779  17.322  0.00  0.00      PROA  
ATOM    399  HD1 PRO P  25     -24.845  42.383  18.255  0.00  0.00      PROA  
ATOM    400  HD2 PRO P  25     -25.885  41.863  16.861  0.00  0.00      PROA  
ATOM    401  CA  PRO P  25     -22.982  40.148  17.153  0.00  0.00      PROA  
ATOM    402  HA  PRO P  25     -23.081  39.567  16.248  0.00  0.00      PROA  
ATOM    403  CB  PRO P  25     -22.471  41.573  16.798  0.00  0.00      PROA  
ATOM    404  HB1 PRO P  25     -21.722  41.572  15.977  0.00  0.00      PROA  
ATOM    405  HB2 PRO P  25     -22.055  42.138  17.659  0.00  0.00      PROA  
ATOM    406  CG  PRO P  25     -23.792  42.289  16.410  0.00  0.00      PROA  
ATOM    407  HG1 PRO P  25     -23.664  43.387  16.295  0.00  0.00      PROA  
ATOM    408  HG2 PRO P  25     -24.098  41.789  15.466  0.00  0.00      PROA  
ATOM    409  C   PRO P  25     -22.016  39.337  18.078  0.00  0.00      PROA  
ATOM    410  O   PRO P  25     -22.262  39.467  19.305  0.00  0.00      PROA  
ATOM    411  N   PRO P  26     -21.042  38.575  17.654  0.00  0.00      PROA  
ATOM    412  CD  PRO P  26     -20.685  38.273  16.259  0.00  0.00      PROA  
ATOM    413  HD1 PRO P  26     -19.764  38.806  15.941  0.00  0.00      PROA  
ATOM    414  HD2 PRO P  26     -21.523  38.486  15.562  0.00  0.00      PROA  
ATOM    415  CA  PRO P  26     -20.241  37.917  18.632  0.00  0.00      PROA  
ATOM    416  HA  PRO P  26     -20.883  37.423  19.347  0.00  0.00      PROA  
ATOM    417  CB  PRO P  26     -19.553  36.834  17.762  0.00  0.00      PROA  
ATOM    418  HB1 PRO P  26     -19.825  35.823  18.136  0.00  0.00      PROA  
ATOM    419  HB2 PRO P  26     -18.495  36.941  17.439  0.00  0.00      PROA  
ATOM    420  CG  PRO P  26     -20.313  36.836  16.407  0.00  0.00      PROA  
ATOM    421  HG1 PRO P  26     -19.714  36.439  15.560  0.00  0.00      PROA  
ATOM    422  HG2 PRO P  26     -21.240  36.249  16.580  0.00  0.00      PROA  
ATOM    423  C   PRO P  26     -19.244  38.685  19.478  0.00  0.00      PROA  
ATOM    424  O   PRO P  26     -19.117  39.932  19.329  0.00  0.00      PROA  
ATOM    425  N   ALA P  27     -18.456  38.009  20.261  0.00  0.00      PROA  
ATOM    426  HN  ALA P  27     -18.482  37.026  20.429  0.00  0.00      PROA  
ATOM    427  CA  ALA P  27     -17.491  38.595  21.184  0.00  0.00      PROA  
ATOM    428  HA  ALA P  27     -16.982  39.431  20.727  0.00  0.00      PROA  
ATOM    429  CB  ALA P  27     -18.212  39.125  22.452  0.00  0.00      PROA  
ATOM    430  HB1 ALA P  27     -18.753  40.068  22.223  0.00  0.00      PROA  
ATOM    431  HB2 ALA P  27     -17.459  39.552  23.148  0.00  0.00      PROA  
ATOM    432  HB3 ALA P  27     -18.874  38.378  22.939  0.00  0.00      PROA  
ATOM    433  C   ALA P  27     -16.426  37.535  21.344  0.00  0.00      PROA  
ATOM    434  O   ALA P  27     -16.749  36.368  21.379  0.00  0.00      PROA  
ATOM    435  N   TYR P  28     -15.176  37.981  21.403  0.00  0.00      PROA  
ATOM    436  HN  TYR P  28     -14.934  38.947  21.344  0.00  0.00      PROA  
ATOM    437  CA  TYR P  28     -14.026  37.145  21.391  0.00  0.00      PROA  
ATOM    438  HA  TYR P  28     -14.259  36.100  21.532  0.00  0.00      PROA  
ATOM    439  CB  TYR P  28     -13.268  37.399  20.054  0.00  0.00      PROA  
ATOM    440  HB1 TYR P  28     -12.238  36.993  19.966  0.00  0.00      PROA  
ATOM    441  HB2 TYR P  28     -13.060  38.464  19.818  0.00  0.00      PROA  
ATOM    442  CG  TYR P  28     -14.004  36.951  18.831  0.00  0.00      PROA  
ATOM    443  CD1 TYR P  28     -14.020  35.603  18.428  0.00  0.00      PROA  
ATOM    444  HD1 TYR P  28     -13.547  34.836  19.024  0.00  0.00      PROA  
ATOM    445  CE1 TYR P  28     -14.833  35.272  17.355  0.00  0.00      PROA  
ATOM    446  HE1 TYR P  28     -14.873  34.217  17.127  0.00  0.00      PROA  
ATOM    447  CZ  TYR P  28     -15.561  36.261  16.678  0.00  0.00      PROA  
ATOM    448  OH  TYR P  28     -16.374  35.839  15.593  0.00  0.00      PROA  
ATOM    449  HH  TYR P  28     -16.582  36.635  15.099  0.00  0.00      PROA  
ATOM    450  CD2 TYR P  28     -14.609  37.921  18.051  0.00  0.00      PROA  
ATOM    451  HD2 TYR P  28     -14.468  38.982  18.200  0.00  0.00      PROA  
ATOM    452  CE2 TYR P  28     -15.343  37.580  16.911  0.00  0.00      PROA  
ATOM    453  HE2 TYR P  28     -15.794  38.347  16.299  0.00  0.00      PROA  
ATOM    454  C   TYR P  28     -13.057  37.497  22.483  0.00  0.00      PROA  
ATOM    455  O   TYR P  28     -12.962  38.674  22.887  0.00  0.00      PROA  
ATOM    456  N   THR P  29     -12.253  36.454  22.946  0.00  0.00      PROA  
ATOM    457  HN  THR P  29     -12.439  35.502  22.714  0.00  0.00      PROA  
ATOM    458  CA  THR P  29     -11.189  36.656  23.922  0.00  0.00      PROA  
ATOM    459  HA  THR P  29     -10.699  37.603  23.750  0.00  0.00      PROA  
ATOM    460  CB  THR P  29     -11.719  36.626  25.286  0.00  0.00      PROA  
ATOM    461  HB  THR P  29     -12.679  37.167  25.148  0.00  0.00      PROA  
ATOM    462  OG1 THR P  29     -10.828  37.321  26.160  0.00  0.00      PROA  
ATOM    463  HG1 THR P  29     -11.087  38.234  26.016  0.00  0.00      PROA  
ATOM    464  CG2 THR P  29     -11.939  35.121  25.792  0.00  0.00      PROA  
ATOM    465 HG21 THR P  29     -12.853  34.600  25.434  0.00  0.00      PROA  
ATOM    466 HG22 THR P  29     -11.964  35.133  26.902  0.00  0.00      PROA  
ATOM    467 HG23 THR P  29     -11.051  34.499  25.547  0.00  0.00      PROA  
ATOM    468  C   THR P  29     -10.049  35.722  23.621  0.00  0.00      PROA  
ATOM    469  O   THR P  29     -10.250  34.676  22.988  0.00  0.00      PROA  
ATOM    470  N   ASN P  30      -8.810  36.082  24.047  0.00  0.00      PROA  
ATOM    471  HN  ASN P  30      -8.549  36.916  24.526  0.00  0.00      PROA  
ATOM    472  CA  ASN P  30      -7.656  35.189  23.865  0.00  0.00      PROA  
ATOM    473  HA  ASN P  30      -7.647  34.869  22.833  0.00  0.00      PROA  
ATOM    474  CB  ASN P  30      -6.377  35.993  24.139  0.00  0.00      PROA  
ATOM    475  HB1 ASN P  30      -6.232  36.198  25.221  0.00  0.00      PROA  
ATOM    476  HB2 ASN P  30      -6.475  37.045  23.793  0.00  0.00      PROA  
ATOM    477  CG  ASN P  30      -5.158  35.281  23.504  0.00  0.00      PROA  
ATOM    478  OD1 ASN P  30      -4.925  34.119  23.797  0.00  0.00      PROA  
ATOM    479  ND2 ASN P  30      -4.511  35.845  22.469  0.00  0.00      PROA  
ATOM    480 HD21 ASN P  30      -3.722  35.347  22.110  0.00  0.00      PROA  
ATOM    481 HD22 ASN P  30      -4.682  36.815  22.293  0.00  0.00      PROA  
ATOM    482  C   ASN P  30      -7.688  33.996  24.811  0.00  0.00      PROA  
ATOM    483  O   ASN P  30      -8.185  34.137  25.961  0.00  0.00      PROA  
ATOM    484  N   SER P  31      -7.465  32.783  24.358  0.00  0.00      PROA  
ATOM    485  HN  SER P  31      -7.311  32.668  23.380  0.00  0.00      PROA  
ATOM    486  CA  SER P  31      -7.516  31.662  25.183  0.00  0.00      PROA  
ATOM    487  HA  SER P  31      -8.203  31.818  26.002  0.00  0.00      PROA  
ATOM    488  CB  SER P  31      -7.972  30.401  24.386  0.00  0.00      PROA  
ATOM    489  HB1 SER P  31      -8.924  30.680  23.885  0.00  0.00      PROA  
ATOM    490  HB2 SER P  31      -8.161  29.553  25.078  0.00  0.00      PROA  
ATOM    491  OG  SER P  31      -6.982  30.125  23.372  0.00  0.00      PROA  
ATOM    492  HG1 SER P  31      -6.655  29.248  23.580  0.00  0.00      PROA  
ATOM    493  C   SER P  31      -6.255  31.410  25.979  0.00  0.00      PROA  
ATOM    494  O   SER P  31      -6.241  30.675  26.951  0.00  0.00      PROA  
ATOM    495  N   PHE P  32      -5.050  31.864  25.545  0.00  0.00      PROA  
ATOM    496  HN  PHE P  32      -5.094  32.366  24.685  0.00  0.00      PROA  
ATOM    497  CA  PHE P  32      -3.744  31.546  26.070  0.00  0.00      PROA  
ATOM    498  HA  PHE P  32      -3.130  32.147  25.416  0.00  0.00      PROA  
ATOM    499  CB  PHE P  32      -3.439  32.092  27.528  0.00  0.00      PROA  
ATOM    500  HB1 PHE P  32      -2.392  31.848  27.807  0.00  0.00      PROA  
ATOM    501  HB2 PHE P  32      -4.043  31.533  28.274  0.00  0.00      PROA  
ATOM    502  CG  PHE P  32      -3.703  33.541  27.488  0.00  0.00      PROA  
ATOM    503  CD1 PHE P  32      -2.748  34.437  27.097  0.00  0.00      PROA  
ATOM    504  HD1 PHE P  32      -1.745  34.134  26.834  0.00  0.00      PROA  
ATOM    505  CE1 PHE P  32      -3.054  35.783  27.223  0.00  0.00      PROA  
ATOM    506  HE1 PHE P  32      -2.309  36.511  26.939  0.00  0.00      PROA  
ATOM    507  CZ  PHE P  32      -4.255  36.225  27.767  0.00  0.00      PROA  
ATOM    508  HZ  PHE P  32      -4.365  37.290  27.910  0.00  0.00      PROA  
ATOM    509  CD2 PHE P  32      -4.943  33.882  27.986  0.00  0.00      PROA  
ATOM    510  HD2 PHE P  32      -5.644  33.106  28.256  0.00  0.00      PROA  
ATOM    511  CE2 PHE P  32      -5.211  35.269  28.101  0.00  0.00      PROA  
ATOM    512  HE2 PHE P  32      -6.212  35.381  28.492  0.00  0.00      PROA  
ATOM    513  C   PHE P  32      -3.297  30.118  25.825  0.00  0.00      PROA  
ATOM    514  O   PHE P  32      -3.555  29.527  24.797  0.00  0.00      PROA  
ATOM    515  N   THR P  33      -2.565  29.507  26.757  0.00  0.00      PROA  
ATOM    516  HN  THR P  33      -2.244  29.850  27.637  0.00  0.00      PROA  
ATOM    517  CA  THR P  33      -2.176  28.114  26.666  0.00  0.00      PROA  
ATOM    518  HA  THR P  33      -2.314  27.793  25.644  0.00  0.00      PROA  
ATOM    519  CB  THR P  33      -0.712  27.880  27.084  0.00  0.00      PROA  
ATOM    520  HB  THR P  33      -0.345  26.833  27.136  0.00  0.00      PROA  
ATOM    521  OG1 THR P  33      -0.668  28.404  28.405  0.00  0.00      PROA  
ATOM    522  HG1 THR P  33       0.127  27.977  28.734  0.00  0.00      PROA  
ATOM    523  CG2 THR P  33       0.153  28.707  26.161  0.00  0.00      PROA  
ATOM    524 HG21 THR P  33       1.230  28.477  26.304  0.00  0.00      PROA  
ATOM    525 HG22 THR P  33       0.001  29.802  26.266  0.00  0.00      PROA  
ATOM    526 HG23 THR P  33      -0.073  28.332  25.140  0.00  0.00      PROA  
ATOM    527  C   THR P  33      -3.100  27.195  27.401  0.00  0.00      PROA  
ATOM    528  O   THR P  33      -2.753  26.006  27.499  0.00  0.00      PROA  
ATOM    529  N   ARG P  34      -4.323  27.662  27.788  0.00  0.00      PROA  
ATOM    530  HN  ARG P  34      -4.547  28.630  27.709  0.00  0.00      PROA  
ATOM    531  CA  ARG P  34      -5.520  26.953  28.288  0.00  0.00      PROA  
ATOM    532  HA  ARG P  34      -5.242  26.441  29.198  0.00  0.00      PROA  
ATOM    533  CB  ARG P  34      -6.564  27.989  28.821  0.00  0.00      PROA  
ATOM    534  HB1 ARG P  34      -7.513  27.467  29.069  0.00  0.00      PROA  
ATOM    535  HB2 ARG P  34      -6.829  28.602  27.934  0.00  0.00      PROA  
ATOM    536  CG  ARG P  34      -6.150  28.895  29.992  0.00  0.00      PROA  
ATOM    537  HG1 ARG P  34      -6.860  29.744  30.084  0.00  0.00      PROA  
ATOM    538  HG2 ARG P  34      -5.111  29.211  29.757  0.00  0.00      PROA  
ATOM    539  CD  ARG P  34      -6.196  28.022  31.288  0.00  0.00      PROA  
ATOM    540  HD1 ARG P  34      -5.675  27.053  31.134  0.00  0.00      PROA  
ATOM    541  HD2 ARG P  34      -7.246  27.819  31.588  0.00  0.00      PROA  
ATOM    542  NE  ARG P  34      -5.593  28.745  32.407  0.00  0.00      PROA  
ATOM    543  HE  ARG P  34      -5.393  29.686  32.136  0.00  0.00      PROA  
ATOM    544  CZ  ARG P  34      -5.169  28.268  33.568  0.00  0.00      PROA  
ATOM    545  NH1 ARG P  34      -5.674  27.094  33.976  0.00  0.00      PROA  
ATOM    546 HH11 ARG P  34      -6.434  26.759  33.419  0.00  0.00      PROA  
ATOM    547 HH12 ARG P  34      -5.605  26.901  34.955  0.00  0.00      PROA  
ATOM    548  NH2 ARG P  34      -4.268  28.910  34.230  0.00  0.00      PROA  
ATOM    549 HH21 ARG P  34      -3.757  29.598  33.713  0.00  0.00      PROA  
ATOM    550 HH22 ARG P  34      -3.713  28.356  34.850  0.00  0.00      PROA  
ATOM    551  C   ARG P  34      -6.060  25.868  27.408  0.00  0.00      PROA  
ATOM    552  O   ARG P  34      -5.740  25.735  26.233  0.00  0.00      PROA  
ATOM    553  N   GLY P  35      -6.980  25.055  27.923  0.00  0.00      PROA  
ATOM    554  HN  GLY P  35      -7.170  25.128  28.899  0.00  0.00      PROA  
ATOM    555  CA  GLY P  35      -7.760  24.006  27.275  0.00  0.00      PROA  
ATOM    556  HA1 GLY P  35      -8.178  24.422  26.371  0.00  0.00      PROA  
ATOM    557  HA2 GLY P  35      -8.510  23.727  28.001  0.00  0.00      PROA  
ATOM    558  C   GLY P  35      -7.137  22.670  27.019  0.00  0.00      PROA  
ATOM    559  O   GLY P  35      -7.754  21.748  26.391  0.00  0.00      PROA  
ATOM    560  N   VAL P  36      -5.901  22.479  27.484  0.00  0.00      PROA  
ATOM    561  HN  VAL P  36      -5.399  23.284  27.791  0.00  0.00      PROA  
ATOM    562  CA  VAL P  36      -5.190  21.241  27.397  0.00  0.00      PROA  
ATOM    563  HA  VAL P  36      -5.388  20.982  26.367  0.00  0.00      PROA  
ATOM    564  CB  VAL P  36      -3.681  21.509  27.564  0.00  0.00      PROA  
ATOM    565  HB  VAL P  36      -3.584  22.031  28.540  0.00  0.00      PROA  
ATOM    566  CG1 VAL P  36      -2.805  20.277  27.605  0.00  0.00      PROA  
ATOM    567 HG11 VAL P  36      -3.067  19.499  26.856  0.00  0.00      PROA  
ATOM    568 HG12 VAL P  36      -2.745  19.824  28.618  0.00  0.00      PROA  
ATOM    569 HG13 VAL P  36      -1.773  20.661  27.459  0.00  0.00      PROA  
ATOM    570  CG2 VAL P  36      -3.240  22.384  26.386  0.00  0.00      PROA  
ATOM    571 HG21 VAL P  36      -2.157  22.560  26.558  0.00  0.00      PROA  
ATOM    572 HG22 VAL P  36      -3.699  23.380  26.564  0.00  0.00      PROA  
ATOM    573 HG23 VAL P  36      -3.416  21.950  25.378  0.00  0.00      PROA  
ATOM    574  C   VAL P  36      -5.796  20.107  28.307  0.00  0.00      PROA  
ATOM    575  O   VAL P  36      -6.205  20.462  29.418  0.00  0.00      PROA  
ATOM    576  N   TYR P  37      -5.901  18.839  27.812  0.00  0.00      PROA  
ATOM    577  HN  TYR P  37      -5.625  18.591  26.887  0.00  0.00      PROA  
ATOM    578  CA  TYR P  37      -6.578  17.811  28.530  0.00  0.00      PROA  
ATOM    579  HA  TYR P  37      -6.355  17.980  29.573  0.00  0.00      PROA  
ATOM    580  CB  TYR P  37      -8.094  17.696  28.198  0.00  0.00      PROA  
ATOM    581  HB1 TYR P  37      -8.702  18.621  28.291  0.00  0.00      PROA  
ATOM    582  HB2 TYR P  37      -8.559  16.949  28.875  0.00  0.00      PROA  
ATOM    583  CG  TYR P  37      -8.415  17.248  26.688  0.00  0.00      PROA  
ATOM    584  CD1 TYR P  37      -9.044  16.025  26.450  0.00  0.00      PROA  
ATOM    585  HD1 TYR P  37      -9.111  15.329  27.273  0.00  0.00      PROA  
ATOM    586  CE1 TYR P  37      -9.528  15.666  25.225  0.00  0.00      PROA  
ATOM    587  HE1 TYR P  37     -10.123  14.774  25.095  0.00  0.00      PROA  
ATOM    588  CZ  TYR P  37      -9.354  16.530  24.191  0.00  0.00      PROA  
ATOM    589  OH  TYR P  37      -9.790  16.024  22.913  0.00  0.00      PROA  
ATOM    590  HH  TYR P  37      -9.243  16.552  22.327  0.00  0.00      PROA  
ATOM    591  CD2 TYR P  37      -8.274  18.144  25.623  0.00  0.00      PROA  
ATOM    592  HD2 TYR P  37      -7.849  19.122  25.795  0.00  0.00      PROA  
ATOM    593  CE2 TYR P  37      -8.736  17.781  24.383  0.00  0.00      PROA  
ATOM    594  HE2 TYR P  37      -8.566  18.428  23.535  0.00  0.00      PROA  
ATOM    595  C   TYR P  37      -5.821  16.533  28.129  0.00  0.00      PROA  
ATOM    596  O   TYR P  37      -4.961  16.503  27.243  0.00  0.00      PROA  
ATOM    597  N   TYR P  38      -5.926  15.466  28.873  0.00  0.00      PROA  
ATOM    598  HN  TYR P  38      -6.389  15.480  29.756  0.00  0.00      PROA  
ATOM    599  CA  TYR P  38      -5.175  14.226  28.622  0.00  0.00      PROA  
ATOM    600  HA  TYR P  38      -4.124  14.462  28.703  0.00  0.00      PROA  
ATOM    601  CB  TYR P  38      -5.287  13.299  29.861  0.00  0.00      PROA  
ATOM    602  HB1 TYR P  38      -4.677  12.397  29.639  0.00  0.00      PROA  
ATOM    603  HB2 TYR P  38      -6.355  13.151  30.129  0.00  0.00      PROA  
ATOM    604  CG  TYR P  38      -4.502  14.005  31.033  0.00  0.00      PROA  
ATOM    605  CD1 TYR P  38      -3.178  13.773  31.438  0.00  0.00      PROA  
ATOM    606  HD1 TYR P  38      -2.506  13.073  30.963  0.00  0.00      PROA  
ATOM    607  CE1 TYR P  38      -2.623  14.390  32.532  0.00  0.00      PROA  
ATOM    608  HE1 TYR P  38      -1.595  14.221  32.819  0.00  0.00      PROA  
ATOM    609  CZ  TYR P  38      -3.417  15.223  33.341  0.00  0.00      PROA  
ATOM    610  OH  TYR P  38      -2.878  15.965  34.438  0.00  0.00      PROA  
ATOM    611  HH  TYR P  38      -3.614  16.483  34.770  0.00  0.00      PROA  
ATOM    612  CD2 TYR P  38      -5.299  14.879  31.868  0.00  0.00      PROA  
ATOM    613  HD2 TYR P  38      -6.351  15.064  31.710  0.00  0.00      PROA  
ATOM    614  CE2 TYR P  38      -4.805  15.422  33.023  0.00  0.00      PROA  
ATOM    615  HE2 TYR P  38      -5.461  15.970  33.684  0.00  0.00      PROA  
ATOM    616  C   TYR P  38      -5.489  13.488  27.333  0.00  0.00      PROA  
ATOM    617  O   TYR P  38      -6.686  13.323  27.062  0.00  0.00      PROA  
ATOM    618  N   PRO P  39      -4.583  12.954  26.538  0.00  0.00      PROA  
ATOM    619  CD  PRO P  39      -3.175  13.147  26.655  0.00  0.00      PROA  
ATOM    620  HD1 PRO P  39      -2.786  13.216  27.693  0.00  0.00      PROA  
ATOM    621  HD2 PRO P  39      -2.862  14.090  26.159  0.00  0.00      PROA  
ATOM    622  CA  PRO P  39      -4.970  12.236  25.275  0.00  0.00      PROA  
ATOM    623  HA  PRO P  39      -5.596  12.922  24.723  0.00  0.00      PROA  
ATOM    624  CB  PRO P  39      -3.672  12.066  24.554  0.00  0.00      PROA  
ATOM    625  HB1 PRO P  39      -3.533  13.008  23.982  0.00  0.00      PROA  
ATOM    626  HB2 PRO P  39      -3.506  11.155  23.939  0.00  0.00      PROA  
ATOM    627  CG  PRO P  39      -2.770  11.953  25.800  0.00  0.00      PROA  
ATOM    628  HG1 PRO P  39      -2.939  11.004  26.353  0.00  0.00      PROA  
ATOM    629  HG2 PRO P  39      -1.690  11.941  25.539  0.00  0.00      PROA  
ATOM    630  C   PRO P  39      -5.841  11.002  25.483  0.00  0.00      PROA  
ATOM    631  O   PRO P  39      -6.592  10.645  24.585  0.00  0.00      PROA  
ATOM    632  N   ASP P  40      -5.844  10.444  26.693  0.00  0.00      PROA  
ATOM    633  HN  ASP P  40      -5.314  10.938  27.378  0.00  0.00      PROA  
ATOM    634  CA  ASP P  40      -6.792   9.489  27.137  0.00  0.00      PROA  
ATOM    635  HA  ASP P  40      -7.806   9.836  27.003  0.00  0.00      PROA  
ATOM    636  CB  ASP P  40      -6.626   8.191  26.258  0.00  0.00      PROA  
ATOM    637  HB1 ASP P  40      -5.666   7.665  26.449  0.00  0.00      PROA  
ATOM    638  HB2 ASP P  40      -6.626   8.391  25.165  0.00  0.00      PROA  
ATOM    639  CG  ASP P  40      -7.864   7.221  26.414  0.00  0.00      PROA  
ATOM    640  OD1 ASP P  40      -7.765   5.994  26.425  0.00  0.00      PROA  
ATOM    641  OD2 ASP P  40      -8.854   7.883  26.694  0.00  0.00      PROA  
ATOM    642  C   ASP P  40      -6.510   9.234  28.616  0.00  0.00      PROA  
ATOM    643  O   ASP P  40      -5.635   9.848  29.206  0.00  0.00      PROA  
ATOM    644  N   LYS P  41      -7.282   8.324  29.261  0.00  0.00      PROA  
ATOM    645  HN  LYS P  41      -8.066   7.983  28.749  0.00  0.00      PROA  
ATOM    646  CA  LYS P  41      -7.213   7.907  30.634  0.00  0.00      PROA  
ATOM    647  HA  LYS P  41      -6.790   8.648  31.295  0.00  0.00      PROA  
ATOM    648  CB  LYS P  41      -8.695   7.621  31.000  0.00  0.00      PROA  
ATOM    649  HB1 LYS P  41      -9.274   8.496  30.636  0.00  0.00      PROA  
ATOM    650  HB2 LYS P  41      -8.687   7.539  32.108  0.00  0.00      PROA  
ATOM    651  CG  LYS P  41      -9.302   6.354  30.390  0.00  0.00      PROA  
ATOM    652  HG1 LYS P  41      -8.613   5.510  30.606  0.00  0.00      PROA  
ATOM    653  HG2 LYS P  41      -9.338   6.443  29.283  0.00  0.00      PROA  
ATOM    654  CD  LYS P  41     -10.705   6.027  31.029  0.00  0.00      PROA  
ATOM    655  HD1 LYS P  41     -11.346   6.935  31.033  0.00  0.00      PROA  
ATOM    656  HD2 LYS P  41     -10.579   5.794  32.108  0.00  0.00      PROA  
ATOM    657  CE  LYS P  41     -11.375   4.701  30.502  0.00  0.00      PROA  
ATOM    658  HE1 LYS P  41     -12.195   4.340  31.159  0.00  0.00      PROA  
ATOM    659  HE2 LYS P  41     -10.647   3.868  30.400  0.00  0.00      PROA  
ATOM    660  NZ  LYS P  41     -12.087   4.991  29.288  0.00  0.00      PROA  
ATOM    661  HZ1 LYS P  41     -12.354   4.158  28.727  0.00  0.00      PROA  
ATOM    662  HZ2 LYS P  41     -11.462   5.645  28.775  0.00  0.00      PROA  
ATOM    663  HZ3 LYS P  41     -12.962   5.527  29.458  0.00  0.00      PROA  
ATOM    664  C   LYS P  41      -6.305   6.782  30.825  0.00  0.00      PROA  
ATOM    665  O   LYS P  41      -6.199   6.221  31.891  0.00  0.00      PROA  
ATOM    666  N   VAL P  42      -5.455   6.413  29.851  0.00  0.00      PROA  
ATOM    667  HN  VAL P  42      -5.620   6.747  28.926  0.00  0.00      PROA  
ATOM    668  CA  VAL P  42      -4.176   5.762  29.980  0.00  0.00      PROA  
ATOM    669  HA  VAL P  42      -4.169   4.990  30.736  0.00  0.00      PROA  
ATOM    670  CB  VAL P  42      -3.587   5.295  28.679  0.00  0.00      PROA  
ATOM    671  HB  VAL P  42      -3.733   6.135  27.967  0.00  0.00      PROA  
ATOM    672  CG1 VAL P  42      -2.050   4.941  28.710  0.00  0.00      PROA  
ATOM    673 HG11 VAL P  42      -1.795   4.392  27.779  0.00  0.00      PROA  
ATOM    674 HG12 VAL P  42      -1.743   4.307  29.569  0.00  0.00      PROA  
ATOM    675 HG13 VAL P  42      -1.541   5.929  28.694  0.00  0.00      PROA  
ATOM    676  CG2 VAL P  42      -4.476   4.100  28.096  0.00  0.00      PROA  
ATOM    677 HG21 VAL P  42      -4.329   3.169  28.685  0.00  0.00      PROA  
ATOM    678 HG22 VAL P  42      -4.204   3.928  27.033  0.00  0.00      PROA  
ATOM    679 HG23 VAL P  42      -5.540   4.416  28.066  0.00  0.00      PROA  
ATOM    680  C   VAL P  42      -3.156   6.687  30.642  0.00  0.00      PROA  
ATOM    681  O   VAL P  42      -2.904   7.775  30.195  0.00  0.00      PROA  
ATOM    682  N   PHE P  43      -2.651   6.179  31.716  0.00  0.00      PROA  
ATOM    683  HN  PHE P  43      -2.858   5.260  32.044  0.00  0.00      PROA  
ATOM    684  CA  PHE P  43      -1.739   6.930  32.594  0.00  0.00      PROA  
ATOM    685  HA  PHE P  43      -2.030   7.970  32.607  0.00  0.00      PROA  
ATOM    686  CB  PHE P  43      -1.903   6.416  34.045  0.00  0.00      PROA  
ATOM    687  HB1 PHE P  43      -1.615   5.344  34.088  0.00  0.00      PROA  
ATOM    688  HB2 PHE P  43      -2.901   6.497  34.527  0.00  0.00      PROA  
ATOM    689  CG  PHE P  43      -0.978   7.066  35.056  0.00  0.00      PROA  
ATOM    690  CD1 PHE P  43      -1.434   8.215  35.659  0.00  0.00      PROA  
ATOM    691  HD1 PHE P  43      -2.301   8.737  35.281  0.00  0.00      PROA  
ATOM    692  CE1 PHE P  43      -0.776   8.787  36.774  0.00  0.00      PROA  
ATOM    693  HE1 PHE P  43      -1.064   9.772  37.110  0.00  0.00      PROA  
ATOM    694  CZ  PHE P  43       0.531   8.340  36.993  0.00  0.00      PROA  
ATOM    695  HZ  PHE P  43       1.189   8.894  37.647  0.00  0.00      PROA  
ATOM    696  CD2 PHE P  43       0.237   6.506  35.434  0.00  0.00      PROA  
ATOM    697  HD2 PHE P  43       0.687   5.647  34.958  0.00  0.00      PROA  
ATOM    698  CE2 PHE P  43       1.046   7.228  36.330  0.00  0.00      PROA  
ATOM    699  HE2 PHE P  43       2.069   6.912  36.471  0.00  0.00      PROA  
ATOM    700  C   PHE P  43      -0.337   6.917  31.988  0.00  0.00      PROA  
ATOM    701  O   PHE P  43       0.146   5.834  31.637  0.00  0.00      PROA  
ATOM    702  N   ARG P  44       0.351   8.099  32.077  0.00  0.00      PROA  
ATOM    703  HN  ARG P  44      -0.128   8.913  32.395  0.00  0.00      PROA  
ATOM    704  CA  ARG P  44       1.786   8.137  31.876  0.00  0.00      PROA  
ATOM    705  HA  ARG P  44       2.217   7.170  32.091  0.00  0.00      PROA  
ATOM    706  CB  ARG P  44       2.247   8.727  30.538  0.00  0.00      PROA  
ATOM    707  HB1 ARG P  44       3.343   8.909  30.554  0.00  0.00      PROA  
ATOM    708  HB2 ARG P  44       1.657   9.641  30.312  0.00  0.00      PROA  
ATOM    709  CG  ARG P  44       2.082   7.736  29.334  0.00  0.00      PROA  
ATOM    710  HG1 ARG P  44       2.363   6.690  29.580  0.00  0.00      PROA  
ATOM    711  HG2 ARG P  44       2.879   8.041  28.624  0.00  0.00      PROA  
ATOM    712  CD  ARG P  44       0.728   7.962  28.782  0.00  0.00      PROA  
ATOM    713  HD1 ARG P  44       0.703   9.034  28.490  0.00  0.00      PROA  
ATOM    714  HD2 ARG P  44      -0.080   7.816  29.531  0.00  0.00      PROA  
ATOM    715  NE  ARG P  44       0.620   7.128  27.549  0.00  0.00      PROA  
ATOM    716  HE  ARG P  44       1.427   6.572  27.350  0.00  0.00      PROA  
ATOM    717  CZ  ARG P  44      -0.325   7.187  26.653  0.00  0.00      PROA  
ATOM    718  NH1 ARG P  44      -1.321   8.051  26.795  0.00  0.00      PROA  
ATOM    719 HH11 ARG P  44      -1.423   8.588  27.632  0.00  0.00      PROA  
ATOM    720 HH12 ARG P  44      -1.954   8.241  26.044  0.00  0.00      PROA  
ATOM    721  NH2 ARG P  44      -0.342   6.495  25.583  0.00  0.00      PROA  
ATOM    722 HH21 ARG P  44       0.275   5.723  25.433  0.00  0.00      PROA  
ATOM    723 HH22 ARG P  44      -1.130   6.485  24.967  0.00  0.00      PROA  
ATOM    724  C   ARG P  44       2.391   8.929  32.933  0.00  0.00      PROA  
ATOM    725  O   ARG P  44       1.744   9.735  33.654  0.00  0.00      PROA  
ATOM    726  N   SER P  45       3.674   8.640  33.160  0.00  0.00      PROA  
ATOM    727  HN  SER P  45       4.171   7.967  32.618  0.00  0.00      PROA  
ATOM    728  CA  SER P  45       4.509   9.331  34.126  0.00  0.00      PROA  
ATOM    729  HA  SER P  45       3.989  10.213  34.469  0.00  0.00      PROA  
ATOM    730  CB  SER P  45       4.773   8.452  35.390  0.00  0.00      PROA  
ATOM    731  HB1 SER P  45       5.009   7.433  35.015  0.00  0.00      PROA  
ATOM    732  HB2 SER P  45       3.910   8.349  36.083  0.00  0.00      PROA  
ATOM    733  OG  SER P  45       5.826   8.871  36.261  0.00  0.00      PROA  
ATOM    734  HG1 SER P  45       5.527   9.660  36.719  0.00  0.00      PROA  
ATOM    735  C   SER P  45       5.791   9.649  33.361  0.00  0.00      PROA  
ATOM    736  O   SER P  45       6.120   9.001  32.338  0.00  0.00      PROA  
ATOM    737  N   SER P  46       6.529  10.693  33.897  0.00  0.00      PROA  
ATOM    738  HN  SER P  46       6.224  11.290  34.635  0.00  0.00      PROA  
ATOM    739  CA  SER P  46       7.909  11.106  33.506  0.00  0.00      PROA  
ATOM    740  HA  SER P  46       7.933  12.135  33.835  0.00  0.00      PROA  
ATOM    741  CB  SER P  46       8.950  10.454  34.401  0.00  0.00      PROA  
ATOM    742  HB1 SER P  46       9.997  10.779  34.220  0.00  0.00      PROA  
ATOM    743  HB2 SER P  46       8.891   9.372  34.156  0.00  0.00      PROA  
ATOM    744  OG  SER P  46       8.677  10.528  35.775  0.00  0.00      PROA  
ATOM    745  HG1 SER P  46       8.974  11.429  35.922  0.00  0.00      PROA  
ATOM    746  C   SER P  46       8.414  11.091  32.072  0.00  0.00      PROA  
ATOM    747  O   SER P  46       9.526  10.712  31.930  0.00  0.00      PROA  
ATOM    748  N   VAL P  47       7.670  11.500  31.060  0.00  0.00      PROA  
ATOM    749  HN  VAL P  47       6.769  11.901  31.209  0.00  0.00      PROA  
ATOM    750  CA  VAL P  47       8.000  11.301  29.692  0.00  0.00      PROA  
ATOM    751  HA  VAL P  47       9.063  11.223  29.513  0.00  0.00      PROA  
ATOM    752  CB  VAL P  47       7.247   9.976  29.268  0.00  0.00      PROA  
ATOM    753  HB  VAL P  47       7.448   9.168  30.005  0.00  0.00      PROA  
ATOM    754  CG1 VAL P  47       5.735  10.231  28.999  0.00  0.00      PROA  
ATOM    755 HG11 VAL P  47       5.124   9.307  28.918  0.00  0.00      PROA  
ATOM    756 HG12 VAL P  47       5.721  10.720  28.002  0.00  0.00      PROA  
ATOM    757 HG13 VAL P  47       5.260  10.900  29.749  0.00  0.00      PROA  
ATOM    758  CG2 VAL P  47       7.899   9.398  27.998  0.00  0.00      PROA  
ATOM    759 HG21 VAL P  47       7.817  10.066  27.114  0.00  0.00      PROA  
ATOM    760 HG22 VAL P  47       7.413   8.411  27.842  0.00  0.00      PROA  
ATOM    761 HG23 VAL P  47       8.968   9.149  28.170  0.00  0.00      PROA  
ATOM    762  C   VAL P  47       7.548  12.386  28.806  0.00  0.00      PROA  
ATOM    763  O   VAL P  47       6.564  13.154  29.099  0.00  0.00      PROA  
ATOM    764  N   LEU P  48       8.238  12.586  27.708  0.00  0.00      PROA  
ATOM    765  HN  LEU P  48       9.154  12.208  27.601  0.00  0.00      PROA  
ATOM    766  CA  LEU P  48       7.821  13.498  26.607  0.00  0.00      PROA  
ATOM    767  HA  LEU P  48       7.186  14.334  26.858  0.00  0.00      PROA  
ATOM    768  CB  LEU P  48       9.040  13.979  25.770  0.00  0.00      PROA  
ATOM    769  HB1 LEU P  48       8.704  14.561  24.885  0.00  0.00      PROA  
ATOM    770  HB2 LEU P  48       9.517  13.109  25.270  0.00  0.00      PROA  
ATOM    771  CG  LEU P  48      10.057  14.787  26.537  0.00  0.00      PROA  
ATOM    772  HG  LEU P  48      10.128  14.403  27.577  0.00  0.00      PROA  
ATOM    773  CD1 LEU P  48      11.402  14.589  25.813  0.00  0.00      PROA  
ATOM    774 HD11 LEU P  48      11.268  14.638  24.711  0.00  0.00      PROA  
ATOM    775 HD12 LEU P  48      11.798  13.585  26.080  0.00  0.00      PROA  
ATOM    776 HD13 LEU P  48      12.117  15.369  26.153  0.00  0.00      PROA  
ATOM    777  CD2 LEU P  48       9.693  16.241  26.404  0.00  0.00      PROA  
ATOM    778 HD21 LEU P  48       8.692  16.396  26.859  0.00  0.00      PROA  
ATOM    779 HD22 LEU P  48       9.850  16.473  25.328  0.00  0.00      PROA  
ATOM    780 HD23 LEU P  48      10.349  16.873  27.040  0.00  0.00      PROA  
ATOM    781  C   LEU P  48       7.015  12.647  25.595  0.00  0.00      PROA  
ATOM    782  O   LEU P  48       7.463  11.602  25.142  0.00  0.00      PROA  
ATOM    783  N   HSD P  49       5.716  12.968  25.429  0.00  0.00      PROA  
ATOM    784  HN  HSD P  49       5.371  13.789  25.879  0.00  0.00      PROA  
ATOM    785  CA  HSD P  49       4.824  12.362  24.455  0.00  0.00      PROA  
ATOM    786  HA  HSD P  49       5.346  11.522  24.022  0.00  0.00      PROA  
ATOM    787  CB  HSD P  49       3.542  11.980  25.298  0.00  0.00      PROA  
ATOM    788  HB1 HSD P  49       3.105  12.896  25.750  0.00  0.00      PROA  
ATOM    789  HB2 HSD P  49       3.878  11.357  26.153  0.00  0.00      PROA  
ATOM    790  ND1 HSD P  49       2.427  10.144  24.002  0.00  0.00      PROA  
ATOM    791  HD1 HSD P  49       3.275   9.687  23.733  0.00  0.00      PROA  
ATOM    792  CG  HSD P  49       2.328  11.341  24.597  0.00  0.00      PROA  
ATOM    793  CE1 HSD P  49       1.196   9.670  23.722  0.00  0.00      PROA  
ATOM    794  HE1 HSD P  49       0.902   8.857  23.059  0.00  0.00      PROA  
ATOM    795  NE2 HSD P  49       0.251  10.474  24.226  0.00  0.00      PROA  
ATOM    796  CD2 HSD P  49       0.960  11.574  24.732  0.00  0.00      PROA  
ATOM    797  HD2 HSD P  49       0.455  12.387  25.240  0.00  0.00      PROA  
ATOM    798  C   HSD P  49       4.358  13.354  23.386  0.00  0.00      PROA  
ATOM    799  O   HSD P  49       3.845  14.436  23.646  0.00  0.00      PROA  
ATOM    800  N   SER P  50       4.453  12.913  22.136  0.00  0.00      PROA  
ATOM    801  HN  SER P  50       4.915  12.039  22.008  0.00  0.00      PROA  
ATOM    802  CA  SER P  50       4.239  13.755  20.976  0.00  0.00      PROA  
ATOM    803  HA  SER P  50       3.869  14.716  21.302  0.00  0.00      PROA  
ATOM    804  CB  SER P  50       5.403  13.980  19.996  0.00  0.00      PROA  
ATOM    805  HB1 SER P  50       5.804  13.034  19.575  0.00  0.00      PROA  
ATOM    806  HB2 SER P  50       6.291  14.203  20.625  0.00  0.00      PROA  
ATOM    807  OG  SER P  50       5.088  14.851  18.923  0.00  0.00      PROA  
ATOM    808  HG1 SER P  50       4.619  14.437  18.195  0.00  0.00      PROA  
ATOM    809  C   SER P  50       3.038  13.120  20.157  0.00  0.00      PROA  
ATOM    810  O   SER P  50       3.026  11.955  19.723  0.00  0.00      PROA  
ATOM    811  N   THR P  51       1.982  13.872  20.033  0.00  0.00      PROA  
ATOM    812  HN  THR P  51       2.039  14.847  20.230  0.00  0.00      PROA  
ATOM    813  CA  THR P  51       0.779  13.316  19.387  0.00  0.00      PROA  
ATOM    814  HA  THR P  51       1.043  12.469  18.770  0.00  0.00      PROA  
ATOM    815  CB  THR P  51      -0.169  12.730  20.452  0.00  0.00      PROA  
ATOM    816  HB  THR P  51       0.407  12.204  21.244  0.00  0.00      PROA  
ATOM    817  OG1 THR P  51      -1.138  11.888  19.895  0.00  0.00      PROA  
ATOM    818  HG1 THR P  51      -0.683  11.335  19.256  0.00  0.00      PROA  
ATOM    819  CG2 THR P  51      -0.850  13.912  21.193  0.00  0.00      PROA  
ATOM    820 HG21 THR P  51      -1.376  13.501  22.081  0.00  0.00      PROA  
ATOM    821 HG22 THR P  51      -1.639  14.348  20.544  0.00  0.00      PROA  
ATOM    822 HG23 THR P  51      -0.140  14.667  21.594  0.00  0.00      PROA  
ATOM    823  C   THR P  51       0.018  14.364  18.488  0.00  0.00      PROA  
ATOM    824  O   THR P  51       0.234  15.557  18.483  0.00  0.00      PROA  
ATOM    825  N   GLN P  52      -0.848  13.866  17.571  0.00  0.00      PROA  
ATOM    826  HN  GLN P  52      -1.072  12.895  17.559  0.00  0.00      PROA  
ATOM    827  CA  GLN P  52      -1.793  14.661  16.767  0.00  0.00      PROA  
ATOM    828  HA  GLN P  52      -1.873  15.702  17.043  0.00  0.00      PROA  
ATOM    829  CB  GLN P  52      -1.428  14.857  15.241  0.00  0.00      PROA  
ATOM    830  HB1 GLN P  52      -0.848  13.968  14.915  0.00  0.00      PROA  
ATOM    831  HB2 GLN P  52      -0.788  15.764  15.190  0.00  0.00      PROA  
ATOM    832  CG  GLN P  52      -2.574  14.945  14.202  0.00  0.00      PROA  
ATOM    833  HG1 GLN P  52      -3.155  14.000  14.142  0.00  0.00      PROA  
ATOM    834  HG2 GLN P  52      -2.076  15.090  13.220  0.00  0.00      PROA  
ATOM    835  CD  GLN P  52      -3.507  16.158  14.299  0.00  0.00      PROA  
ATOM    836  OE1 GLN P  52      -4.476  16.194  15.070  0.00  0.00      PROA  
ATOM    837  NE2 GLN P  52      -3.193  17.170  13.446  0.00  0.00      PROA  
ATOM    838 HE21 GLN P  52      -2.440  17.080  12.794  0.00  0.00      PROA  
ATOM    839 HE22 GLN P  52      -3.848  17.920  13.358  0.00  0.00      PROA  
ATOM    840  C   GLN P  52      -3.257  14.087  17.083  0.00  0.00      PROA  
ATOM    841  O   GLN P  52      -3.550  12.963  16.704  0.00  0.00      PROA  
ATOM    842  N   ASP P  53      -4.103  14.916  17.745  0.00  0.00      PROA  
ATOM    843  HN  ASP P  53      -3.959  15.878  17.962  0.00  0.00      PROA  
ATOM    844  CA  ASP P  53      -5.515  14.601  18.128  0.00  0.00      PROA  
ATOM    845  HA  ASP P  53      -5.933  14.104  17.265  0.00  0.00      PROA  
ATOM    846  CB  ASP P  53      -5.569  13.870  19.528  0.00  0.00      PROA  
ATOM    847  HB1 ASP P  53      -5.345  14.419  20.468  0.00  0.00      PROA  
ATOM    848  HB2 ASP P  53      -4.746  13.124  19.554  0.00  0.00      PROA  
ATOM    849  CG  ASP P  53      -6.877  13.080  19.670  0.00  0.00      PROA  
ATOM    850  OD1 ASP P  53      -7.000  12.319  20.691  0.00  0.00      PROA  
ATOM    851  OD2 ASP P  53      -7.686  12.932  18.694  0.00  0.00      PROA  
ATOM    852  C   ASP P  53      -6.223  15.958  18.172  0.00  0.00      PROA  
ATOM    853  O   ASP P  53      -5.549  16.966  18.039  0.00  0.00      PROA  
ATOM    854  N   LEU P  54      -7.544  16.036  18.494  0.00  0.00      PROA  
ATOM    855  HN  LEU P  54      -7.990  15.162  18.669  0.00  0.00      PROA  
ATOM    856  CA  LEU P  54      -8.232  17.255  18.841  0.00  0.00      PROA  
ATOM    857  HA  LEU P  54      -8.045  17.842  17.955  0.00  0.00      PROA  
ATOM    858  CB  LEU P  54      -9.747  16.878  18.911  0.00  0.00      PROA  
ATOM    859  HB1 LEU P  54     -10.269  17.853  19.018  0.00  0.00      PROA  
ATOM    860  HB2 LEU P  54     -10.027  16.119  19.672  0.00  0.00      PROA  
ATOM    861  CG  LEU P  54     -10.292  16.424  17.509  0.00  0.00      PROA  
ATOM    862  HG  LEU P  54      -9.612  15.691  17.024  0.00  0.00      PROA  
ATOM    863  CD1 LEU P  54     -11.649  15.795  17.726  0.00  0.00      PROA  
ATOM    864 HD11 LEU P  54     -11.538  15.088  18.576  0.00  0.00      PROA  
ATOM    865 HD12 LEU P  54     -12.021  15.238  16.839  0.00  0.00      PROA  
ATOM    866 HD13 LEU P  54     -12.374  16.579  18.032  0.00  0.00      PROA  
ATOM    867  CD2 LEU P  54     -10.439  17.612  16.549  0.00  0.00      PROA  
ATOM    868 HD21 LEU P  54     -10.897  18.528  16.979  0.00  0.00      PROA  
ATOM    869 HD22 LEU P  54     -10.901  17.364  15.569  0.00  0.00      PROA  
ATOM    870 HD23 LEU P  54      -9.373  17.825  16.318  0.00  0.00      PROA  
ATOM    871  C   LEU P  54      -7.891  18.052  20.170  0.00  0.00      PROA  
ATOM    872  O   LEU P  54      -8.003  17.608  21.296  0.00  0.00      PROA  
ATOM    873  N   PHE P  55      -7.350  19.291  19.917  0.00  0.00      PROA  
ATOM    874  HN  PHE P  55      -7.136  19.625  19.003  0.00  0.00      PROA  
ATOM    875  CA  PHE P  55      -6.977  20.265  20.925  0.00  0.00      PROA  
ATOM    876  HA  PHE P  55      -7.562  20.132  21.823  0.00  0.00      PROA  
ATOM    877  CB  PHE P  55      -5.458  20.249  21.323  0.00  0.00      PROA  
ATOM    878  HB1 PHE P  55      -5.173  20.955  22.132  0.00  0.00      PROA  
ATOM    879  HB2 PHE P  55      -4.812  20.709  20.545  0.00  0.00      PROA  
ATOM    880  CG  PHE P  55      -4.959  18.945  21.743  0.00  0.00      PROA  
ATOM    881  CD1 PHE P  55      -4.686  18.554  23.120  0.00  0.00      PROA  
ATOM    882  HD1 PHE P  55      -5.024  19.251  23.872  0.00  0.00      PROA  
ATOM    883  CE1 PHE P  55      -4.066  17.312  23.394  0.00  0.00      PROA  
ATOM    884  HE1 PHE P  55      -3.912  17.067  24.434  0.00  0.00      PROA  
ATOM    885  CZ  PHE P  55      -3.496  16.565  22.361  0.00  0.00      PROA  
ATOM    886  HZ  PHE P  55      -2.935  15.652  22.500  0.00  0.00      PROA  
ATOM    887  CD2 PHE P  55      -4.487  18.074  20.728  0.00  0.00      PROA  
ATOM    888  HD2 PHE P  55      -4.599  18.263  19.670  0.00  0.00      PROA  
ATOM    889  CE2 PHE P  55      -3.759  16.902  21.053  0.00  0.00      PROA  
ATOM    890  HE2 PHE P  55      -3.347  16.345  20.224  0.00  0.00      PROA  
ATOM    891  C   PHE P  55      -7.370  21.703  20.441  0.00  0.00      PROA  
ATOM    892  O   PHE P  55      -7.603  21.989  19.267  0.00  0.00      PROA  
ATOM    893  N   LEU P  56      -7.577  22.672  21.397  0.00  0.00      PROA  
ATOM    894  HN  LEU P  56      -7.332  22.367  22.314  0.00  0.00      PROA  
ATOM    895  CA  LEU P  56      -7.850  24.076  21.169  0.00  0.00      PROA  
ATOM    896  HA  LEU P  56      -8.510  24.156  20.317  0.00  0.00      PROA  
ATOM    897  CB  LEU P  56      -8.416  24.678  22.520  0.00  0.00      PROA  
ATOM    898  HB1 LEU P  56      -7.667  24.846  23.323  0.00  0.00      PROA  
ATOM    899  HB2 LEU P  56      -9.188  23.962  22.873  0.00  0.00      PROA  
ATOM    900  CG  LEU P  56      -8.993  26.144  22.407  0.00  0.00      PROA  
ATOM    901  HG  LEU P  56      -8.151  26.841  22.210  0.00  0.00      PROA  
ATOM    902  CD1 LEU P  56     -10.030  26.229  21.224  0.00  0.00      PROA  
ATOM    903 HD11 LEU P  56      -9.560  25.898  20.273  0.00  0.00      PROA  
ATOM    904 HD12 LEU P  56     -10.442  27.257  21.136  0.00  0.00      PROA  
ATOM    905 HD13 LEU P  56     -10.900  25.682  21.647  0.00  0.00      PROA  
ATOM    906  CD2 LEU P  56      -9.584  26.562  23.745  0.00  0.00      PROA  
ATOM    907 HD21 LEU P  56      -8.799  26.622  24.530  0.00  0.00      PROA  
ATOM    908 HD22 LEU P  56     -10.415  25.867  23.993  0.00  0.00      PROA  
ATOM    909 HD23 LEU P  56      -9.924  27.614  23.637  0.00  0.00      PROA  
ATOM    910  C   LEU P  56      -6.559  24.675  20.733  0.00  0.00      PROA  
ATOM    911  O   LEU P  56      -5.581  24.393  21.333  0.00  0.00      PROA  
ATOM    912  N   PRO P  57      -6.448  25.434  19.630  0.00  0.00      PROA  
ATOM    913  CD  PRO P  57      -7.420  25.493  18.543  0.00  0.00      PROA  
ATOM    914  HD1 PRO P  57      -8.138  26.327  18.695  0.00  0.00      PROA  
ATOM    915  HD2 PRO P  57      -7.753  24.476  18.242  0.00  0.00      PROA  
ATOM    916  CA  PRO P  57      -5.288  26.253  19.312  0.00  0.00      PROA  
ATOM    917  HA  PRO P  57      -4.494  25.535  19.167  0.00  0.00      PROA  
ATOM    918  CB  PRO P  57      -5.599  26.883  17.978  0.00  0.00      PROA  
ATOM    919  HB1 PRO P  57      -4.697  27.262  17.451  0.00  0.00      PROA  
ATOM    920  HB2 PRO P  57      -6.148  27.819  18.217  0.00  0.00      PROA  
ATOM    921  CG  PRO P  57      -6.543  25.879  17.356  0.00  0.00      PROA  
ATOM    922  HG1 PRO P  57      -7.146  26.259  16.504  0.00  0.00      PROA  
ATOM    923  HG2 PRO P  57      -5.907  25.060  16.959  0.00  0.00      PROA  
ATOM    924  C   PRO P  57      -4.884  27.216  20.389  0.00  0.00      PROA  
ATOM    925  O   PRO P  57      -5.720  27.769  21.035  0.00  0.00      PROA  
ATOM    926  N   PHE P  58      -3.560  27.256  20.672  0.00  0.00      PROA  
ATOM    927  HN  PHE P  58      -2.958  26.735  20.072  0.00  0.00      PROA  
ATOM    928  CA  PHE P  58      -2.946  28.224  21.522  0.00  0.00      PROA  
ATOM    929  HA  PHE P  58      -3.462  28.231  22.470  0.00  0.00      PROA  
ATOM    930  CB  PHE P  58      -1.437  27.801  21.727  0.00  0.00      PROA  
ATOM    931  HB1 PHE P  58      -0.743  28.647  21.924  0.00  0.00      PROA  
ATOM    932  HB2 PHE P  58      -1.054  27.308  20.808  0.00  0.00      PROA  
ATOM    933  CG  PHE P  58      -1.197  26.870  22.890  0.00  0.00      PROA  
ATOM    934  CD1 PHE P  58      -2.242  26.192  23.532  0.00  0.00      PROA  
ATOM    935  HD1 PHE P  58      -3.287  26.241  23.265  0.00  0.00      PROA  
ATOM    936  CE1 PHE P  58      -2.000  25.357  24.613  0.00  0.00      PROA  
ATOM    937  HE1 PHE P  58      -2.755  24.824  25.172  0.00  0.00      PROA  
ATOM    938  CZ  PHE P  58      -0.705  25.009  24.928  0.00  0.00      PROA  
ATOM    939  HZ  PHE P  58      -0.587  24.240  25.677  0.00  0.00      PROA  
ATOM    940  CD2 PHE P  58       0.056  26.525  23.297  0.00  0.00      PROA  
ATOM    941  HD2 PHE P  58       0.973  26.986  22.964  0.00  0.00      PROA  
ATOM    942  CE2 PHE P  58       0.349  25.633  24.302  0.00  0.00      PROA  
ATOM    943  HE2 PHE P  58       1.380  25.472  24.579  0.00  0.00      PROA  
ATOM    944  C   PHE P  58      -3.021  29.680  21.042  0.00  0.00      PROA  
ATOM    945  O   PHE P  58      -2.522  29.980  19.944  0.00  0.00      PROA  
ATOM    946  N   PHE P  59      -3.525  30.609  21.922  0.00  0.00      PROA  
ATOM    947  HN  PHE P  59      -3.811  30.148  22.758  0.00  0.00      PROA  
ATOM    948  CA  PHE P  59      -3.653  32.029  21.873  0.00  0.00      PROA  
ATOM    949  HA  PHE P  59      -3.903  32.248  22.900  0.00  0.00      PROA  
ATOM    950  CB  PHE P  59      -2.306  32.746  21.462  0.00  0.00      PROA  
ATOM    951  HB1 PHE P  59      -2.681  33.786  21.579  0.00  0.00      PROA  
ATOM    952  HB2 PHE P  59      -2.032  32.550  20.403  0.00  0.00      PROA  
ATOM    953  CG  PHE P  59      -1.170  32.456  22.470  0.00  0.00      PROA  
ATOM    954  CD1 PHE P  59      -0.954  33.384  23.555  0.00  0.00      PROA  
ATOM    955  HD1 PHE P  59      -1.547  34.277  23.686  0.00  0.00      PROA  
ATOM    956  CE1 PHE P  59       0.005  33.068  24.522  0.00  0.00      PROA  
ATOM    957  HE1 PHE P  59       0.124  33.793  25.314  0.00  0.00      PROA  
ATOM    958  CZ  PHE P  59       0.679  31.813  24.399  0.00  0.00      PROA  
ATOM    959  HZ  PHE P  59       1.344  31.585  25.220  0.00  0.00      PROA  
ATOM    960  CD2 PHE P  59      -0.362  31.321  22.283  0.00  0.00      PROA  
ATOM    961  HD2 PHE P  59      -0.449  30.712  21.395  0.00  0.00      PROA  
ATOM    962  CE2 PHE P  59       0.630  31.047  23.259  0.00  0.00      PROA  
ATOM    963  HE2 PHE P  59       1.102  30.083  23.140  0.00  0.00      PROA  
ATOM    964  C   PHE P  59      -4.815  32.366  20.947  0.00  0.00      PROA  
ATOM    965  O   PHE P  59      -4.721  33.283  20.162  0.00  0.00      PROA  
ATOM    966  N   SER P  60      -5.899  31.578  21.108  0.00  0.00      PROA  
ATOM    967  HN  SER P  60      -6.010  31.017  21.924  0.00  0.00      PROA  
ATOM    968  CA  SER P  60      -6.867  31.561  20.058  0.00  0.00      PROA  
ATOM    969  HA  SER P  60      -6.460  31.850  19.100  0.00  0.00      PROA  
ATOM    970  CB  SER P  60      -7.378  30.122  19.777  0.00  0.00      PROA  
ATOM    971  HB1 SER P  60      -7.918  29.641  20.620  0.00  0.00      PROA  
ATOM    972  HB2 SER P  60      -6.390  29.623  19.690  0.00  0.00      PROA  
ATOM    973  OG  SER P  60      -8.197  29.953  18.600  0.00  0.00      PROA  
ATOM    974  HG1 SER P  60      -7.740  30.186  17.789  0.00  0.00      PROA  
ATOM    975  C   SER P  60      -8.078  32.459  20.488  0.00  0.00      PROA  
ATOM    976  O   SER P  60      -8.384  32.611  21.720  0.00  0.00      PROA  
ATOM    977  N   ASN P  61      -8.873  32.909  19.493  0.00  0.00      PROA  
ATOM    978  HN  ASN P  61      -8.792  32.645  18.535  0.00  0.00      PROA  
ATOM    979  CA  ASN P  61      -9.953  33.858  19.778  0.00  0.00      PROA  
ATOM    980  HA  ASN P  61      -9.652  34.516  20.580  0.00  0.00      PROA  
ATOM    981  CB  ASN P  61     -10.346  34.732  18.585  0.00  0.00      PROA  
ATOM    982  HB1 ASN P  61     -11.090  35.481  18.929  0.00  0.00      PROA  
ATOM    983  HB2 ASN P  61     -10.788  34.189  17.723  0.00  0.00      PROA  
ATOM    984  CG  ASN P  61      -9.108  35.507  18.077  0.00  0.00      PROA  
ATOM    985  OD1 ASN P  61      -8.693  35.290  16.928  0.00  0.00      PROA  
ATOM    986  ND2 ASN P  61      -8.558  36.390  18.914  0.00  0.00      PROA  
ATOM    987 HD22 ASN P  61      -8.929  36.569  19.821  0.00  0.00      PROA  
ATOM    988  C   ASN P  61     -11.192  32.954  20.132  0.00  0.00      PROA  
ATOM    989  O   ASN P  61     -11.810  32.387  19.254  0.00  0.00      PROA  
ATOM    990  N   VAL P  62     -11.634  32.855  21.403  0.00  0.00      PROA  
ATOM    991  HN  VAL P  62     -11.210  33.176  22.246  0.00  0.00      PROA  
ATOM    992  CA  VAL P  62     -12.646  31.938  21.753  0.00  0.00      PROA  
ATOM    993  HA  VAL P  62     -12.803  31.187  20.992  0.00  0.00      PROA  
ATOM    994  CB  VAL P  62     -12.307  31.084  23.018  0.00  0.00      PROA  
ATOM    995  HB  VAL P  62     -13.216  30.625  23.461  0.00  0.00      PROA  
ATOM    996  CG1 VAL P  62     -11.391  29.957  22.597  0.00  0.00      PROA  
ATOM    997 HG11 VAL P  62     -11.128  29.331  23.477  0.00  0.00      PROA  
ATOM    998 HG12 VAL P  62     -10.422  30.376  22.251  0.00  0.00      PROA  
ATOM    999 HG13 VAL P  62     -11.879  29.307  21.840  0.00  0.00      PROA  
ATOM   1000  CG2 VAL P  62     -11.808  32.015  24.132  0.00  0.00      PROA  
ATOM   1001 HG21 VAL P  62     -11.787  31.601  25.163  0.00  0.00      PROA  
ATOM   1002 HG22 VAL P  62     -12.517  32.866  24.224  0.00  0.00      PROA  
ATOM   1003 HG23 VAL P  62     -10.799  32.407  23.886  0.00  0.00      PROA  
ATOM   1004  C   VAL P  62     -13.862  32.860  21.976  0.00  0.00      PROA  
ATOM   1005  O   VAL P  62     -13.772  33.994  22.554  0.00  0.00      PROA  
ATOM   1006  N   THR P  63     -15.039  32.400  21.473  0.00  0.00      PROA  
ATOM   1007  HN  THR P  63     -15.042  31.649  20.817  0.00  0.00      PROA  
ATOM   1008  CA  THR P  63     -16.318  32.987  21.759  0.00  0.00      PROA  
ATOM   1009  HA  THR P  63     -16.169  33.963  21.322  0.00  0.00      PROA  
ATOM   1010  CB  THR P  63     -17.439  32.363  21.012  0.00  0.00      PROA  
ATOM   1011  HB  THR P  63     -18.468  32.596  21.361  0.00  0.00      PROA  
ATOM   1012  OG1 THR P  63     -17.265  31.013  20.893  0.00  0.00      PROA  
ATOM   1013  HG1 THR P  63     -16.790  30.685  21.660  0.00  0.00      PROA  
ATOM   1014  CG2 THR P  63     -17.407  32.883  19.583  0.00  0.00      PROA  
ATOM   1015 HG21 THR P  63     -16.463  32.614  19.063  0.00  0.00      PROA  
ATOM   1016 HG22 THR P  63     -17.419  33.989  19.690  0.00  0.00      PROA  
ATOM   1017 HG23 THR P  63     -18.253  32.609  18.916  0.00  0.00      PROA  
ATOM   1018  C   THR P  63     -16.714  33.346  23.164  0.00  0.00      PROA  
ATOM   1019  O   THR P  63     -16.592  32.492  23.988  0.00  0.00      PROA  
ATOM   1020  N   TRP P  64     -17.144  34.539  23.487  0.00  0.00      PROA  
ATOM   1021  HN  TRP P  64     -17.190  35.255  22.795  0.00  0.00      PROA  
ATOM   1022  CA  TRP P  64     -17.239  35.052  24.838  0.00  0.00      PROA  
ATOM   1023  HA  TRP P  64     -16.876  34.281  25.502  0.00  0.00      PROA  
ATOM   1024  CB  TRP P  64     -16.219  36.196  24.773  0.00  0.00      PROA  
ATOM   1025  HB1 TRP P  64     -16.774  37.000  24.244  0.00  0.00      PROA  
ATOM   1026  HB2 TRP P  64     -15.381  35.992  24.073  0.00  0.00      PROA  
ATOM   1027  CG  TRP P  64     -15.626  36.824  26.076  0.00  0.00      PROA  
ATOM   1028  CD1 TRP P  64     -15.653  36.402  27.376  0.00  0.00      PROA  
ATOM   1029  HD1 TRP P  64     -16.140  35.486  27.676  0.00  0.00      PROA  
ATOM   1030  NE1 TRP P  64     -15.183  37.422  28.218  0.00  0.00      PROA  
ATOM   1031  HE1 TRP P  64     -15.486  37.637  29.121  0.00  0.00      PROA  
ATOM   1032  CE2 TRP P  64     -14.927  38.492  27.387  0.00  0.00      PROA  
ATOM   1033  CD2 TRP P  64     -15.210  38.191  26.047  0.00  0.00      PROA  
ATOM   1034  CE3 TRP P  64     -14.997  39.101  25.023  0.00  0.00      PROA  
ATOM   1035  HE3 TRP P  64     -15.287  38.852  24.014  0.00  0.00      PROA  
ATOM   1036  CZ3 TRP P  64     -14.553  40.390  25.322  0.00  0.00      PROA  
ATOM   1037  HZ3 TRP P  64     -14.370  41.135  24.561  0.00  0.00      PROA  
ATOM   1038  CZ2 TRP P  64     -14.515  39.757  27.710  0.00  0.00      PROA  
ATOM   1039  HZ2 TRP P  64     -14.211  40.026  28.711  0.00  0.00      PROA  
ATOM   1040  CH2 TRP P  64     -14.377  40.693  26.650  0.00  0.00      PROA  
ATOM   1041  HH2 TRP P  64     -13.956  41.668  26.849  0.00  0.00      PROA  
ATOM   1042  C   TRP P  64     -18.711  35.528  25.223  0.00  0.00      PROA  
ATOM   1043  O   TRP P  64     -19.366  36.303  24.449  0.00  0.00      PROA  
ATOM   1044  N   PHE P  65     -19.135  35.036  26.362  0.00  0.00      PROA  
ATOM   1045  HN  PHE P  65     -18.533  34.460  26.909  0.00  0.00      PROA  
ATOM   1046  CA  PHE P  65     -20.447  35.060  26.746  0.00  0.00      PROA  
ATOM   1047  HA  PHE P  65     -21.069  35.743  26.187  0.00  0.00      PROA  
ATOM   1048  CB  PHE P  65     -21.200  33.654  26.677  0.00  0.00      PROA  
ATOM   1049  HB1 PHE P  65     -22.235  33.582  27.075  0.00  0.00      PROA  
ATOM   1050  HB2 PHE P  65     -20.546  32.921  27.196  0.00  0.00      PROA  
ATOM   1051  CG  PHE P  65     -21.294  33.085  25.238  0.00  0.00      PROA  
ATOM   1052  CD1 PHE P  65     -22.020  33.719  24.173  0.00  0.00      PROA  
ATOM   1053  HD1 PHE P  65     -22.391  34.723  24.313  0.00  0.00      PROA  
ATOM   1054  CE1 PHE P  65     -21.933  33.175  22.892  0.00  0.00      PROA  
ATOM   1055  HE1 PHE P  65     -22.361  33.722  22.065  0.00  0.00      PROA  
ATOM   1056  CZ  PHE P  65     -21.328  31.971  22.683  0.00  0.00      PROA  
ATOM   1057  HZ  PHE P  65     -21.518  31.469  21.746  0.00  0.00      PROA  
ATOM   1058  CD2 PHE P  65     -20.726  31.844  24.997  0.00  0.00      PROA  
ATOM   1059  HD2 PHE P  65     -20.194  31.447  25.848  0.00  0.00      PROA  
ATOM   1060  CE2 PHE P  65     -20.704  31.246  23.749  0.00  0.00      PROA  
ATOM   1061  HE2 PHE P  65     -20.221  30.315  23.491  0.00  0.00      PROA  
ATOM   1062  C   PHE P  65     -20.522  35.575  28.187  0.00  0.00      PROA  
ATOM   1063  O   PHE P  65     -19.603  35.543  29.021  0.00  0.00      PROA  
ATOM   1064  N   HSD P  66     -21.638  36.328  28.466  0.00  0.00      PROA  
ATOM   1065  HN  HSD P  66     -22.260  36.468  27.699  0.00  0.00      PROA  
ATOM   1066  CA  HSD P  66     -21.761  37.028  29.741  0.00  0.00      PROA  
ATOM   1067  HA  HSD P  66     -21.082  36.525  30.413  0.00  0.00      PROA  
ATOM   1068  CB  HSD P  66     -21.377  38.511  29.539  0.00  0.00      PROA  
ATOM   1069  HB1 HSD P  66     -21.645  39.072  30.460  0.00  0.00      PROA  
ATOM   1070  HB2 HSD P  66     -21.993  38.973  28.738  0.00  0.00      PROA  
ATOM   1071  ND1 HSD P  66     -19.282  38.895  28.331  0.00  0.00      PROA  
ATOM   1072  HD1 HSD P  66     -19.683  38.719  27.432  0.00  0.00      PROA  
ATOM   1073  CG  HSD P  66     -19.910  38.674  29.485  0.00  0.00      PROA  
ATOM   1074  CE1 HSD P  66     -17.962  38.943  28.569  0.00  0.00      PROA  
ATOM   1075  HE1 HSD P  66     -17.310  39.205  27.736  0.00  0.00      PROA  
ATOM   1076  NE2 HSD P  66     -17.698  38.865  29.866  0.00  0.00      PROA  
ATOM   1077  CD2 HSD P  66     -18.930  38.655  30.400  0.00  0.00      PROA  
ATOM   1078  HD2 HSD P  66     -19.000  38.610  31.480  0.00  0.00      PROA  
ATOM   1079  C   HSD P  66     -23.209  36.970  30.252  0.00  0.00      PROA  
ATOM   1080  O   HSD P  66     -24.215  36.996  29.527  0.00  0.00      PROA  
ATOM   1081  N   VAL P  67     -23.346  37.004  31.595  0.00  0.00      PROA  
ATOM   1082  HN  VAL P  67     -22.584  36.929  32.234  0.00  0.00      PROA  
ATOM   1083  CA  VAL P  67     -24.625  37.166  32.295  0.00  0.00      PROA  
ATOM   1084  HA  VAL P  67     -25.404  36.651  31.753  0.00  0.00      PROA  
ATOM   1085  CB  VAL P  67     -24.622  36.451  33.651  0.00  0.00      PROA  
ATOM   1086  HB  VAL P  67     -23.934  36.949  34.367  0.00  0.00      PROA  
ATOM   1087  CG1 VAL P  67     -25.950  36.447  34.400  0.00  0.00      PROA  
ATOM   1088 HG11 VAL P  67     -26.270  37.506  34.509  0.00  0.00      PROA  
ATOM   1089 HG12 VAL P  67     -25.719  35.991  35.386  0.00  0.00      PROA  
ATOM   1090 HG13 VAL P  67     -26.798  35.964  33.871  0.00  0.00      PROA  
ATOM   1091  CG2 VAL P  67     -24.185  34.982  33.576  0.00  0.00      PROA  
ATOM   1092 HG21 VAL P  67     -24.229  34.308  34.458  0.00  0.00      PROA  
ATOM   1093 HG22 VAL P  67     -23.163  34.993  33.139  0.00  0.00      PROA  
ATOM   1094 HG23 VAL P  67     -24.761  34.446  32.791  0.00  0.00      PROA  
ATOM   1095  C   VAL P  67     -24.997  38.597  32.423  0.00  0.00      PROA  
ATOM   1096  O   VAL P  67     -26.154  38.940  32.767  0.00  0.00      PROA  
ATOM   1097  N   ILE P  68     -24.099  39.497  32.220  0.00  0.00      PROA  
ATOM   1098  HN  ILE P  68     -23.146  39.203  32.189  0.00  0.00      PROA  
ATOM   1099  CA  ILE P  68     -24.164  40.969  32.320  0.00  0.00      PROA  
ATOM   1100  HA  ILE P  68     -24.832  41.225  33.129  0.00  0.00      PROA  
ATOM   1101  CB  ILE P  68     -22.795  41.601  32.621  0.00  0.00      PROA  
ATOM   1102  HB  ILE P  68     -22.096  41.468  31.768  0.00  0.00      PROA  
ATOM   1103  CG2 ILE P  68     -22.897  43.141  32.744  0.00  0.00      PROA  
ATOM   1104 HG21 ILE P  68     -23.513  43.493  33.599  0.00  0.00      PROA  
ATOM   1105 HG22 ILE P  68     -23.445  43.510  31.851  0.00  0.00      PROA  
ATOM   1106 HG23 ILE P  68     -21.880  43.579  32.652  0.00  0.00      PROA  
ATOM   1107  CG1 ILE P  68     -22.073  41.045  33.920  0.00  0.00      PROA  
ATOM   1108 HG11 ILE P  68     -21.887  39.952  33.855  0.00  0.00      PROA  
ATOM   1109 HG12 ILE P  68     -22.573  41.240  34.893  0.00  0.00      PROA  
ATOM   1110  CD  ILE P  68     -20.630  41.553  33.955  0.00  0.00      PROA  
ATOM   1111  HD1 ILE P  68     -20.198  41.418  32.941  0.00  0.00      PROA  
ATOM   1112  HD2 ILE P  68     -19.973  40.955  34.623  0.00  0.00      PROA  
ATOM   1113  HD3 ILE P  68     -20.532  42.633  34.199  0.00  0.00      PROA  
ATOM   1114  C   ILE P  68     -24.581  41.617  31.013  0.00  0.00      PROA  
ATOM   1115  O   ILE P  68     -24.027  41.441  29.978  0.00  0.00      PROA  
ATOM   1116  N   SER P  71     -25.614  42.491  31.100  0.00  0.00      PROA  
ATOM   1117  HN  SER P  71     -26.107  42.602  31.959  0.00  0.00      PROA  
ATOM   1118  CA  SER P  71     -26.131  43.109  29.888  0.00  0.00      PROA  
ATOM   1119  HA  SER P  71     -25.313  43.189  29.188  0.00  0.00      PROA  
ATOM   1120  CB  SER P  71     -27.265  42.337  29.196  0.00  0.00      PROA  
ATOM   1121  HB1 SER P  71     -28.151  42.355  29.867  0.00  0.00      PROA  
ATOM   1122  HB2 SER P  71     -26.897  41.296  29.080  0.00  0.00      PROA  
ATOM   1123  OG  SER P  71     -27.590  42.828  27.894  0.00  0.00      PROA  
ATOM   1124  HG1 SER P  71     -26.915  42.460  27.319  0.00  0.00      PROA  
ATOM   1125  C   SER P  71     -26.666  44.469  30.259  0.00  0.00      PROA  
ATOM   1126  O   SER P  71     -27.375  44.501  31.287  0.00  0.00      PROA  
ATOM   1127  N   GLY P  72     -26.444  45.552  29.425  0.00  0.00      PROA  
ATOM   1128  HN  GLY P  72     -25.830  45.492  28.642  0.00  0.00      PROA  
ATOM   1129  CA  GLY P  72     -27.036  46.831  29.781  0.00  0.00      PROA  
ATOM   1130  HA1 GLY P  72     -26.196  47.509  29.803  0.00  0.00      PROA  
ATOM   1131  HA2 GLY P  72     -27.405  46.829  30.796  0.00  0.00      PROA  
ATOM   1132  C   GLY P  72     -28.068  47.256  28.819  0.00  0.00      PROA  
ATOM   1133  O   GLY P  72     -28.572  46.473  27.984  0.00  0.00      PROA  
ATOM   1134  N   THR P  73     -28.332  48.516  28.660  0.00  0.00      PROA  
ATOM   1135  HN  THR P  73     -27.875  49.193  29.230  0.00  0.00      PROA  
ATOM   1136  CA  THR P  73     -29.158  49.073  27.511  0.00  0.00      PROA  
ATOM   1137  HA  THR P  73     -30.141  48.672  27.711  0.00  0.00      PROA  
ATOM   1138  CB  THR P  73     -29.289  50.612  27.693  0.00  0.00      PROA  
ATOM   1139  HB  THR P  73     -29.819  51.038  26.815  0.00  0.00      PROA  
ATOM   1140  OG1 THR P  73     -28.020  51.226  27.724  0.00  0.00      PROA  
ATOM   1141  HG1 THR P  73     -28.315  52.120  27.913  0.00  0.00      PROA  
ATOM   1142  CG2 THR P  73     -30.030  51.055  29.051  0.00  0.00      PROA  
ATOM   1143 HG21 THR P  73     -29.854  52.101  29.381  0.00  0.00      PROA  
ATOM   1144 HG22 THR P  73     -29.714  50.443  29.923  0.00  0.00      PROA  
ATOM   1145 HG23 THR P  73     -31.092  50.731  29.053  0.00  0.00      PROA  
ATOM   1146  C   THR P  73     -28.732  48.763  26.064  0.00  0.00      PROA  
ATOM   1147  O   THR P  73     -29.500  48.268  25.261  0.00  0.00      PROA  
ATOM   1148  N   ASN P  74     -27.399  48.840  25.846  0.00  0.00      PROA  
ATOM   1149  HN  ASN P  74     -26.799  49.084  26.604  0.00  0.00      PROA  
ATOM   1150  CA  ASN P  74     -26.888  48.624  24.436  0.00  0.00      PROA  
ATOM   1151  HA  ASN P  74     -27.671  48.860  23.730  0.00  0.00      PROA  
ATOM   1152  CB  ASN P  74     -25.610  49.429  24.121  0.00  0.00      PROA  
ATOM   1153  HB1 ASN P  74     -24.974  49.037  23.298  0.00  0.00      PROA  
ATOM   1154  HB2 ASN P  74     -24.907  49.398  24.981  0.00  0.00      PROA  
ATOM   1155  CG  ASN P  74     -25.950  50.887  23.813  0.00  0.00      PROA  
ATOM   1156  OD1 ASN P  74     -26.033  51.772  24.692  0.00  0.00      PROA  
ATOM   1157  ND2 ASN P  74     -26.085  51.297  22.566  0.00  0.00      PROA  
ATOM   1158 HD22 ASN P  74     -25.891  52.273  22.504  0.00  0.00      PROA  
ATOM   1159  C   ASN P  74     -26.610  47.172  24.221  0.00  0.00      PROA  
ATOM   1160  O   ASN P  74     -26.440  46.780  23.050  0.00  0.00      PROA  
ATOM   1161  N   GLY P  75     -26.649  46.404  25.319  0.00  0.00      PROA  
ATOM   1162  HN  GLY P  75     -26.612  46.786  26.240  0.00  0.00      PROA  
ATOM   1163  CA  GLY P  75     -26.835  44.955  25.350  0.00  0.00      PROA  
ATOM   1164  HA1 GLY P  75     -26.596  44.620  26.349  0.00  0.00      PROA  
ATOM   1165  HA2 GLY P  75     -26.314  44.475  24.536  0.00  0.00      PROA  
ATOM   1166  C   GLY P  75     -28.211  44.500  25.177  0.00  0.00      PROA  
ATOM   1167  O   GLY P  75     -28.415  43.358  24.795  0.00  0.00      PROA  
ATOM   1168  N   THR P  76     -29.203  45.372  25.340  0.00  0.00      PROA  
ATOM   1169  HN  THR P  76     -28.977  46.343  25.376  0.00  0.00      PROA  
ATOM   1170  CA  THR P  76     -30.678  45.162  25.214  0.00  0.00      PROA  
ATOM   1171  HA  THR P  76     -31.001  46.192  25.164  0.00  0.00      PROA  
ATOM   1172  CB  THR P  76     -31.113  44.571  23.807  0.00  0.00      PROA  
ATOM   1173  HB  THR P  76     -32.222  44.618  23.852  0.00  0.00      PROA  
ATOM   1174  OG1 THR P  76     -30.711  43.256  23.612  0.00  0.00      PROA  
ATOM   1175  HG1 THR P  76     -29.768  43.236  23.792  0.00  0.00      PROA  
ATOM   1176  CG2 THR P  76     -30.627  45.447  22.666  0.00  0.00      PROA  
ATOM   1177 HG21 THR P  76     -30.783  46.536  22.818  0.00  0.00      PROA  
ATOM   1178 HG22 THR P  76     -31.055  45.156  21.683  0.00  0.00      PROA  
ATOM   1179 HG23 THR P  76     -29.518  45.422  22.609  0.00  0.00      PROA  
ATOM   1180  C   THR P  76     -31.389  44.558  26.375  0.00  0.00      PROA  
ATOM   1181  O   THR P  76     -32.596  44.201  26.318  0.00  0.00      PROA  
ATOM   1182  N   LYS P  77     -30.724  44.587  27.526  0.00  0.00      PROA  
ATOM   1183  HN  LYS P  77     -29.854  45.071  27.577  0.00  0.00      PROA  
ATOM   1184  CA  LYS P  77     -30.922  43.725  28.713  0.00  0.00      PROA  
ATOM   1185  HA  LYS P  77     -29.981  43.566  29.217  0.00  0.00      PROA  
ATOM   1186  CB  LYS P  77     -31.771  44.494  29.749  0.00  0.00      PROA  
ATOM   1187  HB1 LYS P  77     -32.035  43.816  30.589  0.00  0.00      PROA  
ATOM   1188  HB2 LYS P  77     -32.752  44.713  29.276  0.00  0.00      PROA  
ATOM   1189  CG  LYS P  77     -31.029  45.680  30.322  0.00  0.00      PROA  
ATOM   1190  HG1 LYS P  77     -30.781  46.382  29.497  0.00  0.00      PROA  
ATOM   1191  HG2 LYS P  77     -30.111  45.312  30.828  0.00  0.00      PROA  
ATOM   1192  CD  LYS P  77     -31.759  46.584  31.470  0.00  0.00      PROA  
ATOM   1193  HD1 LYS P  77     -32.048  45.924  32.316  0.00  0.00      PROA  
ATOM   1194  HD2 LYS P  77     -32.660  47.029  30.998  0.00  0.00      PROA  
ATOM   1195  CE  LYS P  77     -30.903  47.748  31.966  0.00  0.00      PROA  
ATOM   1196  HE1 LYS P  77     -30.740  48.551  31.215  0.00  0.00      PROA  
ATOM   1197  HE2 LYS P  77     -29.869  47.439  32.229  0.00  0.00      PROA  
ATOM   1198  NZ  LYS P  77     -31.596  48.418  33.087  0.00  0.00      PROA  
ATOM   1199  HZ1 LYS P  77     -31.719  47.796  33.912  0.00  0.00      PROA  
ATOM   1200  HZ2 LYS P  77     -32.527  48.817  32.850  0.00  0.00      PROA  
ATOM   1201  HZ3 LYS P  77     -30.999  49.234  33.334  0.00  0.00      PROA  
ATOM   1202  C   LYS P  77     -31.393  42.271  28.413  0.00  0.00      PROA  
ATOM   1203  O   LYS P  77     -32.491  41.860  28.743  0.00  0.00      PROA  
ATOM   1204  N   ARG P  78     -30.497  41.451  27.957  0.00  0.00      PROA  
ATOM   1205  HN  ARG P  78     -29.636  41.895  27.722  0.00  0.00      PROA  
ATOM   1206  CA  ARG P  78     -30.694  40.034  27.939  0.00  0.00      PROA  
ATOM   1207  HA  ARG P  78     -31.267  39.668  28.778  0.00  0.00      PROA  
ATOM   1208  CB  ARG P  78     -31.291  39.484  26.624  0.00  0.00      PROA  
ATOM   1209  HB1 ARG P  78     -32.347  39.340  26.936  0.00  0.00      PROA  
ATOM   1210  HB2 ARG P  78     -31.019  38.407  26.582  0.00  0.00      PROA  
ATOM   1211  CG  ARG P  78     -31.099  40.198  25.342  0.00  0.00      PROA  
ATOM   1212  HG1 ARG P  78     -31.572  41.202  25.306  0.00  0.00      PROA  
ATOM   1213  HG2 ARG P  78     -31.554  39.540  24.570  0.00  0.00      PROA  
ATOM   1214  CD  ARG P  78     -29.630  40.283  24.763  0.00  0.00      PROA  
ATOM   1215  HD1 ARG P  78     -28.993  40.682  25.582  0.00  0.00      PROA  
ATOM   1216  HD2 ARG P  78     -29.672  41.023  23.934  0.00  0.00      PROA  
ATOM   1217  NE  ARG P  78     -29.152  38.986  24.246  0.00  0.00      PROA  
ATOM   1218  HE  ARG P  78     -29.601  38.567  23.457  0.00  0.00      PROA  
ATOM   1219  CZ  ARG P  78     -27.966  38.526  24.474  0.00  0.00      PROA  
ATOM   1220  NH1 ARG P  78     -27.388  37.634  23.728  0.00  0.00      PROA  
ATOM   1221 HH11 ARG P  78     -26.545  37.387  24.206  0.00  0.00      PROA  
ATOM   1222 HH12 ARG P  78     -27.938  37.163  23.038  0.00  0.00      PROA  
ATOM   1223  NH2 ARG P  78     -27.163  38.991  25.446  0.00  0.00      PROA  
ATOM   1224 HH21 ARG P  78     -27.638  39.334  26.256  0.00  0.00      PROA  
ATOM   1225 HH22 ARG P  78     -26.256  38.572  25.489  0.00  0.00      PROA  
ATOM   1226  C   ARG P  78     -29.362  39.357  28.163  0.00  0.00      PROA  
ATOM   1227  O   ARG P  78     -28.279  39.826  27.749  0.00  0.00      PROA  
ATOM   1228  N   PHE P  79     -29.376  38.188  28.878  0.00  0.00      PROA  
ATOM   1229  HN  PHE P  79     -30.216  38.020  29.389  0.00  0.00      PROA  
ATOM   1230  CA  PHE P  79     -28.265  37.223  29.191  0.00  0.00      PROA  
ATOM   1231  HA  PHE P  79     -27.383  37.846  29.201  0.00  0.00      PROA  
ATOM   1232  CB  PHE P  79     -28.424  36.524  30.560  0.00  0.00      PROA  
ATOM   1233  HB1 PHE P  79     -27.933  37.139  31.345  0.00  0.00      PROA  
ATOM   1234  HB2 PHE P  79     -28.033  35.485  30.535  0.00  0.00      PROA  
ATOM   1235  CG  PHE P  79     -29.873  36.269  30.835  0.00  0.00      PROA  
ATOM   1236  CD1 PHE P  79     -30.588  35.316  30.096  0.00  0.00      PROA  
ATOM   1237  HD1 PHE P  79     -30.098  34.640  29.411  0.00  0.00      PROA  
ATOM   1238  CE1 PHE P  79     -31.934  35.056  30.360  0.00  0.00      PROA  
ATOM   1239  HE1 PHE P  79     -32.515  34.253  29.928  0.00  0.00      PROA  
ATOM   1240  CZ  PHE P  79     -32.528  35.738  31.472  0.00  0.00      PROA  
ATOM   1241  HZ  PHE P  79     -33.499  35.358  31.754  0.00  0.00      PROA  
ATOM   1242  CD2 PHE P  79     -30.495  37.016  31.882  0.00  0.00      PROA  
ATOM   1243  HD2 PHE P  79     -30.027  37.690  32.584  0.00  0.00      PROA  
ATOM   1244  CE2 PHE P  79     -31.760  36.665  32.203  0.00  0.00      PROA  
ATOM   1245  HE2 PHE P  79     -32.238  37.250  32.974  0.00  0.00      PROA  
ATOM   1246  C   PHE P  79     -28.106  36.305  28.009  0.00  0.00      PROA  
ATOM   1247  O   PHE P  79     -29.081  35.977  27.309  0.00  0.00      PROA  
ATOM   1248  N   ASP P  80     -26.787  35.973  27.765  0.00  0.00      PROA  
ATOM   1249  HN  ASP P  80     -26.017  36.337  28.282  0.00  0.00      PROA  
ATOM   1250  CA  ASP P  80     -26.305  35.079  26.746  0.00  0.00      PROA  
ATOM   1251  HA  ASP P  80     -26.829  35.326  25.835  0.00  0.00      PROA  
ATOM   1252  CB  ASP P  80     -24.775  35.186  26.613  0.00  0.00      PROA  
ATOM   1253  HB1 ASP P  80     -24.409  34.420  25.896  0.00  0.00      PROA  
ATOM   1254  HB2 ASP P  80     -24.258  35.090  27.591  0.00  0.00      PROA  
ATOM   1255  CG  ASP P  80     -24.416  36.467  25.986  0.00  0.00      PROA  
ATOM   1256  OD1 ASP P  80     -25.313  37.051  25.218  0.00  0.00      PROA  
ATOM   1257  OD2 ASP P  80     -23.245  36.956  26.104  0.00  0.00      PROA  
ATOM   1258  C   ASP P  80     -26.589  33.641  27.153  0.00  0.00      PROA  
ATOM   1259  O   ASP P  80     -26.158  33.215  28.199  0.00  0.00      PROA  
ATOM   1260  N   ASN P  81     -27.261  32.828  26.305  0.00  0.00      PROA  
ATOM   1261  HN  ASN P  81     -27.667  33.197  25.472  0.00  0.00      PROA  
ATOM   1262  CA  ASN P  81     -27.473  31.381  26.356  0.00  0.00      PROA  
ATOM   1263  HA  ASN P  81     -26.571  30.931  26.744  0.00  0.00      PROA  
ATOM   1264  CB  ASN P  81     -28.708  31.124  27.306  0.00  0.00      PROA  
ATOM   1265  HB1 ASN P  81     -28.347  31.421  28.314  0.00  0.00      PROA  
ATOM   1266  HB2 ASN P  81     -28.878  30.037  27.460  0.00  0.00      PROA  
ATOM   1267  CG  ASN P  81     -30.066  31.785  27.008  0.00  0.00      PROA  
ATOM   1268  OD1 ASN P  81     -30.300  32.592  26.125  0.00  0.00      PROA  
ATOM   1269  ND2 ASN P  81     -31.003  31.526  27.917  0.00  0.00      PROA  
ATOM   1270 HD21 ASN P  81     -31.849  32.042  27.779  0.00  0.00      PROA  
ATOM   1271 HD22 ASN P  81     -30.811  30.917  28.686  0.00  0.00      PROA  
ATOM   1272  C   ASN P  81     -27.754  30.934  24.873  0.00  0.00      PROA  
ATOM   1273  O   ASN P  81     -28.739  30.263  24.658  0.00  0.00      PROA  
ATOM   1274  N   PRO P  82     -26.972  31.187  23.787  0.00  0.00      PROA  
ATOM   1275  CD  PRO P  82     -25.659  31.831  23.870  0.00  0.00      PROA  
ATOM   1276  HD1 PRO P  82     -24.982  31.420  24.650  0.00  0.00      PROA  
ATOM   1277  HD2 PRO P  82     -25.722  32.937  23.952  0.00  0.00      PROA  
ATOM   1278  CA  PRO P  82     -27.415  30.743  22.470  0.00  0.00      PROA  
ATOM   1279  HA  PRO P  82     -28.453  30.973  22.276  0.00  0.00      PROA  
ATOM   1280  CB  PRO P  82     -26.323  31.507  21.617  0.00  0.00      PROA  
ATOM   1281  HB1 PRO P  82     -26.759  32.473  21.285  0.00  0.00      PROA  
ATOM   1282  HB2 PRO P  82     -26.141  30.812  20.770  0.00  0.00      PROA  
ATOM   1283  CG  PRO P  82     -25.086  31.529  22.500  0.00  0.00      PROA  
ATOM   1284  HG1 PRO P  82     -24.604  30.529  22.452  0.00  0.00      PROA  
ATOM   1285  HG2 PRO P  82     -24.341  32.301  22.210  0.00  0.00      PROA  
ATOM   1286  C   PRO P  82     -27.326  29.184  22.406  0.00  0.00      PROA  
ATOM   1287  O   PRO P  82     -26.346  28.612  22.926  0.00  0.00      PROA  
ATOM   1288  N   VAL P  83     -28.317  28.423  21.817  0.00  0.00      PROA  
ATOM   1289  HN  VAL P  83     -29.030  28.919  21.328  0.00  0.00      PROA  
ATOM   1290  CA  VAL P  83     -27.920  27.060  21.339  0.00  0.00      PROA  
ATOM   1291  HA  VAL P  83     -27.427  26.546  22.152  0.00  0.00      PROA  
ATOM   1292  CB  VAL P  83     -29.162  26.305  20.826  0.00  0.00      PROA  
ATOM   1293  HB  VAL P  83     -29.967  26.568  21.545  0.00  0.00      PROA  
ATOM   1294  CG1 VAL P  83     -29.733  26.907  19.518  0.00  0.00      PROA  
ATOM   1295 HG11 VAL P  83     -30.640  26.344  19.211  0.00  0.00      PROA  
ATOM   1296 HG12 VAL P  83     -29.039  26.648  18.690  0.00  0.00      PROA  
ATOM   1297 HG13 VAL P  83     -30.058  27.969  19.556  0.00  0.00      PROA  
ATOM   1298  CG2 VAL P  83     -29.013  24.772  20.781  0.00  0.00      PROA  
ATOM   1299 HG21 VAL P  83     -30.046  24.367  20.723  0.00  0.00      PROA  
ATOM   1300 HG22 VAL P  83     -28.597  24.383  21.735  0.00  0.00      PROA  
ATOM   1301 HG23 VAL P  83     -28.439  24.415  19.899  0.00  0.00      PROA  
ATOM   1302  C   VAL P  83     -26.805  27.123  20.254  0.00  0.00      PROA  
ATOM   1303  O   VAL P  83     -26.808  27.715  19.199  0.00  0.00      PROA  
ATOM   1304  N   LEU P  84     -25.732  26.318  20.425  0.00  0.00      PROA  
ATOM   1305  HN  LEU P  84     -25.729  25.759  21.251  0.00  0.00      PROA  
ATOM   1306  CA  LEU P  84     -24.584  26.341  19.542  0.00  0.00      PROA  
ATOM   1307  HA  LEU P  84     -24.683  27.203  18.898  0.00  0.00      PROA  
ATOM   1308  CB  LEU P  84     -23.369  26.718  20.354  0.00  0.00      PROA  
ATOM   1309  HB1 LEU P  84     -22.385  26.623  19.846  0.00  0.00      PROA  
ATOM   1310  HB2 LEU P  84     -23.383  26.021  21.219  0.00  0.00      PROA  
ATOM   1311  CG  LEU P  84     -23.306  28.137  20.861  0.00  0.00      PROA  
ATOM   1312  HG  LEU P  84     -24.334  28.458  21.132  0.00  0.00      PROA  
ATOM   1313  CD1 LEU P  84     -22.355  28.102  22.113  0.00  0.00      PROA  
ATOM   1314 HD11 LEU P  84     -22.845  27.447  22.865  0.00  0.00      PROA  
ATOM   1315 HD12 LEU P  84     -22.194  29.109  22.555  0.00  0.00      PROA  
ATOM   1316 HD13 LEU P  84     -21.438  27.582  21.762  0.00  0.00      PROA  
ATOM   1317  CD2 LEU P  84     -22.944  29.181  19.838  0.00  0.00      PROA  
ATOM   1318 HD21 LEU P  84     -21.854  29.193  19.624  0.00  0.00      PROA  
ATOM   1319 HD22 LEU P  84     -23.098  30.197  20.261  0.00  0.00      PROA  
ATOM   1320 HD23 LEU P  84     -23.535  28.980  18.919  0.00  0.00      PROA  
ATOM   1321  C   LEU P  84     -24.184  25.094  18.843  0.00  0.00      PROA  
ATOM   1322  O   LEU P  84     -24.429  23.944  19.265  0.00  0.00      PROA  
ATOM   1323  N   PRO P  85     -23.530  25.103  17.670  0.00  0.00      PROA  
ATOM   1324  CD  PRO P  85     -23.547  26.243  16.814  0.00  0.00      PROA  
ATOM   1325  HD1 PRO P  85     -22.859  27.032  17.184  0.00  0.00      PROA  
ATOM   1326  HD2 PRO P  85     -24.549  26.680  16.614  0.00  0.00      PROA  
ATOM   1327  CA  PRO P  85     -22.733  23.974  17.201  0.00  0.00      PROA  
ATOM   1328  HA  PRO P  85     -23.409  23.199  16.869  0.00  0.00      PROA  
ATOM   1329  CB  PRO P  85     -21.910  24.707  16.127  0.00  0.00      PROA  
ATOM   1330  HB1 PRO P  85     -21.645  23.984  15.327  0.00  0.00      PROA  
ATOM   1331  HB2 PRO P  85     -20.947  25.056  16.559  0.00  0.00      PROA  
ATOM   1332  CG  PRO P  85     -22.878  25.720  15.505  0.00  0.00      PROA  
ATOM   1333  HG1 PRO P  85     -22.379  26.511  14.906  0.00  0.00      PROA  
ATOM   1334  HG2 PRO P  85     -23.688  25.286  14.881  0.00  0.00      PROA  
ATOM   1335  C   PRO P  85     -21.892  23.439  18.205  0.00  0.00      PROA  
ATOM   1336  O   PRO P  85     -21.244  24.202  18.946  0.00  0.00      PROA  
ATOM   1337  N   PHE P  86     -21.758  22.122  18.276  0.00  0.00      PROA  
ATOM   1338  HN  PHE P  86     -22.406  21.634  17.697  0.00  0.00      PROA  
ATOM   1339  CA  PHE P  86     -20.879  21.452  19.183  0.00  0.00      PROA  
ATOM   1340  HA  PHE P  86     -20.578  22.085  20.005  0.00  0.00      PROA  
ATOM   1341  CB  PHE P  86     -21.562  20.229  19.740  0.00  0.00      PROA  
ATOM   1342  HB1 PHE P  86     -21.835  19.573  18.885  0.00  0.00      PROA  
ATOM   1343  HB2 PHE P  86     -22.501  20.420  20.303  0.00  0.00      PROA  
ATOM   1344  CG  PHE P  86     -20.699  19.316  20.588  0.00  0.00      PROA  
ATOM   1345  CD1 PHE P  86     -20.608  19.482  22.020  0.00  0.00      PROA  
ATOM   1346  HD1 PHE P  86     -21.068  20.393  22.375  0.00  0.00      PROA  
ATOM   1347  CE1 PHE P  86     -19.940  18.586  22.841  0.00  0.00      PROA  
ATOM   1348  HE1 PHE P  86     -19.729  18.780  23.883  0.00  0.00      PROA  
ATOM   1349  CZ  PHE P  86     -19.681  17.324  22.262  0.00  0.00      PROA  
ATOM   1350  HZ  PHE P  86     -19.208  16.538  22.833  0.00  0.00      PROA  
ATOM   1351  CD2 PHE P  86     -20.150  18.141  20.013  0.00  0.00      PROA  
ATOM   1352  HD2 PHE P  86     -20.284  18.103  18.941  0.00  0.00      PROA  
ATOM   1353  CE2 PHE P  86     -19.682  17.133  20.878  0.00  0.00      PROA  
ATOM   1354  HE2 PHE P  86     -19.305  16.227  20.427  0.00  0.00      PROA  
ATOM   1355  C   PHE P  86     -19.594  21.060  18.475  0.00  0.00      PROA  
ATOM   1356  O   PHE P  86     -18.536  20.781  19.085  0.00  0.00      PROA  
ATOM   1357  N   ASN P  87     -19.642  21.148  17.102  0.00  0.00      PROA  
ATOM   1358  HN  ASN P  87     -20.531  21.436  16.755  0.00  0.00      PROA  
ATOM   1359  CA  ASN P  87     -18.629  20.748  16.160  0.00  0.00      PROA  
ATOM   1360  HA  ASN P  87     -19.248  20.719  15.276  0.00  0.00      PROA  
ATOM   1361  CB  ASN P  87     -17.474  21.738  15.891  0.00  0.00      PROA  
ATOM   1362  HB1 ASN P  87     -16.646  21.325  15.276  0.00  0.00      PROA  
ATOM   1363  HB2 ASN P  87     -17.118  22.052  16.895  0.00  0.00      PROA  
ATOM   1364  CG  ASN P  87     -17.973  22.988  15.237  0.00  0.00      PROA  
ATOM   1365  OD1 ASN P  87     -18.980  22.876  14.489  0.00  0.00      PROA  
ATOM   1366  ND2 ASN P  87     -17.335  24.189  15.507  0.00  0.00      PROA  
ATOM   1367 HD21 ASN P  87     -16.624  24.145  16.209  0.00  0.00      PROA  
ATOM   1368 HD22 ASN P  87     -17.588  25.050  15.065  0.00  0.00      PROA  
ATOM   1369  C   ASN P  87     -18.097  19.269  16.465  0.00  0.00      PROA  
ATOM   1370  O   ASN P  87     -18.828  18.333  16.724  0.00  0.00      PROA  
ATOM   1371  N   ASP P  88     -16.785  19.011  16.406  0.00  0.00      PROA  
ATOM   1372  HN  ASP P  88     -16.142  19.686  16.051  0.00  0.00      PROA  
ATOM   1373  CA  ASP P  88     -16.086  17.805  16.782  0.00  0.00      PROA  
ATOM   1374  HA  ASP P  88     -16.825  17.020  16.723  0.00  0.00      PROA  
ATOM   1375  CB  ASP P  88     -14.937  17.404  15.815  0.00  0.00      PROA  
ATOM   1376  HB1 ASP P  88     -14.477  16.444  16.135  0.00  0.00      PROA  
ATOM   1377  HB2 ASP P  88     -14.130  18.166  15.853  0.00  0.00      PROA  
ATOM   1378  CG  ASP P  88     -15.401  17.085  14.465  0.00  0.00      PROA  
ATOM   1379  OD1 ASP P  88     -16.626  17.098  14.205  0.00  0.00      PROA  
ATOM   1380  OD2 ASP P  88     -14.544  16.913  13.539  0.00  0.00      PROA  
ATOM   1381  C   ASP P  88     -15.527  17.760  18.246  0.00  0.00      PROA  
ATOM   1382  O   ASP P  88     -14.867  16.814  18.655  0.00  0.00      PROA  
ATOM   1383  N   GLY P  89     -15.803  18.744  19.129  0.00  0.00      PROA  
ATOM   1384  HN  GLY P  89     -16.150  19.626  18.821  0.00  0.00      PROA  
ATOM   1385  CA  GLY P  89     -15.603  18.674  20.589  0.00  0.00      PROA  
ATOM   1386  HA1 GLY P  89     -14.708  18.136  20.867  0.00  0.00      PROA  
ATOM   1387  HA2 GLY P  89     -16.422  18.183  21.093  0.00  0.00      PROA  
ATOM   1388  C   GLY P  89     -15.357  20.110  21.011  0.00  0.00      PROA  
ATOM   1389  O   GLY P  89     -14.972  21.002  20.221  0.00  0.00      PROA  
ATOM   1390  N   VAL P  90     -15.464  20.292  22.309  0.00  0.00      PROA  
ATOM   1391  HN  VAL P  90     -15.637  19.553  22.955  0.00  0.00      PROA  
ATOM   1392  CA  VAL P  90     -15.674  21.666  22.720  0.00  0.00      PROA  
ATOM   1393  HA  VAL P  90     -14.972  22.270  22.165  0.00  0.00      PROA  
ATOM   1394  CB  VAL P  90     -17.098  22.124  22.432  0.00  0.00      PROA  
ATOM   1395  HB  VAL P  90     -17.416  21.749  21.435  0.00  0.00      PROA  
ATOM   1396  CG1 VAL P  90     -18.120  21.317  23.284  0.00  0.00      PROA  
ATOM   1397 HG11 VAL P  90     -17.954  21.595  24.347  0.00  0.00      PROA  
ATOM   1398 HG12 VAL P  90     -17.975  20.220  23.187  0.00  0.00      PROA  
ATOM   1399 HG13 VAL P  90     -19.124  21.673  22.969  0.00  0.00      PROA  
ATOM   1400  CG2 VAL P  90     -17.190  23.701  22.627  0.00  0.00      PROA  
ATOM   1401 HG21 VAL P  90     -16.734  24.036  23.583  0.00  0.00      PROA  
ATOM   1402 HG22 VAL P  90     -18.192  24.176  22.547  0.00  0.00      PROA  
ATOM   1403 HG23 VAL P  90     -16.574  24.246  21.881  0.00  0.00      PROA  
ATOM   1404  C   VAL P  90     -15.123  21.890  24.141  0.00  0.00      PROA  
ATOM   1405  O   VAL P  90     -15.361  21.052  25.055  0.00  0.00      PROA  
ATOM   1406  N   TYR P  91     -14.394  22.997  24.327  0.00  0.00      PROA  
ATOM   1407  HN  TYR P  91     -14.598  23.686  23.636  0.00  0.00      PROA  
ATOM   1408  CA  TYR P  91     -13.801  23.586  25.534  0.00  0.00      PROA  
ATOM   1409  HA  TYR P  91     -13.631  22.895  26.347  0.00  0.00      PROA  
ATOM   1410  CB  TYR P  91     -12.435  24.293  25.223  0.00  0.00      PROA  
ATOM   1411  HB1 TYR P  91     -12.419  24.908  24.298  0.00  0.00      PROA  
ATOM   1412  HB2 TYR P  91     -11.692  23.475  25.111  0.00  0.00      PROA  
ATOM   1413  CG  TYR P  91     -11.870  25.138  26.382  0.00  0.00      PROA  
ATOM   1414  CD1 TYR P  91     -12.052  26.610  26.357  0.00  0.00      PROA  
ATOM   1415  HD1 TYR P  91     -12.539  27.112  25.534  0.00  0.00      PROA  
ATOM   1416  CE1 TYR P  91     -11.308  27.338  27.331  0.00  0.00      PROA  
ATOM   1417  HE1 TYR P  91     -11.329  28.418  27.312  0.00  0.00      PROA  
ATOM   1418  CZ  TYR P  91     -10.726  26.750  28.431  0.00  0.00      PROA  
ATOM   1419  OH  TYR P  91     -10.085  27.464  29.482  0.00  0.00      PROA  
ATOM   1420  HH  TYR P  91      -9.499  26.917  30.011  0.00  0.00      PROA  
ATOM   1421  CD2 TYR P  91     -11.096  24.550  27.399  0.00  0.00      PROA  
ATOM   1422  HD2 TYR P  91     -11.139  23.472  27.441  0.00  0.00      PROA  
ATOM   1423  CE2 TYR P  91     -10.535  25.339  28.380  0.00  0.00      PROA  
ATOM   1424  HE2 TYR P  91      -9.964  24.808  29.128  0.00  0.00      PROA  
ATOM   1425  C   TYR P  91     -14.824  24.654  25.942  0.00  0.00      PROA  
ATOM   1426  O   TYR P  91     -15.326  25.456  25.121  0.00  0.00      PROA  
ATOM   1427  N   PHE P  92     -15.132  24.717  27.209  0.00  0.00      PROA  
ATOM   1428  HN  PHE P  92     -14.652  24.216  27.924  0.00  0.00      PROA  
ATOM   1429  CA  PHE P  92     -16.089  25.574  27.830  0.00  0.00      PROA  
ATOM   1430  HA  PHE P  92     -16.208  26.378  27.119  0.00  0.00      PROA  
ATOM   1431  CB  PHE P  92     -17.446  24.830  28.232  0.00  0.00      PROA  
ATOM   1432  HB1 PHE P  92     -17.322  23.983  28.940  0.00  0.00      PROA  
ATOM   1433  HB2 PHE P  92     -17.849  24.336  27.322  0.00  0.00      PROA  
ATOM   1434  CG  PHE P  92     -18.551  25.731  28.711  0.00  0.00      PROA  
ATOM   1435  CD1 PHE P  92     -18.641  26.087  30.018  0.00  0.00      PROA  
ATOM   1436  HD1 PHE P  92     -17.856  25.735  30.670  0.00  0.00      PROA  
ATOM   1437  CE1 PHE P  92     -19.611  26.972  30.481  0.00  0.00      PROA  
ATOM   1438  HE1 PHE P  92     -19.551  27.362  31.486  0.00  0.00      PROA  
ATOM   1439  CZ  PHE P  92     -20.580  27.420  29.584  0.00  0.00      PROA  
ATOM   1440  HZ  PHE P  92     -21.393  28.086  29.836  0.00  0.00      PROA  
ATOM   1441  CD2 PHE P  92     -19.613  26.045  27.786  0.00  0.00      PROA  
ATOM   1442  HD2 PHE P  92     -19.669  25.631  26.790  0.00  0.00      PROA  
ATOM   1443  CE2 PHE P  92     -20.634  26.789  28.292  0.00  0.00      PROA  
ATOM   1444  HE2 PHE P  92     -21.497  26.989  27.674  0.00  0.00      PROA  
ATOM   1445  C   PHE P  92     -15.403  25.879  29.117  0.00  0.00      PROA  
ATOM   1446  O   PHE P  92     -14.904  25.062  29.827  0.00  0.00      PROA  
ATOM   1447  N   ALA P  93     -15.405  27.146  29.550  0.00  0.00      PROA  
ATOM   1448  HN  ALA P  93     -15.861  27.777  28.928  0.00  0.00      PROA  
ATOM   1449  CA  ALA P  93     -14.811  27.564  30.834  0.00  0.00      PROA  
ATOM   1450  HA  ALA P  93     -14.759  26.698  31.478  0.00  0.00      PROA  
ATOM   1451  CB  ALA P  93     -13.262  27.973  30.644  0.00  0.00      PROA  
ATOM   1452  HB1 ALA P  93     -12.628  27.106  30.360  0.00  0.00      PROA  
ATOM   1453  HB2 ALA P  93     -12.781  28.214  31.617  0.00  0.00      PROA  
ATOM   1454  HB3 ALA P  93     -13.131  28.777  29.889  0.00  0.00      PROA  
ATOM   1455  C   ALA P  93     -15.674  28.674  31.333  0.00  0.00      PROA  
ATOM   1456  O   ALA P  93     -16.127  29.550  30.620  0.00  0.00      PROA  
ATOM   1457  N   SER P  94     -15.919  28.651  32.644  0.00  0.00      PROA  
ATOM   1458  HN  SER P  94     -15.650  27.891  33.231  0.00  0.00      PROA  
ATOM   1459  CA  SER P  94     -16.723  29.635  33.406  0.00  0.00      PROA  
ATOM   1460  HA  SER P  94     -16.901  30.423  32.688  0.00  0.00      PROA  
ATOM   1461  CB  SER P  94     -18.020  29.107  33.949  0.00  0.00      PROA  
ATOM   1462  HB1 SER P  94     -18.726  28.972  33.102  0.00  0.00      PROA  
ATOM   1463  HB2 SER P  94     -18.451  29.783  34.718  0.00  0.00      PROA  
ATOM   1464  OG  SER P  94     -17.703  27.928  34.639  0.00  0.00      PROA  
ATOM   1465  HG1 SER P  94     -18.475  27.412  34.882  0.00  0.00      PROA  
ATOM   1466  C   SER P  94     -15.911  30.375  34.559  0.00  0.00      PROA  
ATOM   1467  O   SER P  94     -15.235  29.767  35.386  0.00  0.00      PROA  
ATOM   1468  N   ILE P  95     -16.052  31.729  34.593  0.00  0.00      PROA  
ATOM   1469  HN  ILE P  95     -16.524  32.262  33.895  0.00  0.00      PROA  
ATOM   1470  CA  ILE P  95     -15.737  32.626  35.693  0.00  0.00      PROA  
ATOM   1471  HA  ILE P  95     -15.503  31.899  36.457  0.00  0.00      PROA  
ATOM   1472  CB  ILE P  95     -14.446  33.506  35.486  0.00  0.00      PROA  
ATOM   1473  HB  ILE P  95     -13.549  32.965  35.116  0.00  0.00      PROA  
ATOM   1474  CG2 ILE P  95     -14.764  34.442  34.296  0.00  0.00      PROA  
ATOM   1475 HG21 ILE P  95     -14.968  33.859  33.372  0.00  0.00      PROA  
ATOM   1476 HG22 ILE P  95     -13.836  34.968  33.985  0.00  0.00      PROA  
ATOM   1477 HG23 ILE P  95     -15.503  35.234  34.542  0.00  0.00      PROA  
ATOM   1478  CG1 ILE P  95     -14.148  34.335  36.691  0.00  0.00      PROA  
ATOM   1479 HG11 ILE P  95     -15.026  34.951  36.981  0.00  0.00      PROA  
ATOM   1480 HG12 ILE P  95     -13.351  35.037  36.367  0.00  0.00      PROA  
ATOM   1481  CD  ILE P  95     -13.652  33.522  37.934  0.00  0.00      PROA  
ATOM   1482  HD1 ILE P  95     -13.543  34.185  38.818  0.00  0.00      PROA  
ATOM   1483  HD2 ILE P  95     -12.700  33.009  37.678  0.00  0.00      PROA  
ATOM   1484  HD3 ILE P  95     -14.467  32.808  38.182  0.00  0.00      PROA  
ATOM   1485  C   ILE P  95     -17.022  33.274  36.158  0.00  0.00      PROA  
ATOM   1486  O   ILE P  95     -17.725  34.063  35.532  0.00  0.00      PROA  
ATOM   1487  N   GLU P  96     -17.405  32.904  37.403  0.00  0.00      PROA  
ATOM   1488  HN  GLU P  96     -16.884  32.109  37.703  0.00  0.00      PROA  
ATOM   1489  CA  GLU P  96     -18.557  33.204  38.163  0.00  0.00      PROA  
ATOM   1490  HA  GLU P  96     -19.186  33.930  37.669  0.00  0.00      PROA  
ATOM   1491  CB  GLU P  96     -19.405  31.842  38.455  0.00  0.00      PROA  
ATOM   1492  HB1 GLU P  96     -20.260  32.142  39.098  0.00  0.00      PROA  
ATOM   1493  HB2 GLU P  96     -18.618  31.226  38.939  0.00  0.00      PROA  
ATOM   1494  CG  GLU P  96     -19.922  31.190  37.163  0.00  0.00      PROA  
ATOM   1495  HG1 GLU P  96     -19.086  30.991  36.459  0.00  0.00      PROA  
ATOM   1496  HG2 GLU P  96     -20.708  31.794  36.661  0.00  0.00      PROA  
ATOM   1497  CD  GLU P  96     -20.566  29.907  37.547  0.00  0.00      PROA  
ATOM   1498  OE1 GLU P  96     -19.771  29.013  38.098  0.00  0.00      PROA  
ATOM   1499  OE2 GLU P  96     -21.746  29.704  37.314  0.00  0.00      PROA  
ATOM   1500  C   GLU P  96     -18.229  33.778  39.522  0.00  0.00      PROA  
ATOM   1501  O   GLU P  96     -17.256  33.347  40.135  0.00  0.00      PROA  
ATOM   1502  N   LYS P  97     -19.081  34.631  40.126  0.00  0.00      PROA  
ATOM   1503  HN  LYS P  97     -19.707  35.236  39.640  0.00  0.00      PROA  
ATOM   1504  CA  LYS P  97     -19.273  34.822  41.554  0.00  0.00      PROA  
ATOM   1505  HA  LYS P  97     -18.339  34.551  42.025  0.00  0.00      PROA  
ATOM   1506  CB  LYS P  97     -19.741  36.281  41.898  0.00  0.00      PROA  
ATOM   1507  HB1 LYS P  97     -19.654  36.450  42.993  0.00  0.00      PROA  
ATOM   1508  HB2 LYS P  97     -20.817  36.459  41.685  0.00  0.00      PROA  
ATOM   1509  CG  LYS P  97     -19.033  37.478  41.295  0.00  0.00      PROA  
ATOM   1510  HG1 LYS P  97     -19.233  37.597  40.208  0.00  0.00      PROA  
ATOM   1511  HG2 LYS P  97     -17.936  37.305  41.287  0.00  0.00      PROA  
ATOM   1512  CD  LYS P  97     -19.161  38.841  42.044  0.00  0.00      PROA  
ATOM   1513  HD1 LYS P  97     -18.632  38.755  43.017  0.00  0.00      PROA  
ATOM   1514  HD2 LYS P  97     -20.232  39.088  42.209  0.00  0.00      PROA  
ATOM   1515  CE  LYS P  97     -18.520  39.967  41.235  0.00  0.00      PROA  
ATOM   1516  HE1 LYS P  97     -19.079  39.922  40.276  0.00  0.00      PROA  
ATOM   1517  HE2 LYS P  97     -17.444  39.768  41.043  0.00  0.00      PROA  
ATOM   1518  NZ  LYS P  97     -18.775  41.339  41.725  0.00  0.00      PROA  
ATOM   1519  HZ1 LYS P  97     -18.565  41.436  42.739  0.00  0.00      PROA  
ATOM   1520  HZ2 LYS P  97     -19.750  41.695  41.660  0.00  0.00      PROA  
ATOM   1521  HZ3 LYS P  97     -18.251  42.048  41.174  0.00  0.00      PROA  
ATOM   1522  C   LYS P  97     -20.394  33.866  42.017  0.00  0.00      PROA  
ATOM   1523  O   LYS P  97     -21.533  33.892  41.543  0.00  0.00      PROA  
ATOM   1524  N   SER P  98     -20.175  32.939  42.990  0.00  0.00      PROA  
ATOM   1525  HN  SER P  98     -19.271  32.886  43.405  0.00  0.00      PROA  
ATOM   1526  CA  SER P  98     -21.075  31.854  43.311  0.00  0.00      PROA  
ATOM   1527  HA  SER P  98     -20.509  31.309  44.051  0.00  0.00      PROA  
ATOM   1528  CB  SER P  98     -22.417  32.431  43.898  0.00  0.00      PROA  
ATOM   1529  HB1 SER P  98     -22.987  32.969  43.110  0.00  0.00      PROA  
ATOM   1530  HB2 SER P  98     -22.128  33.113  44.725  0.00  0.00      PROA  
ATOM   1531  OG  SER P  98     -23.168  31.414  44.552  0.00  0.00      PROA  
ATOM   1532  HG1 SER P  98     -23.050  31.437  45.504  0.00  0.00      PROA  
ATOM   1533  C   SER P  98     -21.367  30.832  42.168  0.00  0.00      PROA  
ATOM   1534  O   SER P  98     -20.474  30.451  41.363  0.00  0.00      PROA  
ATOM   1535  N   ASN P  99     -22.568  30.257  42.154  0.00  0.00      PROA  
ATOM   1536  HN  ASN P  99     -23.276  30.577  42.778  0.00  0.00      PROA  
ATOM   1537  CA  ASN P  99     -22.869  29.227  41.169  0.00  0.00      PROA  
ATOM   1538  HA  ASN P  99     -21.974  29.055  40.590  0.00  0.00      PROA  
ATOM   1539  CB  ASN P  99     -23.329  28.060  42.012  0.00  0.00      PROA  
ATOM   1540  HB1 ASN P  99     -23.606  27.099  41.529  0.00  0.00      PROA  
ATOM   1541  HB2 ASN P  99     -24.265  28.397  42.509  0.00  0.00      PROA  
ATOM   1542  CG  ASN P  99     -22.215  27.766  43.085  0.00  0.00      PROA  
ATOM   1543  OD1 ASN P  99     -22.578  27.817  44.269  0.00  0.00      PROA  
ATOM   1544  ND2 ASN P  99     -20.984  27.546  42.607  0.00  0.00      PROA  
ATOM   1545 HD21 ASN P  99     -20.180  27.697  43.182  0.00  0.00      PROA  
ATOM   1546 HD22 ASN P  99     -20.881  27.639  41.616  0.00  0.00      PROA  
ATOM   1547  C   ASN P  99     -24.015  29.848  40.338  0.00  0.00      PROA  
ATOM   1548  O   ASN P  99     -25.091  30.166  40.886  0.00  0.00      PROA  
ATOM   1549  N   ILE P 100     -23.822  30.115  39.021  0.00  0.00      PROA  
ATOM   1550  HN  ILE P 100     -22.945  29.991  38.563  0.00  0.00      PROA  
ATOM   1551  CA  ILE P 100     -24.789  30.863  38.221  0.00  0.00      PROA  
ATOM   1552  HA  ILE P 100     -25.650  31.234  38.757  0.00  0.00      PROA  
ATOM   1553  CB  ILE P 100     -24.191  32.069  37.569  0.00  0.00      PROA  
ATOM   1554  HB  ILE P 100     -23.425  31.700  36.854  0.00  0.00      PROA  
ATOM   1555  CG2 ILE P 100     -25.396  32.740  36.756  0.00  0.00      PROA  
ATOM   1556 HG21 ILE P 100     -25.073  33.725  36.357  0.00  0.00      PROA  
ATOM   1557 HG22 ILE P 100     -26.191  32.912  37.513  0.00  0.00      PROA  
ATOM   1558 HG23 ILE P 100     -25.742  32.071  35.938  0.00  0.00      PROA  
ATOM   1559  CG1 ILE P 100     -23.481  33.102  38.554  0.00  0.00      PROA  
ATOM   1560 HG11 ILE P 100     -22.965  33.747  37.811  0.00  0.00      PROA  
ATOM   1561 HG12 ILE P 100     -22.794  32.578  39.253  0.00  0.00      PROA  
ATOM   1562  CD  ILE P 100     -24.508  33.849  39.424  0.00  0.00      PROA  
ATOM   1563  HD1 ILE P 100     -25.243  33.199  39.944  0.00  0.00      PROA  
ATOM   1564  HD2 ILE P 100     -25.062  34.567  38.783  0.00  0.00      PROA  
ATOM   1565  HD3 ILE P 100     -23.960  34.328  40.263  0.00  0.00      PROA  
ATOM   1566  C   ILE P 100     -25.188  29.965  37.069  0.00  0.00      PROA  
ATOM   1567  O   ILE P 100     -26.351  29.699  36.901  0.00  0.00      PROA  
ATOM   1568  N   ILE P 101     -24.209  29.340  36.366  0.00  0.00      PROA  
ATOM   1569  HN  ILE P 101     -23.264  29.531  36.620  0.00  0.00      PROA  
ATOM   1570  CA  ILE P 101     -24.540  28.333  35.403  0.00  0.00      PROA  
ATOM   1571  HA  ILE P 101     -25.468  28.609  34.924  0.00  0.00      PROA  
ATOM   1572  CB  ILE P 101     -23.509  28.069  34.371  0.00  0.00      PROA  
ATOM   1573  HB  ILE P 101     -22.571  27.804  34.904  0.00  0.00      PROA  
ATOM   1574  CG2 ILE P 101     -24.002  26.927  33.371  0.00  0.00      PROA  
ATOM   1575 HG21 ILE P 101     -23.255  26.742  32.570  0.00  0.00      PROA  
ATOM   1576 HG22 ILE P 101     -24.918  27.252  32.833  0.00  0.00      PROA  
ATOM   1577 HG23 ILE P 101     -24.084  25.968  33.924  0.00  0.00      PROA  
ATOM   1578  CG1 ILE P 101     -23.205  29.316  33.568  0.00  0.00      PROA  
ATOM   1579 HG11 ILE P 101     -23.423  30.201  34.203  0.00  0.00      PROA  
ATOM   1580 HG12 ILE P 101     -23.916  29.448  32.724  0.00  0.00      PROA  
ATOM   1581  CD  ILE P 101     -21.809  29.504  32.958  0.00  0.00      PROA  
ATOM   1582  HD1 ILE P 101     -21.362  28.488  32.911  0.00  0.00      PROA  
ATOM   1583  HD2 ILE P 101     -21.249  30.228  33.588  0.00  0.00      PROA  
ATOM   1584  HD3 ILE P 101     -21.778  29.890  31.917  0.00  0.00      PROA  
ATOM   1585  C   ILE P 101     -24.958  27.070  36.100  0.00  0.00      PROA  
ATOM   1586  O   ILE P 101     -24.226  26.440  36.821  0.00  0.00      PROA  
ATOM   1587  N   ARG P 102     -26.186  26.512  35.849  0.00  0.00      PROA  
ATOM   1588  HN  ARG P 102     -26.766  26.958  35.172  0.00  0.00      PROA  
ATOM   1589  CA  ARG P 102     -26.761  25.414  36.574  0.00  0.00      PROA  
ATOM   1590  HA  ARG P 102     -25.975  25.026  37.204  0.00  0.00      PROA  
ATOM   1591  CB  ARG P 102     -28.084  25.780  37.246  0.00  0.00      PROA  
ATOM   1592  HB1 ARG P 102     -28.447  24.866  37.764  0.00  0.00      PROA  
ATOM   1593  HB2 ARG P 102     -28.856  26.012  36.481  0.00  0.00      PROA  
ATOM   1594  CG  ARG P 102     -28.049  26.914  38.344  0.00  0.00      PROA  
ATOM   1595  HG1 ARG P 102     -29.046  27.270  38.683  0.00  0.00      PROA  
ATOM   1596  HG2 ARG P 102     -27.602  27.817  37.876  0.00  0.00      PROA  
ATOM   1597  CD  ARG P 102     -27.310  26.744  39.675  0.00  0.00      PROA  
ATOM   1598  HD1 ARG P 102     -26.260  26.428  39.497  0.00  0.00      PROA  
ATOM   1599  HD2 ARG P 102     -27.750  26.011  40.384  0.00  0.00      PROA  
ATOM   1600  NE  ARG P 102     -27.265  28.091  40.317  0.00  0.00      PROA  
ATOM   1601  HE  ARG P 102     -26.409  28.586  40.465  0.00  0.00      PROA  
ATOM   1602  CZ  ARG P 102     -28.270  28.656  40.965  0.00  0.00      PROA  
ATOM   1603  NH1 ARG P 102     -29.438  28.085  41.157  0.00  0.00      PROA  
ATOM   1604 HH11 ARG P 102     -29.697  27.177  40.828  0.00  0.00      PROA  
ATOM   1605 HH12 ARG P 102     -30.047  28.581  41.776  0.00  0.00      PROA  
ATOM   1606  NH2 ARG P 102     -28.094  29.849  41.482  0.00  0.00      PROA  
ATOM   1607 HH21 ARG P 102     -27.156  30.193  41.429  0.00  0.00      PROA  
ATOM   1608 HH22 ARG P 102     -28.845  30.182  42.052  0.00  0.00      PROA  
ATOM   1609  C   ARG P 102     -27.081  24.249  35.652  0.00  0.00      PROA  
ATOM   1610  O   ARG P 102     -27.710  23.278  36.029  0.00  0.00      PROA  
ATOM   1611  N   GLY P 103     -26.540  24.257  34.493  0.00  0.00      PROA  
ATOM   1612  HN  GLY P 103     -26.204  25.148  34.197  0.00  0.00      PROA  
ATOM   1613  CA  GLY P 103     -26.644  23.102  33.648  0.00  0.00      PROA  
ATOM   1614  HA1 GLY P 103     -27.659  22.754  33.771  0.00  0.00      PROA  
ATOM   1615  HA2 GLY P 103     -25.950  22.374  34.041  0.00  0.00      PROA  
ATOM   1616  C   GLY P 103     -26.400  23.431  32.197  0.00  0.00      PROA  
ATOM   1617  O   GLY P 103     -26.191  24.576  31.721  0.00  0.00      PROA  
ATOM   1618  N   TRP P 104     -26.370  22.388  31.383  0.00  0.00      PROA  
ATOM   1619  HN  TRP P 104     -26.415  21.506  31.847  0.00  0.00      PROA  
ATOM   1620  CA  TRP P 104     -26.232  22.481  29.972  0.00  0.00      PROA  
ATOM   1621  HA  TRP P 104     -26.529  23.411  29.509  0.00  0.00      PROA  
ATOM   1622  CB  TRP P 104     -24.756  22.165  29.476  0.00  0.00      PROA  
ATOM   1623  HB1 TRP P 104     -24.713  22.275  28.371  0.00  0.00      PROA  
ATOM   1624  HB2 TRP P 104     -24.470  21.127  29.750  0.00  0.00      PROA  
ATOM   1625  CG  TRP P 104     -23.709  23.040  30.134  0.00  0.00      PROA  
ATOM   1626  CD1 TRP P 104     -23.051  24.159  29.699  0.00  0.00      PROA  
ATOM   1627  HD1 TRP P 104     -23.454  24.800  28.928  0.00  0.00      PROA  
ATOM   1628  NE1 TRP P 104     -21.997  24.431  30.540  0.00  0.00      PROA  
ATOM   1629  HE1 TRP P 104     -21.379  25.168  30.373  0.00  0.00      PROA  
ATOM   1630  CE2 TRP P 104     -21.941  23.521  31.592  0.00  0.00      PROA  
ATOM   1631  CD2 TRP P 104     -23.035  22.592  31.317  0.00  0.00      PROA  
ATOM   1632  CE3 TRP P 104     -23.259  21.576  32.238  0.00  0.00      PROA  
ATOM   1633  HE3 TRP P 104     -24.101  20.926  32.055  0.00  0.00      PROA  
ATOM   1634  CZ3 TRP P 104     -22.401  21.428  33.371  0.00  0.00      PROA  
ATOM   1635  HZ3 TRP P 104     -22.507  20.670  34.134  0.00  0.00      PROA  
ATOM   1636  CZ2 TRP P 104     -21.187  23.445  32.747  0.00  0.00      PROA  
ATOM   1637  HZ2 TRP P 104     -20.470  24.221  32.974  0.00  0.00      PROA  
ATOM   1638  CH2 TRP P 104     -21.370  22.359  33.535  0.00  0.00      PROA  
ATOM   1639  HH2 TRP P 104     -20.673  22.437  34.356  0.00  0.00      PROA  
ATOM   1640  C   TRP P 104     -27.057  21.397  29.361  0.00  0.00      PROA  
ATOM   1641  O   TRP P 104     -27.122  20.336  29.941  0.00  0.00      PROA  
ATOM   1642  N   ILE P 105     -27.715  21.624  28.234  0.00  0.00      PROA  
ATOM   1643  HN  ILE P 105     -27.764  22.534  27.828  0.00  0.00      PROA  
ATOM   1644  CA  ILE P 105     -28.450  20.639  27.425  0.00  0.00      PROA  
ATOM   1645  HA  ILE P 105     -28.673  19.704  27.919  0.00  0.00      PROA  
ATOM   1646  CB  ILE P 105     -29.667  21.250  26.693  0.00  0.00      PROA  
ATOM   1647  HB  ILE P 105     -29.369  21.976  25.908  0.00  0.00      PROA  
ATOM   1648  CG2 ILE P 105     -30.535  20.072  26.211  0.00  0.00      PROA  
ATOM   1649 HG21 ILE P 105     -30.012  19.572  25.368  0.00  0.00      PROA  
ATOM   1650 HG22 ILE P 105     -31.566  20.348  25.905  0.00  0.00      PROA  
ATOM   1651 HG23 ILE P 105     -30.575  19.391  27.088  0.00  0.00      PROA  
ATOM   1652  CG1 ILE P 105     -30.341  22.130  27.750  0.00  0.00      PROA  
ATOM   1653 HG11 ILE P 105     -29.777  22.912  28.302  0.00  0.00      PROA  
ATOM   1654 HG12 ILE P 105     -30.599  21.446  28.587  0.00  0.00      PROA  
ATOM   1655  CD  ILE P 105     -31.777  22.757  27.302  0.00  0.00      PROA  
ATOM   1656  HD1 ILE P 105     -32.204  23.564  27.936  0.00  0.00      PROA  
ATOM   1657  HD2 ILE P 105     -32.467  21.927  27.039  0.00  0.00      PROA  
ATOM   1658  HD3 ILE P 105     -31.598  23.231  26.313  0.00  0.00      PROA  
ATOM   1659  C   ILE P 105     -27.588  20.205  26.254  0.00  0.00      PROA  
ATOM   1660  O   ILE P 105     -26.961  21.093  25.688  0.00  0.00      PROA  
ATOM   1661  N   PHE P 106     -27.537  18.932  25.933  0.00  0.00      PROA  
ATOM   1662  HN  PHE P 106     -28.097  18.327  26.495  0.00  0.00      PROA  
ATOM   1663  CA  PHE P 106     -26.867  18.446  24.723  0.00  0.00      PROA  
ATOM   1664  HA  PHE P 106     -26.488  19.247  24.105  0.00  0.00      PROA  
ATOM   1665  CB  PHE P 106     -25.664  17.620  25.151  0.00  0.00      PROA  
ATOM   1666  HB1 PHE P 106     -25.256  16.919  24.392  0.00  0.00      PROA  
ATOM   1667  HB2 PHE P 106     -25.991  16.918  25.948  0.00  0.00      PROA  
ATOM   1668  CG  PHE P 106     -24.596  18.425  25.801  0.00  0.00      PROA  
ATOM   1669  CD1 PHE P 106     -24.604  18.524  27.191  0.00  0.00      PROA  
ATOM   1670  HD1 PHE P 106     -25.319  18.008  27.815  0.00  0.00      PROA  
ATOM   1671  CE1 PHE P 106     -23.528  19.241  27.761  0.00  0.00      PROA  
ATOM   1672  HE1 PHE P 106     -23.472  19.268  28.839  0.00  0.00      PROA  
ATOM   1673  CZ  PHE P 106     -22.526  19.829  26.943  0.00  0.00      PROA  
ATOM   1674  HZ  PHE P 106     -21.696  20.403  27.329  0.00  0.00      PROA  
ATOM   1675  CD2 PHE P 106     -23.651  19.005  25.027  0.00  0.00      PROA  
ATOM   1676  HD2 PHE P 106     -23.735  19.019  23.950  0.00  0.00      PROA  
ATOM   1677  CE2 PHE P 106     -22.600  19.793  25.559  0.00  0.00      PROA  
ATOM   1678  HE2 PHE P 106     -21.778  20.154  24.960  0.00  0.00      PROA  
ATOM   1679  C   PHE P 106     -27.740  17.531  23.822  0.00  0.00      PROA  
ATOM   1680  O   PHE P 106     -28.244  16.494  24.273  0.00  0.00      PROA  
ATOM   1681  N   GLY P 107     -28.018  17.976  22.553  0.00  0.00      PROA  
ATOM   1682  HN  GLY P 107     -27.703  18.868  22.240  0.00  0.00      PROA  
ATOM   1683  CA  GLY P 107     -28.783  17.168  21.690  0.00  0.00      PROA  
ATOM   1684  HA1 GLY P 107     -29.675  17.706  21.404  0.00  0.00      PROA  
ATOM   1685  HA2 GLY P 107     -29.015  16.217  22.146  0.00  0.00      PROA  
ATOM   1686  C   GLY P 107     -28.086  16.879  20.362  0.00  0.00      PROA  
ATOM   1687  O   GLY P 107     -27.057  17.402  19.984  0.00  0.00      PROA  
ATOM   1688  N   THR P 108     -28.889  16.097  19.573  0.00  0.00      PROA  
ATOM   1689  HN  THR P 108     -29.639  15.554  19.943  0.00  0.00      PROA  
ATOM   1690  CA  THR P 108     -28.634  16.132  18.110  0.00  0.00      PROA  
ATOM   1691  HA  THR P 108     -27.592  16.172  17.831  0.00  0.00      PROA  
ATOM   1692  CB  THR P 108     -28.912  14.790  17.418  0.00  0.00      PROA  
ATOM   1693  HB  THR P 108     -29.965  14.754  17.065  0.00  0.00      PROA  
ATOM   1694  OG1 THR P 108     -28.772  13.649  18.206  0.00  0.00      PROA  
ATOM   1695  HG1 THR P 108     -27.886  13.757  18.560  0.00  0.00      PROA  
ATOM   1696  CG2 THR P 108     -27.910  14.518  16.271  0.00  0.00      PROA  
ATOM   1697 HG21 THR P 108     -26.899  14.444  16.724  0.00  0.00      PROA  
ATOM   1698 HG22 THR P 108     -27.968  15.421  15.626  0.00  0.00      PROA  
ATOM   1699 HG23 THR P 108     -28.133  13.611  15.668  0.00  0.00      PROA  
ATOM   1700  C   THR P 108     -29.411  17.225  17.435  0.00  0.00      PROA  
ATOM   1701  O   THR P 108     -29.066  17.643  16.363  0.00  0.00      PROA  
ATOM   1702  N   THR P 109     -30.403  17.750  18.158  0.00  0.00      PROA  
ATOM   1703  HN  THR P 109     -30.655  17.263  18.991  0.00  0.00      PROA  
ATOM   1704  CA  THR P 109     -31.106  19.004  17.852  0.00  0.00      PROA  
ATOM   1705  HA  THR P 109     -30.365  19.787  17.788  0.00  0.00      PROA  
ATOM   1706  CB  THR P 109     -32.028  18.962  16.599  0.00  0.00      PROA  
ATOM   1707  HB  THR P 109     -31.343  18.642  15.785  0.00  0.00      PROA  
ATOM   1708  OG1 THR P 109     -32.686  20.196  16.309  0.00  0.00      PROA  
ATOM   1709  HG1 THR P 109     -31.998  20.721  15.893  0.00  0.00      PROA  
ATOM   1710  CG2 THR P 109     -33.060  17.831  16.863  0.00  0.00      PROA  
ATOM   1711 HG21 THR P 109     -33.633  17.455  15.988  0.00  0.00      PROA  
ATOM   1712 HG22 THR P 109     -33.746  18.121  17.687  0.00  0.00      PROA  
ATOM   1713 HG23 THR P 109     -32.600  16.868  17.173  0.00  0.00      PROA  
ATOM   1714  C   THR P 109     -31.789  19.376  19.116  0.00  0.00      PROA  
ATOM   1715  O   THR P 109     -31.969  18.427  19.980  0.00  0.00      PROA  
ATOM   1716  N   LEU P 110     -32.227  20.632  19.241  0.00  0.00      PROA  
ATOM   1717  HN  LEU P 110     -32.035  21.350  18.576  0.00  0.00      PROA  
ATOM   1718  CA  LEU P 110     -32.914  21.097  20.395  0.00  0.00      PROA  
ATOM   1719  HA  LEU P 110     -33.168  20.208  20.954  0.00  0.00      PROA  
ATOM   1720  CB  LEU P 110     -32.253  22.150  21.332  0.00  0.00      PROA  
ATOM   1721  HB1 LEU P 110     -32.807  22.223  22.292  0.00  0.00      PROA  
ATOM   1722  HB2 LEU P 110     -32.290  23.175  20.904  0.00  0.00      PROA  
ATOM   1723  CG  LEU P 110     -30.840  21.965  21.845  0.00  0.00      PROA  
ATOM   1724  HG  LEU P 110     -30.181  22.046  20.954  0.00  0.00      PROA  
ATOM   1725  CD1 LEU P 110     -30.621  22.888  23.074  0.00  0.00      PROA  
ATOM   1726 HD11 LEU P 110     -31.204  22.589  23.971  0.00  0.00      PROA  
ATOM   1727 HD12 LEU P 110     -30.743  23.976  22.886  0.00  0.00      PROA  
ATOM   1728 HD13 LEU P 110     -29.573  22.722  23.403  0.00  0.00      PROA  
ATOM   1729  CD2 LEU P 110     -30.662  20.481  22.318  0.00  0.00      PROA  
ATOM   1730 HD21 LEU P 110     -31.255  20.211  23.218  0.00  0.00      PROA  
ATOM   1731 HD22 LEU P 110     -29.600  20.452  22.644  0.00  0.00      PROA  
ATOM   1732 HD23 LEU P 110     -30.867  19.780  21.481  0.00  0.00      PROA  
ATOM   1733  C   LEU P 110     -34.360  21.469  20.045  0.00  0.00      PROA  
ATOM   1734  O   LEU P 110     -35.113  21.867  20.908  0.00  0.00      PROA  
ATOM   1735  N   ASP P 111     -34.881  21.092  18.812  0.00  0.00      PROA  
ATOM   1736  HN  ASP P 111     -34.202  20.877  18.114  0.00  0.00      PROA  
ATOM   1737  CA  ASP P 111     -36.301  21.200  18.401  0.00  0.00      PROA  
ATOM   1738  HA  ASP P 111     -36.683  22.115  18.831  0.00  0.00      PROA  
ATOM   1739  CB  ASP P 111     -36.405  21.321  16.864  0.00  0.00      PROA  
ATOM   1740  HB1 ASP P 111     -37.491  21.433  16.662  0.00  0.00      PROA  
ATOM   1741  HB2 ASP P 111     -35.919  20.512  16.277  0.00  0.00      PROA  
ATOM   1742  CG  ASP P 111     -35.852  22.695  16.430  0.00  0.00      PROA  
ATOM   1743  OD1 ASP P 111     -35.667  22.778  15.196  0.00  0.00      PROA  
ATOM   1744  OD2 ASP P 111     -35.742  23.607  17.213  0.00  0.00      PROA  
ATOM   1745  C   ASP P 111     -37.186  20.027  18.811  0.00  0.00      PROA  
ATOM   1746  O   ASP P 111     -38.373  20.018  18.584  0.00  0.00      PROA  
ATOM   1747  N   SER P 112     -36.555  19.059  19.509  0.00  0.00      PROA  
ATOM   1748  HN  SER P 112     -35.564  19.171  19.517  0.00  0.00      PROA  
ATOM   1749  CA  SER P 112     -37.128  18.053  20.319  0.00  0.00      PROA  
ATOM   1750  HA  SER P 112     -36.468  17.753  21.119  0.00  0.00      PROA  
ATOM   1751  CB  SER P 112     -38.330  18.460  21.154  0.00  0.00      PROA  
ATOM   1752  HB1 SER P 112     -38.657  17.659  21.851  0.00  0.00      PROA  
ATOM   1753  HB2 SER P 112     -39.183  18.685  20.480  0.00  0.00      PROA  
ATOM   1754  OG  SER P 112     -38.069  19.629  21.903  0.00  0.00      PROA  
ATOM   1755  HG1 SER P 112     -38.128  20.397  21.330  0.00  0.00      PROA  
ATOM   1756  C   SER P 112     -37.577  16.823  19.550  0.00  0.00      PROA  
ATOM   1757  O   SER P 112     -38.684  16.285  19.599  0.00  0.00      PROA  
ATOM   1758  N   LYS P 113     -36.620  16.287  18.762  0.00  0.00      PROA  
ATOM   1759  HN  LYS P 113     -35.665  16.543  18.889  0.00  0.00      PROA  
ATOM   1760  CA  LYS P 113     -37.007  15.277  17.707  0.00  0.00      PROA  
ATOM   1761  HA  LYS P 113     -38.080  15.154  17.707  0.00  0.00      PROA  
ATOM   1762  CB  LYS P 113     -36.575  15.607  16.304  0.00  0.00      PROA  
ATOM   1763  HB1 LYS P 113     -37.166  14.968  15.613  0.00  0.00      PROA  
ATOM   1764  HB2 LYS P 113     -35.488  15.398  16.207  0.00  0.00      PROA  
ATOM   1765  CG  LYS P 113     -36.925  17.098  16.027  0.00  0.00      PROA  
ATOM   1766  HG1 LYS P 113     -36.687  17.225  14.949  0.00  0.00      PROA  
ATOM   1767  HG2 LYS P 113     -36.281  17.818  16.576  0.00  0.00      PROA  
ATOM   1768  CD  LYS P 113     -38.408  17.492  16.190  0.00  0.00      PROA  
ATOM   1769  HD1 LYS P 113     -38.619  17.723  17.256  0.00  0.00      PROA  
ATOM   1770  HD2 LYS P 113     -39.080  16.674  15.854  0.00  0.00      PROA  
ATOM   1771  CE  LYS P 113     -38.900  18.740  15.418  0.00  0.00      PROA  
ATOM   1772  HE1 LYS P 113     -38.496  18.571  14.397  0.00  0.00      PROA  
ATOM   1773  HE2 LYS P 113     -38.551  19.691  15.874  0.00  0.00      PROA  
ATOM   1774  NZ  LYS P 113     -40.395  18.911  15.397  0.00  0.00      PROA  
ATOM   1775  HZ1 LYS P 113     -40.605  19.869  15.052  0.00  0.00      PROA  
ATOM   1776  HZ2 LYS P 113     -40.700  18.901  16.391  0.00  0.00      PROA  
ATOM   1777  HZ3 LYS P 113     -40.888  18.157  14.876  0.00  0.00      PROA  
ATOM   1778  C   LYS P 113     -36.475  13.910  17.926  0.00  0.00      PROA  
ATOM   1779  O   LYS P 113     -36.805  12.925  17.288  0.00  0.00      PROA  
ATOM   1780  N   THR P 114     -35.655  13.765  18.949  0.00  0.00      PROA  
ATOM   1781  HN  THR P 114     -35.418  14.508  19.569  0.00  0.00      PROA  
ATOM   1782  CA  THR P 114     -34.997  12.462  19.210  0.00  0.00      PROA  
ATOM   1783  HA  THR P 114     -35.804  11.744  19.222  0.00  0.00      PROA  
ATOM   1784  CB  THR P 114     -33.917  12.056  18.209  0.00  0.00      PROA  
ATOM   1785  HB  THR P 114     -34.368  12.342  17.234  0.00  0.00      PROA  
ATOM   1786  OG1 THR P 114     -33.490  10.678  18.232  0.00  0.00      PROA  
ATOM   1787  HG1 THR P 114     -34.227  10.120  18.492  0.00  0.00      PROA  
ATOM   1788  CG2 THR P 114     -32.598  12.848  18.375  0.00  0.00      PROA  
ATOM   1789 HG21 THR P 114     -32.693  13.942  18.206  0.00  0.00      PROA  
ATOM   1790 HG22 THR P 114     -31.837  12.631  17.595  0.00  0.00      PROA  
ATOM   1791 HG23 THR P 114     -32.108  12.650  19.352  0.00  0.00      PROA  
ATOM   1792  C   THR P 114     -34.443  12.660  20.669  0.00  0.00      PROA  
ATOM   1793  O   THR P 114     -34.496  13.744  21.234  0.00  0.00      PROA  
ATOM   1794  N   GLN P 115     -33.996  11.527  21.274  0.00  0.00      PROA  
ATOM   1795  HN  GLN P 115     -34.029  10.695  20.725  0.00  0.00      PROA  
ATOM   1796  CA  GLN P 115     -33.456  11.598  22.618  0.00  0.00      PROA  
ATOM   1797  HA  GLN P 115     -34.338  12.014  23.083  0.00  0.00      PROA  
ATOM   1798  CB  GLN P 115     -33.299  10.102  23.260  0.00  0.00      PROA  
ATOM   1799  HB1 GLN P 115     -34.278   9.586  23.163  0.00  0.00      PROA  
ATOM   1800  HB2 GLN P 115     -32.986  10.104  24.326  0.00  0.00      PROA  
ATOM   1801  CG  GLN P 115     -32.264   9.282  22.520  0.00  0.00      PROA  
ATOM   1802  HG1 GLN P 115     -31.296   9.785  22.734  0.00  0.00      PROA  
ATOM   1803  HG2 GLN P 115     -32.358   9.307  21.413  0.00  0.00      PROA  
ATOM   1804  CD  GLN P 115     -32.185   7.896  23.032  0.00  0.00      PROA  
ATOM   1805  OE1 GLN P 115     -31.157   7.271  23.226  0.00  0.00      PROA  
ATOM   1806  NE2 GLN P 115     -33.385   7.234  23.180  0.00  0.00      PROA  
ATOM   1807 HE21 GLN P 115     -33.454   6.256  23.374  0.00  0.00      PROA  
ATOM   1808 HE22 GLN P 115     -34.265   7.706  23.225  0.00  0.00      PROA  
ATOM   1809  C   GLN P 115     -32.318  12.517  22.858  0.00  0.00      PROA  
ATOM   1810  O   GLN P 115     -31.450  12.610  22.005  0.00  0.00      PROA  
ATOM   1811  N   SER P 116     -32.371  13.186  23.960  0.00  0.00      PROA  
ATOM   1812  HN  SER P 116     -33.077  13.105  24.659  0.00  0.00      PROA  
ATOM   1813  CA  SER P 116     -31.510  14.280  24.257  0.00  0.00      PROA  
ATOM   1814  HA  SER P 116     -30.635  14.307  23.624  0.00  0.00      PROA  
ATOM   1815  CB  SER P 116     -32.202  15.713  24.182  0.00  0.00      PROA  
ATOM   1816  HB1 SER P 116     -31.504  16.481  24.579  0.00  0.00      PROA  
ATOM   1817  HB2 SER P 116     -33.113  15.742  24.818  0.00  0.00      PROA  
ATOM   1818  OG  SER P 116     -32.737  15.987  22.919  0.00  0.00      PROA  
ATOM   1819  HG1 SER P 116     -33.684  15.837  22.967  0.00  0.00      PROA  
ATOM   1820  C   SER P 116     -30.835  14.140  25.669  0.00  0.00      PROA  
ATOM   1821  O   SER P 116     -31.356  13.409  26.515  0.00  0.00      PROA  
ATOM   1822  N   LEU P 117     -29.625  14.754  25.871  0.00  0.00      PROA  
ATOM   1823  HN  LEU P 117     -29.141  15.291  25.185  0.00  0.00      PROA  
ATOM   1824  CA  LEU P 117     -28.910  14.523  27.139  0.00  0.00      PROA  
ATOM   1825  HA  LEU P 117     -29.483  13.772  27.660  0.00  0.00      PROA  
ATOM   1826  CB  LEU P 117     -27.424  14.069  26.887  0.00  0.00      PROA  
ATOM   1827  HB1 LEU P 117     -27.137  14.635  25.976  0.00  0.00      PROA  
ATOM   1828  HB2 LEU P 117     -27.423  12.990  26.623  0.00  0.00      PROA  
ATOM   1829  CG  LEU P 117     -26.338  14.379  27.909  0.00  0.00      PROA  
ATOM   1830  HG  LEU P 117     -26.336  15.469  28.124  0.00  0.00      PROA  
ATOM   1831  CD1 LEU P 117     -26.500  13.584  29.216  0.00  0.00      PROA  
ATOM   1832 HD11 LEU P 117     -27.326  13.895  29.891  0.00  0.00      PROA  
ATOM   1833 HD12 LEU P 117     -25.609  13.683  29.873  0.00  0.00      PROA  
ATOM   1834 HD13 LEU P 117     -26.522  12.510  28.934  0.00  0.00      PROA  
ATOM   1835  CD2 LEU P 117     -24.920  14.105  27.289  0.00  0.00      PROA  
ATOM   1836 HD21 LEU P 117     -25.002  14.110  26.181  0.00  0.00      PROA  
ATOM   1837 HD22 LEU P 117     -24.715  13.031  27.486  0.00  0.00      PROA  
ATOM   1838 HD23 LEU P 117     -24.189  14.844  27.679  0.00  0.00      PROA  
ATOM   1839  C   LEU P 117     -29.094  15.768  27.962  0.00  0.00      PROA  
ATOM   1840  O   LEU P 117     -28.836  16.884  27.436  0.00  0.00      PROA  
ATOM   1841  N   LEU P 118     -29.556  15.646  29.258  0.00  0.00      PROA  
ATOM   1842  HN  LEU P 118     -29.740  14.744  29.641  0.00  0.00      PROA  
ATOM   1843  CA  LEU P 118     -29.627  16.852  30.159  0.00  0.00      PROA  
ATOM   1844  HA  LEU P 118     -29.231  17.616  29.506  0.00  0.00      PROA  
ATOM   1845  CB  LEU P 118     -31.074  17.221  30.500  0.00  0.00      PROA  
ATOM   1846  HB1 LEU P 118     -31.589  16.364  30.984  0.00  0.00      PROA  
ATOM   1847  HB2 LEU P 118     -31.455  17.422  29.476  0.00  0.00      PROA  
ATOM   1848  CG  LEU P 118     -31.376  18.438  31.425  0.00  0.00      PROA  
ATOM   1849  HG  LEU P 118     -31.000  18.276  32.458  0.00  0.00      PROA  
ATOM   1850  CD1 LEU P 118     -30.731  19.738  30.861  0.00  0.00      PROA  
ATOM   1851 HD11 LEU P 118     -31.086  20.016  29.845  0.00  0.00      PROA  
ATOM   1852 HD12 LEU P 118     -29.683  19.984  31.135  0.00  0.00      PROA  
ATOM   1853 HD13 LEU P 118     -31.175  20.500  31.537  0.00  0.00      PROA  
ATOM   1854  CD2 LEU P 118     -32.826  18.657  31.684  0.00  0.00      PROA  
ATOM   1855 HD21 LEU P 118     -33.470  18.354  30.831  0.00  0.00      PROA  
ATOM   1856 HD22 LEU P 118     -33.125  19.725  31.750  0.00  0.00      PROA  
ATOM   1857 HD23 LEU P 118     -33.213  17.966  32.463  0.00  0.00      PROA  
ATOM   1858  C   LEU P 118     -28.912  16.807  31.415  0.00  0.00      PROA  
ATOM   1859  O   LEU P 118     -29.090  15.951  32.302  0.00  0.00      PROA  
ATOM   1860  N   ILE P 119     -27.914  17.725  31.620  0.00  0.00      PROA  
ATOM   1861  HN  ILE P 119     -27.677  18.467  30.998  0.00  0.00      PROA  
ATOM   1862  CA  ILE P 119     -27.047  17.745  32.811  0.00  0.00      PROA  
ATOM   1863  HA  ILE P 119     -27.306  16.957  33.503  0.00  0.00      PROA  
ATOM   1864  CB  ILE P 119     -25.533  17.768  32.454  0.00  0.00      PROA  
ATOM   1865  HB  ILE P 119     -25.266  18.726  31.959  0.00  0.00      PROA  
ATOM   1866  CG2 ILE P 119     -24.738  17.476  33.742  0.00  0.00      PROA  
ATOM   1867 HG21 ILE P 119     -25.028  16.498  34.182  0.00  0.00      PROA  
ATOM   1868 HG22 ILE P 119     -24.865  18.292  34.486  0.00  0.00      PROA  
ATOM   1869 HG23 ILE P 119     -23.670  17.394  33.449  0.00  0.00      PROA  
ATOM   1870  CG1 ILE P 119     -25.261  16.630  31.370  0.00  0.00      PROA  
ATOM   1871 HG11 ILE P 119     -25.828  16.748  30.422  0.00  0.00      PROA  
ATOM   1872 HG12 ILE P 119     -25.529  15.628  31.768  0.00  0.00      PROA  
ATOM   1873  CD  ILE P 119     -23.769  16.579  30.890  0.00  0.00      PROA  
ATOM   1874  HD1 ILE P 119     -23.049  16.599  31.735  0.00  0.00      PROA  
ATOM   1875  HD2 ILE P 119     -23.538  17.349  30.123  0.00  0.00      PROA  
ATOM   1876  HD3 ILE P 119     -23.465  15.693  30.292  0.00  0.00      PROA  
ATOM   1877  C   ILE P 119     -27.368  18.919  33.644  0.00  0.00      PROA  
ATOM   1878  O   ILE P 119     -27.163  20.076  33.195  0.00  0.00      PROA  
ATOM   1879  N   VAL P 120     -27.830  18.619  34.861  0.00  0.00      PROA  
ATOM   1880  HN  VAL P 120     -28.003  17.683  35.156  0.00  0.00      PROA  
ATOM   1881  CA  VAL P 120     -28.238  19.480  35.951  0.00  0.00      PROA  
ATOM   1882  HA  VAL P 120     -28.154  20.524  35.686  0.00  0.00      PROA  
ATOM   1883  CB  VAL P 120     -29.654  19.197  36.522  0.00  0.00      PROA  
ATOM   1884  HB  VAL P 120     -29.782  18.177  36.944  0.00  0.00      PROA  
ATOM   1885  CG1 VAL P 120     -30.053  20.208  37.628  0.00  0.00      PROA  
ATOM   1886 HG11 VAL P 120     -31.147  20.139  37.810  0.00  0.00      PROA  
ATOM   1887 HG12 VAL P 120     -30.048  21.171  37.073  0.00  0.00      PROA  
ATOM   1888 HG13 VAL P 120     -29.436  20.145  38.550  0.00  0.00      PROA  
ATOM   1889  CG2 VAL P 120     -30.617  19.204  35.381  0.00  0.00      PROA  
ATOM   1890 HG21 VAL P 120     -31.611  18.823  35.700  0.00  0.00      PROA  
ATOM   1891 HG22 VAL P 120     -30.249  18.649  34.491  0.00  0.00      PROA  
ATOM   1892 HG23 VAL P 120     -30.813  20.256  35.084  0.00  0.00      PROA  
ATOM   1893  C   VAL P 120     -27.304  19.361  37.138  0.00  0.00      PROA  
ATOM   1894  O   VAL P 120     -27.131  18.264  37.662  0.00  0.00      PROA  
ATOM   1895  N   ASN P 121     -26.644  20.458  37.596  0.00  0.00      PROA  
ATOM   1896  HN  ASN P 121     -26.656  21.213  36.945  0.00  0.00      PROA  
ATOM   1897  CA  ASN P 121     -25.826  20.624  38.753  0.00  0.00      PROA  
ATOM   1898  HA  ASN P 121     -25.422  19.655  39.004  0.00  0.00      PROA  
ATOM   1899  CB  ASN P 121     -24.579  21.435  38.516  0.00  0.00      PROA  
ATOM   1900  HB1 ASN P 121     -24.015  21.486  39.472  0.00  0.00      PROA  
ATOM   1901  HB2 ASN P 121     -24.834  22.418  38.066  0.00  0.00      PROA  
ATOM   1902  CG  ASN P 121     -23.706  20.866  37.337  0.00  0.00      PROA  
ATOM   1903  OD1 ASN P 121     -23.875  19.725  36.968  0.00  0.00      PROA  
ATOM   1904  ND2 ASN P 121     -22.782  21.690  36.772  0.00  0.00      PROA  
ATOM   1905 HD21 ASN P 121     -22.637  22.554  37.254  0.00  0.00      PROA  
ATOM   1906 HD22 ASN P 121     -22.596  21.437  35.823  0.00  0.00      PROA  
ATOM   1907  C   ASN P 121     -26.634  21.208  39.884  0.00  0.00      PROA  
ATOM   1908  O   ASN P 121     -27.083  22.363  39.787  0.00  0.00      PROA  
ATOM   1909  N   ASN P 122     -26.828  20.457  41.005  0.00  0.00      PROA  
ATOM   1910  HN  ASN P 122     -26.561  19.497  40.977  0.00  0.00      PROA  
ATOM   1911  CA  ASN P 122     -27.465  20.862  42.303  0.00  0.00      PROA  
ATOM   1912  HA  ASN P 122     -27.870  21.858  42.202  0.00  0.00      PROA  
ATOM   1913  CB  ASN P 122     -28.487  19.812  42.761  0.00  0.00      PROA  
ATOM   1914  HB1 ASN P 122     -28.821  20.015  43.801  0.00  0.00      PROA  
ATOM   1915  HB2 ASN P 122     -28.096  18.777  42.860  0.00  0.00      PROA  
ATOM   1916  CG  ASN P 122     -29.640  19.791  41.811  0.00  0.00      PROA  
ATOM   1917  OD1 ASN P 122     -29.899  20.615  40.997  0.00  0.00      PROA  
ATOM   1918  ND2 ASN P 122     -30.482  18.804  42.007  0.00  0.00      PROA  
ATOM   1919 HD22 ASN P 122     -30.204  18.118  42.675  0.00  0.00      PROA  
ATOM   1920  C   ASN P 122     -26.389  20.937  43.324  0.00  0.00      PROA  
ATOM   1921  O   ASN P 122     -25.240  20.505  43.077  0.00  0.00      PROA  
ATOM   1922  N   ALA P 123     -26.659  21.513  44.482  0.00  0.00      PROA  
ATOM   1923  HN  ALA P 123     -27.624  21.704  44.641  0.00  0.00      PROA  
ATOM   1924  CA  ALA P 123     -25.863  21.615  45.623  0.00  0.00      PROA  
ATOM   1925  HA  ALA P 123     -24.896  21.975  45.303  0.00  0.00      PROA  
ATOM   1926  CB  ALA P 123     -26.460  22.625  46.531  0.00  0.00      PROA  
ATOM   1927  HB1 ALA P 123     -26.541  23.589  45.984  0.00  0.00      PROA  
ATOM   1928  HB2 ALA P 123     -25.920  22.898  47.462  0.00  0.00      PROA  
ATOM   1929  HB3 ALA P 123     -27.417  22.176  46.873  0.00  0.00      PROA  
ATOM   1930  C   ALA P 123     -25.602  20.244  46.156  0.00  0.00      PROA  
ATOM   1931  O   ALA P 123     -24.472  19.840  46.390  0.00  0.00      PROA  
ATOM   1932  N   THR P 124     -26.590  19.324  46.276  0.00  0.00      PROA  
ATOM   1933  HN  THR P 124     -27.520  19.680  46.224  0.00  0.00      PROA  
ATOM   1934  CA  THR P 124     -26.433  17.980  46.788  0.00  0.00      PROA  
ATOM   1935  HA  THR P 124     -25.671  18.011  47.553  0.00  0.00      PROA  
ATOM   1936  CB  THR P 124     -27.596  17.276  47.596  0.00  0.00      PROA  
ATOM   1937  HB  THR P 124     -27.352  16.263  47.982  0.00  0.00      PROA  
ATOM   1938  OG1 THR P 124     -28.751  17.265  46.812  0.00  0.00      PROA  
ATOM   1939  HG1 THR P 124     -28.841  18.198  46.606  0.00  0.00      PROA  
ATOM   1940  CG2 THR P 124     -27.901  18.130  48.814  0.00  0.00      PROA  
ATOM   1941 HG21 THR P 124     -28.811  17.694  49.279  0.00  0.00      PROA  
ATOM   1942 HG22 THR P 124     -28.073  19.219  48.678  0.00  0.00      PROA  
ATOM   1943 HG23 THR P 124     -27.060  18.015  49.531  0.00  0.00      PROA  
ATOM   1944  C   THR P 124     -25.921  16.959  45.843  0.00  0.00      PROA  
ATOM   1945  O   THR P 124     -25.261  16.037  46.282  0.00  0.00      PROA  
ATOM   1946  N   ASN P 125     -26.048  17.164  44.482  0.00  0.00      PROA  
ATOM   1947  HN  ASN P 125     -26.491  18.006  44.182  0.00  0.00      PROA  
ATOM   1948  CA  ASN P 125     -25.985  16.102  43.550  0.00  0.00      PROA  
ATOM   1949  HA  ASN P 125     -25.144  15.540  43.928  0.00  0.00      PROA  
ATOM   1950  CB  ASN P 125     -27.108  15.065  43.851  0.00  0.00      PROA  
ATOM   1951  HB1 ASN P 125     -27.086  14.693  44.898  0.00  0.00      PROA  
ATOM   1952  HB2 ASN P 125     -26.894  14.203  43.184  0.00  0.00      PROA  
ATOM   1953  CG  ASN P 125     -28.504  15.548  43.428  0.00  0.00      PROA  
ATOM   1954  OD1 ASN P 125     -28.804  16.725  43.291  0.00  0.00      PROA  
ATOM   1955  ND2 ASN P 125     -29.469  14.596  43.327  0.00  0.00      PROA  
ATOM   1956 HD21 ASN P 125     -29.271  13.661  43.622  0.00  0.00      PROA  
ATOM   1957 HD22 ASN P 125     -30.347  14.828  42.908  0.00  0.00      PROA  
ATOM   1958  C   ASN P 125     -25.803  16.614  42.150  0.00  0.00      PROA  
ATOM   1959  O   ASN P 125     -25.964  17.794  41.824  0.00  0.00      PROA  
ATOM   1960  N   VAL P 126     -25.576  15.634  41.329  0.00  0.00      PROA  
ATOM   1961  HN  VAL P 126     -25.439  14.675  41.563  0.00  0.00      PROA  
ATOM   1962  CA  VAL P 126     -25.593  15.863  39.867  0.00  0.00      PROA  
ATOM   1963  HA  VAL P 126     -26.019  16.844  39.718  0.00  0.00      PROA  
ATOM   1964  CB  VAL P 126     -24.240  15.725  39.233  0.00  0.00      PROA  
ATOM   1965  HB  VAL P 126     -23.518  16.369  39.780  0.00  0.00      PROA  
ATOM   1966  CG1 VAL P 126     -23.696  14.332  39.399  0.00  0.00      PROA  
ATOM   1967 HG11 VAL P 126     -24.104  13.723  38.564  0.00  0.00      PROA  
ATOM   1968 HG12 VAL P 126     -24.058  13.681  40.223  0.00  0.00      PROA  
ATOM   1969 HG13 VAL P 126     -22.603  14.282  39.206  0.00  0.00      PROA  
ATOM   1970  CG2 VAL P 126     -24.356  16.175  37.800  0.00  0.00      PROA  
ATOM   1971 HG21 VAL P 126     -23.400  16.067  37.243  0.00  0.00      PROA  
ATOM   1972 HG22 VAL P 126     -24.715  17.226  37.852  0.00  0.00      PROA  
ATOM   1973 HG23 VAL P 126     -25.170  15.607  37.302  0.00  0.00      PROA  
ATOM   1974  C   VAL P 126     -26.652  14.932  39.294  0.00  0.00      PROA  
ATOM   1975  O   VAL P 126     -26.637  13.713  39.504  0.00  0.00      PROA  
ATOM   1976  N   VAL P 127     -27.666  15.415  38.559  0.00  0.00      PROA  
ATOM   1977  HN  VAL P 127     -27.770  16.381  38.338  0.00  0.00      PROA  
ATOM   1978  CA  VAL P 127     -28.740  14.681  37.952  0.00  0.00      PROA  
ATOM   1979  HA  VAL P 127     -28.785  13.660  38.301  0.00  0.00      PROA  
ATOM   1980  CB  VAL P 127     -30.097  15.203  38.424  0.00  0.00      PROA  
ATOM   1981  HB  VAL P 127     -30.401  16.145  37.919  0.00  0.00      PROA  
ATOM   1982  CG1 VAL P 127     -31.240  14.240  37.911  0.00  0.00      PROA  
ATOM   1983 HG11 VAL P 127     -31.264  14.020  36.822  0.00  0.00      PROA  
ATOM   1984 HG12 VAL P 127     -32.221  14.705  38.147  0.00  0.00      PROA  
ATOM   1985 HG13 VAL P 127     -31.183  13.239  38.389  0.00  0.00      PROA  
ATOM   1986  CG2 VAL P 127     -30.171  15.185  39.972  0.00  0.00      PROA  
ATOM   1987 HG21 VAL P 127     -29.607  15.937  40.564  0.00  0.00      PROA  
ATOM   1988 HG22 VAL P 127     -29.993  14.198  40.448  0.00  0.00      PROA  
ATOM   1989 HG23 VAL P 127     -31.221  15.344  40.299  0.00  0.00      PROA  
ATOM   1990  C   VAL P 127     -28.529  14.689  36.458  0.00  0.00      PROA  
ATOM   1991  O   VAL P 127     -28.700  15.737  35.811  0.00  0.00      PROA  
ATOM   1992  N   ILE P 128     -28.174  13.547  35.833  0.00  0.00      PROA  
ATOM   1993  HN  ILE P 128     -27.919  12.752  36.378  0.00  0.00      PROA  
ATOM   1994  CA  ILE P 128     -28.144  13.358  34.387  0.00  0.00      PROA  
ATOM   1995  HA  ILE P 128     -28.483  14.235  33.857  0.00  0.00      PROA  
ATOM   1996  CB  ILE P 128     -26.826  12.897  33.868  0.00  0.00      PROA  
ATOM   1997  HB  ILE P 128     -26.648  11.845  34.177  0.00  0.00      PROA  
ATOM   1998  CG2 ILE P 128     -26.877  12.904  32.362  0.00  0.00      PROA  
ATOM   1999 HG21 ILE P 128     -25.889  12.622  31.939  0.00  0.00      PROA  
ATOM   2000 HG22 ILE P 128     -27.181  13.917  32.023  0.00  0.00      PROA  
ATOM   2001 HG23 ILE P 128     -27.567  12.088  32.059  0.00  0.00      PROA  
ATOM   2002  CG1 ILE P 128     -25.681  13.762  34.368  0.00  0.00      PROA  
ATOM   2003 HG11 ILE P 128     -25.662  13.855  35.475  0.00  0.00      PROA  
ATOM   2004 HG12 ILE P 128     -25.697  14.801  33.974  0.00  0.00      PROA  
ATOM   2005  CD  ILE P 128     -24.362  13.140  33.951  0.00  0.00      PROA  
ATOM   2006  HD1 ILE P 128     -24.082  13.298  32.887  0.00  0.00      PROA  
ATOM   2007  HD2 ILE P 128     -24.264  12.127  34.397  0.00  0.00      PROA  
ATOM   2008  HD3 ILE P 128     -23.553  13.655  34.511  0.00  0.00      PROA  
ATOM   2009  C   ILE P 128     -29.216  12.399  33.987  0.00  0.00      PROA  
ATOM   2010  O   ILE P 128     -29.414  11.453  34.691  0.00  0.00      PROA  
ATOM   2011  N   LYS P 129     -29.950  12.670  32.910  0.00  0.00      PROA  
ATOM   2012  HN  LYS P 129     -29.889  13.534  32.415  0.00  0.00      PROA  
ATOM   2013  CA  LYS P 129     -30.708  11.691  32.250  0.00  0.00      PROA  
ATOM   2014  HA  LYS P 129     -30.397  10.690  32.509  0.00  0.00      PROA  
ATOM   2015  CB  LYS P 129     -32.212  11.918  32.640  0.00  0.00      PROA  
ATOM   2016  HB1 LYS P 129     -32.783  11.145  32.082  0.00  0.00      PROA  
ATOM   2017  HB2 LYS P 129     -32.586  12.927  32.364  0.00  0.00      PROA  
ATOM   2018  CG  LYS P 129     -32.510  11.881  34.205  0.00  0.00      PROA  
ATOM   2019  HG1 LYS P 129     -31.784  12.607  34.629  0.00  0.00      PROA  
ATOM   2020  HG2 LYS P 129     -32.328  10.910  34.715  0.00  0.00      PROA  
ATOM   2021  CD  LYS P 129     -34.010  12.315  34.458  0.00  0.00      PROA  
ATOM   2022  HD1 LYS P 129     -34.694  11.522  34.087  0.00  0.00      PROA  
ATOM   2023  HD2 LYS P 129     -34.275  13.230  33.888  0.00  0.00      PROA  
ATOM   2024  CE  LYS P 129     -34.335  12.428  35.951  0.00  0.00      PROA  
ATOM   2025  HE1 LYS P 129     -35.396  12.667  36.177  0.00  0.00      PROA  
ATOM   2026  HE2 LYS P 129     -33.740  13.282  36.340  0.00  0.00      PROA  
ATOM   2027  NZ  LYS P 129     -34.064  11.229  36.779  0.00  0.00      PROA  
ATOM   2028  HZ1 LYS P 129     -34.400  11.203  37.763  0.00  0.00      PROA  
ATOM   2029  HZ2 LYS P 129     -33.072  10.966  36.947  0.00  0.00      PROA  
ATOM   2030  HZ3 LYS P 129     -34.586  10.401  36.426  0.00  0.00      PROA  
ATOM   2031  C   LYS P 129     -30.662  11.801  30.705  0.00  0.00      PROA  
ATOM   2032  O   LYS P 129     -30.154  12.835  30.281  0.00  0.00      PROA  
ATOM   2033  N   VAL P 130     -31.031  10.798  29.900  0.00  0.00      PROA  
ATOM   2034  HN  VAL P 130     -31.128   9.876  30.266  0.00  0.00      PROA  
ATOM   2035  CA  VAL P 130     -31.117  10.851  28.536  0.00  0.00      PROA  
ATOM   2036  HA  VAL P 130     -31.079  11.877  28.200  0.00  0.00      PROA  
ATOM   2037  CB  VAL P 130     -30.205   9.801  27.730  0.00  0.00      PROA  
ATOM   2038  HB  VAL P 130     -30.287   8.842  28.285  0.00  0.00      PROA  
ATOM   2039  CG1 VAL P 130     -30.573   9.595  26.195  0.00  0.00      PROA  
ATOM   2040 HG11 VAL P 130     -29.800   8.900  25.803  0.00  0.00      PROA  
ATOM   2041 HG12 VAL P 130     -30.411  10.587  25.721  0.00  0.00      PROA  
ATOM   2042 HG13 VAL P 130     -31.612   9.210  26.125  0.00  0.00      PROA  
ATOM   2043  CG2 VAL P 130     -28.715  10.259  27.800  0.00  0.00      PROA  
ATOM   2044 HG21 VAL P 130     -28.156   9.784  26.966  0.00  0.00      PROA  
ATOM   2045 HG22 VAL P 130     -28.318  10.014  28.809  0.00  0.00      PROA  
ATOM   2046 HG23 VAL P 130     -28.647  11.358  27.656  0.00  0.00      PROA  
ATOM   2047  C   VAL P 130     -32.507  10.411  28.349  0.00  0.00      PROA  
ATOM   2048  O   VAL P 130     -32.889   9.293  28.698  0.00  0.00      PROA  
ATOM   2049  N   CYS P 131     -33.320  11.329  27.766  0.00  0.00      PROA  
ATOM   2050  HN  CYS P 131     -32.949  12.179  27.399  0.00  0.00      PROA  
ATOM   2051  CA  CYS P 131     -34.742  11.234  27.700  0.00  0.00      PROA  
ATOM   2052  HA  CYS P 131     -34.928  10.186  27.514  0.00  0.00      PROA  
ATOM   2053  CB  CYS P 131     -35.561  11.788  28.848  0.00  0.00      PROA  
ATOM   2054  HB1 CYS P 131     -36.553  11.297  28.749  0.00  0.00      PROA  
ATOM   2055  HB2 CYS P 131     -35.849  12.855  28.737  0.00  0.00      PROA  
ATOM   2056  SG  CYS P 131     -34.876  11.588  30.513  0.00  0.00      PROA  
ATOM   2057  C   CYS P 131     -35.097  11.909  26.399  0.00  0.00      PROA  
ATOM   2058  O   CYS P 131     -34.363  12.704  25.871  0.00  0.00      PROA  
ATOM   2059  N   GLU P 132     -36.374  11.709  26.009  0.00  0.00      PROA  
ATOM   2060  HN  GLU P 132     -36.977  11.283  26.679  0.00  0.00      PROA  
ATOM   2061  CA  GLU P 132     -36.913  12.222  24.822  0.00  0.00      PROA  
ATOM   2062  HA  GLU P 132     -36.089  12.485  24.175  0.00  0.00      PROA  
ATOM   2063  CB  GLU P 132     -37.907  11.249  24.121  0.00  0.00      PROA  
ATOM   2064  HB1 GLU P 132     -38.419  11.697  23.243  0.00  0.00      PROA  
ATOM   2065  HB2 GLU P 132     -38.696  10.926  24.833  0.00  0.00      PROA  
ATOM   2066  CG  GLU P 132     -37.114  10.049  23.522  0.00  0.00      PROA  
ATOM   2067  HG1 GLU P 132     -36.586   9.422  24.273  0.00  0.00      PROA  
ATOM   2068  HG2 GLU P 132     -36.443  10.618  22.843  0.00  0.00      PROA  
ATOM   2069  CD  GLU P 132     -37.769   8.993  22.657  0.00  0.00      PROA  
ATOM   2070  OE1 GLU P 132     -37.180   8.709  21.558  0.00  0.00      PROA  
ATOM   2071  OE2 GLU P 132     -38.838   8.453  23.074  0.00  0.00      PROA  
ATOM   2072  C   GLU P 132     -37.672  13.442  25.141  0.00  0.00      PROA  
ATOM   2073  O   GLU P 132     -38.899  13.528  25.097  0.00  0.00      PROA  
ATOM   2074  N   PHE P 133     -36.973  14.496  25.503  0.00  0.00      PROA  
ATOM   2075  HN  PHE P 133     -36.011  14.245  25.588  0.00  0.00      PROA  
ATOM   2076  CA  PHE P 133     -37.405  15.807  25.909  0.00  0.00      PROA  
ATOM   2077  HA  PHE P 133     -38.075  15.875  26.754  0.00  0.00      PROA  
ATOM   2078  CB  PHE P 133     -36.205  16.682  26.503  0.00  0.00      PROA  
ATOM   2079  HB1 PHE P 133     -36.530  17.678  26.875  0.00  0.00      PROA  
ATOM   2080  HB2 PHE P 133     -35.506  16.998  25.700  0.00  0.00      PROA  
ATOM   2081  CG  PHE P 133     -35.442  16.037  27.682  0.00  0.00      PROA  
ATOM   2082  CD1 PHE P 133     -34.320  15.239  27.464  0.00  0.00      PROA  
ATOM   2083  HD1 PHE P 133     -34.036  15.085  26.434  0.00  0.00      PROA  
ATOM   2084  CE1 PHE P 133     -33.585  14.763  28.545  0.00  0.00      PROA  
ATOM   2085  HE1 PHE P 133     -32.635  14.286  28.357  0.00  0.00      PROA  
ATOM   2086  CZ  PHE P 133     -33.990  14.994  29.867  0.00  0.00      PROA  
ATOM   2087  HZ  PHE P 133     -33.389  14.658  30.699  0.00  0.00      PROA  
ATOM   2088  CD2 PHE P 133     -35.888  16.221  28.952  0.00  0.00      PROA  
ATOM   2089  HD2 PHE P 133     -36.852  16.696  29.066  0.00  0.00      PROA  
ATOM   2090  CE2 PHE P 133     -35.215  15.695  30.100  0.00  0.00      PROA  
ATOM   2091  HE2 PHE P 133     -35.506  15.931  31.113  0.00  0.00      PROA  
ATOM   2092  C   PHE P 133     -37.991  16.706  24.849  0.00  0.00      PROA  
ATOM   2093  O   PHE P 133     -37.337  17.081  23.834  0.00  0.00      PROA  
ATOM   2094  N   GLN P 134     -39.259  17.177  25.160  0.00  0.00      PROA  
ATOM   2095  HN  GLN P 134     -39.662  16.994  26.053  0.00  0.00      PROA  
ATOM   2096  CA  GLN P 134     -39.979  18.232  24.472  0.00  0.00      PROA  
ATOM   2097  HA  GLN P 134     -39.822  18.179  23.405  0.00  0.00      PROA  
ATOM   2098  CB  GLN P 134     -41.532  18.007  24.312  0.00  0.00      PROA  
ATOM   2099  HB1 GLN P 134     -41.819  18.996  23.894  0.00  0.00      PROA  
ATOM   2100  HB2 GLN P 134     -42.023  17.836  25.294  0.00  0.00      PROA  
ATOM   2101  CG  GLN P 134     -41.869  17.004  23.223  0.00  0.00      PROA  
ATOM   2102  HG1 GLN P 134     -41.055  16.262  23.077  0.00  0.00      PROA  
ATOM   2103  HG2 GLN P 134     -41.769  17.683  22.350  0.00  0.00      PROA  
ATOM   2104  CD  GLN P 134     -43.273  16.383  23.171  0.00  0.00      PROA  
ATOM   2105  OE1 GLN P 134     -44.210  17.170  23.416  0.00  0.00      PROA  
ATOM   2106  NE2 GLN P 134     -43.337  15.090  22.826  0.00  0.00      PROA  
ATOM   2107 HE21 GLN P 134     -44.254  14.759  22.603  0.00  0.00      PROA  
ATOM   2108 HE22 GLN P 134     -42.504  14.651  22.490  0.00  0.00      PROA  
ATOM   2109  C   GLN P 134     -39.581  19.597  24.999  0.00  0.00      PROA  
ATOM   2110  O   GLN P 134     -40.242  20.221  25.832  0.00  0.00      PROA  
ATOM   2111  N   PHE P 135     -38.420  20.159  24.577  0.00  0.00      PROA  
ATOM   2112  HN  PHE P 135     -37.982  19.707  23.803  0.00  0.00      PROA  
ATOM   2113  CA  PHE P 135     -37.842  21.516  24.943  0.00  0.00      PROA  
ATOM   2114  HA  PHE P 135     -37.789  21.394  26.015  0.00  0.00      PROA  
ATOM   2115  CB  PHE P 135     -36.446  21.753  24.421  0.00  0.00      PROA  
ATOM   2116  HB1 PHE P 135     -36.020  22.738  24.712  0.00  0.00      PROA  
ATOM   2117  HB2 PHE P 135     -36.570  21.626  23.325  0.00  0.00      PROA  
ATOM   2118  CG  PHE P 135     -35.441  20.630  24.839  0.00  0.00      PROA  
ATOM   2119  CD1 PHE P 135     -35.191  20.563  26.202  0.00  0.00      PROA  
ATOM   2120  HD1 PHE P 135     -35.583  21.340  26.841  0.00  0.00      PROA  
ATOM   2121  CE1 PHE P 135     -34.333  19.553  26.682  0.00  0.00      PROA  
ATOM   2122  HE1 PHE P 135     -34.088  19.620  27.732  0.00  0.00      PROA  
ATOM   2123  CZ  PHE P 135     -33.581  18.770  25.817  0.00  0.00      PROA  
ATOM   2124  HZ  PHE P 135     -32.702  18.231  26.141  0.00  0.00      PROA  
ATOM   2125  CD2 PHE P 135     -34.853  19.664  24.004  0.00  0.00      PROA  
ATOM   2126  HD2 PHE P 135     -34.931  19.724  22.928  0.00  0.00      PROA  
ATOM   2127  CE2 PHE P 135     -33.854  18.856  24.463  0.00  0.00      PROA  
ATOM   2128  HE2 PHE P 135     -33.361  18.260  23.709  0.00  0.00      PROA  
ATOM   2129  C   PHE P 135     -38.714  22.699  24.703  0.00  0.00      PROA  
ATOM   2130  O   PHE P 135     -39.457  22.707  23.738  0.00  0.00      PROA  
ATOM   2131  N   CYS P 136     -38.603  23.629  25.656  0.00  0.00      PROA  
ATOM   2132  HN  CYS P 136     -37.885  23.584  26.346  0.00  0.00      PROA  
ATOM   2133  CA  CYS P 136     -39.135  24.964  25.437  0.00  0.00      PROA  
ATOM   2134  HA  CYS P 136     -39.848  25.097  24.637  0.00  0.00      PROA  
ATOM   2135  CB  CYS P 136     -39.622  25.476  26.903  0.00  0.00      PROA  
ATOM   2136  HB1 CYS P 136     -39.692  26.583  26.969  0.00  0.00      PROA  
ATOM   2137  HB2 CYS P 136     -38.874  25.380  27.719  0.00  0.00      PROA  
ATOM   2138  SG  CYS P 136     -41.064  24.524  27.685  0.00  0.00      PROA  
ATOM   2139  C   CYS P 136     -37.938  25.786  25.168  0.00  0.00      PROA  
ATOM   2140  O   CYS P 136     -37.080  25.860  26.035  0.00  0.00      PROA  
ATOM   2141  N   ASN P 137     -37.693  26.253  23.938  0.00  0.00      PROA  
ATOM   2142  HN  ASN P 137     -38.481  26.291  23.328  0.00  0.00      PROA  
ATOM   2143  CA  ASN P 137     -36.401  26.655  23.398  0.00  0.00      PROA  
ATOM   2144  HA  ASN P 137     -35.765  25.925  23.878  0.00  0.00      PROA  
ATOM   2145  CB  ASN P 137     -36.317  26.619  21.814  0.00  0.00      PROA  
ATOM   2146  HB1 ASN P 137     -35.406  27.172  21.499  0.00  0.00      PROA  
ATOM   2147  HB2 ASN P 137     -37.148  27.123  21.277  0.00  0.00      PROA  
ATOM   2148  CG  ASN P 137     -36.360  25.190  21.352  0.00  0.00      PROA  
ATOM   2149  OD1 ASN P 137     -37.243  24.485  20.803  0.00  0.00      PROA  
ATOM   2150  ND2 ASN P 137     -35.173  24.560  21.560  0.00  0.00      PROA  
ATOM   2151 HD21 ASN P 137     -35.100  23.568  21.462  0.00  0.00      PROA  
ATOM   2152 HD22 ASN P 137     -34.309  25.054  21.465  0.00  0.00      PROA  
ATOM   2153  C   ASN P 137     -35.913  28.006  23.901  0.00  0.00      PROA  
ATOM   2154  O   ASN P 137     -36.721  28.853  24.266  0.00  0.00      PROA  
ATOM   2155  N   ASP P 138     -34.607  28.254  24.027  0.00  0.00      PROA  
ATOM   2156  HN  ASP P 138     -34.014  27.613  23.545  0.00  0.00      PROA  
ATOM   2157  CA  ASP P 138     -33.868  29.201  24.874  0.00  0.00      PROA  
ATOM   2158  HA  ASP P 138     -32.852  28.839  24.817  0.00  0.00      PROA  
ATOM   2159  CB  ASP P 138     -33.745  30.580  24.174  0.00  0.00      PROA  
ATOM   2160  HB1 ASP P 138     -33.148  31.258  24.821  0.00  0.00      PROA  
ATOM   2161  HB2 ASP P 138     -34.779  30.988  24.168  0.00  0.00      PROA  
ATOM   2162  CG  ASP P 138     -33.088  30.537  22.831  0.00  0.00      PROA  
ATOM   2163  OD1 ASP P 138     -33.223  31.494  22.031  0.00  0.00      PROA  
ATOM   2164  OD2 ASP P 138     -32.402  29.503  22.531  0.00  0.00      PROA  
ATOM   2165  C   ASP P 138     -34.306  29.271  26.357  0.00  0.00      PROA  
ATOM   2166  O   ASP P 138     -34.789  30.338  26.849  0.00  0.00      PROA  
ATOM   2167  N   PRO P 139     -34.195  28.260  27.140  0.00  0.00      PROA  
ATOM   2168  CD  PRO P 139     -33.863  26.895  26.752  0.00  0.00      PROA  
ATOM   2169  HD1 PRO P 139     -32.854  26.700  26.331  0.00  0.00      PROA  
ATOM   2170  HD2 PRO P 139     -34.661  26.529  26.070  0.00  0.00      PROA  
ATOM   2171  CA  PRO P 139     -34.656  28.306  28.492  0.00  0.00      PROA  
ATOM   2172  HA  PRO P 139     -35.530  28.922  28.648  0.00  0.00      PROA  
ATOM   2173  CB  PRO P 139     -35.052  26.874  28.739  0.00  0.00      PROA  
ATOM   2174  HB1 PRO P 139     -36.069  26.561  28.421  0.00  0.00      PROA  
ATOM   2175  HB2 PRO P 139     -34.997  26.488  29.780  0.00  0.00      PROA  
ATOM   2176  CG  PRO P 139     -33.925  26.058  27.980  0.00  0.00      PROA  
ATOM   2177  HG1 PRO P 139     -32.970  26.126  28.543  0.00  0.00      PROA  
ATOM   2178  HG2 PRO P 139     -34.242  25.029  27.705  0.00  0.00      PROA  
ATOM   2179  C   PRO P 139     -33.632  28.785  29.525  0.00  0.00      PROA  
ATOM   2180  O   PRO P 139     -32.393  28.743  29.284  0.00  0.00      PROA  
ATOM   2181  N   PHE P 140     -34.214  29.296  30.562  0.00  0.00      PROA  
ATOM   2182  HN  PHE P 140     -35.185  29.276  30.785  0.00  0.00      PROA  
ATOM   2183  CA  PHE P 140     -33.379  29.934  31.590  0.00  0.00      PROA  
ATOM   2184  HA  PHE P 140     -32.468  29.354  31.605  0.00  0.00      PROA  
ATOM   2185  CB  PHE P 140     -33.235  31.468  31.208  0.00  0.00      PROA  
ATOM   2186  HB1 PHE P 140     -32.764  31.602  30.211  0.00  0.00      PROA  
ATOM   2187  HB2 PHE P 140     -32.412  31.826  31.864  0.00  0.00      PROA  
ATOM   2188  CG  PHE P 140     -34.445  32.300  31.429  0.00  0.00      PROA  
ATOM   2189  CD1 PHE P 140     -35.425  32.375  30.459  0.00  0.00      PROA  
ATOM   2190  HD1 PHE P 140     -35.342  31.771  29.568  0.00  0.00      PROA  
ATOM   2191  CE1 PHE P 140     -36.553  33.166  30.756  0.00  0.00      PROA  
ATOM   2192  HE1 PHE P 140     -37.405  33.118  30.094  0.00  0.00      PROA  
ATOM   2193  CZ  PHE P 140     -36.695  33.992  31.892  0.00  0.00      PROA  
ATOM   2194  HZ  PHE P 140     -37.557  34.619  32.065  0.00  0.00      PROA  
ATOM   2195  CD2 PHE P 140     -34.559  33.001  32.650  0.00  0.00      PROA  
ATOM   2196  HD2 PHE P 140     -33.792  32.872  33.400  0.00  0.00      PROA  
ATOM   2197  CE2 PHE P 140     -35.635  33.861  32.864  0.00  0.00      PROA  
ATOM   2198  HE2 PHE P 140     -35.778  34.331  33.826  0.00  0.00      PROA  
ATOM   2199  C   PHE P 140     -34.165  29.693  32.926  0.00  0.00      PROA  
ATOM   2200  O   PHE P 140     -35.332  29.309  32.919  0.00  0.00      PROA  
ATOM   2201  N   LEU P 141     -33.474  29.696  34.070  0.00  0.00      PROA  
ATOM   2202  HN  LEU P 141     -32.547  30.061  34.114  0.00  0.00      PROA  
ATOM   2203  CA  LEU P 141     -34.080  29.320  35.321  0.00  0.00      PROA  
ATOM   2204  HA  LEU P 141     -35.046  28.876  35.130  0.00  0.00      PROA  
ATOM   2205  CB  LEU P 141     -33.163  28.452  36.199  0.00  0.00      PROA  
ATOM   2206  HB1 LEU P 141     -33.717  28.228  37.135  0.00  0.00      PROA  
ATOM   2207  HB2 LEU P 141     -32.261  29.058  36.429  0.00  0.00      PROA  
ATOM   2208  CG  LEU P 141     -32.429  27.174  35.605  0.00  0.00      PROA  
ATOM   2209  HG  LEU P 141     -31.646  27.586  34.933  0.00  0.00      PROA  
ATOM   2210  CD1 LEU P 141     -31.686  26.367  36.625  0.00  0.00      PROA  
ATOM   2211 HD11 LEU P 141     -32.422  25.823  37.255  0.00  0.00      PROA  
ATOM   2212 HD12 LEU P 141     -31.085  27.024  37.290  0.00  0.00      PROA  
ATOM   2213 HD13 LEU P 141     -30.992  25.578  36.263  0.00  0.00      PROA  
ATOM   2214  CD2 LEU P 141     -33.272  26.364  34.693  0.00  0.00      PROA  
ATOM   2215 HD21 LEU P 141     -33.570  27.022  33.849  0.00  0.00      PROA  
ATOM   2216 HD22 LEU P 141     -34.238  26.007  35.110  0.00  0.00      PROA  
ATOM   2217 HD23 LEU P 141     -32.714  25.475  34.328  0.00  0.00      PROA  
ATOM   2218  C   LEU P 141     -34.515  30.587  36.096  0.00  0.00      PROA  
ATOM   2219  O   LEU P 141     -33.796  31.590  36.039  0.00  0.00      PROA  
ATOM   2220  N   ASP P 142     -35.692  30.644  36.813  0.00  0.00      PROA  
ATOM   2221  HN  ASP P 142     -36.351  29.905  36.696  0.00  0.00      PROA  
ATOM   2222  CA  ASP P 142     -36.064  31.666  37.728  0.00  0.00      PROA  
ATOM   2223  HA  ASP P 142     -35.359  32.484  37.702  0.00  0.00      PROA  
ATOM   2224  CB  ASP P 142     -37.380  32.249  37.182  0.00  0.00      PROA  
ATOM   2225  HB1 ASP P 142     -38.202  31.563  37.478  0.00  0.00      PROA  
ATOM   2226  HB2 ASP P 142     -37.304  32.258  36.074  0.00  0.00      PROA  
ATOM   2227  CG  ASP P 142     -37.757  33.590  37.655  0.00  0.00      PROA  
ATOM   2228  OD1 ASP P 142     -37.133  34.191  38.545  0.00  0.00      PROA  
ATOM   2229  OD2 ASP P 142     -38.773  34.064  37.094  0.00  0.00      PROA  
ATOM   2230  C   ASP P 142     -36.231  31.024  39.213  0.00  0.00      PROA  
ATOM   2231  O   ASP P 142     -36.459  29.866  39.441  0.00  0.00      PROA  
ATOM   2232  N   HSD P 146     -36.120  31.866  40.253  0.00  0.00      PROA  
ATOM   2233  HN  HSD P 146     -35.956  32.832  40.069  0.00  0.00      PROA  
ATOM   2234  CA  HSD P 146     -36.369  31.350  41.607  0.00  0.00      PROA  
ATOM   2235  HA  HSD P 146     -36.711  30.326  41.592  0.00  0.00      PROA  
ATOM   2236  CB  HSD P 146     -35.045  31.378  42.414  0.00  0.00      PROA  
ATOM   2237  HB1 HSD P 146     -35.273  31.013  43.438  0.00  0.00      PROA  
ATOM   2238  HB2 HSD P 146     -34.675  32.424  42.475  0.00  0.00      PROA  
ATOM   2239  ND1 HSD P 146     -33.574  29.368  42.037  0.00  0.00      PROA  
ATOM   2240  HD1 HSD P 146     -34.140  28.801  42.635  0.00  0.00      PROA  
ATOM   2241  CG  HSD P 146     -33.881  30.654  41.716  0.00  0.00      PROA  
ATOM   2242  CE1 HSD P 146     -32.367  29.082  41.472  0.00  0.00      PROA  
ATOM   2243  HE1 HSD P 146     -31.899  28.103  41.574  0.00  0.00      PROA  
ATOM   2244  NE2 HSD P 146     -31.959  30.101  40.733  0.00  0.00      PROA  
ATOM   2245  CD2 HSD P 146     -32.908  31.079  40.865  0.00  0.00      PROA  
ATOM   2246  HD2 HSD P 146     -32.820  32.037  40.367  0.00  0.00      PROA  
ATOM   2247  C   HSD P 146     -37.331  32.231  42.394  0.00  0.00      PROA  
ATOM   2248  O   HSD P 146     -37.424  32.206  43.611  0.00  0.00      PROA  
ATOM   2249  N   LYS P 147     -38.004  33.119  41.663  0.00  0.00      PROA  
ATOM   2250  HN  LYS P 147     -37.976  33.016  40.671  0.00  0.00      PROA  
ATOM   2251  CA  LYS P 147     -38.759  34.293  42.129  0.00  0.00      PROA  
ATOM   2252  HA  LYS P 147     -38.080  35.056  42.480  0.00  0.00      PROA  
ATOM   2253  CB  LYS P 147     -39.501  34.936  40.954  0.00  0.00      PROA  
ATOM   2254  HB1 LYS P 147     -38.691  35.124  40.217  0.00  0.00      PROA  
ATOM   2255  HB2 LYS P 147     -39.923  35.940  41.169  0.00  0.00      PROA  
ATOM   2256  CG  LYS P 147     -40.560  34.062  40.225  0.00  0.00      PROA  
ATOM   2257  HG1 LYS P 147     -41.258  33.652  40.986  0.00  0.00      PROA  
ATOM   2258  HG2 LYS P 147     -39.980  33.257  39.724  0.00  0.00      PROA  
ATOM   2259  CD  LYS P 147     -41.140  34.866  39.102  0.00  0.00      PROA  
ATOM   2260  HD1 LYS P 147     -40.365  35.394  38.506  0.00  0.00      PROA  
ATOM   2261  HD2 LYS P 147     -41.839  35.620  39.523  0.00  0.00      PROA  
ATOM   2262  CE  LYS P 147     -42.076  34.059  38.170  0.00  0.00      PROA  
ATOM   2263  HE1 LYS P 147     -42.562  34.848  37.557  0.00  0.00      PROA  
ATOM   2264  HE2 LYS P 147     -42.835  33.402  38.645  0.00  0.00      PROA  
ATOM   2265  NZ  LYS P 147     -41.233  33.148  37.179  0.00  0.00      PROA  
ATOM   2266  HZ1 LYS P 147     -41.005  32.317  37.762  0.00  0.00      PROA  
ATOM   2267  HZ2 LYS P 147     -40.363  33.578  36.806  0.00  0.00      PROA  
ATOM   2268  HZ3 LYS P 147     -41.820  32.869  36.366  0.00  0.00      PROA  
ATOM   2269  C   LYS P 147     -39.740  34.103  43.259  0.00  0.00      PROA  
ATOM   2270  O   LYS P 147     -39.685  34.868  44.273  0.00  0.00      PROA  
ATOM   2271  N   ASN P 148     -40.649  33.066  43.155  0.00  0.00      PROA  
ATOM   2272  HN  ASN P 148     -40.625  32.460  42.364  0.00  0.00      PROA  
ATOM   2273  CA  ASN P 148     -41.699  32.797  44.105  0.00  0.00      PROA  
ATOM   2274  HA  ASN P 148     -41.781  33.694  44.700  0.00  0.00      PROA  
ATOM   2275  CB  ASN P 148     -43.028  32.466  43.310  0.00  0.00      PROA  
ATOM   2276  HB1 ASN P 148     -43.877  32.231  43.987  0.00  0.00      PROA  
ATOM   2277  HB2 ASN P 148     -42.801  31.584  42.673  0.00  0.00      PROA  
ATOM   2278  CG  ASN P 148     -43.467  33.690  42.570  0.00  0.00      PROA  
ATOM   2279  OD1 ASN P 148     -43.345  34.823  43.047  0.00  0.00      PROA  
ATOM   2280  ND2 ASN P 148     -44.058  33.540  41.410  0.00  0.00      PROA  
ATOM   2281 HD21 ASN P 148     -44.299  34.370  40.907  0.00  0.00      PROA  
ATOM   2282 HD22 ASN P 148     -44.181  32.649  40.973  0.00  0.00      PROA  
ATOM   2283  C   ASN P 148     -41.225  31.645  45.058  0.00  0.00      PROA  
ATOM   2284  O   ASN P 148     -41.800  31.556  46.196  0.00  0.00      PROA  
ATOM   2285  N   ASN P 149     -40.268  30.834  44.674  0.00  0.00      PROA  
ATOM   2286  HN  ASN P 149     -40.095  30.861  43.692  0.00  0.00      PROA  
ATOM   2287  CA  ASN P 149     -39.558  29.885  45.506  0.00  0.00      PROA  
ATOM   2288  HA  ASN P 149     -40.259  29.139  45.852  0.00  0.00      PROA  
ATOM   2289  CB  ASN P 149     -38.456  29.135  44.713  0.00  0.00      PROA  
ATOM   2290  HB1 ASN P 149     -37.956  28.346  45.315  0.00  0.00      PROA  
ATOM   2291  HB2 ASN P 149     -37.573  29.732  44.401  0.00  0.00      PROA  
ATOM   2292  CG  ASN P 149     -39.071  28.501  43.503  0.00  0.00      PROA  
ATOM   2293  OD1 ASN P 149     -39.145  28.993  42.401  0.00  0.00      PROA  
ATOM   2294  ND2 ASN P 149     -39.558  27.228  43.777  0.00  0.00      PROA  
ATOM   2295 HD22 ASN P 149     -39.464  26.860  44.699  0.00  0.00      PROA  
ATOM   2296  C   ASN P 149     -38.897  30.527  46.725  0.00  0.00      PROA  
ATOM   2297  O   ASN P 149     -38.966  29.975  47.804  0.00  0.00      PROA  
ATOM   2298  N   LYS P 150     -38.246  31.693  46.494  0.00  0.00      PROA  
ATOM   2299  HN  LYS P 150     -38.248  32.117  45.591  0.00  0.00      PROA  
ATOM   2300  CA  LYS P 150     -37.488  32.578  47.414  0.00  0.00      PROA  
ATOM   2301  HA  LYS P 150     -37.170  33.456  46.871  0.00  0.00      PROA  
ATOM   2302  CB  LYS P 150     -38.276  33.131  48.621  0.00  0.00      PROA  
ATOM   2303  HB1 LYS P 150     -37.714  33.704  49.389  0.00  0.00      PROA  
ATOM   2304  HB2 LYS P 150     -38.770  32.238  49.062  0.00  0.00      PROA  
ATOM   2305  CG  LYS P 150     -39.344  34.156  48.210  0.00  0.00      PROA  
ATOM   2306  HG1 LYS P 150     -39.932  33.862  47.315  0.00  0.00      PROA  
ATOM   2307  HG2 LYS P 150     -38.869  35.138  47.999  0.00  0.00      PROA  
ATOM   2308  CD  LYS P 150     -40.391  34.568  49.311  0.00  0.00      PROA  
ATOM   2309  HD1 LYS P 150     -39.863  34.789  50.263  0.00  0.00      PROA  
ATOM   2310  HD2 LYS P 150     -41.021  33.674  49.502  0.00  0.00      PROA  
ATOM   2311  CE  LYS P 150     -41.412  35.559  48.789  0.00  0.00      PROA  
ATOM   2312  HE1 LYS P 150     -42.190  35.670  49.574  0.00  0.00      PROA  
ATOM   2313  HE2 LYS P 150     -41.905  35.238  47.847  0.00  0.00      PROA  
ATOM   2314  NZ  LYS P 150     -40.863  36.862  48.429  0.00  0.00      PROA  
ATOM   2315  HZ1 LYS P 150     -40.169  36.887  47.655  0.00  0.00      PROA  
ATOM   2316  HZ2 LYS P 150     -40.387  37.251  49.268  0.00  0.00      PROA  
ATOM   2317  HZ3 LYS P 150     -41.643  37.540  48.317  0.00  0.00      PROA  
ATOM   2318  C   LYS P 150     -36.198  31.882  47.885  0.00  0.00      PROA  
ATOM   2319  O   LYS P 150     -35.831  31.873  49.062  0.00  0.00      PROA  
ATOM   2320  N   SER P 151     -35.466  31.388  46.865  0.00  0.00      PROA  
ATOM   2321  HN  SER P 151     -35.924  31.439  45.980  0.00  0.00      PROA  
ATOM   2322  CA  SER P 151     -34.225  30.610  47.091  0.00  0.00      PROA  
ATOM   2323  HA  SER P 151     -33.903  30.889  48.083  0.00  0.00      PROA  
ATOM   2324  CB  SER P 151     -34.436  29.065  47.019  0.00  0.00      PROA  
ATOM   2325  HB1 SER P 151     -34.892  28.833  46.033  0.00  0.00      PROA  
ATOM   2326  HB2 SER P 151     -35.143  28.819  47.840  0.00  0.00      PROA  
ATOM   2327  OG  SER P 151     -33.383  28.159  47.123  0.00  0.00      PROA  
ATOM   2328  HG1 SER P 151     -33.309  27.922  48.051  0.00  0.00      PROA  
ATOM   2329  C   SER P 151     -33.182  30.948  46.040  0.00  0.00      PROA  
ATOM   2330  O   SER P 151     -33.489  31.367  44.917  0.00  0.00      PROA  
ATOM   2331  N   TRP P 152     -31.833  30.792  46.404  0.00  0.00      PROA  
ATOM   2332  HN  TRP P 152     -31.636  30.477  47.330  0.00  0.00      PROA  
ATOM   2333  CA  TRP P 152     -30.699  30.854  45.508  0.00  0.00      PROA  
ATOM   2334  HA  TRP P 152     -30.744  31.718  44.862  0.00  0.00      PROA  
ATOM   2335  CB  TRP P 152     -29.382  30.882  46.472  0.00  0.00      PROA  
ATOM   2336  HB1 TRP P 152     -29.195  29.929  47.012  0.00  0.00      PROA  
ATOM   2337  HB2 TRP P 152     -29.631  31.616  47.268  0.00  0.00      PROA  
ATOM   2338  CG  TRP P 152     -28.194  31.422  45.730  0.00  0.00      PROA  
ATOM   2339  CD1 TRP P 152     -27.165  30.707  45.210  0.00  0.00      PROA  
ATOM   2340  HD1 TRP P 152     -27.047  29.646  45.376  0.00  0.00      PROA  
ATOM   2341  NE1 TRP P 152     -26.332  31.553  44.532  0.00  0.00      PROA  
ATOM   2342  HE1 TRP P 152     -25.413  31.275  44.360  0.00  0.00      PROA  
ATOM   2343  CE2 TRP P 152     -26.846  32.755  44.431  0.00  0.00      PROA  
ATOM   2344  CD2 TRP P 152     -28.021  32.737  45.199  0.00  0.00      PROA  
ATOM   2345  CE3 TRP P 152     -28.722  33.988  45.317  0.00  0.00      PROA  
ATOM   2346  HE3 TRP P 152     -29.620  34.127  45.901  0.00  0.00      PROA  
ATOM   2347  CZ3 TRP P 152     -28.165  35.117  44.679  0.00  0.00      PROA  
ATOM   2348  HZ3 TRP P 152     -28.651  36.079  44.752  0.00  0.00      PROA  
ATOM   2349  CZ2 TRP P 152     -26.380  33.874  43.699  0.00  0.00      PROA  
ATOM   2350  HZ2 TRP P 152     -25.421  33.924  43.204  0.00  0.00      PROA  
ATOM   2351  CH2 TRP P 152     -27.000  35.086  43.930  0.00  0.00      PROA  
ATOM   2352  HH2 TRP P 152     -26.667  36.017  43.496  0.00  0.00      PROA  
ATOM   2353  C   TRP P 152     -30.606  29.597  44.607  0.00  0.00      PROA  
ATOM   2354  O   TRP P 152     -30.132  29.587  43.438  0.00  0.00      PROA  
ATOM   2355  N   MET P 153     -31.069  28.468  45.075  0.00  0.00      PROA  
ATOM   2356  HN  MET P 153     -31.447  28.488  45.997  0.00  0.00      PROA  
ATOM   2357  CA  MET P 153     -31.050  27.213  44.385  0.00  0.00      PROA  
ATOM   2358  HA  MET P 153     -30.480  27.264  43.469  0.00  0.00      PROA  
ATOM   2359  CB  MET P 153     -30.237  26.109  45.116  0.00  0.00      PROA  
ATOM   2360  HB1 MET P 153     -30.560  25.112  44.746  0.00  0.00      PROA  
ATOM   2361  HB2 MET P 153     -30.468  26.121  46.203  0.00  0.00      PROA  
ATOM   2362  CG  MET P 153     -28.712  26.147  45.214  0.00  0.00      PROA  
ATOM   2363  HG1 MET P 153     -28.356  25.548  46.080  0.00  0.00      PROA  
ATOM   2364  HG2 MET P 153     -28.507  27.197  45.515  0.00  0.00      PROA  
ATOM   2365  SD  MET P 153     -27.768  25.887  43.681  0.00  0.00      PROA  
ATOM   2366  CE  MET P 153     -26.410  26.963  43.968  0.00  0.00      PROA  
ATOM   2367  HE1 MET P 153     -25.583  26.728  43.265  0.00  0.00      PROA  
ATOM   2368  HE2 MET P 153     -26.049  26.729  44.992  0.00  0.00      PROA  
ATOM   2369  HE3 MET P 153     -26.786  27.995  43.806  0.00  0.00      PROA  
ATOM   2370  C   MET P 153     -32.373  26.755  43.916  0.00  0.00      PROA  
ATOM   2371  O   MET P 153     -32.543  26.466  42.711  0.00  0.00      PROA  
ATOM   2372  N   GLU P 154     -33.466  26.721  44.762  0.00  0.00      PROA  
ATOM   2373  HN  GLU P 154     -33.483  27.179  45.647  0.00  0.00      PROA  
ATOM   2374  CA  GLU P 154     -34.759  26.085  44.449  0.00  0.00      PROA  
ATOM   2375  HA  GLU P 154     -34.485  25.118  44.055  0.00  0.00      PROA  
ATOM   2376  CB  GLU P 154     -35.520  25.845  45.708  0.00  0.00      PROA  
ATOM   2377  HB1 GLU P 154     -36.511  25.425  45.432  0.00  0.00      PROA  
ATOM   2378  HB2 GLU P 154     -35.729  26.799  46.237  0.00  0.00      PROA  
ATOM   2379  CG  GLU P 154     -34.778  24.877  46.677  0.00  0.00      PROA  
ATOM   2380  HG1 GLU P 154     -33.727  25.174  46.882  0.00  0.00      PROA  
ATOM   2381  HG2 GLU P 154     -34.712  23.850  46.258  0.00  0.00      PROA  
ATOM   2382  CD  GLU P 154     -35.532  24.597  48.005  0.00  0.00      PROA  
ATOM   2383  OE1 GLU P 154     -34.793  24.440  48.993  0.00  0.00      PROA  
ATOM   2384  OE2 GLU P 154     -36.792  24.605  48.058  0.00  0.00      PROA  
ATOM   2385  C   GLU P 154     -35.485  26.842  43.441  0.00  0.00      PROA  
ATOM   2386  O   GLU P 154     -35.747  28.029  43.621  0.00  0.00      PROA  
ATOM   2387  N   SER P 155     -35.834  26.221  42.283  0.00  0.00      PROA  
ATOM   2388  HN  SER P 155     -35.582  25.257  42.271  0.00  0.00      PROA  
ATOM   2389  CA  SER P 155     -36.253  26.874  41.057  0.00  0.00      PROA  
ATOM   2390  HA  SER P 155     -36.482  27.924  41.159  0.00  0.00      PROA  
ATOM   2391  CB  SER P 155     -35.228  26.541  39.952  0.00  0.00      PROA  
ATOM   2392  HB1 SER P 155     -35.164  25.458  39.714  0.00  0.00      PROA  
ATOM   2393  HB2 SER P 155     -34.202  26.849  40.247  0.00  0.00      PROA  
ATOM   2394  OG  SER P 155     -35.523  27.332  38.834  0.00  0.00      PROA  
ATOM   2395  HG1 SER P 155     -35.876  28.143  39.209  0.00  0.00      PROA  
ATOM   2396  C   SER P 155     -37.533  26.175  40.605  0.00  0.00      PROA  
ATOM   2397  O   SER P 155     -37.868  25.081  41.010  0.00  0.00      PROA  
ATOM   2398  N   GLU P 156     -38.230  26.865  39.634  0.00  0.00      PROA  
ATOM   2399  HN  GLU P 156     -38.039  27.830  39.472  0.00  0.00      PROA  
ATOM   2400  CA  GLU P 156     -39.344  26.340  38.836  0.00  0.00      PROA  
ATOM   2401  HA  GLU P 156     -40.140  26.100  39.524  0.00  0.00      PROA  
ATOM   2402  CB  GLU P 156     -40.019  27.450  37.986  0.00  0.00      PROA  
ATOM   2403  HB1 GLU P 156     -40.855  27.071  37.361  0.00  0.00      PROA  
ATOM   2404  HB2 GLU P 156     -39.323  27.879  37.235  0.00  0.00      PROA  
ATOM   2405  CG  GLU P 156     -40.522  28.657  38.763  0.00  0.00      PROA  
ATOM   2406  HG1 GLU P 156     -39.669  29.314  39.033  0.00  0.00      PROA  
ATOM   2407  HG2 GLU P 156     -40.891  28.286  39.743  0.00  0.00      PROA  
ATOM   2408  CD  GLU P 156     -41.404  29.653  37.977  0.00  0.00      PROA  
ATOM   2409  OE1 GLU P 156     -41.375  30.860  38.420  0.00  0.00      PROA  
ATOM   2410  OE2 GLU P 156     -42.071  29.121  37.033  0.00  0.00      PROA  
ATOM   2411  C   GLU P 156     -38.906  25.149  38.131  0.00  0.00      PROA  
ATOM   2412  O   GLU P 156     -39.711  24.203  37.886  0.00  0.00      PROA  
ATOM   2413  N   PHE P 157     -37.679  25.118  37.542  0.00  0.00      PROA  
ATOM   2414  HN  PHE P 157     -37.076  25.873  37.788  0.00  0.00      PROA  
ATOM   2415  CA  PHE P 157     -37.091  24.158  36.588  0.00  0.00      PROA  
ATOM   2416  HA  PHE P 157     -36.424  24.725  35.956  0.00  0.00      PROA  
ATOM   2417  CB  PHE P 157     -36.403  23.094  37.434  0.00  0.00      PROA  
ATOM   2418  HB1 PHE P 157     -37.167  22.426  37.887  0.00  0.00      PROA  
ATOM   2419  HB2 PHE P 157     -35.748  23.376  38.286  0.00  0.00      PROA  
ATOM   2420  CG  PHE P 157     -35.532  22.328  36.481  0.00  0.00      PROA  
ATOM   2421  CD1 PHE P 157     -35.947  21.053  36.118  0.00  0.00      PROA  
ATOM   2422  HD1 PHE P 157     -36.908  20.665  36.424  0.00  0.00      PROA  
ATOM   2423  CE1 PHE P 157     -35.145  20.270  35.272  0.00  0.00      PROA  
ATOM   2424  HE1 PHE P 157     -35.559  19.311  34.998  0.00  0.00      PROA  
ATOM   2425  CZ  PHE P 157     -33.840  20.676  34.941  0.00  0.00      PROA  
ATOM   2426  HZ  PHE P 157     -33.113  20.123  34.363  0.00  0.00      PROA  
ATOM   2427  CD2 PHE P 157     -34.255  22.812  36.100  0.00  0.00      PROA  
ATOM   2428  HD2 PHE P 157     -33.932  23.800  36.394  0.00  0.00      PROA  
ATOM   2429  CE2 PHE P 157     -33.399  21.960  35.341  0.00  0.00      PROA  
ATOM   2430  HE2 PHE P 157     -32.427  22.242  34.964  0.00  0.00      PROA  
ATOM   2431  C   PHE P 157     -38.087  23.632  35.521  0.00  0.00      PROA  
ATOM   2432  O   PHE P 157     -38.510  22.511  35.594  0.00  0.00      PROA  
ATOM   2433  N   ARG P 158     -38.517  24.495  34.562  0.00  0.00      PROA  
ATOM   2434  HN  ARG P 158     -38.296  25.461  34.670  0.00  0.00      PROA  
ATOM   2435  CA  ARG P 158     -39.249  24.103  33.310  0.00  0.00      PROA  
ATOM   2436  HA  ARG P 158     -39.540  23.065  33.369  0.00  0.00      PROA  
ATOM   2437  CB  ARG P 158     -40.579  24.945  33.220  0.00  0.00      PROA  
ATOM   2438  HB1 ARG P 158     -41.028  24.688  32.236  0.00  0.00      PROA  
ATOM   2439  HB2 ARG P 158     -40.301  26.020  33.194  0.00  0.00      PROA  
ATOM   2440  CG  ARG P 158     -41.676  24.737  34.338  0.00  0.00      PROA  
ATOM   2441  HG1 ARG P 158     -41.198  25.114  35.267  0.00  0.00      PROA  
ATOM   2442  HG2 ARG P 158     -41.904  23.654  34.246  0.00  0.00      PROA  
ATOM   2443  CD  ARG P 158     -42.997  25.413  34.048  0.00  0.00      PROA  
ATOM   2444  HD1 ARG P 158     -43.799  24.861  34.582  0.00  0.00      PROA  
ATOM   2445  HD2 ARG P 158     -43.092  25.530  32.947  0.00  0.00      PROA  
ATOM   2446  NE  ARG P 158     -42.990  26.817  34.592  0.00  0.00      PROA  
ATOM   2447  HE  ARG P 158     -42.366  27.023  35.346  0.00  0.00      PROA  
ATOM   2448  CZ  ARG P 158     -44.130  27.584  34.621  0.00  0.00      PROA  
ATOM   2449  NH1 ARG P 158     -45.255  27.322  34.060  0.00  0.00      PROA  
ATOM   2450 HH11 ARG P 158     -45.528  26.388  33.830  0.00  0.00      PROA  
ATOM   2451 HH12 ARG P 158     -45.975  28.015  34.019  0.00  0.00      PROA  
ATOM   2452  NH2 ARG P 158     -44.076  28.750  35.295  0.00  0.00      PROA  
ATOM   2453 HH21 ARG P 158     -44.948  29.027  35.699  0.00  0.00      PROA  
ATOM   2454 HH22 ARG P 158     -43.182  29.031  35.644  0.00  0.00      PROA  
ATOM   2455  C   ARG P 158     -38.286  24.424  32.155  0.00  0.00      PROA  
ATOM   2456  O   ARG P 158     -38.095  25.544  31.690  0.00  0.00      PROA  
ATOM   2457  N   VAL P 159     -37.531  23.390  31.710  0.00  0.00      PROA  
ATOM   2458  HN  VAL P 159     -37.506  22.562  32.265  0.00  0.00      PROA  
ATOM   2459  CA  VAL P 159     -36.606  23.507  30.603  0.00  0.00      PROA  
ATOM   2460  HA  VAL P 159     -36.354  24.541  30.422  0.00  0.00      PROA  
ATOM   2461  CB  VAL P 159     -35.434  22.606  31.023  0.00  0.00      PROA  
ATOM   2462  HB  VAL P 159     -35.861  21.600  31.226  0.00  0.00      PROA  
ATOM   2463  CG1 VAL P 159     -34.368  22.589  29.947  0.00  0.00      PROA  
ATOM   2464 HG11 VAL P 159     -34.687  21.881  29.152  0.00  0.00      PROA  
ATOM   2465 HG12 VAL P 159     -33.490  22.091  30.412  0.00  0.00      PROA  
ATOM   2466 HG13 VAL P 159     -33.989  23.515  29.465  0.00  0.00      PROA  
ATOM   2467  CG2 VAL P 159     -34.871  23.194  32.379  0.00  0.00      PROA  
ATOM   2468 HG21 VAL P 159     -33.854  22.768  32.512  0.00  0.00      PROA  
ATOM   2469 HG22 VAL P 159     -35.420  22.837  33.277  0.00  0.00      PROA  
ATOM   2470 HG23 VAL P 159     -34.783  24.301  32.363  0.00  0.00      PROA  
ATOM   2471  C   VAL P 159     -37.287  22.897  29.413  0.00  0.00      PROA  
ATOM   2472  O   VAL P 159     -36.959  23.144  28.245  0.00  0.00      PROA  
ATOM   2473  N   TYR P 160     -38.303  22.111  29.660  0.00  0.00      PROA  
ATOM   2474  HN  TYR P 160     -38.617  22.039  30.604  0.00  0.00      PROA  
ATOM   2475  CA  TYR P 160     -38.975  21.179  28.784  0.00  0.00      PROA  
ATOM   2476  HA  TYR P 160     -38.922  21.658  27.818  0.00  0.00      PROA  
ATOM   2477  CB  TYR P 160     -38.345  19.764  28.645  0.00  0.00      PROA  
ATOM   2478  HB1 TYR P 160     -37.414  20.000  28.085  0.00  0.00      PROA  
ATOM   2479  HB2 TYR P 160     -38.907  19.049  28.006  0.00  0.00      PROA  
ATOM   2480  CG  TYR P 160     -37.978  19.212  30.032  0.00  0.00      PROA  
ATOM   2481  CD1 TYR P 160     -36.663  19.009  30.415  0.00  0.00      PROA  
ATOM   2482  HD1 TYR P 160     -35.804  19.378  29.874  0.00  0.00      PROA  
ATOM   2483  CE1 TYR P 160     -36.368  18.394  31.621  0.00  0.00      PROA  
ATOM   2484  HE1 TYR P 160     -35.372  18.228  32.003  0.00  0.00      PROA  
ATOM   2485  CZ  TYR P 160     -37.406  17.833  32.378  0.00  0.00      PROA  
ATOM   2486  OH  TYR P 160     -37.176  17.276  33.665  0.00  0.00      PROA  
ATOM   2487  HH  TYR P 160     -38.018  17.049  34.069  0.00  0.00      PROA  
ATOM   2488  CD2 TYR P 160     -39.038  18.671  30.849  0.00  0.00      PROA  
ATOM   2489  HD2 TYR P 160     -40.040  18.678  30.447  0.00  0.00      PROA  
ATOM   2490  CE2 TYR P 160     -38.724  17.925  32.015  0.00  0.00      PROA  
ATOM   2491  HE2 TYR P 160     -39.531  17.423  32.528  0.00  0.00      PROA  
ATOM   2492  C   TYR P 160     -40.431  21.094  29.210  0.00  0.00      PROA  
ATOM   2493  O   TYR P 160     -40.683  21.224  30.372  0.00  0.00      PROA  
ATOM   2494  N   SER P 161     -41.407  20.825  28.304  0.00  0.00      PROA  
ATOM   2495  HN  SER P 161     -41.189  20.847  27.332  0.00  0.00      PROA  
ATOM   2496  CA  SER P 161     -42.819  20.482  28.730  0.00  0.00      PROA  
ATOM   2497  HA  SER P 161     -43.080  21.093  29.581  0.00  0.00      PROA  
ATOM   2498  CB  SER P 161     -43.849  20.692  27.618  0.00  0.00      PROA  
ATOM   2499  HB1 SER P 161     -43.937  21.723  27.213  0.00  0.00      PROA  
ATOM   2500  HB2 SER P 161     -44.815  20.314  28.014  0.00  0.00      PROA  
ATOM   2501  OG  SER P 161     -43.498  19.958  26.474  0.00  0.00      PROA  
ATOM   2502  HG1 SER P 161     -44.099  19.211  26.520  0.00  0.00      PROA  
ATOM   2503  C   SER P 161     -42.917  19.097  29.185  0.00  0.00      PROA  
ATOM   2504  O   SER P 161     -43.724  18.850  30.085  0.00  0.00      PROA  
ATOM   2505  N   SER P 162     -42.078  18.195  28.676  0.00  0.00      PROA  
ATOM   2506  HN  SER P 162     -41.489  18.379  27.892  0.00  0.00      PROA  
ATOM   2507  CA  SER P 162     -41.976  16.920  29.238  0.00  0.00      PROA  
ATOM   2508  HA  SER P 162     -41.975  16.919  30.318  0.00  0.00      PROA  
ATOM   2509  CB  SER P 162     -43.195  16.071  28.716  0.00  0.00      PROA  
ATOM   2510  HB1 SER P 162     -43.133  15.751  27.654  0.00  0.00      PROA  
ATOM   2511  HB2 SER P 162     -44.152  16.605  28.893  0.00  0.00      PROA  
ATOM   2512  OG  SER P 162     -43.311  14.775  29.342  0.00  0.00      PROA  
ATOM   2513  HG1 SER P 162     -44.220  14.499  29.204  0.00  0.00      PROA  
ATOM   2514  C   SER P 162     -40.756  16.235  28.716  0.00  0.00      PROA  
ATOM   2515  O   SER P 162     -40.165  16.695  27.762  0.00  0.00      PROA  
ATOM   2516  N   ALA P 163     -40.346  15.215  29.501  0.00  0.00      PROA  
ATOM   2517  HN  ALA P 163     -41.057  14.972  30.156  0.00  0.00      PROA  
ATOM   2518  CA  ALA P 163     -39.113  14.474  29.363  0.00  0.00      PROA  
ATOM   2519  HA  ALA P 163     -38.596  15.095  28.647  0.00  0.00      PROA  
ATOM   2520  CB  ALA P 163     -38.300  14.233  30.658  0.00  0.00      PROA  
ATOM   2521  HB1 ALA P 163     -38.911  13.926  31.533  0.00  0.00      PROA  
ATOM   2522  HB2 ALA P 163     -37.871  15.216  30.946  0.00  0.00      PROA  
ATOM   2523  HB3 ALA P 163     -37.451  13.521  30.569  0.00  0.00      PROA  
ATOM   2524  C   ALA P 163     -39.464  13.114  28.742  0.00  0.00      PROA  
ATOM   2525  O   ALA P 163     -38.631  12.355  28.276  0.00  0.00      PROA  
ATOM   2526  N   ASN P 164     -40.787  12.770  28.532  0.00  0.00      PROA  
ATOM   2527  HN  ASN P 164     -41.540  13.370  28.793  0.00  0.00      PROA  
ATOM   2528  CA  ASN P 164     -41.262  11.506  27.987  0.00  0.00      PROA  
ATOM   2529  HA  ASN P 164     -42.246  11.375  28.412  0.00  0.00      PROA  
ATOM   2530  CB  ASN P 164     -41.331  11.613  26.420  0.00  0.00      PROA  
ATOM   2531  HB1 ASN P 164     -41.923  10.757  26.033  0.00  0.00      PROA  
ATOM   2532  HB2 ASN P 164     -40.356  11.724  25.898  0.00  0.00      PROA  
ATOM   2533  CG  ASN P 164     -42.327  12.768  26.116  0.00  0.00      PROA  
ATOM   2534  OD1 ASN P 164     -43.469  12.817  26.586  0.00  0.00      PROA  
ATOM   2535  ND2 ASN P 164     -41.833  13.744  25.440  0.00  0.00      PROA  
ATOM   2536 HD21 ASN P 164     -40.847  13.914  25.430  0.00  0.00      PROA  
ATOM   2537 HD22 ASN P 164     -42.325  14.564  25.147  0.00  0.00      PROA  
ATOM   2538  C   ASN P 164     -40.544  10.240  28.514  0.00  0.00      PROA  
ATOM   2539  O   ASN P 164     -40.164  10.263  29.709  0.00  0.00      PROA  
ATOM   2540  N   ASN P 165     -40.164   9.204  27.645  0.00  0.00      PROA  
ATOM   2541  HN  ASN P 165     -40.464   9.242  26.695  0.00  0.00      PROA  
ATOM   2542  CA  ASN P 165     -39.334   8.116  28.042  0.00  0.00      PROA  
ATOM   2543  HA  ASN P 165     -39.761   7.837  28.994  0.00  0.00      PROA  
ATOM   2544  CB  ASN P 165     -39.297   6.955  26.995  0.00  0.00      PROA  
ATOM   2545  HB1 ASN P 165     -38.450   6.261  27.185  0.00  0.00      PROA  
ATOM   2546  HB2 ASN P 165     -39.185   7.286  25.940  0.00  0.00      PROA  
ATOM   2547  CG  ASN P 165     -40.566   6.193  27.082  0.00  0.00      PROA  
ATOM   2548  OD1 ASN P 165     -40.783   5.455  27.983  0.00  0.00      PROA  
ATOM   2549  ND2 ASN P 165     -41.606   6.440  26.232  0.00  0.00      PROA  
ATOM   2550 HD22 ASN P 165     -41.359   7.060  25.491  0.00  0.00      PROA  
ATOM   2551  C   ASN P 165     -37.958   8.617  28.373  0.00  0.00      PROA  
ATOM   2552  O   ASN P 165     -37.347   9.335  27.587  0.00  0.00      PROA  
ATOM   2553  N   CYS P 166     -37.432   8.170  29.505  0.00  0.00      PROA  
ATOM   2554  HN  CYS P 166     -37.932   7.612  30.163  0.00  0.00      PROA  
ATOM   2555  CA  CYS P 166     -36.062   8.258  29.838  0.00  0.00      PROA  
ATOM   2556  HA  CYS P 166     -35.529   8.976  29.233  0.00  0.00      PROA  
ATOM   2557  CB  CYS P 166     -35.874   8.768  31.295  0.00  0.00      PROA  
ATOM   2558  HB1 CYS P 166     -34.827   8.667  31.652  0.00  0.00      PROA  
ATOM   2559  HB2 CYS P 166     -36.438   8.147  32.023  0.00  0.00      PROA  
ATOM   2560  SG  CYS P 166     -36.326  10.502  31.478  0.00  0.00      PROA  
ATOM   2561  C   CYS P 166     -35.343   6.955  29.685  0.00  0.00      PROA  
ATOM   2562  O   CYS P 166     -35.627   6.037  30.395  0.00  0.00      PROA  
ATOM   2563  N   THR P 167     -34.383   6.822  28.719  0.00  0.00      PROA  
ATOM   2564  HN  THR P 167     -34.120   7.640  28.213  0.00  0.00      PROA  
ATOM   2565  CA  THR P 167     -33.684   5.586  28.460  0.00  0.00      PROA  
ATOM   2566  HA  THR P 167     -34.320   4.747  28.701  0.00  0.00      PROA  
ATOM   2567  CB  THR P 167     -33.306   5.451  26.956  0.00  0.00      PROA  
ATOM   2568  HB  THR P 167     -34.228   5.667  26.374  0.00  0.00      PROA  
ATOM   2569  OG1 THR P 167     -32.834   4.137  26.759  0.00  0.00      PROA  
ATOM   2570  HG1 THR P 167     -33.314   3.631  27.418  0.00  0.00      PROA  
ATOM   2571  CG2 THR P 167     -32.257   6.400  26.502  0.00  0.00      PROA  
ATOM   2572 HG21 THR P 167     -32.520   7.458  26.289  0.00  0.00      PROA  
ATOM   2573 HG22 THR P 167     -31.765   5.996  25.591  0.00  0.00      PROA  
ATOM   2574 HG23 THR P 167     -31.417   6.444  27.228  0.00  0.00      PROA  
ATOM   2575  C   THR P 167     -32.567   5.296  29.449  0.00  0.00      PROA  
ATOM   2576  O   THR P 167     -32.242   4.173  29.758  0.00  0.00      PROA  
ATOM   2577  N   PHE P 168     -32.053   6.322  30.056  0.00  0.00      PROA  
ATOM   2578  HN  PHE P 168     -32.492   7.215  29.994  0.00  0.00      PROA  
ATOM   2579  CA  PHE P 168     -30.916   6.145  30.959  0.00  0.00      PROA  
ATOM   2580  HA  PHE P 168     -30.993   5.272  31.591  0.00  0.00      PROA  
ATOM   2581  CB  PHE P 168     -29.546   6.317  30.229  0.00  0.00      PROA  
ATOM   2582  HB1 PHE P 168     -29.509   7.350  29.819  0.00  0.00      PROA  
ATOM   2583  HB2 PHE P 168     -29.475   5.730  29.288  0.00  0.00      PROA  
ATOM   2584  CG  PHE P 168     -28.405   6.036  31.106  0.00  0.00      PROA  
ATOM   2585  CD1 PHE P 168     -28.184   4.701  31.649  0.00  0.00      PROA  
ATOM   2586  HD1 PHE P 168     -28.836   3.863  31.450  0.00  0.00      PROA  
ATOM   2587  CE1 PHE P 168     -27.110   4.508  32.509  0.00  0.00      PROA  
ATOM   2588  HE1 PHE P 168     -26.890   3.570  32.997  0.00  0.00      PROA  
ATOM   2589  CZ  PHE P 168     -26.227   5.556  32.829  0.00  0.00      PROA  
ATOM   2590  HZ  PHE P 168     -25.430   5.405  33.542  0.00  0.00      PROA  
ATOM   2591  CD2 PHE P 168     -27.483   7.058  31.382  0.00  0.00      PROA  
ATOM   2592  HD2 PHE P 168     -27.538   8.082  31.042  0.00  0.00      PROA  
ATOM   2593  CE2 PHE P 168     -26.358   6.771  32.159  0.00  0.00      PROA  
ATOM   2594  HE2 PHE P 168     -25.532   7.409  32.438  0.00  0.00      PROA  
ATOM   2595  C   PHE P 168     -31.024   7.249  31.974  0.00  0.00      PROA  
ATOM   2596  O   PHE P 168     -31.289   8.393  31.677  0.00  0.00      PROA  
ATOM   2597  N   GLU P 169     -30.745   6.919  33.264  0.00  0.00      PROA  
ATOM   2598  HN  GLU P 169     -30.691   5.953  33.505  0.00  0.00      PROA  
ATOM   2599  CA  GLU P 169     -30.851   7.809  34.395  0.00  0.00      PROA  
ATOM   2600  HA  GLU P 169     -30.679   8.797  33.995  0.00  0.00      PROA  
ATOM   2601  CB  GLU P 169     -32.233   7.847  35.036  0.00  0.00      PROA  
ATOM   2602  HB1 GLU P 169     -32.247   8.709  35.737  0.00  0.00      PROA  
ATOM   2603  HB2 GLU P 169     -32.386   6.938  35.657  0.00  0.00      PROA  
ATOM   2604  CG  GLU P 169     -33.348   8.073  33.992  0.00  0.00      PROA  
ATOM   2605  HG1 GLU P 169     -33.420   7.157  33.367  0.00  0.00      PROA  
ATOM   2606  HG2 GLU P 169     -33.117   9.021  33.462  0.00  0.00      PROA  
ATOM   2607  CD  GLU P 169     -34.704   8.240  34.593  0.00  0.00      PROA  
ATOM   2608  OE1 GLU P 169     -34.999   9.122  35.452  0.00  0.00      PROA  
ATOM   2609  OE2 GLU P 169     -35.569   7.350  34.254  0.00  0.00      PROA  
ATOM   2610  C   GLU P 169     -29.779   7.678  35.378  0.00  0.00      PROA  
ATOM   2611  O   GLU P 169     -29.433   6.551  35.941  0.00  0.00      PROA  
ATOM   2612  N   TYR P 170     -29.044   8.780  35.646  0.00  0.00      PROA  
ATOM   2613  HN  TYR P 170     -29.315   9.680  35.314  0.00  0.00      PROA  
ATOM   2614  CA  TYR P 170     -27.899   8.692  36.507  0.00  0.00      PROA  
ATOM   2615  HA  TYR P 170     -27.820   7.753  37.037  0.00  0.00      PROA  
ATOM   2616  CB  TYR P 170     -26.602   8.828  35.658  0.00  0.00      PROA  
ATOM   2617  HB1 TYR P 170     -26.779   9.670  34.955  0.00  0.00      PROA  
ATOM   2618  HB2 TYR P 170     -26.499   7.876  35.094  0.00  0.00      PROA  
ATOM   2619  CG  TYR P 170     -25.363   9.165  36.306  0.00  0.00      PROA  
ATOM   2620  CD1 TYR P 170     -24.251   8.284  36.426  0.00  0.00      PROA  
ATOM   2621  HD1 TYR P 170     -24.439   7.264  36.125  0.00  0.00      PROA  
ATOM   2622  CE1 TYR P 170     -23.006   8.857  36.830  0.00  0.00      PROA  
ATOM   2623  HE1 TYR P 170     -22.164   8.182  36.796  0.00  0.00      PROA  
ATOM   2624  CZ  TYR P 170     -22.897  10.222  37.213  0.00  0.00      PROA  
ATOM   2625  OH  TYR P 170     -21.680  10.641  37.810  0.00  0.00      PROA  
ATOM   2626  HH  TYR P 170     -21.154   9.839  37.774  0.00  0.00      PROA  
ATOM   2627  CD2 TYR P 170     -25.208  10.538  36.694  0.00  0.00      PROA  
ATOM   2628  HD2 TYR P 170     -26.115  11.119  36.611  0.00  0.00      PROA  
ATOM   2629  CE2 TYR P 170     -24.004  11.051  37.119  0.00  0.00      PROA  
ATOM   2630  HE2 TYR P 170     -23.918  12.071  37.464  0.00  0.00      PROA  
ATOM   2631  C   TYR P 170     -28.008   9.686  37.708  0.00  0.00      PROA  
ATOM   2632  O   TYR P 170     -28.462  10.810  37.455  0.00  0.00      PROA  
ATOM   2633  N   VAL P 171     -27.523   9.343  38.927  0.00  0.00      PROA  
ATOM   2634  HN  VAL P 171     -27.328   8.377  39.080  0.00  0.00      PROA  
ATOM   2635  CA  VAL P 171     -27.451  10.272  40.123  0.00  0.00      PROA  
ATOM   2636  HA  VAL P 171     -27.311  11.268  39.728  0.00  0.00      PROA  
ATOM   2637  CB  VAL P 171     -28.736  10.124  41.057  0.00  0.00      PROA  
ATOM   2638  HB  VAL P 171     -29.558  10.202  40.314  0.00  0.00      PROA  
ATOM   2639  CG1 VAL P 171     -28.983   8.722  41.693  0.00  0.00      PROA  
ATOM   2640 HG11 VAL P 171     -30.064   8.502  41.558  0.00  0.00      PROA  
ATOM   2641 HG12 VAL P 171     -28.848   8.731  42.795  0.00  0.00      PROA  
ATOM   2642 HG13 VAL P 171     -28.447   7.892  41.185  0.00  0.00      PROA  
ATOM   2643  CG2 VAL P 171     -28.926  11.286  42.045  0.00  0.00      PROA  
ATOM   2644 HG21 VAL P 171     -28.715  12.214  41.473  0.00  0.00      PROA  
ATOM   2645 HG22 VAL P 171     -28.252  11.165  42.920  0.00  0.00      PROA  
ATOM   2646 HG23 VAL P 171     -29.945  11.286  42.486  0.00  0.00      PROA  
ATOM   2647  C   VAL P 171     -26.222   9.945  41.036  0.00  0.00      PROA  
ATOM   2648  O   VAL P 171     -26.068   8.778  41.395  0.00  0.00      PROA  
ATOM   2649  N   SER P 172     -25.421  10.954  41.411  0.00  0.00      PROA  
ATOM   2650  HN  SER P 172     -25.608  11.898  41.150  0.00  0.00      PROA  
ATOM   2651  CA  SER P 172     -24.187  10.743  42.086  0.00  0.00      PROA  
ATOM   2652  HA  SER P 172     -24.350  10.134  42.964  0.00  0.00      PROA  
ATOM   2653  CB  SER P 172     -23.156  10.111  41.124  0.00  0.00      PROA  
ATOM   2654  HB1 SER P 172     -22.780  10.750  40.296  0.00  0.00      PROA  
ATOM   2655  HB2 SER P 172     -23.657   9.204  40.720  0.00  0.00      PROA  
ATOM   2656  OG  SER P 172     -22.016   9.611  41.768  0.00  0.00      PROA  
ATOM   2657  HG1 SER P 172     -22.002   8.651  41.749  0.00  0.00      PROA  
ATOM   2658  C   SER P 172     -23.774  12.041  42.672  0.00  0.00      PROA  
ATOM   2659  O   SER P 172     -24.515  13.001  42.673  0.00  0.00      PROA  
ATOM   2660  N   GLN P 173     -22.583  12.092  43.201  0.00  0.00      PROA  
ATOM   2661  HN  GLN P 173     -22.010  11.277  43.232  0.00  0.00      PROA  
ATOM   2662  CA  GLN P 173     -21.951  13.222  43.785  0.00  0.00      PROA  
ATOM   2663  HA  GLN P 173     -22.571  13.590  44.590  0.00  0.00      PROA  
ATOM   2664  CB  GLN P 173     -20.557  12.869  44.367  0.00  0.00      PROA  
ATOM   2665  HB1 GLN P 173     -20.012  13.800  44.632  0.00  0.00      PROA  
ATOM   2666  HB2 GLN P 173     -19.975  12.407  43.542  0.00  0.00      PROA  
ATOM   2667  CG  GLN P 173     -20.495  12.023  45.645  0.00  0.00      PROA  
ATOM   2668  HG1 GLN P 173     -21.207  12.431  46.394  0.00  0.00      PROA  
ATOM   2669  HG2 GLN P 173     -19.472  12.120  46.067  0.00  0.00      PROA  
ATOM   2670  CD  GLN P 173     -20.739  10.633  45.327  0.00  0.00      PROA  
ATOM   2671  OE1 GLN P 173     -21.796  10.036  45.809  0.00  0.00      PROA  
ATOM   2672  NE2 GLN P 173     -19.846   9.959  44.564  0.00  0.00      PROA  
ATOM   2673 HE21 GLN P 173     -20.163   9.068  44.239  0.00  0.00      PROA  
ATOM   2674 HE22 GLN P 173     -18.919  10.224  44.299  0.00  0.00      PROA  
ATOM   2675  C   GLN P 173     -21.768  14.413  42.883  0.00  0.00      PROA  
ATOM   2676  O   GLN P 173     -21.646  14.212  41.655  0.00  0.00      PROA  
ATOM   2677  N   PRO P 174     -21.784  15.645  43.215  0.00  0.00      PROA  
ATOM   2678  CD  PRO P 174     -22.120  16.189  44.546  0.00  0.00      PROA  
ATOM   2679  HD1 PRO P 174     -21.257  16.099  45.240  0.00  0.00      PROA  
ATOM   2680  HD2 PRO P 174     -22.915  15.576  45.022  0.00  0.00      PROA  
ATOM   2681  CA  PRO P 174     -21.213  16.688  42.343  0.00  0.00      PROA  
ATOM   2682  HA  PRO P 174     -21.780  16.608  41.427  0.00  0.00      PROA  
ATOM   2683  CB  PRO P 174     -21.482  17.981  43.194  0.00  0.00      PROA  
ATOM   2684  HB1 PRO P 174     -21.726  18.802  42.486  0.00  0.00      PROA  
ATOM   2685  HB2 PRO P 174     -20.529  18.320  43.653  0.00  0.00      PROA  
ATOM   2686  CG  PRO P 174     -22.486  17.638  44.280  0.00  0.00      PROA  
ATOM   2687  HG1 PRO P 174     -22.324  18.327  45.136  0.00  0.00      PROA  
ATOM   2688  HG2 PRO P 174     -23.549  17.745  43.973  0.00  0.00      PROA  
ATOM   2689  C   PRO P 174     -19.709  16.544  41.967  0.00  0.00      PROA  
ATOM   2690  O   PRO P 174     -18.870  16.469  42.880  0.00  0.00      PROA  
ATOM   2691  N   PHE P 175     -19.419  16.518  40.620  0.00  0.00      PROA  
ATOM   2692  HN  PHE P 175     -20.099  16.513  39.891  0.00  0.00      PROA  
ATOM   2693  CA  PHE P 175     -18.114  16.403  40.114  0.00  0.00      PROA  
ATOM   2694  HA  PHE P 175     -17.452  16.315  40.962  0.00  0.00      PROA  
ATOM   2695  CB  PHE P 175     -17.938  15.120  39.262  0.00  0.00      PROA  
ATOM   2696  HB1 PHE P 175     -17.983  14.273  39.981  0.00  0.00      PROA  
ATOM   2697  HB2 PHE P 175     -16.911  15.102  38.837  0.00  0.00      PROA  
ATOM   2698  CG  PHE P 175     -18.852  14.932  38.115  0.00  0.00      PROA  
ATOM   2699  CD1 PHE P 175     -20.093  14.245  38.197  0.00  0.00      PROA  
ATOM   2700  HD1 PHE P 175     -20.486  13.849  39.121  0.00  0.00      PROA  
ATOM   2701  CE1 PHE P 175     -20.820  14.039  37.029  0.00  0.00      PROA  
ATOM   2702  HE1 PHE P 175     -21.828  13.655  37.077  0.00  0.00      PROA  
ATOM   2703  CZ  PHE P 175     -20.252  14.339  35.797  0.00  0.00      PROA  
ATOM   2704  HZ  PHE P 175     -20.727  14.262  34.830  0.00  0.00      PROA  
ATOM   2705  CD2 PHE P 175     -18.338  15.214  36.896  0.00  0.00      PROA  
ATOM   2706  HD2 PHE P 175     -17.453  15.830  36.821  0.00  0.00      PROA  
ATOM   2707  CE2 PHE P 175     -19.052  14.970  35.746  0.00  0.00      PROA  
ATOM   2708  HE2 PHE P 175     -18.773  15.496  34.846  0.00  0.00      PROA  
ATOM   2709  C   PHE P 175     -17.659  17.614  39.304  0.00  0.00      PROA  
ATOM   2710  O   PHE P 175     -16.490  17.678  38.945  0.00  0.00      PROA  
ATOM   2711  N   LEU P 176     -18.570  18.586  39.091  0.00  0.00      PROA  
ATOM   2712  HN  LEU P 176     -19.501  18.527  39.443  0.00  0.00      PROA  
ATOM   2713  CA  LEU P 176     -18.308  19.754  38.260  0.00  0.00      PROA  
ATOM   2714  HA  LEU P 176     -17.296  19.742  37.885  0.00  0.00      PROA  
ATOM   2715  CB  LEU P 176     -19.245  19.836  37.106  0.00  0.00      PROA  
ATOM   2716  HB1 LEU P 176     -19.183  20.777  36.518  0.00  0.00      PROA  
ATOM   2717  HB2 LEU P 176     -20.259  19.988  37.534  0.00  0.00      PROA  
ATOM   2718  CG  LEU P 176     -19.325  18.579  36.145  0.00  0.00      PROA  
ATOM   2719  HG  LEU P 176     -19.433  17.774  36.904  0.00  0.00      PROA  
ATOM   2720  CD1 LEU P 176     -20.627  18.900  35.231  0.00  0.00      PROA  
ATOM   2721 HD11 LEU P 176     -20.813  18.007  34.597  0.00  0.00      PROA  
ATOM   2722 HD12 LEU P 176     -20.295  19.741  34.585  0.00  0.00      PROA  
ATOM   2723 HD13 LEU P 176     -21.614  19.102  35.699  0.00  0.00      PROA  
ATOM   2724  CD2 LEU P 176     -17.989  18.365  35.326  0.00  0.00      PROA  
ATOM   2725 HD21 LEU P 176     -18.130  17.382  34.828  0.00  0.00      PROA  
ATOM   2726 HD22 LEU P 176     -17.170  18.401  36.075  0.00  0.00      PROA  
ATOM   2727 HD23 LEU P 176     -17.829  19.203  34.615  0.00  0.00      PROA  
ATOM   2728  C   LEU P 176     -18.438  21.091  38.963  0.00  0.00      PROA  
ATOM   2729  O   LEU P 176     -18.319  22.169  38.290  0.00  0.00      PROA  
ATOM   2730  N   MET P 177     -18.556  21.095  40.292  0.00  0.00      PROA  
ATOM   2731  HN  MET P 177     -18.398  20.253  40.802  0.00  0.00      PROA  
ATOM   2732  CA  MET P 177     -18.618  22.290  41.062  0.00  0.00      PROA  
ATOM   2733  HA  MET P 177     -17.858  22.940  40.655  0.00  0.00      PROA  
ATOM   2734  CB  MET P 177     -20.054  22.970  40.975  0.00  0.00      PROA  
ATOM   2735  HB1 MET P 177     -20.325  23.148  39.913  0.00  0.00      PROA  
ATOM   2736  HB2 MET P 177     -20.123  23.979  41.435  0.00  0.00      PROA  
ATOM   2737  CG  MET P 177     -21.174  22.025  41.516  0.00  0.00      PROA  
ATOM   2738  HG1 MET P 177     -20.849  21.003  41.227  0.00  0.00      PROA  
ATOM   2739  HG2 MET P 177     -22.110  22.254  40.961  0.00  0.00      PROA  
ATOM   2740  SD  MET P 177     -21.545  22.272  43.257  0.00  0.00      PROA  
ATOM   2741  CE  MET P 177     -22.114  23.898  43.481  0.00  0.00      PROA  
ATOM   2742  HE1 MET P 177     -21.498  24.704  43.029  0.00  0.00      PROA  
ATOM   2743  HE2 MET P 177     -22.158  24.194  44.551  0.00  0.00      PROA  
ATOM   2744  HE3 MET P 177     -23.167  23.912  43.125  0.00  0.00      PROA  
ATOM   2745  C   MET P 177     -18.248  21.941  42.510  0.00  0.00      PROA  
ATOM   2746  O   MET P 177     -18.141  20.803  42.918  0.00  0.00      PROA  
ATOM   2747  N   ASP P 178     -18.092  23.050  43.294  0.00  0.00      PROA  
ATOM   2748  HN  ASP P 178     -18.109  23.943  42.850  0.00  0.00      PROA  
ATOM   2749  CA  ASP P 178     -18.047  22.961  44.699  0.00  0.00      PROA  
ATOM   2750  HA  ASP P 178     -18.488  22.074  45.129  0.00  0.00      PROA  
ATOM   2751  CB  ASP P 178     -16.554  23.022  45.185  0.00  0.00      PROA  
ATOM   2752  HB1 ASP P 178     -16.101  24.005  44.937  0.00  0.00      PROA  
ATOM   2753  HB2 ASP P 178     -15.950  22.298  44.598  0.00  0.00      PROA  
ATOM   2754  CG  ASP P 178     -16.297  22.731  46.649  0.00  0.00      PROA  
ATOM   2755  OD1 ASP P 178     -17.266  22.438  47.380  0.00  0.00      PROA  
ATOM   2756  OD2 ASP P 178     -15.133  22.701  47.070  0.00  0.00      PROA  
ATOM   2757  C   ASP P 178     -18.950  24.074  45.241  0.00  0.00      PROA  
ATOM   2758  O   ASP P 178     -19.302  25.039  44.556  0.00  0.00      PROA  
ATOM   2759  N   LEU P 179     -19.434  23.981  46.482  0.00  0.00      PROA  
ATOM   2760  HN  LEU P 179     -18.967  23.274  47.008  0.00  0.00      PROA  
ATOM   2761  CA  LEU P 179     -20.365  24.828  47.155  0.00  0.00      PROA  
ATOM   2762  HA  LEU P 179     -21.058  25.156  46.395  0.00  0.00      PROA  
ATOM   2763  CB  LEU P 179     -20.963  24.140  48.364  0.00  0.00      PROA  
ATOM   2764  HB1 LEU P 179     -21.747  24.732  48.883  0.00  0.00      PROA  
ATOM   2765  HB2 LEU P 179     -20.166  24.025  49.129  0.00  0.00      PROA  
ATOM   2766  CG  LEU P 179     -21.680  22.758  48.169  0.00  0.00      PROA  
ATOM   2767  HG  LEU P 179     -20.936  22.030  47.781  0.00  0.00      PROA  
ATOM   2768  CD1 LEU P 179     -22.138  22.287  49.526  0.00  0.00      PROA  
ATOM   2769 HD11 LEU P 179     -22.776  22.949  50.150  0.00  0.00      PROA  
ATOM   2770 HD12 LEU P 179     -21.239  22.249  50.178  0.00  0.00      PROA  
ATOM   2771 HD13 LEU P 179     -22.620  21.286  49.508  0.00  0.00      PROA  
ATOM   2772  CD2 LEU P 179     -22.855  22.815  47.276  0.00  0.00      PROA  
ATOM   2773 HD21 LEU P 179     -23.333  21.813  47.243  0.00  0.00      PROA  
ATOM   2774 HD22 LEU P 179     -22.637  23.144  46.238  0.00  0.00      PROA  
ATOM   2775 HD23 LEU P 179     -23.648  23.519  47.607  0.00  0.00      PROA  
ATOM   2776  C   LEU P 179     -19.694  26.177  47.610  0.00  0.00      PROA  
ATOM   2777  O   LEU P 179     -18.512  26.305  47.923  0.00  0.00      PROA  
ATOM   2778  N   GLU P 180     -20.412  27.276  47.551  0.00  0.00      PROA  
ATOM   2779  HN  GLU P 180     -21.388  27.165  47.381  0.00  0.00      PROA  
ATOM   2780  CA  GLU P 180     -20.060  28.710  47.898  0.00  0.00      PROA  
ATOM   2781  HA  GLU P 180     -19.422  28.667  48.769  0.00  0.00      PROA  
ATOM   2782  CB  GLU P 180     -19.232  29.403  46.812  0.00  0.00      PROA  
ATOM   2783  HB1 GLU P 180     -19.846  29.346  45.888  0.00  0.00      PROA  
ATOM   2784  HB2 GLU P 180     -18.332  28.767  46.671  0.00  0.00      PROA  
ATOM   2785  CG  GLU P 180     -18.593  30.823  47.025  0.00  0.00      PROA  
ATOM   2786  HG1 GLU P 180     -19.304  31.649  46.808  0.00  0.00      PROA  
ATOM   2787  HG2 GLU P 180     -17.834  30.753  46.217  0.00  0.00      PROA  
ATOM   2788  CD  GLU P 180     -17.894  31.096  48.342  0.00  0.00      PROA  
ATOM   2789  OE1 GLU P 180     -18.591  31.405  49.376  0.00  0.00      PROA  
ATOM   2790  OE2 GLU P 180     -16.640  30.986  48.429  0.00  0.00      PROA  
ATOM   2791  C   GLU P 180     -21.331  29.427  48.403  0.00  0.00      PROA  
ATOM   2792  O   GLU P 180     -22.467  29.075  48.077  0.00  0.00      PROA  
ATOM   2793  N   GLY P 181     -21.181  30.480  49.248  0.00  0.00      PROA  
ATOM   2794  HN  GLY P 181     -20.267  30.815  49.464  0.00  0.00      PROA  
ATOM   2795  CA  GLY P 181     -22.262  31.320  49.649  0.00  0.00      PROA  
ATOM   2796  HA1 GLY P 181     -21.888  32.155  50.222  0.00  0.00      PROA  
ATOM   2797  HA2 GLY P 181     -22.929  30.683  50.211  0.00  0.00      PROA  
ATOM   2798  C   GLY P 181     -23.158  31.966  48.560  0.00  0.00      PROA  
ATOM   2799  O   GLY P 181     -22.893  31.801  47.337  0.00  0.00      PROA  
ATOM   2800  N   LYS P 182     -24.230  32.691  48.925  0.00  0.00      PROA  
ATOM   2801  HN  LYS P 182     -24.394  32.874  49.892  0.00  0.00      PROA  
ATOM   2802  CA  LYS P 182     -25.013  33.463  48.004  0.00  0.00      PROA  
ATOM   2803  HA  LYS P 182     -25.177  32.782  47.183  0.00  0.00      PROA  
ATOM   2804  CB  LYS P 182     -26.504  33.861  48.470  0.00  0.00      PROA  
ATOM   2805  HB1 LYS P 182     -27.190  33.021  48.710  0.00  0.00      PROA  
ATOM   2806  HB2 LYS P 182     -27.075  34.295  47.622  0.00  0.00      PROA  
ATOM   2807  CG  LYS P 182     -26.542  34.749  49.690  0.00  0.00      PROA  
ATOM   2808  HG1 LYS P 182     -26.000  35.684  49.434  0.00  0.00      PROA  
ATOM   2809  HG2 LYS P 182     -26.099  34.175  50.532  0.00  0.00      PROA  
ATOM   2810  CD  LYS P 182     -27.970  35.089  50.216  0.00  0.00      PROA  
ATOM   2811  HD1 LYS P 182     -28.038  35.688  51.149  0.00  0.00      PROA  
ATOM   2812  HD2 LYS P 182     -28.485  34.111  50.330  0.00  0.00      PROA  
ATOM   2813  CE  LYS P 182     -28.960  35.890  49.360  0.00  0.00      PROA  
ATOM   2814  HE1 LYS P 182     -29.868  36.217  49.910  0.00  0.00      PROA  
ATOM   2815  HE2 LYS P 182     -29.394  35.411  48.456  0.00  0.00      PROA  
ATOM   2816  NZ  LYS P 182     -28.230  37.140  48.996  0.00  0.00      PROA  
ATOM   2817  HZ1 LYS P 182     -27.908  37.614  49.864  0.00  0.00      PROA  
ATOM   2818  HZ2 LYS P 182     -28.968  37.818  48.716  0.00  0.00      PROA  
ATOM   2819  HZ3 LYS P 182     -27.529  37.042  48.234  0.00  0.00      PROA  
ATOM   2820  C   LYS P 182     -24.333  34.661  47.378  0.00  0.00      PROA  
ATOM   2821  O   LYS P 182     -24.625  35.075  46.232  0.00  0.00      PROA  
ATOM   2822  N   GLN P 183     -23.304  35.253  48.117  0.00  0.00      PROA  
ATOM   2823  HN  GLN P 183     -23.223  35.073  49.094  0.00  0.00      PROA  
ATOM   2824  CA  GLN P 183     -22.469  36.385  47.622  0.00  0.00      PROA  
ATOM   2825  HA  GLN P 183     -23.152  37.015  47.072  0.00  0.00      PROA  
ATOM   2826  CB  GLN P 183     -21.740  37.142  48.839  0.00  0.00      PROA  
ATOM   2827  HB1 GLN P 183     -21.000  37.914  48.539  0.00  0.00      PROA  
ATOM   2828  HB2 GLN P 183     -21.205  36.312  49.346  0.00  0.00      PROA  
ATOM   2829  CG  GLN P 183     -22.813  37.937  49.689  0.00  0.00      PROA  
ATOM   2830  HG1 GLN P 183     -22.273  38.394  50.545  0.00  0.00      PROA  
ATOM   2831  HG2 GLN P 183     -23.680  37.353  50.065  0.00  0.00      PROA  
ATOM   2832  CD  GLN P 183     -23.602  39.012  48.797  0.00  0.00      PROA  
ATOM   2833  OE1 GLN P 183     -24.779  38.824  48.432  0.00  0.00      PROA  
ATOM   2834  NE2 GLN P 183     -22.991  40.178  48.588  0.00  0.00      PROA  
ATOM   2835 HE21 GLN P 183     -22.117  40.367  49.035  0.00  0.00      PROA  
ATOM   2836 HE22 GLN P 183     -23.293  40.781  47.850  0.00  0.00      PROA  
ATOM   2837  C   GLN P 183     -21.405  36.044  46.580  0.00  0.00      PROA  
ATOM   2838  O   GLN P 183     -21.341  36.499  45.441  0.00  0.00      PROA  
ATOM   2839  N   GLY P 184     -20.507  35.147  46.982  0.00  0.00      PROA  
ATOM   2840  HN  GLY P 184     -20.635  34.830  47.918  0.00  0.00      PROA  
ATOM   2841  CA  GLY P 184     -19.322  34.885  46.270  0.00  0.00      PROA  
ATOM   2842  HA1 GLY P 184     -19.548  34.400  45.332  0.00  0.00      PROA  
ATOM   2843  HA2 GLY P 184     -18.818  34.124  46.848  0.00  0.00      PROA  
ATOM   2844  C   GLY P 184     -18.358  35.976  45.990  0.00  0.00      PROA  
ATOM   2845  O   GLY P 184     -18.438  37.024  46.595  0.00  0.00      PROA  
ATOM   2846  N   ASN P 185     -17.426  35.787  45.091  0.00  0.00      PROA  
ATOM   2847  HN  ASN P 185     -17.467  34.879  44.681  0.00  0.00      PROA  
ATOM   2848  CA  ASN P 185     -16.495  36.765  44.492  0.00  0.00      PROA  
ATOM   2849  HA  ASN P 185     -16.964  37.628  44.044  0.00  0.00      PROA  
ATOM   2850  CB  ASN P 185     -15.492  37.469  45.439  0.00  0.00      PROA  
ATOM   2851  HB1 ASN P 185     -15.999  38.048  46.240  0.00  0.00      PROA  
ATOM   2852  HB2 ASN P 185     -14.797  38.224  45.014  0.00  0.00      PROA  
ATOM   2853  CG  ASN P 185     -14.541  36.434  46.148  0.00  0.00      PROA  
ATOM   2854  OD1 ASN P 185     -14.989  35.775  47.148  0.00  0.00      PROA  
ATOM   2855  ND2 ASN P 185     -13.288  36.346  45.696  0.00  0.00      PROA  
ATOM   2856 HD21 ASN P 185     -12.946  36.899  44.937  0.00  0.00      PROA  
ATOM   2857 HD22 ASN P 185     -12.658  35.675  46.087  0.00  0.00      PROA  
ATOM   2858  C   ASN P 185     -15.765  35.967  43.447  0.00  0.00      PROA  
ATOM   2859  O   ASN P 185     -15.813  34.739  43.379  0.00  0.00      PROA  
ATOM   2860  N   PHE P 186     -14.999  36.639  42.578  0.00  0.00      PROA  
ATOM   2861  HN  PHE P 186     -14.977  37.625  42.429  0.00  0.00      PROA  
ATOM   2862  CA  PHE P 186     -14.253  35.958  41.555  0.00  0.00      PROA  
ATOM   2863  HA  PHE P 186     -14.762  35.071  41.207  0.00  0.00      PROA  
ATOM   2864  CB  PHE P 186     -13.961  36.979  40.424  0.00  0.00      PROA  
ATOM   2865  HB1 PHE P 186     -13.390  36.413  39.658  0.00  0.00      PROA  
ATOM   2866  HB2 PHE P 186     -13.368  37.841  40.798  0.00  0.00      PROA  
ATOM   2867  CG  PHE P 186     -15.210  37.442  39.666  0.00  0.00      PROA  
ATOM   2868  CD1 PHE P 186     -15.394  38.730  39.387  0.00  0.00      PROA  
ATOM   2869  HD1 PHE P 186     -14.738  39.434  39.876  0.00  0.00      PROA  
ATOM   2870  CE1 PHE P 186     -16.414  39.306  38.597  0.00  0.00      PROA  
ATOM   2871  HE1 PHE P 186     -16.390  40.382  38.508  0.00  0.00      PROA  
ATOM   2872  CZ  PHE P 186     -17.306  38.417  37.977  0.00  0.00      PROA  
ATOM   2873  HZ  PHE P 186     -17.972  38.864  37.254  0.00  0.00      PROA  
ATOM   2874  CD2 PHE P 186     -16.228  36.533  39.125  0.00  0.00      PROA  
ATOM   2875  HD2 PHE P 186     -16.127  35.464  39.240  0.00  0.00      PROA  
ATOM   2876  CE2 PHE P 186     -17.227  37.006  38.256  0.00  0.00      PROA  
ATOM   2877  HE2 PHE P 186     -17.964  36.328  37.852  0.00  0.00      PROA  
ATOM   2878  C   PHE P 186     -12.936  35.360  42.015  0.00  0.00      PROA  
ATOM   2879  O   PHE P 186     -11.952  36.075  42.278  0.00  0.00      PROA  
ATOM   2880  N   LYS P 187     -12.892  34.009  42.201  0.00  0.00      PROA  
ATOM   2881  HN  LYS P 187     -13.679  33.414  42.052  0.00  0.00      PROA  
ATOM   2882  CA  LYS P 187     -11.626  33.414  42.795  0.00  0.00      PROA  
ATOM   2883  HA  LYS P 187     -10.750  34.034  42.682  0.00  0.00      PROA  
ATOM   2884  CB  LYS P 187     -11.732  33.421  44.317  0.00  0.00      PROA  
ATOM   2885  HB1 LYS P 187     -11.783  34.464  44.696  0.00  0.00      PROA  
ATOM   2886  HB2 LYS P 187     -10.818  33.009  44.797  0.00  0.00      PROA  
ATOM   2887  CG  LYS P 187     -13.017  32.837  44.902  0.00  0.00      PROA  
ATOM   2888  HG1 LYS P 187     -13.889  33.404  44.511  0.00  0.00      PROA  
ATOM   2889  HG2 LYS P 187     -12.928  33.143  45.966  0.00  0.00      PROA  
ATOM   2890  CD  LYS P 187     -13.406  31.339  44.634  0.00  0.00      PROA  
ATOM   2891  HD1 LYS P 187     -12.532  30.667  44.768  0.00  0.00      PROA  
ATOM   2892  HD2 LYS P 187     -13.617  31.210  43.551  0.00  0.00      PROA  
ATOM   2893  CE  LYS P 187     -14.581  30.719  45.368  0.00  0.00      PROA  
ATOM   2894  HE1 LYS P 187     -14.847  29.675  45.098  0.00  0.00      PROA  
ATOM   2895  HE2 LYS P 187     -15.437  31.340  45.026  0.00  0.00      PROA  
ATOM   2896  NZ  LYS P 187     -14.513  30.921  46.793  0.00  0.00      PROA  
ATOM   2897  HZ1 LYS P 187     -13.790  30.279  47.176  0.00  0.00      PROA  
ATOM   2898  HZ2 LYS P 187     -15.396  30.660  47.278  0.00  0.00      PROA  
ATOM   2899  HZ3 LYS P 187     -14.319  31.876  47.156  0.00  0.00      PROA  
ATOM   2900  C   LYS P 187     -11.201  32.053  42.294  0.00  0.00      PROA  
ATOM   2901  O   LYS P 187     -10.181  31.522  42.641  0.00  0.00      PROA  
ATOM   2902  N   ASN P 188     -12.113  31.412  41.470  0.00  0.00      PROA  
ATOM   2903  HN  ASN P 188     -12.997  31.818  41.248  0.00  0.00      PROA  
ATOM   2904  CA  ASN P 188     -11.814  30.071  40.860  0.00  0.00      PROA  
ATOM   2905  HA  ASN P 188     -10.744  29.929  40.824  0.00  0.00      PROA  
ATOM   2906  CB  ASN P 188     -12.376  28.982  41.839  0.00  0.00      PROA  
ATOM   2907  HB1 ASN P 188     -13.477  29.113  41.912  0.00  0.00      PROA  
ATOM   2908  HB2 ASN P 188     -12.113  29.175  42.900  0.00  0.00      PROA  
ATOM   2909  CG  ASN P 188     -12.149  27.528  41.393  0.00  0.00      PROA  
ATOM   2910  OD1 ASN P 188     -11.168  26.787  41.678  0.00  0.00      PROA  
ATOM   2911  ND2 ASN P 188     -13.205  26.892  40.714  0.00  0.00      PROA  
ATOM   2912 HD21 ASN P 188     -14.034  27.419  40.526  0.00  0.00      PROA  
ATOM   2913 HD22 ASN P 188     -13.033  26.022  40.251  0.00  0.00      PROA  
ATOM   2914  C   ASN P 188     -12.387  29.991  39.520  0.00  0.00      PROA  
ATOM   2915  O   ASN P 188     -13.470  30.422  39.191  0.00  0.00      PROA  
ATOM   2916  N   LEU P 189     -11.573  29.429  38.641  0.00  0.00      PROA  
ATOM   2917  HN  LEU P 189     -10.663  29.097  38.877  0.00  0.00      PROA  
ATOM   2918  CA  LEU P 189     -11.895  29.260  37.201  0.00  0.00      PROA  
ATOM   2919  HA  LEU P 189     -12.812  29.791  36.989  0.00  0.00      PROA  
ATOM   2920  CB  LEU P 189     -10.696  29.668  36.270  0.00  0.00      PROA  
ATOM   2921  HB1 LEU P 189      -9.783  29.281  36.773  0.00  0.00      PROA  
ATOM   2922  HB2 LEU P 189     -10.503  30.760  36.204  0.00  0.00      PROA  
ATOM   2923  CG  LEU P 189     -10.641  29.084  34.840  0.00  0.00      PROA  
ATOM   2924  HG  LEU P 189     -10.753  27.979  34.855  0.00  0.00      PROA  
ATOM   2925  CD1 LEU P 189     -11.823  29.672  34.025  0.00  0.00      PROA  
ATOM   2926 HD11 LEU P 189     -11.785  30.782  33.995  0.00  0.00      PROA  
ATOM   2927 HD12 LEU P 189     -12.840  29.363  34.349  0.00  0.00      PROA  
ATOM   2928 HD13 LEU P 189     -11.890  29.367  32.959  0.00  0.00      PROA  
ATOM   2929  CD2 LEU P 189      -9.356  29.375  34.045  0.00  0.00      PROA  
ATOM   2930 HD21 LEU P 189      -8.475  29.129  34.676  0.00  0.00      PROA  
ATOM   2931 HD22 LEU P 189      -9.324  30.466  33.839  0.00  0.00      PROA  
ATOM   2932 HD23 LEU P 189      -9.241  28.748  33.135  0.00  0.00      PROA  
ATOM   2933  C   LEU P 189     -12.161  27.801  37.029  0.00  0.00      PROA  
ATOM   2934  O   LEU P 189     -11.442  26.970  37.529  0.00  0.00      PROA  
ATOM   2935  N   ARG P 190     -13.242  27.379  36.327  0.00  0.00      PROA  
ATOM   2936  HN  ARG P 190     -13.943  27.984  35.958  0.00  0.00      PROA  
ATOM   2937  CA  ARG P 190     -13.316  26.028  35.818  0.00  0.00      PROA  
ATOM   2938  HA  ARG P 190     -12.555  25.317  36.105  0.00  0.00      PROA  
ATOM   2939  CB  ARG P 190     -14.638  25.379  36.334  0.00  0.00      PROA  
ATOM   2940  HB1 ARG P 190     -14.662  24.375  35.858  0.00  0.00      PROA  
ATOM   2941  HB2 ARG P 190     -15.542  26.005  36.179  0.00  0.00      PROA  
ATOM   2942  CG  ARG P 190     -14.617  25.141  37.877  0.00  0.00      PROA  
ATOM   2943  HG1 ARG P 190     -14.332  26.133  38.286  0.00  0.00      PROA  
ATOM   2944  HG2 ARG P 190     -13.801  24.438  38.152  0.00  0.00      PROA  
ATOM   2945  CD  ARG P 190     -15.982  24.733  38.394  0.00  0.00      PROA  
ATOM   2946  HD1 ARG P 190     -16.188  23.757  37.905  0.00  0.00      PROA  
ATOM   2947  HD2 ARG P 190     -16.770  25.433  38.044  0.00  0.00      PROA  
ATOM   2948  NE  ARG P 190     -15.936  24.651  39.891  0.00  0.00      PROA  
ATOM   2949  HE  ARG P 190     -16.554  25.277  40.365  0.00  0.00      PROA  
ATOM   2950  CZ  ARG P 190     -15.400  23.657  40.611  0.00  0.00      PROA  
ATOM   2951  NH1 ARG P 190     -15.486  23.749  41.921  0.00  0.00      PROA  
ATOM   2952 HH11 ARG P 190     -15.613  24.710  42.168  0.00  0.00      PROA  
ATOM   2953 HH12 ARG P 190     -14.797  23.172  42.360  0.00  0.00      PROA  
ATOM   2954  NH2 ARG P 190     -14.850  22.614  40.068  0.00  0.00      PROA  
ATOM   2955 HH21 ARG P 190     -14.733  22.647  39.076  0.00  0.00      PROA  
ATOM   2956 HH22 ARG P 190     -14.767  21.771  40.599  0.00  0.00      PROA  
ATOM   2957  C   ARG P 190     -13.344  25.984  34.271  0.00  0.00      PROA  
ATOM   2958  O   ARG P 190     -13.986  26.794  33.607  0.00  0.00      PROA  
ATOM   2959  N   GLU P 191     -12.550  24.999  33.818  0.00  0.00      PROA  
ATOM   2960  HN  GLU P 191     -12.112  24.461  34.534  0.00  0.00      PROA  
ATOM   2961  CA  GLU P 191     -12.387  24.537  32.467  0.00  0.00      PROA  
ATOM   2962  HA  GLU P 191     -12.808  25.281  31.807  0.00  0.00      PROA  
ATOM   2963  CB  GLU P 191     -10.909  24.441  32.298  0.00  0.00      PROA  
ATOM   2964  HB1 GLU P 191     -10.614  24.052  31.300  0.00  0.00      PROA  
ATOM   2965  HB2 GLU P 191     -10.496  23.739  33.053  0.00  0.00      PROA  
ATOM   2966  CG  GLU P 191     -10.167  25.787  32.457  0.00  0.00      PROA  
ATOM   2967  HG1 GLU P 191     -10.113  25.934  33.557  0.00  0.00      PROA  
ATOM   2968  HG2 GLU P 191     -10.902  26.546  32.114  0.00  0.00      PROA  
ATOM   2969  CD  GLU P 191      -8.738  25.865  31.951  0.00  0.00      PROA  
ATOM   2970  OE1 GLU P 191      -8.579  25.864  30.673  0.00  0.00      PROA  
ATOM   2971  OE2 GLU P 191      -7.789  25.882  32.752  0.00  0.00      PROA  
ATOM   2972  C   GLU P 191     -12.996  23.209  32.260  0.00  0.00      PROA  
ATOM   2973  O   GLU P 191     -12.829  22.322  33.099  0.00  0.00      PROA  
ATOM   2974  N   PHE P 192     -13.811  23.149  31.257  0.00  0.00      PROA  
ATOM   2975  HN  PHE P 192     -14.113  23.947  30.740  0.00  0.00      PROA  
ATOM   2976  CA  PHE P 192     -14.550  21.902  30.934  0.00  0.00      PROA  
ATOM   2977  HA  PHE P 192     -14.129  21.045  31.439  0.00  0.00      PROA  
ATOM   2978  CB  PHE P 192     -16.105  21.900  31.302  0.00  0.00      PROA  
ATOM   2979  HB1 PHE P 192     -16.548  20.885  31.207  0.00  0.00      PROA  
ATOM   2980  HB2 PHE P 192     -16.569  22.491  30.484  0.00  0.00      PROA  
ATOM   2981  CG  PHE P 192     -16.401  22.485  32.693  0.00  0.00      PROA  
ATOM   2982  CD1 PHE P 192     -16.541  21.578  33.779  0.00  0.00      PROA  
ATOM   2983  HD1 PHE P 192     -16.192  20.567  33.635  0.00  0.00      PROA  
ATOM   2984  CE1 PHE P 192     -16.788  22.107  35.094  0.00  0.00      PROA  
ATOM   2985  HE1 PHE P 192     -16.774  21.510  35.994  0.00  0.00      PROA  
ATOM   2986  CZ  PHE P 192     -17.115  23.472  35.197  0.00  0.00      PROA  
ATOM   2987  HZ  PHE P 192     -17.337  23.941  36.144  0.00  0.00      PROA  
ATOM   2988  CD2 PHE P 192     -16.699  23.842  32.897  0.00  0.00      PROA  
ATOM   2989  HD2 PHE P 192     -16.659  24.577  32.106  0.00  0.00      PROA  
ATOM   2990  CE2 PHE P 192     -17.109  24.313  34.117  0.00  0.00      PROA  
ATOM   2991  HE2 PHE P 192     -17.326  25.368  34.196  0.00  0.00      PROA  
ATOM   2992  C   PHE P 192     -14.341  21.581  29.547  0.00  0.00      PROA  
ATOM   2993  O   PHE P 192     -14.582  22.368  28.617  0.00  0.00      PROA  
ATOM   2994  N   VAL P 193     -14.008  20.349  29.154  0.00  0.00      PROA  
ATOM   2995  HN  VAL P 193     -13.673  19.690  29.822  0.00  0.00      PROA  
ATOM   2996  CA  VAL P 193     -14.166  19.929  27.836  0.00  0.00      PROA  
ATOM   2997  HA  VAL P 193     -14.349  20.770  27.183  0.00  0.00      PROA  
ATOM   2998  CB  VAL P 193     -12.900  19.223  27.286  0.00  0.00      PROA  
ATOM   2999  HB  VAL P 193     -12.323  18.695  28.076  0.00  0.00      PROA  
ATOM   3000  CG1 VAL P 193     -13.148  18.373  26.062  0.00  0.00      PROA  
ATOM   3001 HG11 VAL P 193     -13.625  17.421  26.379  0.00  0.00      PROA  
ATOM   3002 HG12 VAL P 193     -12.205  18.145  25.521  0.00  0.00      PROA  
ATOM   3003 HG13 VAL P 193     -13.826  18.900  25.357  0.00  0.00      PROA  
ATOM   3004  CG2 VAL P 193     -11.908  20.308  26.883  0.00  0.00      PROA  
ATOM   3005 HG21 VAL P 193     -12.084  20.668  25.847  0.00  0.00      PROA  
ATOM   3006 HG22 VAL P 193     -10.892  19.865  26.806  0.00  0.00      PROA  
ATOM   3007 HG23 VAL P 193     -11.834  21.100  27.659  0.00  0.00      PROA  
ATOM   3008  C   VAL P 193     -15.395  19.004  27.798  0.00  0.00      PROA  
ATOM   3009  O   VAL P 193     -15.630  18.164  28.650  0.00  0.00      PROA  
ATOM   3010  N   PHE P 194     -16.238  19.217  26.769  0.00  0.00      PROA  
ATOM   3011  HN  PHE P 194     -16.155  20.069  26.257  0.00  0.00      PROA  
ATOM   3012  CA  PHE P 194     -17.377  18.334  26.550  0.00  0.00      PROA  
ATOM   3013  HA  PHE P 194     -17.475  17.589  27.326  0.00  0.00      PROA  
ATOM   3014  CB  PHE P 194     -18.830  19.015  26.522  0.00  0.00      PROA  
ATOM   3015  HB1 PHE P 194     -19.507  18.150  26.358  0.00  0.00      PROA  
ATOM   3016  HB2 PHE P 194     -18.915  19.687  25.641  0.00  0.00      PROA  
ATOM   3017  CG  PHE P 194     -19.166  19.571  27.891  0.00  0.00      PROA  
ATOM   3018  CD1 PHE P 194     -19.693  18.855  28.964  0.00  0.00      PROA  
ATOM   3019  HD1 PHE P 194     -19.873  17.792  28.908  0.00  0.00      PROA  
ATOM   3020  CE1 PHE P 194     -19.940  19.572  30.140  0.00  0.00      PROA  
ATOM   3021  HE1 PHE P 194     -20.173  18.984  31.015  0.00  0.00      PROA  
ATOM   3022  CZ  PHE P 194     -19.799  20.932  30.195  0.00  0.00      PROA  
ATOM   3023  HZ  PHE P 194     -20.080  21.494  31.073  0.00  0.00      PROA  
ATOM   3024  CD2 PHE P 194     -18.960  21.014  27.964  0.00  0.00      PROA  
ATOM   3025  HD2 PHE P 194     -18.398  21.464  27.159  0.00  0.00      PROA  
ATOM   3026  CE2 PHE P 194     -19.249  21.684  29.096  0.00  0.00      PROA  
ATOM   3027  HE2 PHE P 194     -19.247  22.763  29.062  0.00  0.00      PROA  
ATOM   3028  C   PHE P 194     -17.127  17.616  25.234  0.00  0.00      PROA  
ATOM   3029  O   PHE P 194     -17.037  18.318  24.207  0.00  0.00      PROA  
ATOM   3030  N   LYS P 195     -16.913  16.308  25.125  0.00  0.00      PROA  
ATOM   3031  HN  LYS P 195     -16.837  15.774  25.964  0.00  0.00      PROA  
ATOM   3032  CA  LYS P 195     -16.595  15.692  23.839  0.00  0.00      PROA  
ATOM   3033  HA  LYS P 195     -16.790  16.405  23.052  0.00  0.00      PROA  
ATOM   3034  CB  LYS P 195     -14.994  15.369  23.855  0.00  0.00      PROA  
ATOM   3035  HB1 LYS P 195     -14.698  14.735  24.718  0.00  0.00      PROA  
ATOM   3036  HB2 LYS P 195     -14.660  16.420  23.988  0.00  0.00      PROA  
ATOM   3037  CG  LYS P 195     -14.275  14.800  22.640  0.00  0.00      PROA  
ATOM   3038  HG1 LYS P 195     -14.325  15.515  21.790  0.00  0.00      PROA  
ATOM   3039  HG2 LYS P 195     -14.700  13.848  22.258  0.00  0.00      PROA  
ATOM   3040  CD  LYS P 195     -12.869  14.410  22.987  0.00  0.00      PROA  
ATOM   3041  HD1 LYS P 195     -12.899  13.546  23.685  0.00  0.00      PROA  
ATOM   3042  HD2 LYS P 195     -12.404  15.326  23.410  0.00  0.00      PROA  
ATOM   3043  CE  LYS P 195     -12.004  13.934  21.737  0.00  0.00      PROA  
ATOM   3044  HE1 LYS P 195     -11.880  14.745  20.988  0.00  0.00      PROA  
ATOM   3045  HE2 LYS P 195     -12.596  13.154  21.212  0.00  0.00      PROA  
ATOM   3046  NZ  LYS P 195     -10.711  13.489  22.170  0.00  0.00      PROA  
ATOM   3047  HZ1 LYS P 195     -10.243  14.196  22.771  0.00  0.00      PROA  
ATOM   3048  HZ2 LYS P 195     -10.278  13.417  21.227  0.00  0.00      PROA  
ATOM   3049  HZ3 LYS P 195     -10.782  12.567  22.647  0.00  0.00      PROA  
ATOM   3050  C   LYS P 195     -17.465  14.406  23.599  0.00  0.00      PROA  
ATOM   3051  O   LYS P 195     -17.883  13.704  24.550  0.00  0.00      PROA  
ATOM   3052  N   ASN P 196     -17.926  14.075  22.356  0.00  0.00      PROA  
ATOM   3053  HN  ASN P 196     -17.533  14.572  21.586  0.00  0.00      PROA  
ATOM   3054  CA  ASN P 196     -18.616  12.857  21.961  0.00  0.00      PROA  
ATOM   3055  HA  ASN P 196     -18.502  12.191  22.804  0.00  0.00      PROA  
ATOM   3056  CB  ASN P 196     -20.076  13.158  21.755  0.00  0.00      PROA  
ATOM   3057  HB1 ASN P 196     -20.117  14.024  21.060  0.00  0.00      PROA  
ATOM   3058  HB2 ASN P 196     -20.550  13.382  22.734  0.00  0.00      PROA  
ATOM   3059  CG  ASN P 196     -20.892  12.116  21.087  0.00  0.00      PROA  
ATOM   3060  OD1 ASN P 196     -21.268  12.263  19.896  0.00  0.00      PROA  
ATOM   3061  ND2 ASN P 196     -21.303  11.056  21.848  0.00  0.00      PROA  
ATOM   3062 HD21 ASN P 196     -21.925  10.348  21.514  0.00  0.00      PROA  
ATOM   3063 HD22 ASN P 196     -21.021  11.045  22.808  0.00  0.00      PROA  
ATOM   3064  C   ASN P 196     -17.896  12.045  20.917  0.00  0.00      PROA  
ATOM   3065  O   ASN P 196     -17.481  12.568  19.864  0.00  0.00      PROA  
ATOM   3066  N   ILE P 197     -17.693  10.749  21.207  0.00  0.00      PROA  
ATOM   3067  HN  ILE P 197     -18.067  10.433  22.076  0.00  0.00      PROA  
ATOM   3068  CA  ILE P 197     -17.028   9.804  20.253  0.00  0.00      PROA  
ATOM   3069  HA  ILE P 197     -17.326  10.081  19.253  0.00  0.00      PROA  
ATOM   3070  CB  ILE P 197     -15.461  10.025  20.169  0.00  0.00      PROA  
ATOM   3071  HB  ILE P 197     -15.360  11.130  20.203  0.00  0.00      PROA  
ATOM   3072  CG2 ILE P 197     -14.775   9.641  21.496  0.00  0.00      PROA  
ATOM   3073 HG21 ILE P 197     -14.820   8.550  21.700  0.00  0.00      PROA  
ATOM   3074 HG22 ILE P 197     -15.321  10.066  22.366  0.00  0.00      PROA  
ATOM   3075 HG23 ILE P 197     -13.750  10.056  21.398  0.00  0.00      PROA  
ATOM   3076  CG1 ILE P 197     -14.778   9.376  18.990  0.00  0.00      PROA  
ATOM   3077 HG11 ILE P 197     -15.379   8.467  18.771  0.00  0.00      PROA  
ATOM   3078 HG12 ILE P 197     -13.789   8.959  19.277  0.00  0.00      PROA  
ATOM   3079  CD  ILE P 197     -14.646  10.269  17.767  0.00  0.00      PROA  
ATOM   3080  HD1 ILE P 197     -13.892   9.914  17.033  0.00  0.00      PROA  
ATOM   3081  HD2 ILE P 197     -14.247  11.268  18.046  0.00  0.00      PROA  
ATOM   3082  HD3 ILE P 197     -15.610  10.321  17.217  0.00  0.00      PROA  
ATOM   3083  C   ILE P 197     -17.607   8.475  20.536  0.00  0.00      PROA  
ATOM   3084  O   ILE P 197     -17.818   8.029  21.612  0.00  0.00      PROA  
ATOM   3085  N   ASP P 198     -17.889   7.744  19.432  0.00  0.00      PROA  
ATOM   3086  HN  ASP P 198     -17.791   8.226  18.565  0.00  0.00      PROA  
ATOM   3087  CA  ASP P 198     -18.415   6.329  19.369  0.00  0.00      PROA  
ATOM   3088  HA  ASP P 198     -18.698   6.160  18.341  0.00  0.00      PROA  
ATOM   3089  CB  ASP P 198     -17.343   5.242  19.568  0.00  0.00      PROA  
ATOM   3090  HB1 ASP P 198     -17.823   4.245  19.471  0.00  0.00      PROA  
ATOM   3091  HB2 ASP P 198     -16.960   5.254  20.611  0.00  0.00      PROA  
ATOM   3092  CG  ASP P 198     -16.218   5.345  18.577  0.00  0.00      PROA  
ATOM   3093  OD1 ASP P 198     -15.051   5.228  18.896  0.00  0.00      PROA  
ATOM   3094  OD2 ASP P 198     -16.597   5.535  17.403  0.00  0.00      PROA  
ATOM   3095  C   ASP P 198     -19.507   6.036  20.284  0.00  0.00      PROA  
ATOM   3096  O   ASP P 198     -19.585   4.975  20.920  0.00  0.00      PROA  
ATOM   3097  N   GLY P 199     -20.536   7.002  20.448  0.00  0.00      PROA  
ATOM   3098  HN  GLY P 199     -20.541   7.851  19.926  0.00  0.00      PROA  
ATOM   3099  CA  GLY P 199     -21.750   6.681  21.260  0.00  0.00      PROA  
ATOM   3100  HA1 GLY P 199     -21.779   5.609  21.383  0.00  0.00      PROA  
ATOM   3101  HA2 GLY P 199     -22.696   7.079  20.922  0.00  0.00      PROA  
ATOM   3102  C   GLY P 199     -21.551   7.242  22.744  0.00  0.00      PROA  
ATOM   3103  O   GLY P 199     -22.400   7.373  23.688  0.00  0.00      PROA  
ATOM   3104  N   TYR P 200     -20.300   7.562  23.076  0.00  0.00      PROA  
ATOM   3105  HN  TYR P 200     -19.558   7.308  22.461  0.00  0.00      PROA  
ATOM   3106  CA  TYR P 200     -19.954   8.025  24.435  0.00  0.00      PROA  
ATOM   3107  HA  TYR P 200     -20.701   7.820  25.187  0.00  0.00      PROA  
ATOM   3108  CB  TYR P 200     -18.632   7.416  24.985  0.00  0.00      PROA  
ATOM   3109  HB1 TYR P 200     -18.264   8.019  25.843  0.00  0.00      PROA  
ATOM   3110  HB2 TYR P 200     -17.956   7.514  24.109  0.00  0.00      PROA  
ATOM   3111  CG  TYR P 200     -18.782   5.930  25.350  0.00  0.00      PROA  
ATOM   3112  CD1 TYR P 200     -18.674   5.667  26.773  0.00  0.00      PROA  
ATOM   3113  HD1 TYR P 200     -18.707   6.446  27.521  0.00  0.00      PROA  
ATOM   3114  CE1 TYR P 200     -18.454   4.394  27.211  0.00  0.00      PROA  
ATOM   3115  HE1 TYR P 200     -18.337   4.222  28.271  0.00  0.00      PROA  
ATOM   3116  CZ  TYR P 200     -18.320   3.323  26.270  0.00  0.00      PROA  
ATOM   3117  OH  TYR P 200     -18.145   2.008  26.626  0.00  0.00      PROA  
ATOM   3118  HH  TYR P 200     -17.967   1.577  25.787  0.00  0.00      PROA  
ATOM   3119  CD2 TYR P 200     -18.687   4.891  24.438  0.00  0.00      PROA  
ATOM   3120  HD2 TYR P 200     -18.650   5.079  23.375  0.00  0.00      PROA  
ATOM   3121  CE2 TYR P 200     -18.496   3.599  24.903  0.00  0.00      PROA  
ATOM   3122  HE2 TYR P 200     -18.636   2.804  24.186  0.00  0.00      PROA  
ATOM   3123  C   TYR P 200     -19.836   9.535  24.543  0.00  0.00      PROA  
ATOM   3124  O   TYR P 200     -19.418  10.295  23.699  0.00  0.00      PROA  
ATOM   3125  N   PHE P 201     -20.209  10.049  25.743  0.00  0.00      PROA  
ATOM   3126  HN  PHE P 201     -20.856   9.564  26.327  0.00  0.00      PROA  
ATOM   3127  CA  PHE P 201     -19.982  11.414  25.974  0.00  0.00      PROA  
ATOM   3128  HA  PHE P 201     -19.398  11.838  25.171  0.00  0.00      PROA  
ATOM   3129  CB  PHE P 201     -21.320  12.103  26.136  0.00  0.00      PROA  
ATOM   3130  HB1 PHE P 201     -21.866  11.603  26.965  0.00  0.00      PROA  
ATOM   3131  HB2 PHE P 201     -21.832  11.890  25.173  0.00  0.00      PROA  
ATOM   3132  CG  PHE P 201     -21.265  13.572  26.382  0.00  0.00      PROA  
ATOM   3133  CD1 PHE P 201     -21.795  14.329  25.335  0.00  0.00      PROA  
ATOM   3134  HD1 PHE P 201     -22.102  13.871  24.406  0.00  0.00      PROA  
ATOM   3135  CE1 PHE P 201     -21.958  15.726  25.431  0.00  0.00      PROA  
ATOM   3136  HE1 PHE P 201     -22.336  16.325  24.616  0.00  0.00      PROA  
ATOM   3137  CZ  PHE P 201     -21.604  16.355  26.685  0.00  0.00      PROA  
ATOM   3138  HZ  PHE P 201     -21.772  17.421  26.714  0.00  0.00      PROA  
ATOM   3139  CD2 PHE P 201     -20.992  14.156  27.566  0.00  0.00      PROA  
ATOM   3140  HD2 PHE P 201     -20.674  13.516  28.377  0.00  0.00      PROA  
ATOM   3141  CE2 PHE P 201     -21.160  15.513  27.747  0.00  0.00      PROA  
ATOM   3142  HE2 PHE P 201     -21.138  15.781  28.793  0.00  0.00      PROA  
ATOM   3143  C   PHE P 201     -19.093  11.585  27.199  0.00  0.00      PROA  
ATOM   3144  O   PHE P 201     -19.343  11.057  28.274  0.00  0.00      PROA  
ATOM   3145  N   LYS P 202     -18.043  12.345  27.060  0.00  0.00      PROA  
ATOM   3146  HN  LYS P 202     -17.946  12.893  26.233  0.00  0.00      PROA  
ATOM   3147  CA  LYS P 202     -17.028  12.352  28.019  0.00  0.00      PROA  
ATOM   3148  HA  LYS P 202     -17.322  11.758  28.872  0.00  0.00      PROA  
ATOM   3149  CB  LYS P 202     -15.744  11.742  27.518  0.00  0.00      PROA  
ATOM   3150  HB1 LYS P 202     -14.994  11.759  28.338  0.00  0.00      PROA  
ATOM   3151  HB2 LYS P 202     -15.348  12.478  26.786  0.00  0.00      PROA  
ATOM   3152  CG  LYS P 202     -15.879  10.380  26.831  0.00  0.00      PROA  
ATOM   3153  HG1 LYS P 202     -16.788  10.364  26.193  0.00  0.00      PROA  
ATOM   3154  HG2 LYS P 202     -15.994   9.551  27.562  0.00  0.00      PROA  
ATOM   3155  CD  LYS P 202     -14.796  10.172  25.696  0.00  0.00      PROA  
ATOM   3156  HD1 LYS P 202     -14.834  11.049  25.015  0.00  0.00      PROA  
ATOM   3157  HD2 LYS P 202     -15.026   9.261  25.104  0.00  0.00      PROA  
ATOM   3158  CE  LYS P 202     -13.387  10.068  26.219  0.00  0.00      PROA  
ATOM   3159  HE1 LYS P 202     -13.111  11.011  26.738  0.00  0.00      PROA  
ATOM   3160  HE2 LYS P 202     -12.652  10.047  25.386  0.00  0.00      PROA  
ATOM   3161  NZ  LYS P 202     -13.144   8.972  27.126  0.00  0.00      PROA  
ATOM   3162  HZ1 LYS P 202     -13.641   8.954  28.039  0.00  0.00      PROA  
ATOM   3163  HZ2 LYS P 202     -12.129   8.918  27.346  0.00  0.00      PROA  
ATOM   3164  HZ3 LYS P 202     -13.478   8.122  26.628  0.00  0.00      PROA  
ATOM   3165  C   LYS P 202     -16.760  13.827  28.316  0.00  0.00      PROA  
ATOM   3166  O   LYS P 202     -16.764  14.735  27.480  0.00  0.00      PROA  
ATOM   3167  N   ILE P 203     -16.584  14.059  29.647  0.00  0.00      PROA  
ATOM   3168  HN  ILE P 203     -16.713  13.304  30.286  0.00  0.00      PROA  
ATOM   3169  CA  ILE P 203     -16.300  15.412  30.193  0.00  0.00      PROA  
ATOM   3170  HA  ILE P 203     -16.104  16.129  29.409  0.00  0.00      PROA  
ATOM   3171  CB  ILE P 203     -17.412  15.859  31.231  0.00  0.00      PROA  
ATOM   3172  HB  ILE P 203     -17.362  15.411  32.246  0.00  0.00      PROA  
ATOM   3173  CG2 ILE P 203     -17.278  17.395  31.465  0.00  0.00      PROA  
ATOM   3174 HG21 ILE P 203     -16.234  17.623  31.771  0.00  0.00      PROA  
ATOM   3175 HG22 ILE P 203     -18.016  17.788  32.196  0.00  0.00      PROA  
ATOM   3176 HG23 ILE P 203     -17.387  17.964  30.517  0.00  0.00      PROA  
ATOM   3177  CG1 ILE P 203     -18.763  15.416  30.653  0.00  0.00      PROA  
ATOM   3178 HG11 ILE P 203     -18.828  14.308  30.619  0.00  0.00      PROA  
ATOM   3179 HG12 ILE P 203     -18.888  15.914  29.667  0.00  0.00      PROA  
ATOM   3180  CD  ILE P 203     -19.932  15.862  31.619  0.00  0.00      PROA  
ATOM   3181  HD1 ILE P 203     -19.782  15.498  32.658  0.00  0.00      PROA  
ATOM   3182  HD2 ILE P 203     -20.935  15.501  31.308  0.00  0.00      PROA  
ATOM   3183  HD3 ILE P 203     -20.081  16.955  31.750  0.00  0.00      PROA  
ATOM   3184  C   ILE P 203     -14.992  15.266  30.977  0.00  0.00      PROA  
ATOM   3185  O   ILE P 203     -14.635  14.257  31.656  0.00  0.00      PROA  
ATOM   3186  N   TYR P 204     -14.207  16.364  30.904  0.00  0.00      PROA  
ATOM   3187  HN  TYR P 204     -14.577  17.160  30.431  0.00  0.00      PROA  
ATOM   3188  CA  TYR P 204     -12.847  16.480  31.359  0.00  0.00      PROA  
ATOM   3189  HA  TYR P 204     -12.667  15.654  32.031  0.00  0.00      PROA  
ATOM   3190  CB  TYR P 204     -11.737  16.551  30.242  0.00  0.00      PROA  
ATOM   3191  HB1 TYR P 204     -10.695  16.393  30.593  0.00  0.00      PROA  
ATOM   3192  HB2 TYR P 204     -11.728  17.508  29.678  0.00  0.00      PROA  
ATOM   3193  CG  TYR P 204     -11.814  15.455  29.248  0.00  0.00      PROA  
ATOM   3194  CD1 TYR P 204     -12.863  15.455  28.259  0.00  0.00      PROA  
ATOM   3195  HD1 TYR P 204     -13.588  16.255  28.294  0.00  0.00      PROA  
ATOM   3196  CE1 TYR P 204     -12.912  14.571  27.217  0.00  0.00      PROA  
ATOM   3197  HE1 TYR P 204     -13.725  14.658  26.511  0.00  0.00      PROA  
ATOM   3198  CZ  TYR P 204     -11.866  13.644  27.029  0.00  0.00      PROA  
ATOM   3199  OH  TYR P 204     -11.827  12.799  25.879  0.00  0.00      PROA  
ATOM   3200  HH  TYR P 204     -10.979  12.352  25.839  0.00  0.00      PROA  
ATOM   3201  CD2 TYR P 204     -10.891  14.404  29.141  0.00  0.00      PROA  
ATOM   3202  HD2 TYR P 204     -10.062  14.318  29.829  0.00  0.00      PROA  
ATOM   3203  CE2 TYR P 204     -10.893  13.562  28.039  0.00  0.00      PROA  
ATOM   3204  HE2 TYR P 204     -10.061  12.886  27.904  0.00  0.00      PROA  
ATOM   3205  C   TYR P 204     -12.753  17.854  32.051  0.00  0.00      PROA  
ATOM   3206  O   TYR P 204     -13.183  18.835  31.456  0.00  0.00      PROA  
ATOM   3207  N   SER P 205     -12.285  17.896  33.266  0.00  0.00      PROA  
ATOM   3208  HN  SER P 205     -11.955  17.031  33.636  0.00  0.00      PROA  
ATOM   3209  CA  SER P 205     -12.202  19.163  33.997  0.00  0.00      PROA  
ATOM   3210  HA  SER P 205     -11.839  19.953  33.357  0.00  0.00      PROA  
ATOM   3211  CB  SER P 205     -13.489  19.516  34.704  0.00  0.00      PROA  
ATOM   3212  HB1 SER P 205     -13.701  18.909  35.610  0.00  0.00      PROA  
ATOM   3213  HB2 SER P 205     -14.313  19.161  34.050  0.00  0.00      PROA  
ATOM   3214  OG  SER P 205     -13.507  20.896  34.975  0.00  0.00      PROA  
ATOM   3215  HG1 SER P 205     -13.604  21.445  34.193  0.00  0.00      PROA  
ATOM   3216  C   SER P 205     -11.196  19.044  35.015  0.00  0.00      PROA  
ATOM   3217  O   SER P 205     -10.842  17.998  35.573  0.00  0.00      PROA  
ATOM   3218  N   LYS P 206     -10.627  20.155  35.254  0.00  0.00      PROA  
ATOM   3219  HN  LYS P 206     -11.040  20.911  34.751  0.00  0.00      PROA  
ATOM   3220  CA  LYS P 206      -9.804  20.557  36.352  0.00  0.00      PROA  
ATOM   3221  HA  LYS P 206     -10.149  20.008  37.216  0.00  0.00      PROA  
ATOM   3222  CB  LYS P 206      -8.295  20.332  36.001  0.00  0.00      PROA  
ATOM   3223  HB1 LYS P 206      -7.869  20.879  35.132  0.00  0.00      PROA  
ATOM   3224  HB2 LYS P 206      -8.221  19.275  35.666  0.00  0.00      PROA  
ATOM   3225  CG  LYS P 206      -7.341  20.492  37.234  0.00  0.00      PROA  
ATOM   3226  HG1 LYS P 206      -7.458  21.542  37.578  0.00  0.00      PROA  
ATOM   3227  HG2 LYS P 206      -6.374  20.205  36.769  0.00  0.00      PROA  
ATOM   3228  CD  LYS P 206      -7.545  19.482  38.370  0.00  0.00      PROA  
ATOM   3229  HD1 LYS P 206      -7.807  18.546  37.831  0.00  0.00      PROA  
ATOM   3230  HD2 LYS P 206      -8.396  19.805  39.007  0.00  0.00      PROA  
ATOM   3231  CE  LYS P 206      -6.284  19.240  39.135  0.00  0.00      PROA  
ATOM   3232  HE1 LYS P 206      -6.035  20.164  39.700  0.00  0.00      PROA  
ATOM   3233  HE2 LYS P 206      -5.408  18.890  38.549  0.00  0.00      PROA  
ATOM   3234  NZ  LYS P 206      -6.536  18.126  40.126  0.00  0.00      PROA  
ATOM   3235  HZ1 LYS P 206      -7.136  18.532  40.871  0.00  0.00      PROA  
ATOM   3236  HZ2 LYS P 206      -5.725  17.757  40.663  0.00  0.00      PROA  
ATOM   3237  HZ3 LYS P 206      -7.021  17.315  39.692  0.00  0.00      PROA  
ATOM   3238  C   LYS P 206     -10.108  22.023  36.736  0.00  0.00      PROA  
ATOM   3239  O   LYS P 206     -10.717  22.735  35.883  0.00  0.00      PROA  
ATOM   3240  N   HSD P 207      -9.892  22.434  37.982  0.00  0.00      PROA  
ATOM   3241  HN  HSD P 207      -9.402  21.871  38.643  0.00  0.00      PROA  
ATOM   3242  CA  HSD P 207     -10.180  23.870  38.404  0.00  0.00      PROA  
ATOM   3243  HA  HSD P 207     -10.526  24.333  37.492  0.00  0.00      PROA  
ATOM   3244  CB  HSD P 207     -11.267  23.876  39.554  0.00  0.00      PROA  
ATOM   3245  HB1 HSD P 207     -11.997  23.135  39.165  0.00  0.00      PROA  
ATOM   3246  HB2 HSD P 207     -11.908  24.779  39.640  0.00  0.00      PROA  
ATOM   3247  ND1 HSD P 207     -10.596  24.021  41.954  0.00  0.00      PROA  
ATOM   3248  HD1 HSD P 207     -10.672  25.018  41.973  0.00  0.00      PROA  
ATOM   3249  CG  HSD P 207     -10.831  23.250  40.838  0.00  0.00      PROA  
ATOM   3250  CE1 HSD P 207     -10.324  23.225  43.061  0.00  0.00      PROA  
ATOM   3251  HE1 HSD P 207     -10.259  23.635  44.069  0.00  0.00      PROA  
ATOM   3252  NE2 HSD P 207     -10.472  21.941  42.741  0.00  0.00      PROA  
ATOM   3253  CD2 HSD P 207     -10.777  21.984  41.368  0.00  0.00      PROA  
ATOM   3254  HD2 HSD P 207     -11.094  21.086  40.851  0.00  0.00      PROA  
ATOM   3255  C   HSD P 207      -8.969  24.653  38.859  0.00  0.00      PROA  
ATOM   3256  O   HSD P 207      -7.970  24.115  39.280  0.00  0.00      PROA  
ATOM   3257  N   THR P 208      -9.051  26.009  38.694  0.00  0.00      PROA  
ATOM   3258  HN  THR P 208      -9.867  26.500  38.398  0.00  0.00      PROA  
ATOM   3259  CA  THR P 208      -7.902  26.799  38.861  0.00  0.00      PROA  
ATOM   3260  HA  THR P 208      -7.063  26.305  39.327  0.00  0.00      PROA  
ATOM   3261  CB  THR P 208      -7.519  27.283  37.452  0.00  0.00      PROA  
ATOM   3262  HB  THR P 208      -8.380  27.494  36.782  0.00  0.00      PROA  
ATOM   3263  OG1 THR P 208      -6.763  26.359  36.731  0.00  0.00      PROA  
ATOM   3264  HG1 THR P 208      -7.230  25.557  36.484  0.00  0.00      PROA  
ATOM   3265  CG2 THR P 208      -6.482  28.394  37.494  0.00  0.00      PROA  
ATOM   3266 HG21 THR P 208      -6.981  29.202  38.072  0.00  0.00      PROA  
ATOM   3267 HG22 THR P 208      -6.293  28.729  36.452  0.00  0.00      PROA  
ATOM   3268 HG23 THR P 208      -5.524  28.041  37.932  0.00  0.00      PROA  
ATOM   3269  C   THR P 208      -8.200  27.943  39.752  0.00  0.00      PROA  
ATOM   3270  O   THR P 208      -9.094  28.729  39.343  0.00  0.00      PROA  
ATOM   3271  N   PRO P 209      -7.471  28.095  40.861  0.00  0.00      PROA  
ATOM   3272  CD  PRO P 209      -7.212  26.925  41.780  0.00  0.00      PROA  
ATOM   3273  HD1 PRO P 209      -6.361  26.366  41.335  0.00  0.00      PROA  
ATOM   3274  HD2 PRO P 209      -8.064  26.212  41.779  0.00  0.00      PROA  
ATOM   3275  CA  PRO P 209      -7.505  29.277  41.641  0.00  0.00      PROA  
ATOM   3276  HA  PRO P 209      -8.514  29.509  41.947  0.00  0.00      PROA  
ATOM   3277  CB  PRO P 209      -6.705  28.907  42.872  0.00  0.00      PROA  
ATOM   3278  HB1 PRO P 209      -6.633  29.666  43.679  0.00  0.00      PROA  
ATOM   3279  HB2 PRO P 209      -5.679  28.651  42.533  0.00  0.00      PROA  
ATOM   3280  CG  PRO P 209      -7.146  27.519  43.143  0.00  0.00      PROA  
ATOM   3281  HG1 PRO P 209      -6.320  27.061  43.728  0.00  0.00      PROA  
ATOM   3282  HG2 PRO P 209      -8.121  27.457  43.673  0.00  0.00      PROA  
ATOM   3283  C   PRO P 209      -6.989  30.582  40.978  0.00  0.00      PROA  
ATOM   3284  O   PRO P 209      -5.849  30.520  40.416  0.00  0.00      PROA  
ATOM   3285  N   ILE P 210      -7.672  31.765  41.087  0.00  0.00      PROA  
ATOM   3286  HN  ILE P 210      -8.486  31.709  41.660  0.00  0.00      PROA  
ATOM   3287  CA  ILE P 210      -7.482  33.143  40.700  0.00  0.00      PROA  
ATOM   3288  HA  ILE P 210      -6.842  33.100  39.831  0.00  0.00      PROA  
ATOM   3289  CB  ILE P 210      -8.626  34.033  40.396  0.00  0.00      PROA  
ATOM   3290  HB  ILE P 210      -9.272  34.204  41.284  0.00  0.00      PROA  
ATOM   3291  CG2 ILE P 210      -8.180  35.437  39.918  0.00  0.00      PROA  
ATOM   3292 HG21 ILE P 210      -8.958  36.210  39.738  0.00  0.00      PROA  
ATOM   3293 HG22 ILE P 210      -7.628  35.342  38.959  0.00  0.00      PROA  
ATOM   3294 HG23 ILE P 210      -7.599  35.854  40.768  0.00  0.00      PROA  
ATOM   3295  CG1 ILE P 210      -9.567  33.450  39.283  0.00  0.00      PROA  
ATOM   3296 HG11 ILE P 210     -10.290  34.264  39.065  0.00  0.00      PROA  
ATOM   3297 HG12 ILE P 210     -10.181  32.601  39.653  0.00  0.00      PROA  
ATOM   3298  CD  ILE P 210      -8.926  32.875  38.023  0.00  0.00      PROA  
ATOM   3299  HD1 ILE P 210      -8.414  33.700  37.482  0.00  0.00      PROA  
ATOM   3300  HD2 ILE P 210      -9.751  32.559  37.349  0.00  0.00      PROA  
ATOM   3301  HD3 ILE P 210      -8.271  32.006  38.247  0.00  0.00      PROA  
ATOM   3302  C   ILE P 210      -6.737  33.863  41.828  0.00  0.00      PROA  
ATOM   3303  O   ILE P 210      -7.244  34.049  42.949  0.00  0.00      PROA  
ATOM   3304  N   ILE P 212      -5.513  34.356  41.436  0.00  0.00      PROA  
ATOM   3305  HN  ILE P 212      -5.065  34.103  40.582  0.00  0.00      PROA  
ATOM   3306  CA  ILE P 212      -4.761  35.155  42.394  0.00  0.00      PROA  
ATOM   3307  HA  ILE P 212      -5.133  34.963  43.389  0.00  0.00      PROA  
ATOM   3308  CB  ILE P 212      -3.331  34.658  42.366  0.00  0.00      PROA  
ATOM   3309  HB  ILE P 212      -2.830  35.072  41.466  0.00  0.00      PROA  
ATOM   3310  CG2 ILE P 212      -2.585  35.407  43.481  0.00  0.00      PROA  
ATOM   3311 HG21 ILE P 212      -1.494  35.196  43.455  0.00  0.00      PROA  
ATOM   3312 HG22 ILE P 212      -2.882  35.059  44.494  0.00  0.00      PROA  
ATOM   3313 HG23 ILE P 212      -2.745  36.500  43.361  0.00  0.00      PROA  
ATOM   3314  CG1 ILE P 212      -2.982  33.126  42.259  0.00  0.00      PROA  
ATOM   3315 HG11 ILE P 212      -1.894  32.957  42.406  0.00  0.00      PROA  
ATOM   3316 HG12 ILE P 212      -3.212  32.801  41.222  0.00  0.00      PROA  
ATOM   3317  CD  ILE P 212      -3.958  32.241  43.122  0.00  0.00      PROA  
ATOM   3318  HD1 ILE P 212      -3.585  31.199  43.225  0.00  0.00      PROA  
ATOM   3319  HD2 ILE P 212      -4.940  32.146  42.611  0.00  0.00      PROA  
ATOM   3320  HD3 ILE P 212      -4.149  32.658  44.134  0.00  0.00      PROA  
ATOM   3321  C   ILE P 212      -4.832  36.636  42.125  0.00  0.00      PROA  
ATOM   3322  O   ILE P 212      -4.139  37.225  41.281  0.00  0.00      PROA  
ATOM   3323  N   VAL P 213      -5.659  37.339  42.895  0.00  0.00      PROA  
ATOM   3324  HN  VAL P 213      -6.302  36.844  43.474  0.00  0.00      PROA  
ATOM   3325  CA  VAL P 213      -5.781  38.789  42.910  0.00  0.00      PROA  
ATOM   3326  HA  VAL P 213      -6.500  38.858  43.712  0.00  0.00      PROA  
ATOM   3327  CB  VAL P 213      -4.499  39.585  43.334  0.00  0.00      PROA  
ATOM   3328  HB  VAL P 213      -3.653  39.307  42.670  0.00  0.00      PROA  
ATOM   3329  CG1 VAL P 213      -4.622  41.112  43.268  0.00  0.00      PROA  
ATOM   3330 HG11 VAL P 213      -4.708  41.436  42.208  0.00  0.00      PROA  
ATOM   3331 HG12 VAL P 213      -3.741  41.562  43.774  0.00  0.00      PROA  
ATOM   3332 HG13 VAL P 213      -5.492  41.422  43.885  0.00  0.00      PROA  
ATOM   3333  CG2 VAL P 213      -4.071  39.104  44.781  0.00  0.00      PROA  
ATOM   3334 HG21 VAL P 213      -3.952  37.999  44.807  0.00  0.00      PROA  
ATOM   3335 HG22 VAL P 213      -4.817  39.420  45.541  0.00  0.00      PROA  
ATOM   3336 HG23 VAL P 213      -3.119  39.609  45.053  0.00  0.00      PROA  
ATOM   3337  C   VAL P 213      -6.462  39.476  41.626  0.00  0.00      PROA  
ATOM   3338  O   VAL P 213      -7.458  40.130  41.667  0.00  0.00      PROA  
ATOM   3339  N   ARG P 214      -5.819  39.276  40.540  0.00  0.00      PROA  
ATOM   3340  HN  ARG P 214      -5.060  38.636  40.627  0.00  0.00      PROA  
ATOM   3341  CA  ARG P 214      -6.127  39.711  39.221  0.00  0.00      PROA  
ATOM   3342  HA  ARG P 214      -6.534  40.694  39.406  0.00  0.00      PROA  
ATOM   3343  CB  ARG P 214      -4.914  39.750  38.335  0.00  0.00      PROA  
ATOM   3344  HB1 ARG P 214      -5.302  39.929  37.310  0.00  0.00      PROA  
ATOM   3345  HB2 ARG P 214      -4.366  38.784  38.293  0.00  0.00      PROA  
ATOM   3346  CG  ARG P 214      -3.884  40.837  38.661  0.00  0.00      PROA  
ATOM   3347  HG1 ARG P 214      -3.244  40.452  39.483  0.00  0.00      PROA  
ATOM   3348  HG2 ARG P 214      -4.455  41.761  38.896  0.00  0.00      PROA  
ATOM   3349  CD  ARG P 214      -2.857  41.022  37.475  0.00  0.00      PROA  
ATOM   3350  HD1 ARG P 214      -2.174  40.158  37.329  0.00  0.00      PROA  
ATOM   3351  HD2 ARG P 214      -2.234  41.885  37.793  0.00  0.00      PROA  
ATOM   3352  NE  ARG P 214      -3.464  41.418  36.203  0.00  0.00      PROA  
ATOM   3353  HE  ARG P 214      -4.432  41.622  36.057  0.00  0.00      PROA  
ATOM   3354  CZ  ARG P 214      -2.743  41.705  35.114  0.00  0.00      PROA  
ATOM   3355  NH1 ARG P 214      -1.400  41.819  35.207  0.00  0.00      PROA  
ATOM   3356 HH11 ARG P 214      -0.873  41.540  36.009  0.00  0.00      PROA  
ATOM   3357 HH12 ARG P 214      -0.919  42.308  34.479  0.00  0.00      PROA  
ATOM   3358  NH2 ARG P 214      -3.310  42.042  34.025  0.00  0.00      PROA  
ATOM   3359 HH21 ARG P 214      -4.287  42.228  33.914  0.00  0.00      PROA  
ATOM   3360 HH22 ARG P 214      -2.666  42.077  33.262  0.00  0.00      PROA  
ATOM   3361  C   ARG P 214      -7.275  38.952  38.626  0.00  0.00      PROA  
ATOM   3362  O   ARG P 214      -7.068  37.815  38.115  0.00  0.00      PROA  
ATOM   3363  N   GLU P1150      -8.520  39.418  38.721  0.00  0.00      PROA  
ATOM   3364  HN  GLU P1150      -8.682  40.290  39.176  0.00  0.00      PROA  
ATOM   3365  CA  GLU P1150      -9.733  38.788  38.232  0.00  0.00      PROA  
ATOM   3366  HA  GLU P1150      -9.778  37.756  38.548  0.00  0.00      PROA  
ATOM   3367  CB  GLU P1150     -10.939  39.464  38.896  0.00  0.00      PROA  
ATOM   3368  HB1 GLU P1150     -11.894  39.159  38.416  0.00  0.00      PROA  
ATOM   3369  HB2 GLU P1150     -10.940  40.545  38.639  0.00  0.00      PROA  
ATOM   3370  CG  GLU P1150     -10.832  39.359  40.356  0.00  0.00      PROA  
ATOM   3371  HG1 GLU P1150      -9.809  39.519  40.760  0.00  0.00      PROA  
ATOM   3372  HG2 GLU P1150     -11.125  38.318  40.609  0.00  0.00      PROA  
ATOM   3373  CD  GLU P1150     -11.741  40.300  41.137  0.00  0.00      PROA  
ATOM   3374  OE1 GLU P1150     -11.648  40.187  42.362  0.00  0.00      PROA  
ATOM   3375  OE2 GLU P1150     -12.422  41.212  40.581  0.00  0.00      PROA  
ATOM   3376  C   GLU P1150      -9.898  38.729  36.662  0.00  0.00      PROA  
ATOM   3377  O   GLU P1150      -9.914  39.808  36.042  0.00  0.00      PROA  
ATOM   3378  N   PRO P1151     -10.070  37.620  35.945  0.00  0.00      PROA  
ATOM   3379  CD  PRO P1151      -9.776  36.273  36.380  0.00  0.00      PROA  
ATOM   3380  HD1 PRO P1151      -8.677  36.278  36.539  0.00  0.00      PROA  
ATOM   3381  HD2 PRO P1151     -10.306  35.941  37.298  0.00  0.00      PROA  
ATOM   3382  CA  PRO P1151     -10.616  37.622  34.562  0.00  0.00      PROA  
ATOM   3383  HA  PRO P1151      -9.764  37.862  33.943  0.00  0.00      PROA  
ATOM   3384  CB  PRO P1151     -11.036  36.232  34.269  0.00  0.00      PROA  
ATOM   3385  HB1 PRO P1151     -11.106  35.972  33.191  0.00  0.00      PROA  
ATOM   3386  HB2 PRO P1151     -12.049  36.010  34.668  0.00  0.00      PROA  
ATOM   3387  CG  PRO P1151      -9.990  35.380  35.070  0.00  0.00      PROA  
ATOM   3388  HG1 PRO P1151     -10.499  34.423  35.313  0.00  0.00      PROA  
ATOM   3389  HG2 PRO P1151      -9.024  35.229  34.541  0.00  0.00      PROA  
ATOM   3390  C   PRO P1151     -11.780  38.624  34.268  0.00  0.00      PROA  
ATOM   3391  O   PRO P1151     -12.717  38.566  35.024  0.00  0.00      PROA  
ATOM   3392  N   GLU P1152     -11.859  39.520  33.238  0.00  0.00      PROA  
ATOM   3393  HN  GLU P1152     -12.689  40.059  33.113  0.00  0.00      PROA  
ATOM   3394  CA  GLU P1152     -10.957  39.684  32.165  0.00  0.00      PROA  
ATOM   3395  HA  GLU P1152     -11.524  40.083  31.337  0.00  0.00      PROA  
ATOM   3396  CB  GLU P1152      -9.919  40.661  32.547  0.00  0.00      PROA  
ATOM   3397  HB1 GLU P1152      -9.192  40.291  33.301  0.00  0.00      PROA  
ATOM   3398  HB2 GLU P1152      -9.179  40.883  31.748  0.00  0.00      PROA  
ATOM   3399  CG  GLU P1152     -10.388  41.979  33.084  0.00  0.00      PROA  
ATOM   3400  HG1 GLU P1152     -11.030  41.877  33.985  0.00  0.00      PROA  
ATOM   3401  HG2 GLU P1152     -11.035  42.465  32.324  0.00  0.00      PROA  
ATOM   3402  CD  GLU P1152      -9.205  42.975  33.413  0.00  0.00      PROA  
ATOM   3403  OE1 GLU P1152      -8.377  43.222  32.514  0.00  0.00      PROA  
ATOM   3404  OE2 GLU P1152      -9.200  43.611  34.529  0.00  0.00      PROA  
ATOM   3405  C   GLU P1152     -10.363  38.396  31.527  0.00  0.00      PROA  
ATOM   3406  O   GLU P1152     -11.067  37.432  31.306  0.00  0.00      PROA  
ATOM   3407  N   ASP P 215      -9.111  38.502  30.989  0.00  0.00      PROA  
ATOM   3408  HN  ASP P 215      -8.618  39.349  31.175  0.00  0.00      PROA  
ATOM   3409  CA  ASP P 215      -8.354  37.514  30.322  0.00  0.00      PROA  
ATOM   3410  HA  ASP P 215      -8.950  37.210  29.474  0.00  0.00      PROA  
ATOM   3411  CB  ASP P 215      -7.005  38.108  29.897  0.00  0.00      PROA  
ATOM   3412  HB1 ASP P 215      -6.445  37.328  29.338  0.00  0.00      PROA  
ATOM   3413  HB2 ASP P 215      -6.453  38.309  30.840  0.00  0.00      PROA  
ATOM   3414  CG  ASP P 215      -7.032  39.399  29.081  0.00  0.00      PROA  
ATOM   3415  OD1 ASP P 215      -7.790  40.382  29.503  0.00  0.00      PROA  
ATOM   3416  OD2 ASP P 215      -6.402  39.499  28.038  0.00  0.00      PROA  
ATOM   3417  C   ASP P 215      -8.112  36.309  31.234  0.00  0.00      PROA  
ATOM   3418  O   ASP P 215      -7.796  36.345  32.461  0.00  0.00      PROA  
ATOM   3419  N   LEU P 216      -8.310  35.070  30.739  0.00  0.00      PROA  
ATOM   3420  HN  LEU P 216      -8.509  34.996  29.765  0.00  0.00      PROA  
ATOM   3421  CA  LEU P 216      -8.001  33.808  31.418  0.00  0.00      PROA  
ATOM   3422  HA  LEU P 216      -8.638  33.757  32.289  0.00  0.00      PROA  
ATOM   3423  CB  LEU P 216      -8.121  32.574  30.363  0.00  0.00      PROA  
ATOM   3424  HB1 LEU P 216      -7.606  31.658  30.724  0.00  0.00      PROA  
ATOM   3425  HB2 LEU P 216      -7.659  32.953  29.426  0.00  0.00      PROA  
ATOM   3426  CG  LEU P 216      -9.654  32.340  30.100  0.00  0.00      PROA  
ATOM   3427  HG  LEU P 216     -10.254  33.270  30.198  0.00  0.00      PROA  
ATOM   3428  CD1 LEU P 216      -9.761  31.897  28.629  0.00  0.00      PROA  
ATOM   3429 HD11 LEU P 216     -10.823  31.852  28.305  0.00  0.00      PROA  
ATOM   3430 HD12 LEU P 216      -9.289  30.933  28.344  0.00  0.00      PROA  
ATOM   3431 HD13 LEU P 216      -9.367  32.591  27.856  0.00  0.00      PROA  
ATOM   3432  CD2 LEU P 216     -10.309  31.176  30.891  0.00  0.00      PROA  
ATOM   3433 HD21 LEU P 216     -11.339  31.057  30.491  0.00  0.00      PROA  
ATOM   3434 HD22 LEU P 216     -10.302  31.536  31.941  0.00  0.00      PROA  
ATOM   3435 HD23 LEU P 216      -9.703  30.252  30.773  0.00  0.00      PROA  
ATOM   3436  C   LEU P 216      -6.557  33.700  32.013  0.00  0.00      PROA  
ATOM   3437  O   LEU P 216      -5.704  34.305  31.362  0.00  0.00      PROA  
ATOM   3438  N   PRO P 217      -6.310  33.127  33.177  0.00  0.00      PROA  
ATOM   3439  CD  PRO P 217      -7.345  32.475  34.060  0.00  0.00      PROA  
ATOM   3440  HD1 PRO P 217      -8.001  31.844  33.423  0.00  0.00      PROA  
ATOM   3441  HD2 PRO P 217      -7.930  33.257  34.589  0.00  0.00      PROA  
ATOM   3442  CA  PRO P 217      -4.966  32.973  33.760  0.00  0.00      PROA  
ATOM   3443  HA  PRO P 217      -4.493  33.932  33.912  0.00  0.00      PROA  
ATOM   3444  CB  PRO P 217      -5.111  32.320  35.108  0.00  0.00      PROA  
ATOM   3445  HB1 PRO P 217      -5.048  33.157  35.835  0.00  0.00      PROA  
ATOM   3446  HB2 PRO P 217      -4.276  31.630  35.357  0.00  0.00      PROA  
ATOM   3447  CG  PRO P 217      -6.504  31.598  34.995  0.00  0.00      PROA  
ATOM   3448  HG1 PRO P 217      -6.468  30.600  34.508  0.00  0.00      PROA  
ATOM   3449  HG2 PRO P 217      -7.009  31.422  35.968  0.00  0.00      PROA  
ATOM   3450  C   PRO P 217      -4.041  32.251  32.780  0.00  0.00      PROA  
ATOM   3451  O   PRO P 217      -4.465  31.246  32.288  0.00  0.00      PROA  
ATOM   3452  N   GLN P 218      -2.822  32.781  32.609  0.00  0.00      PROA  
ATOM   3453  HN  GLN P 218      -2.733  33.735  32.886  0.00  0.00      PROA  
ATOM   3454  CA  GLN P 218      -1.738  32.238  31.814  0.00  0.00      PROA  
ATOM   3455  HA  GLN P 218      -2.139  32.103  30.820  0.00  0.00      PROA  
ATOM   3456  CB  GLN P 218      -0.558  33.170  31.882  0.00  0.00      PROA  
ATOM   3457  HB1 GLN P 218       0.350  32.559  31.688  0.00  0.00      PROA  
ATOM   3458  HB2 GLN P 218      -0.408  33.607  32.892  0.00  0.00      PROA  
ATOM   3459  CG  GLN P 218      -0.611  34.159  30.738  0.00  0.00      PROA  
ATOM   3460  HG1 GLN P 218      -1.538  34.769  30.811  0.00  0.00      PROA  
ATOM   3461  HG2 GLN P 218      -0.701  33.694  29.733  0.00  0.00      PROA  
ATOM   3462  CD  GLN P 218       0.625  35.060  30.487  0.00  0.00      PROA  
ATOM   3463  OE1 GLN P 218       1.249  34.950  29.423  0.00  0.00      PROA  
ATOM   3464  NE2 GLN P 218       1.018  35.887  31.557  0.00  0.00      PROA  
ATOM   3465 HE21 GLN P 218       1.797  36.503  31.445  0.00  0.00      PROA  
ATOM   3466 HE22 GLN P 218       0.373  35.887  32.322  0.00  0.00      PROA  
ATOM   3467  C   GLN P 218      -1.439  30.820  32.257  0.00  0.00      PROA  
ATOM   3468  O   GLN P 218      -1.703  30.457  33.388  0.00  0.00      PROA  
ATOM   3469  N   GLY P 219      -0.905  30.016  31.374  0.00  0.00      PROA  
ATOM   3470  HN  GLY P 219      -0.669  30.331  30.458  0.00  0.00      PROA  
ATOM   3471  CA  GLY P 219      -0.687  28.648  31.611  0.00  0.00      PROA  
ATOM   3472  HA1 GLY P 219      -0.378  28.466  32.630  0.00  0.00      PROA  
ATOM   3473  HA2 GLY P 219      -0.091  28.250  30.804  0.00  0.00      PROA  
ATOM   3474  C   GLY P 219      -1.911  27.870  31.568  0.00  0.00      PROA  
ATOM   3475  O   GLY P 219      -2.968  28.245  31.002  0.00  0.00      PROA  
ATOM   3476  N   PHE P 220      -1.831  26.701  32.133  0.00  0.00      PROA  
ATOM   3477  HN  PHE P 220      -1.086  26.286  32.648  0.00  0.00      PROA  
ATOM   3478  CA  PHE P 220      -2.919  25.747  31.946  0.00  0.00      PROA  
ATOM   3479  HA  PHE P 220      -3.839  26.312  31.901  0.00  0.00      PROA  
ATOM   3480  CB  PHE P 220      -2.928  24.912  30.628  0.00  0.00      PROA  
ATOM   3481  HB1 PHE P 220      -2.829  25.663  29.815  0.00  0.00      PROA  
ATOM   3482  HB2 PHE P 220      -3.954  24.490  30.560  0.00  0.00      PROA  
ATOM   3483  CG  PHE P 220      -1.717  23.975  30.464  0.00  0.00      PROA  
ATOM   3484  CD1 PHE P 220      -1.854  22.585  30.628  0.00  0.00      PROA  
ATOM   3485  HD1 PHE P 220      -2.783  22.131  30.939  0.00  0.00      PROA  
ATOM   3486  CE1 PHE P 220      -0.847  21.757  30.395  0.00  0.00      PROA  
ATOM   3487  HE1 PHE P 220      -0.870  20.702  30.623  0.00  0.00      PROA  
ATOM   3488  CZ  PHE P 220       0.412  22.262  30.185  0.00  0.00      PROA  
ATOM   3489  HZ  PHE P 220       1.324  21.688  30.110  0.00  0.00      PROA  
ATOM   3490  CD2 PHE P 220      -0.465  24.499  30.024  0.00  0.00      PROA  
ATOM   3491  HD2 PHE P 220      -0.410  25.557  29.815  0.00  0.00      PROA  
ATOM   3492  CE2 PHE P 220       0.647  23.608  29.984  0.00  0.00      PROA  
ATOM   3493  HE2 PHE P 220       1.571  23.918  29.519  0.00  0.00      PROA  
ATOM   3494  C   PHE P 220      -2.912  24.686  33.047  0.00  0.00      PROA  
ATOM   3495  O   PHE P 220      -1.868  24.459  33.687  0.00  0.00      PROA  
ATOM   3496  N   SER P 221      -4.115  24.119  33.344  0.00  0.00      PROA  
ATOM   3497  HN  SER P 221      -4.958  24.298  32.842  0.00  0.00      PROA  
ATOM   3498  CA  SER P 221      -4.122  23.015  34.244  0.00  0.00      PROA  
ATOM   3499  HA  SER P 221      -3.133  22.701  34.545  0.00  0.00      PROA  
ATOM   3500  CB  SER P 221      -5.047  23.213  35.433  0.00  0.00      PROA  
ATOM   3501  HB1 SER P 221      -6.101  23.173  35.084  0.00  0.00      PROA  
ATOM   3502  HB2 SER P 221      -4.751  24.259  35.665  0.00  0.00      PROA  
ATOM   3503  OG  SER P 221      -4.762  22.314  36.512  0.00  0.00      PROA  
ATOM   3504  HG1 SER P 221      -5.372  22.538  37.218  0.00  0.00      PROA  
ATOM   3505  C   SER P 221      -4.722  21.909  33.334  0.00  0.00      PROA  
ATOM   3506  O   SER P 221      -5.821  22.023  32.892  0.00  0.00      PROA  
ATOM   3507  N   ALA P 222      -3.969  20.830  33.053  0.00  0.00      PROA  
ATOM   3508  HN  ALA P 222      -3.119  20.607  33.525  0.00  0.00      PROA  
ATOM   3509  CA  ALA P 222      -4.588  19.812  32.211  0.00  0.00      PROA  
ATOM   3510  HA  ALA P 222      -4.805  20.320  31.283  0.00  0.00      PROA  
ATOM   3511  CB  ALA P 222      -3.461  18.846  31.898  0.00  0.00      PROA  
ATOM   3512  HB1 ALA P 222      -2.640  19.424  31.421  0.00  0.00      PROA  
ATOM   3513  HB2 ALA P 222      -3.736  18.052  31.171  0.00  0.00      PROA  
ATOM   3514  HB3 ALA P 222      -3.166  18.406  32.875  0.00  0.00      PROA  
ATOM   3515  C   ALA P 222      -5.762  19.177  32.901  0.00  0.00      PROA  
ATOM   3516  O   ALA P 222      -5.643  18.882  34.056  0.00  0.00      PROA  
ATOM   3517  N   LEU P 223      -6.868  18.997  32.179  0.00  0.00      PROA  
ATOM   3518  HN  LEU P 223      -6.806  19.343  31.247  0.00  0.00      PROA  
ATOM   3519  CA  LEU P 223      -8.156  18.670  32.581  0.00  0.00      PROA  
ATOM   3520  HA  LEU P 223      -8.311  19.027  33.588  0.00  0.00      PROA  
ATOM   3521  CB  LEU P 223      -9.266  19.172  31.579  0.00  0.00      PROA  
ATOM   3522  HB1 LEU P 223     -10.276  18.987  32.001  0.00  0.00      PROA  
ATOM   3523  HB2 LEU P 223      -9.274  18.551  30.658  0.00  0.00      PROA  
ATOM   3524  CG  LEU P 223      -9.187  20.638  31.125  0.00  0.00      PROA  
ATOM   3525  HG  LEU P 223      -8.215  20.844  30.627  0.00  0.00      PROA  
ATOM   3526  CD1 LEU P 223     -10.241  21.044  30.146  0.00  0.00      PROA  
ATOM   3527 HD11 LEU P 223     -10.008  22.073  29.798  0.00  0.00      PROA  
ATOM   3528 HD12 LEU P 223     -11.245  20.807  30.557  0.00  0.00      PROA  
ATOM   3529 HD13 LEU P 223      -9.990  20.511  29.204  0.00  0.00      PROA  
ATOM   3530  CD2 LEU P 223      -9.352  21.636  32.346  0.00  0.00      PROA  
ATOM   3531 HD21 LEU P 223      -8.968  22.655  32.124  0.00  0.00      PROA  
ATOM   3532 HD22 LEU P 223      -8.796  21.163  33.183  0.00  0.00      PROA  
ATOM   3533 HD23 LEU P 223     -10.413  21.581  32.670  0.00  0.00      PROA  
ATOM   3534  C   LEU P 223      -8.263  17.131  32.545  0.00  0.00      PROA  
ATOM   3535  O   LEU P 223      -8.159  16.456  31.531  0.00  0.00      PROA  
ATOM   3536  N   GLU P 224      -8.452  16.570  33.741  0.00  0.00      PROA  
ATOM   3537  HN  GLU P 224      -8.593  17.120  34.561  0.00  0.00      PROA  
ATOM   3538  CA  GLU P 224      -8.600  15.184  34.077  0.00  0.00      PROA  
ATOM   3539  HA  GLU P 224      -7.714  14.657  33.757  0.00  0.00      PROA  
ATOM   3540  CB  GLU P 224      -8.651  15.114  35.616  0.00  0.00      PROA  
ATOM   3541  HB1 GLU P 224      -8.715  14.020  35.800  0.00  0.00      PROA  
ATOM   3542  HB2 GLU P 224      -9.646  15.462  35.966  0.00  0.00      PROA  
ATOM   3543  CG  GLU P 224      -7.442  15.758  36.455  0.00  0.00      PROA  
ATOM   3544  HG1 GLU P 224      -7.291  16.839  36.248  0.00  0.00      PROA  
ATOM   3545  HG2 GLU P 224      -6.514  15.205  36.194  0.00  0.00      PROA  
ATOM   3546  CD  GLU P 224      -7.763  15.650  37.937  0.00  0.00      PROA  
ATOM   3547  OE1 GLU P 224      -6.809  15.870  38.728  0.00  0.00      PROA  
ATOM   3548  OE2 GLU P 224      -8.850  15.335  38.282  0.00  0.00      PROA  
ATOM   3549  C   GLU P 224      -9.891  14.640  33.466  0.00  0.00      PROA  
ATOM   3550  O   GLU P 224     -10.878  15.292  33.640  0.00  0.00      PROA  
ATOM   3551  N   PRO P 225      -9.937  13.493  32.829  0.00  0.00      PROA  
ATOM   3552  CD  PRO P 225      -8.751  12.656  32.501  0.00  0.00      PROA  
ATOM   3553  HD1 PRO P 225      -7.999  12.531  33.309  0.00  0.00      PROA  
ATOM   3554  HD2 PRO P 225      -8.279  13.194  31.651  0.00  0.00      PROA  
ATOM   3555  CA  PRO P 225     -11.164  12.888  32.401  0.00  0.00      PROA  
ATOM   3556  HA  PRO P 225     -11.648  13.554  31.702  0.00  0.00      PROA  
ATOM   3557  CB  PRO P 225     -10.780  11.610  31.681  0.00  0.00      PROA  
ATOM   3558  HB1 PRO P 225     -10.764  11.838  30.594  0.00  0.00      PROA  
ATOM   3559  HB2 PRO P 225     -11.396  10.700  31.846  0.00  0.00      PROA  
ATOM   3560  CG  PRO P 225      -9.344  11.318  32.122  0.00  0.00      PROA  
ATOM   3561  HG1 PRO P 225      -9.514  10.690  33.023  0.00  0.00      PROA  
ATOM   3562  HG2 PRO P 225      -8.759  10.914  31.269  0.00  0.00      PROA  
ATOM   3563  C   PRO P 225     -12.062  12.516  33.529  0.00  0.00      PROA  
ATOM   3564  O   PRO P 225     -11.683  11.816  34.470  0.00  0.00      PROA  
ATOM   3565  N   LEU P 226     -13.380  12.787  33.471  0.00  0.00      PROA  
ATOM   3566  HN  LEU P 226     -13.837  13.301  32.750  0.00  0.00      PROA  
ATOM   3567  CA  LEU P 226     -14.283  12.520  34.589  0.00  0.00      PROA  
ATOM   3568  HA  LEU P 226     -13.664  12.366  35.461  0.00  0.00      PROA  
ATOM   3569  CB  LEU P 226     -15.109  13.821  34.703  0.00  0.00      PROA  
ATOM   3570  HB1 LEU P 226     -15.787  13.725  35.578  0.00  0.00      PROA  
ATOM   3571  HB2 LEU P 226     -15.672  13.976  33.758  0.00  0.00      PROA  
ATOM   3572  CG  LEU P 226     -14.280  15.104  35.033  0.00  0.00      PROA  
ATOM   3573  HG  LEU P 226     -13.853  15.539  34.104  0.00  0.00      PROA  
ATOM   3574  CD1 LEU P 226     -15.177  16.172  35.688  0.00  0.00      PROA  
ATOM   3575 HD11 LEU P 226     -14.677  17.155  35.823  0.00  0.00      PROA  
ATOM   3576 HD12 LEU P 226     -15.438  15.780  36.694  0.00  0.00      PROA  
ATOM   3577 HD13 LEU P 226     -16.051  16.339  35.023  0.00  0.00      PROA  
ATOM   3578  CD2 LEU P 226     -13.167  14.925  36.048  0.00  0.00      PROA  
ATOM   3579 HD21 LEU P 226     -13.698  14.692  36.996  0.00  0.00      PROA  
ATOM   3580 HD22 LEU P 226     -12.612  15.884  36.124  0.00  0.00      PROA  
ATOM   3581 HD23 LEU P 226     -12.366  14.169  35.899  0.00  0.00      PROA  
ATOM   3582  C   LEU P 226     -15.190  11.357  34.388  0.00  0.00      PROA  
ATOM   3583  O   LEU P 226     -14.878  10.215  34.632  0.00  0.00      PROA  
ATOM   3584  N   VAL P 227     -16.473  11.554  33.849  0.00  0.00      PROA  
ATOM   3585  HN  VAL P 227     -16.919  12.442  33.924  0.00  0.00      PROA  
ATOM   3586  CA  VAL P 227     -17.393  10.477  33.428  0.00  0.00      PROA  
ATOM   3587  HA  VAL P 227     -17.132   9.732  34.165  0.00  0.00      PROA  
ATOM   3588  CB  VAL P 227     -18.859  10.976  33.578  0.00  0.00      PROA  
ATOM   3589  HB  VAL P 227     -19.441  10.150  33.118  0.00  0.00      PROA  
ATOM   3590  CG1 VAL P 227     -19.263  11.003  35.064  0.00  0.00      PROA  
ATOM   3591 HG11 VAL P 227     -19.247  10.011  35.563  0.00  0.00      PROA  
ATOM   3592 HG12 VAL P 227     -20.304  11.386  35.126  0.00  0.00      PROA  
ATOM   3593 HG13 VAL P 227     -18.510  11.607  35.615  0.00  0.00      PROA  
ATOM   3594  CG2 VAL P 227     -19.161  12.338  32.874  0.00  0.00      PROA  
ATOM   3595 HG21 VAL P 227     -18.423  13.137  33.100  0.00  0.00      PROA  
ATOM   3596 HG22 VAL P 227     -20.237  12.540  33.067  0.00  0.00      PROA  
ATOM   3597 HG23 VAL P 227     -19.015  12.210  31.780  0.00  0.00      PROA  
ATOM   3598  C   VAL P 227     -17.149   9.989  31.987  0.00  0.00      PROA  
ATOM   3599  O   VAL P 227     -16.861  10.805  31.091  0.00  0.00      PROA  
ATOM   3600  N   ASP P 228     -17.374   8.718  31.695  0.00  0.00      PROA  
ATOM   3601  HN  ASP P 228     -17.512   8.077  32.446  0.00  0.00      PROA  
ATOM   3602  CA  ASP P 228     -17.254   8.233  30.350  0.00  0.00      PROA  
ATOM   3603  HA  ASP P 228     -17.191   8.997  29.590  0.00  0.00      PROA  
ATOM   3604  CB  ASP P 228     -16.386   7.007  30.211  0.00  0.00      PROA  
ATOM   3605  HB1 ASP P 228     -16.597   6.424  29.288  0.00  0.00      PROA  
ATOM   3606  HB2 ASP P 228     -16.402   6.405  31.145  0.00  0.00      PROA  
ATOM   3607  CG  ASP P 228     -14.900   7.369  29.931  0.00  0.00      PROA  
ATOM   3608  OD1 ASP P 228     -14.653   8.402  29.257  0.00  0.00      PROA  
ATOM   3609  OD2 ASP P 228     -13.982   6.570  30.327  0.00  0.00      PROA  
ATOM   3610  C   ASP P 228     -18.719   7.702  30.201  0.00  0.00      PROA  
ATOM   3611  O   ASP P 228     -18.994   6.622  30.605  0.00  0.00      PROA  
ATOM   3612  N   LEU P 229     -19.707   8.534  29.734  0.00  0.00      PROA  
ATOM   3613  HN  LEU P 229     -19.527   9.412  29.296  0.00  0.00      PROA  
ATOM   3614  CA  LEU P 229     -21.158   8.212  29.621  0.00  0.00      PROA  
ATOM   3615  HA  LEU P 229     -21.335   7.593  30.488  0.00  0.00      PROA  
ATOM   3616  CB  LEU P 229     -22.069   9.442  29.705  0.00  0.00      PROA  
ATOM   3617  HB1 LEU P 229     -23.102   9.101  29.477  0.00  0.00      PROA  
ATOM   3618  HB2 LEU P 229     -21.779  10.269  29.023  0.00  0.00      PROA  
ATOM   3619  CG  LEU P 229     -21.883  10.224  31.003  0.00  0.00      PROA  
ATOM   3620  HG  LEU P 229     -20.779  10.302  31.107  0.00  0.00      PROA  
ATOM   3621  CD1 LEU P 229     -22.492  11.661  30.815  0.00  0.00      PROA  
ATOM   3622 HD11 LEU P 229     -21.818  12.062  30.028  0.00  0.00      PROA  
ATOM   3623 HD12 LEU P 229     -22.307  12.184  31.778  0.00  0.00      PROA  
ATOM   3624 HD13 LEU P 229     -23.563  11.545  30.543  0.00  0.00      PROA  
ATOM   3625  CD2 LEU P 229     -22.343   9.452  32.223  0.00  0.00      PROA  
ATOM   3626 HD21 LEU P 229     -21.965   9.995  33.115  0.00  0.00      PROA  
ATOM   3627 HD22 LEU P 229     -21.913   8.433  32.318  0.00  0.00      PROA  
ATOM   3628 HD23 LEU P 229     -23.434   9.349  32.040  0.00  0.00      PROA  
ATOM   3629  C   LEU P 229     -21.433   7.547  28.373  0.00  0.00      PROA  
ATOM   3630  O   LEU P 229     -21.338   8.133  27.267  0.00  0.00      PROA  
ATOM   3631  N   PRO P 230     -21.915   6.321  28.420  0.00  0.00      PROA  
ATOM   3632  CD  PRO P 230     -21.757   5.359  29.519  0.00  0.00      PROA  
ATOM   3633  HD1 PRO P 230     -22.388   5.579  30.406  0.00  0.00      PROA  
ATOM   3634  HD2 PRO P 230     -20.700   5.172  29.807  0.00  0.00      PROA  
ATOM   3635  CA  PRO P 230     -22.234   5.604  27.188  0.00  0.00      PROA  
ATOM   3636  HA  PRO P 230     -21.692   5.957  26.323  0.00  0.00      PROA  
ATOM   3637  CB  PRO P 230     -21.827   4.118  27.415  0.00  0.00      PROA  
ATOM   3638  HB1 PRO P 230     -20.743   4.019  27.192  0.00  0.00      PROA  
ATOM   3639  HB2 PRO P 230     -22.418   3.372  26.842  0.00  0.00      PROA  
ATOM   3640  CG  PRO P 230     -22.125   3.918  28.884  0.00  0.00      PROA  
ATOM   3641  HG1 PRO P 230     -23.200   3.689  29.042  0.00  0.00      PROA  
ATOM   3642  HG2 PRO P 230     -21.635   3.120  29.481  0.00  0.00      PROA  
ATOM   3643  C   PRO P 230     -23.737   5.825  26.854  0.00  0.00      PROA  
ATOM   3644  O   PRO P 230     -24.608   4.993  26.902  0.00  0.00      PROA  
ATOM   3645  N   ILE P 231     -23.955   7.000  26.274  0.00  0.00      PROA  
ATOM   3646  HN  ILE P 231     -23.161   7.592  26.159  0.00  0.00      PROA  
ATOM   3647  CA  ILE P 231     -25.341   7.495  26.074  0.00  0.00      PROA  
ATOM   3648  HA  ILE P 231     -25.920   7.025  26.855  0.00  0.00      PROA  
ATOM   3649  CB  ILE P 231     -25.413   9.100  26.042  0.00  0.00      PROA  
ATOM   3650  HB  ILE P 231     -26.472   9.408  25.908  0.00  0.00      PROA  
ATOM   3651  CG2 ILE P 231     -24.907   9.529  27.437  0.00  0.00      PROA  
ATOM   3652 HG21 ILE P 231     -25.578   9.017  28.158  0.00  0.00      PROA  
ATOM   3653 HG22 ILE P 231     -25.023  10.599  27.712  0.00  0.00      PROA  
ATOM   3654 HG23 ILE P 231     -23.828   9.273  27.512  0.00  0.00      PROA  
ATOM   3655  CG1 ILE P 231     -24.589   9.775  24.927  0.00  0.00      PROA  
ATOM   3656 HG11 ILE P 231     -24.909   9.406  23.929  0.00  0.00      PROA  
ATOM   3657 HG12 ILE P 231     -23.528   9.484  25.080  0.00  0.00      PROA  
ATOM   3658  CD  ILE P 231     -24.713  11.284  24.881  0.00  0.00      PROA  
ATOM   3659  HD1 ILE P 231     -24.263  11.754  25.781  0.00  0.00      PROA  
ATOM   3660  HD2 ILE P 231     -25.736  11.702  24.766  0.00  0.00      PROA  
ATOM   3661  HD3 ILE P 231     -24.247  11.649  23.941  0.00  0.00      PROA  
ATOM   3662  C   ILE P 231     -25.925   6.862  24.869  0.00  0.00      PROA  
ATOM   3663  O   ILE P 231     -27.128   6.513  24.860  0.00  0.00      PROA  
ATOM   3664  N   GLY P 232     -25.172   6.628  23.745  0.00  0.00      PROA  
ATOM   3665  HN  GLY P 232     -24.226   6.940  23.776  0.00  0.00      PROA  
ATOM   3666  CA  GLY P 232     -25.599   6.006  22.464  0.00  0.00      PROA  
ATOM   3667  HA1 GLY P 232     -26.277   5.188  22.653  0.00  0.00      PROA  
ATOM   3668  HA2 GLY P 232     -24.740   5.699  21.885  0.00  0.00      PROA  
ATOM   3669  C   GLY P 232     -26.378   6.830  21.489  0.00  0.00      PROA  
ATOM   3670  O   GLY P 232     -27.107   6.288  20.661  0.00  0.00      PROA  
ATOM   3671  N   ILE P 233     -26.223   8.145  21.544  0.00  0.00      PROA  
ATOM   3672  HN  ILE P 233     -25.623   8.627  22.178  0.00  0.00      PROA  
ATOM   3673  CA  ILE P 233     -26.756   9.152  20.671  0.00  0.00      PROA  
ATOM   3674  HA  ILE P 233     -26.915   8.681  19.712  0.00  0.00      PROA  
ATOM   3675  CB  ILE P 233     -28.025   9.959  21.164  0.00  0.00      PROA  
ATOM   3676  HB  ILE P 233     -28.264  10.851  20.546  0.00  0.00      PROA  
ATOM   3677  CG2 ILE P 233     -29.235   9.012  21.133  0.00  0.00      PROA  
ATOM   3678 HG21 ILE P 233     -29.241   8.354  20.238  0.00  0.00      PROA  
ATOM   3679 HG22 ILE P 233     -30.153   9.632  21.215  0.00  0.00      PROA  
ATOM   3680 HG23 ILE P 233     -29.220   8.415  22.070  0.00  0.00      PROA  
ATOM   3681  CG1 ILE P 233     -27.670  10.418  22.568  0.00  0.00      PROA  
ATOM   3682 HG11 ILE P 233     -26.629  10.802  22.517  0.00  0.00      PROA  
ATOM   3683 HG12 ILE P 233     -27.625   9.547  23.257  0.00  0.00      PROA  
ATOM   3684  CD  ILE P 233     -28.652  11.381  23.231  0.00  0.00      PROA  
ATOM   3685  HD1 ILE P 233     -29.596  10.897  23.560  0.00  0.00      PROA  
ATOM   3686  HD2 ILE P 233     -29.097  12.050  22.463  0.00  0.00      PROA  
ATOM   3687  HD3 ILE P 233     -28.301  12.012  24.076  0.00  0.00      PROA  
ATOM   3688  C   ILE P 233     -25.580  10.055  20.286  0.00  0.00      PROA  
ATOM   3689  O   ILE P 233     -24.623  10.172  20.953  0.00  0.00      PROA  
ATOM   3690  N   ASN P 234     -25.756  10.759  19.134  0.00  0.00      PROA  
ATOM   3691  HN  ASN P 234     -26.536  10.600  18.533  0.00  0.00      PROA  
ATOM   3692  CA  ASN P 234     -24.854  11.750  18.643  0.00  0.00      PROA  
ATOM   3693  HA  ASN P 234     -23.875  11.368  18.893  0.00  0.00      PROA  
ATOM   3694  CB  ASN P 234     -25.015  11.814  17.087  0.00  0.00      PROA  
ATOM   3695  HB1 ASN P 234     -26.082  12.006  16.844  0.00  0.00      PROA  
ATOM   3696  HB2 ASN P 234     -24.712  10.791  16.776  0.00  0.00      PROA  
ATOM   3697  CG  ASN P 234     -24.215  12.869  16.244  0.00  0.00      PROA  
ATOM   3698  OD1 ASN P 234     -24.520  14.019  16.071  0.00  0.00      PROA  
ATOM   3699  ND2 ASN P 234     -23.109  12.428  15.635  0.00  0.00      PROA  
ATOM   3700 HD22 ASN P 234     -22.747  11.501  15.690  0.00  0.00      PROA  
ATOM   3701  C   ASN P 234     -25.111  13.146  19.158  0.00  0.00      PROA  
ATOM   3702  O   ASN P 234     -26.185  13.803  19.021  0.00  0.00      PROA  
ATOM   3703  N   ILE P 235     -24.126  13.769  19.847  0.00  0.00      PROA  
ATOM   3704  HN  ILE P 235     -23.301  13.304  20.162  0.00  0.00      PROA  
ATOM   3705  CA  ILE P 235     -24.216  15.154  20.167  0.00  0.00      PROA  
ATOM   3706  HA  ILE P 235     -25.247  15.472  20.215  0.00  0.00      PROA  
ATOM   3707  CB  ILE P 235     -23.590  15.439  21.543  0.00  0.00      PROA  
ATOM   3708  HB  ILE P 235     -22.523  15.132  21.499  0.00  0.00      PROA  
ATOM   3709  CG2 ILE P 235     -23.666  16.935  21.932  0.00  0.00      PROA  
ATOM   3710 HG21 ILE P 235     -23.071  17.088  22.858  0.00  0.00      PROA  
ATOM   3711 HG22 ILE P 235     -24.732  17.222  22.057  0.00  0.00      PROA  
ATOM   3712 HG23 ILE P 235     -23.246  17.617  21.162  0.00  0.00      PROA  
ATOM   3713  CG1 ILE P 235     -24.179  14.549  22.570  0.00  0.00      PROA  
ATOM   3714 HG11 ILE P 235     -23.751  14.930  23.521  0.00  0.00      PROA  
ATOM   3715 HG12 ILE P 235     -23.815  13.505  22.456  0.00  0.00      PROA  
ATOM   3716  CD  ILE P 235     -25.748  14.567  22.640  0.00  0.00      PROA  
ATOM   3717  HD1 ILE P 235     -26.103  14.071  23.569  0.00  0.00      PROA  
ATOM   3718  HD2 ILE P 235     -26.086  13.842  21.870  0.00  0.00      PROA  
ATOM   3719  HD3 ILE P 235     -26.262  15.552  22.643  0.00  0.00      PROA  
ATOM   3720  C   ILE P 235     -23.724  16.058  19.096  0.00  0.00      PROA  
ATOM   3721  O   ILE P 235     -22.623  15.909  18.596  0.00  0.00      PROA  
ATOM   3722  N   THR P 236     -24.551  17.041  18.708  0.00  0.00      PROA  
ATOM   3723  HN  THR P 236     -25.433  17.099  19.170  0.00  0.00      PROA  
ATOM   3724  CA  THR P 236     -24.061  18.077  17.780  0.00  0.00      PROA  
ATOM   3725  HA  THR P 236     -22.989  18.144  17.893  0.00  0.00      PROA  
ATOM   3726  CB  THR P 236     -24.363  17.664  16.331  0.00  0.00      PROA  
ATOM   3727  HB  THR P 236     -24.037  16.602  16.347  0.00  0.00      PROA  
ATOM   3728  OG1 THR P 236     -23.676  18.419  15.333  0.00  0.00      PROA  
ATOM   3729  HG1 THR P 236     -22.781  18.075  15.374  0.00  0.00      PROA  
ATOM   3730  CG2 THR P 236     -25.878  17.784  15.947  0.00  0.00      PROA  
ATOM   3731 HG21 THR P 236     -26.030  18.850  15.676  0.00  0.00      PROA  
ATOM   3732 HG22 THR P 236     -26.578  17.436  16.735  0.00  0.00      PROA  
ATOM   3733 HG23 THR P 236     -25.960  17.235  14.984  0.00  0.00      PROA  
ATOM   3734  C   THR P 236     -24.628  19.501  18.084  0.00  0.00      PROA  
ATOM   3735  O   THR P 236     -24.265  20.416  17.373  0.00  0.00      PROA  
ATOM   3736  N   ARG P 237     -25.507  19.656  19.086  0.00  0.00      PROA  
ATOM   3737  HN  ARG P 237     -25.920  18.896  19.582  0.00  0.00      PROA  
ATOM   3738  CA  ARG P 237     -26.006  20.960  19.477  0.00  0.00      PROA  
ATOM   3739  HA  ARG P 237     -25.388  21.779  19.140  0.00  0.00      PROA  
ATOM   3740  CB  ARG P 237     -27.360  21.334  18.925  0.00  0.00      PROA  
ATOM   3741  HB1 ARG P 237     -27.718  22.255  19.432  0.00  0.00      PROA  
ATOM   3742  HB2 ARG P 237     -28.114  20.522  19.009  0.00  0.00      PROA  
ATOM   3743  CG  ARG P 237     -27.338  21.804  17.390  0.00  0.00      PROA  
ATOM   3744  HG1 ARG P 237     -28.319  22.011  16.912  0.00  0.00      PROA  
ATOM   3745  HG2 ARG P 237     -26.797  20.947  16.936  0.00  0.00      PROA  
ATOM   3746  CD  ARG P 237     -26.571  23.129  17.134  0.00  0.00      PROA  
ATOM   3747  HD1 ARG P 237     -25.473  23.126  17.306  0.00  0.00      PROA  
ATOM   3748  HD2 ARG P 237     -26.972  23.986  17.716  0.00  0.00      PROA  
ATOM   3749  NE  ARG P 237     -26.761  23.496  15.701  0.00  0.00      PROA  
ATOM   3750  HE  ARG P 237     -27.453  24.171  15.444  0.00  0.00      PROA  
ATOM   3751  CZ  ARG P 237     -26.006  22.964  14.774  0.00  0.00      PROA  
ATOM   3752  NH1 ARG P 237     -26.263  23.351  13.491  0.00  0.00      PROA  
ATOM   3753 HH11 ARG P 237     -25.863  22.900  12.693  0.00  0.00      PROA  
ATOM   3754 HH12 ARG P 237     -27.040  23.975  13.405  0.00  0.00      PROA  
ATOM   3755  NH2 ARG P 237     -25.088  22.009  14.945  0.00  0.00      PROA  
ATOM   3756 HH21 ARG P 237     -25.066  21.453  15.776  0.00  0.00      PROA  
ATOM   3757 HH22 ARG P 237     -24.716  21.630  14.098  0.00  0.00      PROA  
ATOM   3758  C   ARG P 237     -25.924  20.985  21.026  0.00  0.00      PROA  
ATOM   3759  O   ARG P 237     -26.340  20.002  21.655  0.00  0.00      PROA  
ATOM   3760  N   PHE P 238     -25.367  22.103  21.640  0.00  0.00      PROA  
ATOM   3761  HN  PHE P 238     -25.010  22.887  21.138  0.00  0.00      PROA  
ATOM   3762  CA  PHE P 238     -25.616  22.257  23.060  0.00  0.00      PROA  
ATOM   3763  HA  PHE P 238     -26.316  21.477  23.320  0.00  0.00      PROA  
ATOM   3764  CB  PHE P 238     -24.225  22.104  23.840  0.00  0.00      PROA  
ATOM   3765  HB1 PHE P 238     -23.592  21.293  23.422  0.00  0.00      PROA  
ATOM   3766  HB2 PHE P 238     -24.457  22.008  24.922  0.00  0.00      PROA  
ATOM   3767  CG  PHE P 238     -23.235  23.309  23.710  0.00  0.00      PROA  
ATOM   3768  CD1 PHE P 238     -22.396  23.472  22.596  0.00  0.00      PROA  
ATOM   3769  HD1 PHE P 238     -22.402  22.834  21.724  0.00  0.00      PROA  
ATOM   3770  CE1 PHE P 238     -21.363  24.396  22.684  0.00  0.00      PROA  
ATOM   3771  HE1 PHE P 238     -20.603  24.492  21.924  0.00  0.00      PROA  
ATOM   3772  CZ  PHE P 238     -21.262  25.210  23.818  0.00  0.00      PROA  
ATOM   3773  HZ  PHE P 238     -20.575  26.041  23.758  0.00  0.00      PROA  
ATOM   3774  CD2 PHE P 238     -23.182  24.167  24.849  0.00  0.00      PROA  
ATOM   3775  HD2 PHE P 238     -23.793  24.048  25.732  0.00  0.00      PROA  
ATOM   3776  CE2 PHE P 238     -22.129  25.025  24.901  0.00  0.00      PROA  
ATOM   3777  HE2 PHE P 238     -22.044  25.540  25.846  0.00  0.00      PROA  
ATOM   3778  C   PHE P 238     -26.187  23.640  23.443  0.00  0.00      PROA  
ATOM   3779  O   PHE P 238     -26.067  24.496  22.579  0.00  0.00      PROA  
ATOM   3780  N   GLN P 239     -26.838  23.826  24.608  0.00  0.00      PROA  
ATOM   3781  HN  GLN P 239     -26.935  22.949  25.072  0.00  0.00      PROA  
ATOM   3782  CA  GLN P 239     -27.236  25.049  25.113  0.00  0.00      PROA  
ATOM   3783  HA  GLN P 239     -26.563  25.771  24.676  0.00  0.00      PROA  
ATOM   3784  CB  GLN P 239     -28.684  25.348  24.777  0.00  0.00      PROA  
ATOM   3785  HB1 GLN P 239     -29.227  24.409  25.020  0.00  0.00      PROA  
ATOM   3786  HB2 GLN P 239     -28.680  25.595  23.694  0.00  0.00      PROA  
ATOM   3787  CG  GLN P 239     -29.248  26.591  25.514  0.00  0.00      PROA  
ATOM   3788  HG1 GLN P 239     -28.573  27.458  25.349  0.00  0.00      PROA  
ATOM   3789  HG2 GLN P 239     -29.569  26.348  26.549  0.00  0.00      PROA  
ATOM   3790  CD  GLN P 239     -30.480  26.953  24.661  0.00  0.00      PROA  
ATOM   3791  OE1 GLN P 239     -31.399  26.136  24.318  0.00  0.00      PROA  
ATOM   3792  NE2 GLN P 239     -30.526  28.230  24.229  0.00  0.00      PROA  
ATOM   3793 HE21 GLN P 239     -31.164  28.503  23.510  0.00  0.00      PROA  
ATOM   3794 HE22 GLN P 239     -30.001  28.996  24.603  0.00  0.00      PROA  
ATOM   3795  C   GLN P 239     -26.934  25.156  26.586  0.00  0.00      PROA  
ATOM   3796  O   GLN P 239     -27.115  24.195  27.324  0.00  0.00      PROA  
ATOM   3797  N   THR P 240     -26.445  26.309  27.067  0.00  0.00      PROA  
ATOM   3798  HN  THR P 240     -26.257  27.089  26.475  0.00  0.00      PROA  
ATOM   3799  CA  THR P 240     -26.023  26.697  28.404  0.00  0.00      PROA  
ATOM   3800  HA  THR P 240     -25.549  25.862  28.898  0.00  0.00      PROA  
ATOM   3801  CB  THR P 240     -25.034  27.818  28.455  0.00  0.00      PROA  
ATOM   3802  HB  THR P 240     -25.481  28.765  28.085  0.00  0.00      PROA  
ATOM   3803  OG1 THR P 240     -24.016  27.519  27.530  0.00  0.00      PROA  
ATOM   3804  HG1 THR P 240     -24.390  27.705  26.666  0.00  0.00      PROA  
ATOM   3805  CG2 THR P 240     -24.480  27.902  29.906  0.00  0.00      PROA  
ATOM   3806 HG21 THR P 240     -23.721  28.708  30.004  0.00  0.00      PROA  
ATOM   3807 HG22 THR P 240     -23.997  26.942  30.189  0.00  0.00      PROA  
ATOM   3808 HG23 THR P 240     -25.237  28.303  30.614  0.00  0.00      PROA  
ATOM   3809  C   THR P 240     -27.304  27.108  29.180  0.00  0.00      PROA  
ATOM   3810  O   THR P 240     -28.076  27.938  28.702  0.00  0.00      PROA  
ATOM   3811  N   LEU P 241     -27.500  26.659  30.469  0.00  0.00      PROA  
ATOM   3812  HN  LEU P 241     -26.844  26.053  30.913  0.00  0.00      PROA  
ATOM   3813  CA  LEU P 241     -28.578  27.099  31.368  0.00  0.00      PROA  
ATOM   3814  HA  LEU P 241     -29.378  27.582  30.827  0.00  0.00      PROA  
ATOM   3815  CB  LEU P 241     -29.238  25.784  32.046  0.00  0.00      PROA  
ATOM   3816  HB1 LEU P 241     -30.064  26.163  32.684  0.00  0.00      PROA  
ATOM   3817  HB2 LEU P 241     -28.365  25.316  32.550  0.00  0.00      PROA  
ATOM   3818  CG  LEU P 241     -29.854  24.747  31.159  0.00  0.00      PROA  
ATOM   3819  HG  LEU P 241     -29.097  24.260  30.508  0.00  0.00      PROA  
ATOM   3820  CD1 LEU P 241     -30.614  23.752  32.018  0.00  0.00      PROA  
ATOM   3821 HD11 LEU P 241     -31.611  24.182  32.252  0.00  0.00      PROA  
ATOM   3822 HD12 LEU P 241     -30.087  23.614  32.986  0.00  0.00      PROA  
ATOM   3823 HD13 LEU P 241     -30.892  22.776  31.566  0.00  0.00      PROA  
ATOM   3824  CD2 LEU P 241     -30.775  25.343  30.065  0.00  0.00      PROA  
ATOM   3825 HD21 LEU P 241     -30.249  25.967  29.311  0.00  0.00      PROA  
ATOM   3826 HD22 LEU P 241     -31.559  25.960  30.554  0.00  0.00      PROA  
ATOM   3827 HD23 LEU P 241     -31.334  24.520  29.569  0.00  0.00      PROA  
ATOM   3828  C   LEU P 241     -28.027  27.974  32.485  0.00  0.00      PROA  
ATOM   3829  O   LEU P 241     -27.350  27.516  33.418  0.00  0.00      PROA  
ATOM   3830  N   LEU P 242     -28.393  29.239  32.527  0.00  0.00      PROA  
ATOM   3831  HN  LEU P 242     -29.059  29.641  31.904  0.00  0.00      PROA  
ATOM   3832  CA  LEU P 242     -28.042  30.116  33.640  0.00  0.00      PROA  
ATOM   3833  HA  LEU P 242     -27.392  29.668  34.377  0.00  0.00      PROA  
ATOM   3834  CB  LEU P 242     -27.354  31.383  33.041  0.00  0.00      PROA  
ATOM   3835  HB1 LEU P 242     -26.271  31.183  32.896  0.00  0.00      PROA  
ATOM   3836  HB2 LEU P 242     -27.342  32.220  33.771  0.00  0.00      PROA  
ATOM   3837  CG  LEU P 242     -27.768  31.967  31.694  0.00  0.00      PROA  
ATOM   3838  HG  LEU P 242     -27.656  31.112  30.993  0.00  0.00      PROA  
ATOM   3839  CD1 LEU P 242     -29.178  32.514  31.741  0.00  0.00      PROA  
ATOM   3840 HD11 LEU P 242     -29.173  33.198  32.617  0.00  0.00      PROA  
ATOM   3841 HD12 LEU P 242     -29.867  31.658  31.905  0.00  0.00      PROA  
ATOM   3842 HD13 LEU P 242     -29.507  32.973  30.784  0.00  0.00      PROA  
ATOM   3843  CD2 LEU P 242     -26.905  33.180  31.277  0.00  0.00      PROA  
ATOM   3844 HD21 LEU P 242     -25.853  32.953  31.003  0.00  0.00      PROA  
ATOM   3845 HD22 LEU P 242     -27.018  33.977  32.043  0.00  0.00      PROA  
ATOM   3846 HD23 LEU P 242     -27.361  33.562  30.339  0.00  0.00      PROA  
ATOM   3847  C   LEU P 242     -29.281  30.577  34.456  0.00  0.00      PROA  
ATOM   3848  O   LEU P 242     -30.386  30.718  33.965  0.00  0.00      PROA  
ATOM   3849  N   ALA P 243     -29.131  30.775  35.764  0.00  0.00      PROA  
ATOM   3850  HN  ALA P 243     -28.265  30.557  36.207  0.00  0.00      PROA  
ATOM   3851  CA  ALA P 243     -30.168  31.249  36.671  0.00  0.00      PROA  
ATOM   3852  HA  ALA P 243     -31.161  30.937  36.385  0.00  0.00      PROA  
ATOM   3853  CB  ALA P 243     -29.780  30.603  38.067  0.00  0.00      PROA  
ATOM   3854  HB1 ALA P 243     -30.552  30.986  38.769  0.00  0.00      PROA  
ATOM   3855  HB2 ALA P 243     -28.945  30.992  38.687  0.00  0.00      PROA  
ATOM   3856  HB3 ALA P 243     -29.842  29.494  38.087  0.00  0.00      PROA  
ATOM   3857  C   ALA P 243     -30.198  32.771  36.750  0.00  0.00      PROA  
ATOM   3858  O   ALA P 243     -29.166  33.458  36.828  0.00  0.00      PROA  
ATOM   3859  N   LEU P 244     -31.424  33.316  36.694  0.00  0.00      PROA  
ATOM   3860  HN  LEU P 244     -32.177  32.676  36.558  0.00  0.00      PROA  
ATOM   3861  CA  LEU P 244     -31.699  34.697  36.894  0.00  0.00      PROA  
ATOM   3862  HA  LEU P 244     -30.827  35.315  36.735  0.00  0.00      PROA  
ATOM   3863  CB  LEU P 244     -32.908  34.969  36.007  0.00  0.00      PROA  
ATOM   3864  HB1 LEU P 244     -33.599  34.109  36.136  0.00  0.00      PROA  
ATOM   3865  HB2 LEU P 244     -32.523  35.008  34.965  0.00  0.00      PROA  
ATOM   3866  CG  LEU P 244     -33.643  36.240  36.384  0.00  0.00      PROA  
ATOM   3867  HG  LEU P 244     -33.949  36.321  37.449  0.00  0.00      PROA  
ATOM   3868  CD1 LEU P 244     -32.767  37.514  36.253  0.00  0.00      PROA  
ATOM   3869 HD11 LEU P 244     -33.355  38.446  36.395  0.00  0.00      PROA  
ATOM   3870 HD12 LEU P 244     -32.335  37.569  35.231  0.00  0.00      PROA  
ATOM   3871 HD13 LEU P 244     -31.971  37.546  37.027  0.00  0.00      PROA  
ATOM   3872  CD2 LEU P 244     -34.823  36.595  35.539  0.00  0.00      PROA  
ATOM   3873 HD21 LEU P 244     -34.524  36.415  34.484  0.00  0.00      PROA  
ATOM   3874 HD22 LEU P 244     -35.119  37.665  35.573  0.00  0.00      PROA  
ATOM   3875 HD23 LEU P 244     -35.708  35.942  35.703  0.00  0.00      PROA  
ATOM   3876  C   LEU P 244     -32.078  34.842  38.365  0.00  0.00      PROA  
ATOM   3877  O   LEU P 244     -33.069  34.290  38.815  0.00  0.00      PROA  
ATOM   3878  N   HSD P 245     -31.305  35.652  39.132  0.00  0.00      PROA  
ATOM   3879  HN  HSD P 245     -30.499  36.077  38.727  0.00  0.00      PROA  
ATOM   3880  CA  HSD P 245     -31.775  36.094  40.386  0.00  0.00      PROA  
ATOM   3881  HA  HSD P 245     -32.320  35.260  40.804  0.00  0.00      PROA  
ATOM   3882  CB  HSD P 245     -30.581  36.388  41.274  0.00  0.00      PROA  
ATOM   3883  HB1 HSD P 245     -29.976  36.983  40.556  0.00  0.00      PROA  
ATOM   3884  HB2 HSD P 245     -30.003  35.446  41.390  0.00  0.00      PROA  
ATOM   3885  ND1 HSD P 245     -31.341  36.685  43.599  0.00  0.00      PROA  
ATOM   3886  HD1 HSD P 245     -31.695  35.755  43.706  0.00  0.00      PROA  
ATOM   3887  CG  HSD P 245     -30.759  37.249  42.446  0.00  0.00      PROA  
ATOM   3888  CE1 HSD P 245     -31.210  37.536  44.543  0.00  0.00      PROA  
ATOM   3889  HE1 HSD P 245     -31.513  37.235  45.546  0.00  0.00      PROA  
ATOM   3890  NE2 HSD P 245     -30.512  38.553  44.191  0.00  0.00      PROA  
ATOM   3891  CD2 HSD P 245     -30.209  38.382  42.866  0.00  0.00      PROA  
ATOM   3892  HD2 HSD P 245     -29.519  39.095  42.432  0.00  0.00      PROA  
ATOM   3893  C   HSD P 245     -32.676  37.294  40.347  0.00  0.00      PROA  
ATOM   3894  O   HSD P 245     -32.285  38.205  39.568  0.00  0.00      PROA  
ATOM   3895  N   ARG P 246     -33.726  37.479  41.206  0.00  0.00      PROA  
ATOM   3896  HN  ARG P 246     -33.848  36.876  41.991  0.00  0.00      PROA  
ATOM   3897  CA  ARG P 246     -34.473  38.724  41.229  0.00  0.00      PROA  
ATOM   3898  HA  ARG P 246     -34.061  39.398  40.492  0.00  0.00      PROA  
ATOM   3899  CB  ARG P 246     -35.937  38.565  40.883  0.00  0.00      PROA  
ATOM   3900  HB1 ARG P 246     -36.434  39.559  40.874  0.00  0.00      PROA  
ATOM   3901  HB2 ARG P 246     -36.392  37.878  41.628  0.00  0.00      PROA  
ATOM   3902  CG  ARG P 246     -36.188  38.029  39.416  0.00  0.00      PROA  
ATOM   3903  HG1 ARG P 246     -35.759  37.009  39.325  0.00  0.00      PROA  
ATOM   3904  HG2 ARG P 246     -35.552  38.609  38.714  0.00  0.00      PROA  
ATOM   3905  CD  ARG P 246     -37.688  37.921  39.081  0.00  0.00      PROA  
ATOM   3906  HD1 ARG P 246     -38.326  38.831  39.059  0.00  0.00      PROA  
ATOM   3907  HD2 ARG P 246     -38.161  37.310  39.879  0.00  0.00      PROA  
ATOM   3908  NE  ARG P 246     -37.902  37.023  37.886  0.00  0.00      PROA  
ATOM   3909  HE  ARG P 246     -37.794  36.037  38.015  0.00  0.00      PROA  
ATOM   3910  CZ  ARG P 246     -38.018  37.334  36.618  0.00  0.00      PROA  
ATOM   3911  NH1 ARG P 246     -37.837  38.553  36.145  0.00  0.00      PROA  
ATOM   3912 HH11 ARG P 246     -37.497  39.291  36.728  0.00  0.00      PROA  
ATOM   3913 HH12 ARG P 246     -37.637  38.613  35.167  0.00  0.00      PROA  
ATOM   3914  NH2 ARG P 246     -38.227  36.351  35.707  0.00  0.00      PROA  
ATOM   3915 HH21 ARG P 246     -38.423  35.468  36.134  0.00  0.00      PROA  
ATOM   3916 HH22 ARG P 246     -38.732  36.558  34.869  0.00  0.00      PROA  
ATOM   3917  C   ARG P 246     -34.497  39.438  42.488  0.00  0.00      PROA  
ATOM   3918  O   ARG P 246     -34.744  38.780  43.505  0.00  0.00      PROA  
ATOM   3919  N   SER P 247     -34.212  40.772  42.409  0.00  0.00      PROA  
ATOM   3920  HN  SER P 247     -34.170  41.285  41.555  0.00  0.00      PROA  
ATOM   3921  CA  SER P 247     -34.173  41.657  43.629  0.00  0.00      PROA  
ATOM   3922  HA  SER P 247     -34.764  41.199  44.408  0.00  0.00      PROA  
ATOM   3923  CB  SER P 247     -32.648  41.704  44.103  0.00  0.00      PROA  
ATOM   3924  HB1 SER P 247     -32.071  42.017  43.207  0.00  0.00      PROA  
ATOM   3925  HB2 SER P 247     -32.283  40.695  44.392  0.00  0.00      PROA  
ATOM   3926  OG  SER P 247     -32.394  42.711  45.097  0.00  0.00      PROA  
ATOM   3927  HG1 SER P 247     -33.221  42.947  45.525  0.00  0.00      PROA  
ATOM   3928  C   SER P 247     -34.761  43.022  43.426  0.00  0.00      PROA  
ATOM   3929  O   SER P 247     -34.328  43.859  42.628  0.00  0.00      PROA  
ATOM   3930  N   TYR P 248     -35.936  43.249  44.058  0.00  0.00      PROA  
ATOM   3931  HN  TYR P 248     -36.203  42.772  44.892  0.00  0.00      PROA  
ATOM   3932  CA  TYR P 248     -36.743  44.473  43.896  0.00  0.00      PROA  
ATOM   3933  HA  TYR P 248     -36.700  44.842  42.882  0.00  0.00      PROA  
ATOM   3934  CB  TYR P 248     -38.289  44.167  43.987  0.00  0.00      PROA  
ATOM   3935  HB1 TYR P 248     -38.849  45.096  43.746  0.00  0.00      PROA  
ATOM   3936  HB2 TYR P 248     -38.446  43.746  45.003  0.00  0.00      PROA  
ATOM   3937  CG  TYR P 248     -38.758  43.140  42.942  0.00  0.00      PROA  
ATOM   3938  CD1 TYR P 248     -40.000  42.486  43.163  0.00  0.00      PROA  
ATOM   3939  HD1 TYR P 248     -40.544  42.559  44.093  0.00  0.00      PROA  
ATOM   3940  CE1 TYR P 248     -40.498  41.676  42.149  0.00  0.00      PROA  
ATOM   3941  HE1 TYR P 248     -41.484  41.284  42.347  0.00  0.00      PROA  
ATOM   3942  CZ  TYR P 248     -39.762  41.408  41.031  0.00  0.00      PROA  
ATOM   3943  OH  TYR P 248     -40.384  40.606  40.154  0.00  0.00      PROA  
ATOM   3944  HH  TYR P 248     -41.221  40.292  40.503  0.00  0.00      PROA  
ATOM   3945  CD2 TYR P 248     -38.063  42.851  41.813  0.00  0.00      PROA  
ATOM   3946  HD2 TYR P 248     -37.078  43.246  41.613  0.00  0.00      PROA  
ATOM   3947  CE2 TYR P 248     -38.593  42.072  40.797  0.00  0.00      PROA  
ATOM   3948  HE2 TYR P 248     -38.125  41.902  39.839  0.00  0.00      PROA  
ATOM   3949  C   TYR P 248     -36.336  45.649  44.825  0.00  0.00      PROA  
ATOM   3950  O   TYR P 248     -36.308  45.506  46.060  0.00  0.00      PROA  
ATOM   3951  N   LEU P 249     -36.125  46.828  44.273  0.00  0.00      PROA  
ATOM   3952  HN  LEU P 249     -36.084  46.956  43.285  0.00  0.00      PROA  
ATOM   3953  CA  LEU P 249     -35.701  47.956  45.039  0.00  0.00      PROA  
ATOM   3954  HA  LEU P 249     -35.633  47.706  46.088  0.00  0.00      PROA  
ATOM   3955  CB  LEU P 249     -34.312  48.459  44.605  0.00  0.00      PROA  
ATOM   3956  HB1 LEU P 249     -34.047  49.394  45.143  0.00  0.00      PROA  
ATOM   3957  HB2 LEU P 249     -34.340  48.642  43.510  0.00  0.00      PROA  
ATOM   3958  CG  LEU P 249     -33.177  47.362  44.811  0.00  0.00      PROA  
ATOM   3959  HG  LEU P 249     -33.394  46.411  44.280  0.00  0.00      PROA  
ATOM   3960  CD1 LEU P 249     -31.745  47.779  44.212  0.00  0.00      PROA  
ATOM   3961 HD11 LEU P 249     -31.069  46.897  44.182  0.00  0.00      PROA  
ATOM   3962 HD12 LEU P 249     -31.254  48.604  44.772  0.00  0.00      PROA  
ATOM   3963 HD13 LEU P 249     -31.875  48.231  43.205  0.00  0.00      PROA  
ATOM   3964  CD2 LEU P 249     -32.870  46.880  46.263  0.00  0.00      PROA  
ATOM   3965 HD21 LEU P 249     -32.135  46.049  46.204  0.00  0.00      PROA  
ATOM   3966 HD22 LEU P 249     -33.802  46.490  46.725  0.00  0.00      PROA  
ATOM   3967 HD23 LEU P 249     -32.564  47.755  46.875  0.00  0.00      PROA  
ATOM   3968  C   LEU P 249     -36.632  49.067  44.862  0.00  0.00      PROA  
ATOM   3969  O   LEU P 249     -37.348  49.330  45.808  0.00  0.00      PROA  
ATOM   3970  N   THR P 250     -36.708  49.676  43.671  0.00  0.00      PROA  
ATOM   3971  HN  THR P 250     -36.018  49.509  42.971  0.00  0.00      PROA  
ATOM   3972  CA  THR P 250     -37.648  50.701  43.367  0.00  0.00      PROA  
ATOM   3973  HA  THR P 250     -37.643  51.312  44.258  0.00  0.00      PROA  
ATOM   3974  CB  THR P 250     -37.159  51.711  42.302  0.00  0.00      PROA  
ATOM   3975  HB  THR P 250     -36.099  51.973  42.510  0.00  0.00      PROA  
ATOM   3976  OG1 THR P 250     -37.918  52.911  42.300  0.00  0.00      PROA  
ATOM   3977  HG1 THR P 250     -37.297  53.618  42.486  0.00  0.00      PROA  
ATOM   3978  CG2 THR P 250     -37.158  51.146  40.875  0.00  0.00      PROA  
ATOM   3979 HG21 THR P 250     -38.176  50.986  40.460  0.00  0.00      PROA  
ATOM   3980 HG22 THR P 250     -36.655  50.155  40.847  0.00  0.00      PROA  
ATOM   3981 HG23 THR P 250     -36.610  51.677  40.068  0.00  0.00      PROA  
ATOM   3982  C   THR P 250     -39.104  50.145  43.207  0.00  0.00      PROA  
ATOM   3983  O   THR P 250     -39.285  49.012  42.769  0.00  0.00      PROA  
ATOM   3984  N   PRO P 251     -40.164  50.903  43.557  0.00  0.00      PROA  
ATOM   3985  CD  PRO P 251     -40.103  52.021  44.473  0.00  0.00      PROA  
ATOM   3986  HD1 PRO P 251     -39.779  52.832  43.786  0.00  0.00      PROA  
ATOM   3987  HD2 PRO P 251     -39.417  51.883  45.336  0.00  0.00      PROA  
ATOM   3988  CA  PRO P 251     -41.578  50.555  43.427  0.00  0.00      PROA  
ATOM   3989  HA  PRO P 251     -41.789  49.739  44.102  0.00  0.00      PROA  
ATOM   3990  CB  PRO P 251     -42.357  51.803  43.901  0.00  0.00      PROA  
ATOM   3991  HB1 PRO P 251     -43.354  51.424  44.211  0.00  0.00      PROA  
ATOM   3992  HB2 PRO P 251     -42.405  52.532  43.064  0.00  0.00      PROA  
ATOM   3993  CG  PRO P 251     -41.484  52.299  45.015  0.00  0.00      PROA  
ATOM   3994  HG1 PRO P 251     -41.559  53.369  45.303  0.00  0.00      PROA  
ATOM   3995  HG2 PRO P 251     -41.709  51.722  45.937  0.00  0.00      PROA  
ATOM   3996  C   PRO P 251     -42.097  50.014  42.123  0.00  0.00      PROA  
ATOM   3997  O   PRO P 251     -41.642  50.448  41.057  0.00  0.00      PROA  
ATOM   3998  N   GLY P 252     -42.983  48.973  42.197  0.00  0.00      PROA  
ATOM   3999  HN  GLY P 252     -43.279  48.673  43.101  0.00  0.00      PROA  
ATOM   4000  CA  GLY P 252     -43.704  48.363  41.018  0.00  0.00      PROA  
ATOM   4001  HA1 GLY P 252     -44.592  48.909  40.733  0.00  0.00      PROA  
ATOM   4002  HA2 GLY P 252     -44.054  47.383  41.306  0.00  0.00      PROA  
ATOM   4003  C   GLY P 252     -42.945  48.227  39.797  0.00  0.00      PROA  
ATOM   4004  O   GLY P 252     -41.821  47.812  39.747  0.00  0.00      PROA  
ATOM   4005  N   ASP P 253     -43.593  48.559  38.664  0.00  0.00      PROA  
ATOM   4006  HN  ASP P 253     -44.502  48.969  38.678  0.00  0.00      PROA  
ATOM   4007  CA  ASP P 253     -43.127  48.248  37.342  0.00  0.00      PROA  
ATOM   4008  HA  ASP P 253     -42.786  47.223  37.331  0.00  0.00      PROA  
ATOM   4009  CB  ASP P 253     -44.149  48.261  36.214  0.00  0.00      PROA  
ATOM   4010  HB1 ASP P 253     -43.774  47.956  35.214  0.00  0.00      PROA  
ATOM   4011  HB2 ASP P 253     -44.511  49.306  36.107  0.00  0.00      PROA  
ATOM   4012  CG  ASP P 253     -45.341  47.381  36.530  0.00  0.00      PROA  
ATOM   4013  OD1 ASP P 253     -45.272  46.492  37.355  0.00  0.00      PROA  
ATOM   4014  OD2 ASP P 253     -46.405  47.610  35.922  0.00  0.00      PROA  
ATOM   4015  C   ASP P 253     -41.940  49.094  36.935  0.00  0.00      PROA  
ATOM   4016  O   ASP P 253     -41.989  50.311  36.917  0.00  0.00      PROA  
ATOM   4017  N   SER P 254     -40.775  48.538  36.596  0.00  0.00      PROA  
ATOM   4018  HN  SER P 254     -40.553  47.567  36.647  0.00  0.00      PROA  
ATOM   4019  CA  SER P 254     -39.590  49.426  36.460  0.00  0.00      PROA  
ATOM   4020  HA  SER P 254     -39.766  50.362  35.951  0.00  0.00      PROA  
ATOM   4021  CB  SER P 254     -38.813  49.698  37.805  0.00  0.00      PROA  
ATOM   4022  HB1 SER P 254     -38.750  48.775  38.419  0.00  0.00      PROA  
ATOM   4023  HB2 SER P 254     -39.503  50.372  38.355  0.00  0.00      PROA  
ATOM   4024  OG  SER P 254     -37.595  50.324  37.458  0.00  0.00      PROA  
ATOM   4025  HG1 SER P 254     -37.802  51.261  37.425  0.00  0.00      PROA  
ATOM   4026  C   SER P 254     -38.789  48.512  35.597  0.00  0.00      PROA  
ATOM   4027  O   SER P 254     -38.969  47.311  35.613  0.00  0.00      PROA  
ATOM   4028  N   SER P 255     -37.789  49.066  34.923  0.00  0.00      PROA  
ATOM   4029  HN  SER P 255     -37.830  50.062  34.895  0.00  0.00      PROA  
ATOM   4030  CA  SER P 255     -36.744  48.414  34.042  0.00  0.00      PROA  
ATOM   4031  HA  SER P 255     -36.876  47.343  34.080  0.00  0.00      PROA  
ATOM   4032  CB  SER P 255     -36.848  48.811  32.600  0.00  0.00      PROA  
ATOM   4033  HB1 SER P 255     -36.139  48.198  32.002  0.00  0.00      PROA  
ATOM   4034  HB2 SER P 255     -36.544  49.873  32.482  0.00  0.00      PROA  
ATOM   4035  OG  SER P 255     -38.194  48.688  32.141  0.00  0.00      PROA  
ATOM   4036  HG1 SER P 255     -38.336  47.774  31.885  0.00  0.00      PROA  
ATOM   4037  C   SER P 255     -35.349  48.779  34.513  0.00  0.00      PROA  
ATOM   4038  O   SER P 255     -34.363  48.317  33.945  0.00  0.00      PROA  
ATOM   4039  N   SER P 256     -35.233  49.637  35.555  0.00  0.00      PROA  
ATOM   4040  HN  SER P 256     -35.980  50.056  36.064  0.00  0.00      PROA  
ATOM   4041  CA  SER P 256     -33.996  49.939  36.267  0.00  0.00      PROA  
ATOM   4042  HA  SER P 256     -33.358  50.571  35.668  0.00  0.00      PROA  
ATOM   4043  CB  SER P 256     -34.386  50.753  37.550  0.00  0.00      PROA  
ATOM   4044  HB1 SER P 256     -35.003  50.061  38.163  0.00  0.00      PROA  
ATOM   4045  HB2 SER P 256     -35.032  51.589  37.207  0.00  0.00      PROA  
ATOM   4046  OG  SER P 256     -33.225  51.378  38.053  0.00  0.00      PROA  
ATOM   4047  HG1 SER P 256     -33.204  52.066  37.384  0.00  0.00      PROA  
ATOM   4048  C   SER P 256     -33.185  48.725  36.700  0.00  0.00      PROA  
ATOM   4049  O   SER P 256     -33.733  47.665  36.941  0.00  0.00      PROA  
ATOM   4050  N   GLY P 257     -31.788  48.879  36.729  0.00  0.00      PROA  
ATOM   4051  HN  GLY P 257     -31.282  49.661  36.373  0.00  0.00      PROA  
ATOM   4052  CA  GLY P 257     -30.879  47.907  37.244  0.00  0.00      PROA  
ATOM   4053  HA1 GLY P 257     -31.230  47.617  38.223  0.00  0.00      PROA  
ATOM   4054  HA2 GLY P 257     -29.884  48.317  37.339  0.00  0.00      PROA  
ATOM   4055  C   GLY P 257     -30.785  46.678  36.384  0.00  0.00      PROA  
ATOM   4056  O   GLY P 257     -31.450  46.563  35.332  0.00  0.00      PROA  
ATOM   4057  N   TRP P 258     -29.906  45.730  36.742  0.00  0.00      PROA  
ATOM   4058  HN  TRP P 258     -29.186  46.006  37.373  0.00  0.00      PROA  
ATOM   4059  CA  TRP P 258     -29.883  44.405  36.324  0.00  0.00      PROA  
ATOM   4060  HA  TRP P 258     -30.849  44.122  35.930  0.00  0.00      PROA  
ATOM   4061  CB  TRP P 258     -28.840  44.520  35.212  0.00  0.00      PROA  
ATOM   4062  HB1 TRP P 258     -27.928  44.973  35.658  0.00  0.00      PROA  
ATOM   4063  HB2 TRP P 258     -29.252  45.164  34.406  0.00  0.00      PROA  
ATOM   4064  CG  TRP P 258     -28.459  43.219  34.519  0.00  0.00      PROA  
ATOM   4065  CD1 TRP P 258     -27.278  42.600  34.629  0.00  0.00      PROA  
ATOM   4066  HD1 TRP P 258     -26.487  43.049  35.212  0.00  0.00      PROA  
ATOM   4067  NE1 TRP P 258     -27.257  41.485  33.804  0.00  0.00      PROA  
ATOM   4068  HE1 TRP P 258     -26.541  40.823  33.786  0.00  0.00      PROA  
ATOM   4069  CE2 TRP P 258     -28.493  41.435  33.174  0.00  0.00      PROA  
ATOM   4070  CD2 TRP P 258     -29.236  42.543  33.558  0.00  0.00      PROA  
ATOM   4071  CE3 TRP P 258     -30.507  42.805  33.005  0.00  0.00      PROA  
ATOM   4072  HE3 TRP P 258     -31.030  43.704  33.296  0.00  0.00      PROA  
ATOM   4073  CZ3 TRP P 258     -31.064  41.886  32.137  0.00  0.00      PROA  
ATOM   4074  HZ3 TRP P 258     -32.097  41.985  31.836  0.00  0.00      PROA  
ATOM   4075  CZ2 TRP P 258     -29.018  40.506  32.259  0.00  0.00      PROA  
ATOM   4076  HZ2 TRP P 258     -28.420  39.685  31.890  0.00  0.00      PROA  
ATOM   4077  CH2 TRP P 258     -30.335  40.763  31.750  0.00  0.00      PROA  
ATOM   4078  HH2 TRP P 258     -30.736  40.157  30.951  0.00  0.00      PROA  
ATOM   4079  C   TRP P 258     -29.539  43.520  37.436  0.00  0.00      PROA  
ATOM   4080  O   TRP P 258     -28.551  43.706  38.184  0.00  0.00      PROA  
ATOM   4081  N   THR P 259     -30.374  42.469  37.738  0.00  0.00      PROA  
ATOM   4082  HN  THR P 259     -31.204  42.396  37.190  0.00  0.00      PROA  
ATOM   4083  CA  THR P 259     -30.238  41.514  38.865  0.00  0.00      PROA  
ATOM   4084  HA  THR P 259     -29.377  41.871  39.410  0.00  0.00      PROA  
ATOM   4085  CB  THR P 259     -31.389  41.496  39.844  0.00  0.00      PROA  
ATOM   4086  HB  THR P 259     -31.170  40.953  40.788  0.00  0.00      PROA  
ATOM   4087  OG1 THR P 259     -32.533  40.976  39.217  0.00  0.00      PROA  
ATOM   4088  HG1 THR P 259     -32.227  40.203  38.737  0.00  0.00      PROA  
ATOM   4089  CG2 THR P 259     -31.708  42.970  40.239  0.00  0.00      PROA  
ATOM   4090 HG21 THR P 259     -30.945  43.548  40.803  0.00  0.00      PROA  
ATOM   4091 HG22 THR P 259     -32.656  43.066  40.812  0.00  0.00      PROA  
ATOM   4092 HG23 THR P 259     -32.012  43.514  39.320  0.00  0.00      PROA  
ATOM   4093  C   THR P 259     -29.777  40.123  38.562  0.00  0.00      PROA  
ATOM   4094  O   THR P 259     -29.650  39.185  39.430  0.00  0.00      PROA  
ATOM   4095  N   ALA P 260     -29.393  39.917  37.270  0.00  0.00      PROA  
ATOM   4096  HN  ALA P 260     -29.484  40.637  36.586  0.00  0.00      PROA  
ATOM   4097  CA  ALA P 260     -28.550  38.852  36.878  0.00  0.00      PROA  
ATOM   4098  HA  ALA P 260     -28.971  38.024  37.429  0.00  0.00      PROA  
ATOM   4099  CB  ALA P 260     -28.710  38.556  35.389  0.00  0.00      PROA  
ATOM   4100  HB1 ALA P 260     -29.776  38.645  35.090  0.00  0.00      PROA  
ATOM   4101  HB2 ALA P 260     -28.313  37.554  35.119  0.00  0.00      PROA  
ATOM   4102  HB3 ALA P 260     -28.171  39.289  34.751  0.00  0.00      PROA  
ATOM   4103  C   ALA P 260     -27.130  38.949  37.384  0.00  0.00      PROA  
ATOM   4104  O   ALA P 260     -26.700  40.052  37.718  0.00  0.00      PROA  
ATOM   4105  N   GLY P 261     -26.399  37.772  37.557  0.00  0.00      PROA  
ATOM   4106  HN  GLY P 261     -26.913  36.944  37.347  0.00  0.00      PROA  
ATOM   4107  CA  GLY P 261     -25.021  37.701  37.985  0.00  0.00      PROA  
ATOM   4108  HA1 GLY P 261     -24.645  36.689  37.947  0.00  0.00      PROA  
ATOM   4109  HA2 GLY P 261     -25.121  38.126  38.973  0.00  0.00      PROA  
ATOM   4110  C   GLY P 261     -24.104  38.458  37.042  0.00  0.00      PROA  
ATOM   4111  O   GLY P 261     -24.434  38.985  36.025  0.00  0.00      PROA  
ATOM   4112  N   ALA P 262     -22.832  38.429  37.483  0.00  0.00      PROA  
ATOM   4113  HN  ALA P 262     -22.847  38.084  38.418  0.00  0.00      PROA  
ATOM   4114  CA  ALA P 262     -21.769  39.147  36.881  0.00  0.00      PROA  
ATOM   4115  HA  ALA P 262     -22.114  39.984  36.294  0.00  0.00      PROA  
ATOM   4116  CB  ALA P 262     -20.880  39.758  37.960  0.00  0.00      PROA  
ATOM   4117  HB1 ALA P 262     -20.571  38.970  38.679  0.00  0.00      PROA  
ATOM   4118  HB2 ALA P 262     -21.495  40.495  38.520  0.00  0.00      PROA  
ATOM   4119  HB3 ALA P 262     -20.017  40.316  37.535  0.00  0.00      PROA  
ATOM   4120  C   ALA P 262     -20.913  38.239  36.101  0.00  0.00      PROA  
ATOM   4121  O   ALA P 262     -19.975  38.629  35.441  0.00  0.00      PROA  
ATOM   4122  N   ALA P 263     -21.215  36.928  36.131  0.00  0.00      PROA  
ATOM   4123  HN  ALA P 263     -21.908  36.594  36.765  0.00  0.00      PROA  
ATOM   4124  CA  ALA P 263     -20.441  35.965  35.513  0.00  0.00      PROA  
ATOM   4125  HA  ALA P 263     -19.468  35.827  35.961  0.00  0.00      PROA  
ATOM   4126  CB  ALA P 263     -21.111  34.573  35.669  0.00  0.00      PROA  
ATOM   4127  HB1 ALA P 263     -20.509  33.873  35.052  0.00  0.00      PROA  
ATOM   4128  HB2 ALA P 263     -22.149  34.567  35.273  0.00  0.00      PROA  
ATOM   4129  HB3 ALA P 263     -21.180  34.270  36.736  0.00  0.00      PROA  
ATOM   4130  C   ALA P 263     -20.109  36.091  33.983  0.00  0.00      PROA  
ATOM   4131  O   ALA P 263     -20.834  36.801  33.248  0.00  0.00      PROA  
ATOM   4132  N   ALA P 264     -18.973  35.515  33.582  0.00  0.00      PROA  
ATOM   4133  HN  ALA P 264     -18.523  34.859  34.182  0.00  0.00      PROA  
ATOM   4134  CA  ALA P 264     -18.264  35.597  32.259  0.00  0.00      PROA  
ATOM   4135  HA  ALA P 264     -18.964  35.908  31.497  0.00  0.00      PROA  
ATOM   4136  CB  ALA P 264     -17.088  36.516  32.376  0.00  0.00      PROA  
ATOM   4137  HB1 ALA P 264     -16.731  36.726  31.345  0.00  0.00      PROA  
ATOM   4138  HB2 ALA P 264     -16.216  36.166  32.968  0.00  0.00      PROA  
ATOM   4139  HB3 ALA P 264     -17.512  37.476  32.742  0.00  0.00      PROA  
ATOM   4140  C   ALA P 264     -17.818  34.199  31.886  0.00  0.00      PROA  
ATOM   4141  O   ALA P 264     -17.238  33.424  32.659  0.00  0.00      PROA  
ATOM   4142  N   TYR P 265     -18.072  33.797  30.666  0.00  0.00      PROA  
ATOM   4143  HN  TYR P 265     -18.402  34.293  29.866  0.00  0.00      PROA  
ATOM   4144  CA  TYR P 265     -17.734  32.394  30.375  0.00  0.00      PROA  
ATOM   4145  HA  TYR P 265     -16.811  32.165  30.888  0.00  0.00      PROA  
ATOM   4146  CB  TYR P 265     -18.965  31.418  30.840  0.00  0.00      PROA  
ATOM   4147  HB1 TYR P 265     -19.230  31.591  31.905  0.00  0.00      PROA  
ATOM   4148  HB2 TYR P 265     -18.652  30.354  30.914  0.00  0.00      PROA  
ATOM   4149  CG  TYR P 265     -20.174  31.628  30.003  0.00  0.00      PROA  
ATOM   4150  CD1 TYR P 265     -21.260  32.428  30.367  0.00  0.00      PROA  
ATOM   4151  HD1 TYR P 265     -21.098  33.046  31.238  0.00  0.00      PROA  
ATOM   4152  CE1 TYR P 265     -22.520  32.236  29.906  0.00  0.00      PROA  
ATOM   4153  HE1 TYR P 265     -23.399  32.754  30.261  0.00  0.00      PROA  
ATOM   4154  CZ  TYR P 265     -22.684  31.332  28.848  0.00  0.00      PROA  
ATOM   4155  OH  TYR P 265     -23.920  31.144  28.244  0.00  0.00      PROA  
ATOM   4156  HH  TYR P 265     -24.501  31.863  28.503  0.00  0.00      PROA  
ATOM   4157  CD2 TYR P 265     -20.397  30.738  28.921  0.00  0.00      PROA  
ATOM   4158  HD2 TYR P 265     -19.595  30.096  28.589  0.00  0.00      PROA  
ATOM   4159  CE2 TYR P 265     -21.618  30.563  28.347  0.00  0.00      PROA  
ATOM   4160  HE2 TYR P 265     -21.797  29.878  27.531  0.00  0.00      PROA  
ATOM   4161  C   TYR P 265     -17.392  32.345  28.865  0.00  0.00      PROA  
ATOM   4162  O   TYR P 265     -17.640  33.293  28.169  0.00  0.00      PROA  
ATOM   4163  N   TYR P 266     -16.702  31.272  28.464  0.00  0.00      PROA  
ATOM   4164  HN  TYR P 266     -16.417  30.585  29.128  0.00  0.00      PROA  
ATOM   4165  CA  TYR P 266     -15.872  31.121  27.332  0.00  0.00      PROA  
ATOM   4166  HA  TYR P 266     -16.132  31.931  26.666  0.00  0.00      PROA  
ATOM   4167  CB  TYR P 266     -14.381  30.989  27.682  0.00  0.00      PROA  
ATOM   4168  HB1 TYR P 266     -13.718  31.012  26.790  0.00  0.00      PROA  
ATOM   4169  HB2 TYR P 266     -14.243  30.107  28.343  0.00  0.00      PROA  
ATOM   4170  CG  TYR P 266     -13.971  32.101  28.617  0.00  0.00      PROA  
ATOM   4171  CD1 TYR P 266     -13.559  33.360  28.181  0.00  0.00      PROA  
ATOM   4172  HD1 TYR P 266     -13.480  33.474  27.110  0.00  0.00      PROA  
ATOM   4173  CE1 TYR P 266     -13.213  34.389  29.093  0.00  0.00      PROA  
ATOM   4174  HE1 TYR P 266     -13.065  35.419  28.806  0.00  0.00      PROA  
ATOM   4175  CZ  TYR P 266     -13.193  34.040  30.433  0.00  0.00      PROA  
ATOM   4176  OH  TYR P 266     -12.723  35.042  31.355  0.00  0.00      PROA  
ATOM   4177  HH  TYR P 266     -12.513  35.748  30.739  0.00  0.00      PROA  
ATOM   4178  CD2 TYR P 266     -13.870  31.751  30.005  0.00  0.00      PROA  
ATOM   4179  HD2 TYR P 266     -14.218  30.853  30.495  0.00  0.00      PROA  
ATOM   4180  CE2 TYR P 266     -13.439  32.735  30.921  0.00  0.00      PROA  
ATOM   4181  HE2 TYR P 266     -13.231  32.507  31.956  0.00  0.00      PROA  
ATOM   4182  C   TYR P 266     -16.205  29.846  26.624  0.00  0.00      PROA  
ATOM   4183  O   TYR P 266     -16.431  28.848  27.390  0.00  0.00      PROA  
ATOM   4184  N   VAL P 267     -16.343  29.863  25.225  0.00  0.00      PROA  
ATOM   4185  HN  VAL P 267     -16.479  30.714  24.725  0.00  0.00      PROA  
ATOM   4186  CA  VAL P 267     -16.613  28.658  24.438  0.00  0.00      PROA  
ATOM   4187  HA  VAL P 267     -16.454  27.778  25.044  0.00  0.00      PROA  
ATOM   4188  CB  VAL P 267     -18.127  28.564  24.040  0.00  0.00      PROA  
ATOM   4189  HB  VAL P 267     -18.251  29.447  23.378  0.00  0.00      PROA  
ATOM   4190  CG1 VAL P 267     -18.272  27.361  22.989  0.00  0.00      PROA  
ATOM   4191 HG11 VAL P 267     -19.323  27.160  22.690  0.00  0.00      PROA  
ATOM   4192 HG12 VAL P 267     -18.006  26.326  23.296  0.00  0.00      PROA  
ATOM   4193 HG13 VAL P 267     -17.784  27.436  21.994  0.00  0.00      PROA  
ATOM   4194  CG2 VAL P 267     -18.948  28.490  25.245  0.00  0.00      PROA  
ATOM   4195 HG21 VAL P 267     -18.749  27.454  25.595  0.00  0.00      PROA  
ATOM   4196 HG22 VAL P 267     -20.029  28.506  24.991  0.00  0.00      PROA  
ATOM   4197 HG23 VAL P 267     -18.683  29.304  25.953  0.00  0.00      PROA  
ATOM   4198  C   VAL P 267     -15.582  28.541  23.320  0.00  0.00      PROA  
ATOM   4199  O   VAL P 267     -15.553  29.407  22.451  0.00  0.00      PROA  
ATOM   4200  N   GLY P 268     -14.688  27.495  23.295  0.00  0.00      PROA  
ATOM   4201  HN  GLY P 268     -14.727  26.786  23.995  0.00  0.00      PROA  
ATOM   4202  CA  GLY P 268     -13.832  27.361  22.147  0.00  0.00      PROA  
ATOM   4203  HA1 GLY P 268     -12.788  27.388  22.422  0.00  0.00      PROA  
ATOM   4204  HA2 GLY P 268     -14.111  27.976  21.304  0.00  0.00      PROA  
ATOM   4205  C   GLY P 268     -13.990  25.972  21.626  0.00  0.00      PROA  
ATOM   4206  O   GLY P 268     -14.409  25.063  22.332  0.00  0.00      PROA  
ATOM   4207  N   TYR P 269     -13.610  25.776  20.366  0.00  0.00      PROA  
ATOM   4208  HN  TYR P 269     -13.363  26.548  19.785  0.00  0.00      PROA  
ATOM   4209  CA  TYR P 269     -13.843  24.509  19.648  0.00  0.00      PROA  
ATOM   4210  HA  TYR P 269     -14.342  23.875  20.366  0.00  0.00      PROA  
ATOM   4211  CB  TYR P 269     -14.675  24.648  18.321  0.00  0.00      PROA  
ATOM   4212  HB1 TYR P 269     -14.712  23.634  17.867  0.00  0.00      PROA  
ATOM   4213  HB2 TYR P 269     -14.208  25.369  17.617  0.00  0.00      PROA  
ATOM   4214  CG  TYR P 269     -15.960  25.149  18.735  0.00  0.00      PROA  
ATOM   4215  CD1 TYR P 269     -16.909  24.172  19.201  0.00  0.00      PROA  
ATOM   4216  HD1 TYR P 269     -16.524  23.166  19.292  0.00  0.00      PROA  
ATOM   4217  CE1 TYR P 269     -18.234  24.611  19.535  0.00  0.00      PROA  
ATOM   4218  HE1 TYR P 269     -18.912  23.890  19.967  0.00  0.00      PROA  
ATOM   4219  CZ  TYR P 269     -18.547  25.956  19.547  0.00  0.00      PROA  
ATOM   4220  OH  TYR P 269     -19.872  26.281  20.001  0.00  0.00      PROA  
ATOM   4221  HH  TYR P 269     -20.549  25.613  19.874  0.00  0.00      PROA  
ATOM   4222  CD2 TYR P 269     -16.394  26.491  18.639  0.00  0.00      PROA  
ATOM   4223  HD2 TYR P 269     -15.647  27.173  18.261  0.00  0.00      PROA  
ATOM   4224  CE2 TYR P 269     -17.626  26.941  19.135  0.00  0.00      PROA  
ATOM   4225  HE2 TYR P 269     -17.923  27.979  19.143  0.00  0.00      PROA  
ATOM   4226  C   TYR P 269     -12.489  23.824  19.363  0.00  0.00      PROA  
ATOM   4227  O   TYR P 269     -11.549  24.466  18.901  0.00  0.00      PROA  
ATOM   4228  N   LEU P 270     -12.376  22.561  19.634  0.00  0.00      PROA  
ATOM   4229  HN  LEU P 270     -13.186  22.038  19.888  0.00  0.00      PROA  
ATOM   4230  CA  LEU P 270     -11.095  21.851  19.463  0.00  0.00      PROA  
ATOM   4231  HA  LEU P 270     -10.307  22.523  19.770  0.00  0.00      PROA  
ATOM   4232  CB  LEU P 270     -11.049  20.555  20.220  0.00  0.00      PROA  
ATOM   4233  HB1 LEU P 270      -9.975  20.272  20.195  0.00  0.00      PROA  
ATOM   4234  HB2 LEU P 270     -11.488  19.722  19.629  0.00  0.00      PROA  
ATOM   4235  CG  LEU P 270     -11.552  20.627  21.687  0.00  0.00      PROA  
ATOM   4236  HG  LEU P 270     -12.630  20.899  21.698  0.00  0.00      PROA  
ATOM   4237  CD1 LEU P 270     -11.588  19.193  22.208  0.00  0.00      PROA  
ATOM   4238 HD11 LEU P 270     -12.327  18.609  21.618  0.00  0.00      PROA  
ATOM   4239 HD12 LEU P 270     -12.001  19.266  23.236  0.00  0.00      PROA  
ATOM   4240 HD13 LEU P 270     -10.626  18.637  22.182  0.00  0.00      PROA  
ATOM   4241  CD2 LEU P 270     -10.637  21.532  22.519  0.00  0.00      PROA  
ATOM   4242 HD21 LEU P 270      -9.587  21.200  22.371  0.00  0.00      PROA  
ATOM   4243 HD22 LEU P 270     -10.869  21.407  23.599  0.00  0.00      PROA  
ATOM   4244 HD23 LEU P 270     -10.768  22.582  22.182  0.00  0.00      PROA  
ATOM   4245  C   LEU P 270     -10.898  21.616  18.011  0.00  0.00      PROA  
ATOM   4246  O   LEU P 270     -11.822  21.252  17.282  0.00  0.00      PROA  
ATOM   4247  N   GLN P 271      -9.691  21.855  17.440  0.00  0.00      PROA  
ATOM   4248  HN  GLN P 271      -8.943  22.089  18.056  0.00  0.00      PROA  
ATOM   4249  CA  GLN P 271      -9.296  21.546  16.068  0.00  0.00      PROA  
ATOM   4250  HA  GLN P 271     -10.179  21.182  15.563  0.00  0.00      PROA  
ATOM   4251  CB  GLN P 271      -8.701  22.771  15.519  0.00  0.00      PROA  
ATOM   4252  HB1 GLN P 271      -8.550  22.650  14.425  0.00  0.00      PROA  
ATOM   4253  HB2 GLN P 271      -7.772  22.974  16.094  0.00  0.00      PROA  
ATOM   4254  CG  GLN P 271      -9.608  24.114  15.651  0.00  0.00      PROA  
ATOM   4255  HG1 GLN P 271      -9.070  24.867  15.037  0.00  0.00      PROA  
ATOM   4256  HG2 GLN P 271      -9.629  24.396  16.726  0.00  0.00      PROA  
ATOM   4257  CD  GLN P 271     -11.057  24.042  15.028  0.00  0.00      PROA  
ATOM   4258  OE1 GLN P 271     -11.300  23.060  14.320  0.00  0.00      PROA  
ATOM   4259  NE2 GLN P 271     -11.809  25.131  15.226  0.00  0.00      PROA  
ATOM   4260 HE21 GLN P 271     -11.447  25.791  15.884  0.00  0.00      PROA  
ATOM   4261 HE22 GLN P 271     -12.599  25.312  14.640  0.00  0.00      PROA  
ATOM   4262  C   GLN P 271      -8.286  20.390  16.161  0.00  0.00      PROA  
ATOM   4263  O   GLN P 271      -7.689  20.113  17.220  0.00  0.00      PROA  
ATOM   4264  N   PRO P 272      -7.992  19.642  15.051  0.00  0.00      PROA  
ATOM   4265  CD  PRO P 272      -8.933  19.496  13.983  0.00  0.00      PROA  
ATOM   4266  HD1 PRO P 272      -8.767  20.298  13.232  0.00  0.00      PROA  
ATOM   4267  HD2 PRO P 272      -9.979  19.519  14.356  0.00  0.00      PROA  
ATOM   4268  CA  PRO P 272      -6.899  18.664  14.986  0.00  0.00      PROA  
ATOM   4269  HA  PRO P 272      -6.988  17.864  15.706  0.00  0.00      PROA  
ATOM   4270  CB  PRO P 272      -7.004  18.064  13.528  0.00  0.00      PROA  
ATOM   4271  HB1 PRO P 272      -6.691  17.001  13.451  0.00  0.00      PROA  
ATOM   4272  HB2 PRO P 272      -6.455  18.693  12.794  0.00  0.00      PROA  
ATOM   4273  CG  PRO P 272      -8.482  18.237  13.307  0.00  0.00      PROA  
ATOM   4274  HG1 PRO P 272      -8.723  18.273  12.223  0.00  0.00      PROA  
ATOM   4275  HG2 PRO P 272      -9.015  17.399  13.804  0.00  0.00      PROA  
ATOM   4276  C   PRO P 272      -5.518  19.342  15.127  0.00  0.00      PROA  
ATOM   4277  O   PRO P 272      -5.024  20.058  14.229  0.00  0.00      PROA  
ATOM   4278  N   ARG P 273      -4.755  19.085  16.201  0.00  0.00      PROA  
ATOM   4279  HN  ARG P 273      -5.052  18.400  16.862  0.00  0.00      PROA  
ATOM   4280  CA  ARG P 273      -3.498  19.729  16.570  0.00  0.00      PROA  
ATOM   4281  HA  ARG P 273      -3.066  20.219  15.710  0.00  0.00      PROA  
ATOM   4282  CB  ARG P 273      -3.525  20.709  17.705  0.00  0.00      PROA  
ATOM   4283  HB1 ARG P 273      -2.501  21.136  17.752  0.00  0.00      PROA  
ATOM   4284  HB2 ARG P 273      -3.843  20.162  18.619  0.00  0.00      PROA  
ATOM   4285  CG  ARG P 273      -4.528  21.889  17.497  0.00  0.00      PROA  
ATOM   4286  HG1 ARG P 273      -4.501  22.472  18.442  0.00  0.00      PROA  
ATOM   4287  HG2 ARG P 273      -5.557  21.486  17.376  0.00  0.00      PROA  
ATOM   4288  CD  ARG P 273      -4.297  22.737  16.265  0.00  0.00      PROA  
ATOM   4289  HD1 ARG P 273      -5.256  23.283  16.134  0.00  0.00      PROA  
ATOM   4290  HD2 ARG P 273      -4.133  22.043  15.413  0.00  0.00      PROA  
ATOM   4291  NE  ARG P 273      -3.145  23.684  16.501  0.00  0.00      PROA  
ATOM   4292  HE  ARG P 273      -2.632  23.806  17.350  0.00  0.00      PROA  
ATOM   4293  CZ  ARG P 273      -2.947  24.776  15.790  0.00  0.00      PROA  
ATOM   4294  NH1 ARG P 273      -3.687  25.144  14.750  0.00  0.00      PROA  
ATOM   4295 HH11 ARG P 273      -3.385  25.966  14.267  0.00  0.00      PROA  
ATOM   4296 HH12 ARG P 273      -4.013  24.392  14.176  0.00  0.00      PROA  
ATOM   4297  NH2 ARG P 273      -2.196  25.680  16.292  0.00  0.00      PROA  
ATOM   4298 HH21 ARG P 273      -1.669  25.469  17.115  0.00  0.00      PROA  
ATOM   4299 HH22 ARG P 273      -2.397  26.651  16.165  0.00  0.00      PROA  
ATOM   4300  C   ARG P 273      -2.389  18.778  17.005  0.00  0.00      PROA  
ATOM   4301  O   ARG P 273      -2.470  18.057  18.003  0.00  0.00      PROA  
ATOM   4302  N   THR P 274      -1.281  18.748  16.234  0.00  0.00      PROA  
ATOM   4303  HN  THR P 274      -1.274  19.387  15.469  0.00  0.00      PROA  
ATOM   4304  CA  THR P 274      -0.033  18.193  16.749  0.00  0.00      PROA  
ATOM   4305  HA  THR P 274      -0.273  17.225  17.164  0.00  0.00      PROA  
ATOM   4306  CB  THR P 274       1.144  18.078  15.731  0.00  0.00      PROA  
ATOM   4307  HB  THR P 274       1.487  19.117  15.541  0.00  0.00      PROA  
ATOM   4308  OG1 THR P 274       0.744  17.702  14.410  0.00  0.00      PROA  
ATOM   4309  HG1 THR P 274       0.783  16.757  14.244  0.00  0.00      PROA  
ATOM   4310  CG2 THR P 274       2.228  17.058  16.034  0.00  0.00      PROA  
ATOM   4311 HG21 THR P 274       2.747  17.338  16.975  0.00  0.00      PROA  
ATOM   4312 HG22 THR P 274       2.984  16.939  15.229  0.00  0.00      PROA  
ATOM   4313 HG23 THR P 274       1.747  16.092  16.298  0.00  0.00      PROA  
ATOM   4314  C   THR P 274       0.495  18.922  17.947  0.00  0.00      PROA  
ATOM   4315  O   THR P 274       0.560  20.171  17.844  0.00  0.00      PROA  
ATOM   4316  N   PHE P 275       0.880  18.206  18.944  0.00  0.00      PROA  
ATOM   4317  HN  PHE P 275       0.857  17.209  18.923  0.00  0.00      PROA  
ATOM   4318  CA  PHE P 275       1.186  18.671  20.246  0.00  0.00      PROA  
ATOM   4319  HA  PHE P 275       1.583  19.674  20.201  0.00  0.00      PROA  
ATOM   4320  CB  PHE P 275      -0.114  18.673  21.183  0.00  0.00      PROA  
ATOM   4321  HB1 PHE P 275      -0.028  18.192  22.181  0.00  0.00      PROA  
ATOM   4322  HB2 PHE P 275      -0.927  18.069  20.725  0.00  0.00      PROA  
ATOM   4323  CG  PHE P 275      -0.577  20.066  21.491  0.00  0.00      PROA  
ATOM   4324  CD1 PHE P 275      -1.577  20.634  20.752  0.00  0.00      PROA  
ATOM   4325  HD1 PHE P 275      -1.942  19.996  19.960  0.00  0.00      PROA  
ATOM   4326  CE1 PHE P 275      -2.107  21.826  21.071  0.00  0.00      PROA  
ATOM   4327  HE1 PHE P 275      -2.846  22.261  20.414  0.00  0.00      PROA  
ATOM   4328  CZ  PHE P 275      -1.704  22.563  22.192  0.00  0.00      PROA  
ATOM   4329  HZ  PHE P 275      -2.135  23.531  22.402  0.00  0.00      PROA  
ATOM   4330  CD2 PHE P 275      -0.049  20.802  22.591  0.00  0.00      PROA  
ATOM   4331  HD2 PHE P 275       0.772  20.455  23.200  0.00  0.00      PROA  
ATOM   4332  CE2 PHE P 275      -0.623  22.028  22.917  0.00  0.00      PROA  
ATOM   4333  HE2 PHE P 275      -0.182  22.648  23.683  0.00  0.00      PROA  
ATOM   4334  C   PHE P 275       2.192  17.756  21.004  0.00  0.00      PROA  
ATOM   4335  O   PHE P 275       2.115  16.530  20.905  0.00  0.00      PROA  
ATOM   4336  N   LEU P 276       3.123  18.469  21.683  0.00  0.00      PROA  
ATOM   4337  HN  LEU P 276       3.054  19.463  21.707  0.00  0.00      PROA  
ATOM   4338  CA  LEU P 276       4.128  17.912  22.484  0.00  0.00      PROA  
ATOM   4339  HA  LEU P 276       4.138  16.839  22.362  0.00  0.00      PROA  
ATOM   4340  CB  LEU P 276       5.558  18.430  22.116  0.00  0.00      PROA  
ATOM   4341  HB1 LEU P 276       5.452  19.518  22.316  0.00  0.00      PROA  
ATOM   4342  HB2 LEU P 276       5.625  18.332  21.011  0.00  0.00      PROA  
ATOM   4343  CG  LEU P 276       6.711  17.759  22.933  0.00  0.00      PROA  
ATOM   4344  HG  LEU P 276       6.386  17.921  23.983  0.00  0.00      PROA  
ATOM   4345  CD1 LEU P 276       6.923  16.280  22.679  0.00  0.00      PROA  
ATOM   4346 HD11 LEU P 276       7.676  15.844  23.370  0.00  0.00      PROA  
ATOM   4347 HD12 LEU P 276       7.358  16.258  21.657  0.00  0.00      PROA  
ATOM   4348 HD13 LEU P 276       6.000  15.686  22.852  0.00  0.00      PROA  
ATOM   4349  CD2 LEU P 276       7.971  18.558  22.678  0.00  0.00      PROA  
ATOM   4350 HD21 LEU P 276       8.773  18.341  23.416  0.00  0.00      PROA  
ATOM   4351 HD22 LEU P 276       7.830  19.658  22.733  0.00  0.00      PROA  
ATOM   4352 HD23 LEU P 276       8.332  18.442  21.634  0.00  0.00      PROA  
ATOM   4353  C   LEU P 276       3.822  18.083  23.948  0.00  0.00      PROA  
ATOM   4354  O   LEU P 276       3.762  19.248  24.353  0.00  0.00      PROA  
ATOM   4355  N   LEU P 277       3.632  16.995  24.705  0.00  0.00      PROA  
ATOM   4356  HN  LEU P 277       3.645  16.047  24.399  0.00  0.00      PROA  
ATOM   4357  CA  LEU P 277       3.176  16.997  26.080  0.00  0.00      PROA  
ATOM   4358  HA  LEU P 277       2.903  17.954  26.500  0.00  0.00      PROA  
ATOM   4359  CB  LEU P 277       1.888  15.979  26.012  0.00  0.00      PROA  
ATOM   4360  HB1 LEU P 277       1.470  16.013  27.040  0.00  0.00      PROA  
ATOM   4361  HB2 LEU P 277       2.240  14.940  25.831  0.00  0.00      PROA  
ATOM   4362  CG  LEU P 277       0.777  16.276  24.969  0.00  0.00      PROA  
ATOM   4363  HG  LEU P 277       1.182  16.470  23.952  0.00  0.00      PROA  
ATOM   4364  CD1 LEU P 277      -0.247  15.228  24.740  0.00  0.00      PROA  
ATOM   4365 HD11 LEU P 277      -1.056  15.561  24.056  0.00  0.00      PROA  
ATOM   4366 HD12 LEU P 277      -0.569  14.715  25.671  0.00  0.00      PROA  
ATOM   4367 HD13 LEU P 277       0.241  14.327  24.311  0.00  0.00      PROA  
ATOM   4368  CD2 LEU P 277       0.114  17.559  25.271  0.00  0.00      PROA  
ATOM   4369 HD21 LEU P 277       0.735  18.475  25.167  0.00  0.00      PROA  
ATOM   4370 HD22 LEU P 277      -0.279  17.413  26.299  0.00  0.00      PROA  
ATOM   4371 HD23 LEU P 277      -0.761  17.816  24.636  0.00  0.00      PROA  
ATOM   4372  C   LEU P 277       4.231  16.381  27.023  0.00  0.00      PROA  
ATOM   4373  O   LEU P 277       4.631  15.268  26.709  0.00  0.00      PROA  
ATOM   4374  N   LYS P 278       4.609  17.124  28.057  0.00  0.00      PROA  
ATOM   4375  HN  LYS P 278       4.258  18.054  28.138  0.00  0.00      PROA  
ATOM   4376  CA  LYS P 278       5.524  16.655  29.032  0.00  0.00      PROA  
ATOM   4377  HA  LYS P 278       6.099  15.806  28.695  0.00  0.00      PROA  
ATOM   4378  CB  LYS P 278       6.635  17.758  29.174  0.00  0.00      PROA  
ATOM   4379  HB1 LYS P 278       5.956  18.634  29.251  0.00  0.00      PROA  
ATOM   4380  HB2 LYS P 278       7.237  17.772  28.240  0.00  0.00      PROA  
ATOM   4381  CG  LYS P 278       7.558  17.619  30.378  0.00  0.00      PROA  
ATOM   4382  HG1 LYS P 278       8.066  16.632  30.354  0.00  0.00      PROA  
ATOM   4383  HG2 LYS P 278       6.963  17.633  31.316  0.00  0.00      PROA  
ATOM   4384  CD  LYS P 278       8.646  18.641  30.289  0.00  0.00      PROA  
ATOM   4385  HD1 LYS P 278       8.144  19.591  30.006  0.00  0.00      PROA  
ATOM   4386  HD2 LYS P 278       9.439  18.426  29.542  0.00  0.00      PROA  
ATOM   4387  CE  LYS P 278       9.383  18.909  31.634  0.00  0.00      PROA  
ATOM   4388  HE1 LYS P 278       9.983  19.839  31.539  0.00  0.00      PROA  
ATOM   4389  HE2 LYS P 278      10.029  18.042  31.890  0.00  0.00      PROA  
ATOM   4390  NZ  LYS P 278       8.348  19.176  32.616  0.00  0.00      PROA  
ATOM   4391  HZ1 LYS P 278       8.788  19.441  33.520  0.00  0.00      PROA  
ATOM   4392  HZ2 LYS P 278       7.845  18.295  32.845  0.00  0.00      PROA  
ATOM   4393  HZ3 LYS P 278       7.624  19.868  32.336  0.00  0.00      PROA  
ATOM   4394  C   LYS P 278       4.894  16.242  30.363  0.00  0.00      PROA  
ATOM   4395  O   LYS P 278       4.486  17.068  31.148  0.00  0.00      PROA  
ATOM   4396  N   TYR P 279       4.803  14.885  30.652  0.00  0.00      PROA  
ATOM   4397  HN  TYR P 279       5.173  14.272  29.958  0.00  0.00      PROA  
ATOM   4398  CA  TYR P 279       4.365  14.338  31.927  0.00  0.00      PROA  
ATOM   4399  HA  TYR P 279       3.495  14.898  32.239  0.00  0.00      PROA  
ATOM   4400  CB  TYR P 279       3.896  12.871  31.950  0.00  0.00      PROA  
ATOM   4401  HB1 TYR P 279       3.566  12.699  32.997  0.00  0.00      PROA  
ATOM   4402  HB2 TYR P 279       4.726  12.172  31.718  0.00  0.00      PROA  
ATOM   4403  CG  TYR P 279       2.746  12.554  30.912  0.00  0.00      PROA  
ATOM   4404  CD1 TYR P 279       1.448  12.407  31.359  0.00  0.00      PROA  
ATOM   4405  HD1 TYR P 279       1.321  12.637  32.407  0.00  0.00      PROA  
ATOM   4406  CE1 TYR P 279       0.379  12.205  30.462  0.00  0.00      PROA  
ATOM   4407  HE1 TYR P 279      -0.664  12.116  30.728  0.00  0.00      PROA  
ATOM   4408  CZ  TYR P 279       0.673  12.151  29.046  0.00  0.00      PROA  
ATOM   4409  OH  TYR P 279      -0.375  11.979  28.144  0.00  0.00      PROA  
ATOM   4410  HH  TYR P 279      -1.118  11.629  28.641  0.00  0.00      PROA  
ATOM   4411  CD2 TYR P 279       2.992  12.520  29.485  0.00  0.00      PROA  
ATOM   4412  HD2 TYR P 279       3.971  12.844  29.162  0.00  0.00      PROA  
ATOM   4413  CE2 TYR P 279       1.979  12.251  28.610  0.00  0.00      PROA  
ATOM   4414  HE2 TYR P 279       2.171  12.093  27.559  0.00  0.00      PROA  
ATOM   4415  C   TYR P 279       5.371  14.392  33.062  0.00  0.00      PROA  
ATOM   4416  O   TYR P 279       6.494  13.958  32.857  0.00  0.00      PROA  
ATOM   4417  N   ASN P 280       5.050  14.843  34.218  0.00  0.00      PROA  
ATOM   4418  HN  ASN P 280       4.182  15.315  34.354  0.00  0.00      PROA  
ATOM   4419  CA  ASN P 280       5.818  14.837  35.435  0.00  0.00      PROA  
ATOM   4420  HA  ASN P 280       6.866  14.831  35.173  0.00  0.00      PROA  
ATOM   4421  CB  ASN P 280       5.460  16.222  36.270  0.00  0.00      PROA  
ATOM   4422  HB1 ASN P 280       5.181  16.932  35.463  0.00  0.00      PROA  
ATOM   4423  HB2 ASN P 280       6.388  16.504  36.812  0.00  0.00      PROA  
ATOM   4424  CG  ASN P 280       4.309  16.250  37.254  0.00  0.00      PROA  
ATOM   4425  OD1 ASN P 280       3.520  15.340  37.361  0.00  0.00      PROA  
ATOM   4426  ND2 ASN P 280       4.301  17.314  38.066  0.00  0.00      PROA  
ATOM   4427 HD21 ASN P 280       5.111  17.897  38.006  0.00  0.00      PROA  
ATOM   4428 HD22 ASN P 280       3.586  17.467  38.748  0.00  0.00      PROA  
ATOM   4429  C   ASN P 280       5.703  13.529  36.175  0.00  0.00      PROA  
ATOM   4430  O   ASN P 280       5.028  12.574  35.792  0.00  0.00      PROA  
ATOM   4431  N   GLU P 281       6.416  13.390  37.345  0.00  0.00      PROA  
ATOM   4432  HN  GLU P 281       7.013  14.154  37.579  0.00  0.00      PROA  
ATOM   4433  CA  GLU P 281       6.466  12.180  38.107  0.00  0.00      PROA  
ATOM   4434  HA  GLU P 281       6.768  11.366  37.465  0.00  0.00      PROA  
ATOM   4435  CB  GLU P 281       7.442  12.544  39.250  0.00  0.00      PROA  
ATOM   4436  HB1 GLU P 281       7.347  13.579  39.644  0.00  0.00      PROA  
ATOM   4437  HB2 GLU P 281       8.412  12.531  38.710  0.00  0.00      PROA  
ATOM   4438  CG  GLU P 281       7.319  11.532  40.523  0.00  0.00      PROA  
ATOM   4439  HG1 GLU P 281       7.576  10.532  40.113  0.00  0.00      PROA  
ATOM   4440  HG2 GLU P 281       6.351  11.711  41.039  0.00  0.00      PROA  
ATOM   4441  CD  GLU P 281       8.461  11.819  41.451  0.00  0.00      PROA  
ATOM   4442  OE1 GLU P 281       9.202  10.823  41.896  0.00  0.00      PROA  
ATOM   4443  OE2 GLU P 281       8.703  12.951  41.920  0.00  0.00      PROA  
ATOM   4444  C   GLU P 281       5.144  11.643  38.685  0.00  0.00      PROA  
ATOM   4445  O   GLU P 281       4.852  10.457  38.737  0.00  0.00      PROA  
ATOM   4446  N   ASN P 282       4.238  12.574  38.950  0.00  0.00      PROA  
ATOM   4447  HN  ASN P 282       4.521  13.530  38.981  0.00  0.00      PROA  
ATOM   4448  CA  ASN P 282       3.036  12.227  39.617  0.00  0.00      PROA  
ATOM   4449  HA  ASN P 282       3.127  11.393  40.298  0.00  0.00      PROA  
ATOM   4450  CB  ASN P 282       2.509  13.412  40.457  0.00  0.00      PROA  
ATOM   4451  HB1 ASN P 282       1.520  13.119  40.869  0.00  0.00      PROA  
ATOM   4452  HB2 ASN P 282       2.474  14.274  39.757  0.00  0.00      PROA  
ATOM   4453  CG  ASN P 282       3.408  13.769  41.551  0.00  0.00      PROA  
ATOM   4454  OD1 ASN P 282       4.445  14.382  41.379  0.00  0.00      PROA  
ATOM   4455  ND2 ASN P 282       3.125  13.238  42.774  0.00  0.00      PROA  
ATOM   4456 HD22 ASN P 282       3.517  13.797  43.500  0.00  0.00      PROA  
ATOM   4457  C   ASN P 282       1.948  11.904  38.584  0.00  0.00      PROA  
ATOM   4458  O   ASN P 282       0.833  11.617  38.915  0.00  0.00      PROA  
ATOM   4459  N   GLY P 283       2.202  12.109  37.245  0.00  0.00      PROA  
ATOM   4460  HN  GLY P 283       3.174  12.293  37.121  0.00  0.00      PROA  
ATOM   4461  CA  GLY P 283       1.236  12.077  36.158  0.00  0.00      PROA  
ATOM   4462  HA1 GLY P 283       0.357  11.559  36.511  0.00  0.00      PROA  
ATOM   4463  HA2 GLY P 283       1.777  11.517  35.409  0.00  0.00      PROA  
ATOM   4464  C   GLY P 283       0.813  13.386  35.594  0.00  0.00      PROA  
ATOM   4465  O   GLY P 283      -0.015  13.447  34.663  0.00  0.00      PROA  
ATOM   4466  N   THR P 284       1.316  14.552  36.016  0.00  0.00      PROA  
ATOM   4467  HN  THR P 284       1.932  14.706  36.784  0.00  0.00      PROA  
ATOM   4468  CA  THR P 284       0.692  15.750  35.474  0.00  0.00      PROA  
ATOM   4469  HA  THR P 284      -0.313  15.531  35.144  0.00  0.00      PROA  
ATOM   4470  CB  THR P 284       0.637  16.957  36.401  0.00  0.00      PROA  
ATOM   4471  HB  THR P 284       1.630  17.456  36.417  0.00  0.00      PROA  
ATOM   4472  OG1 THR P 284       0.454  16.427  37.704  0.00  0.00      PROA  
ATOM   4473  HG1 THR P 284      -0.293  15.825  37.673  0.00  0.00      PROA  
ATOM   4474  CG2 THR P 284      -0.472  18.017  36.117  0.00  0.00      PROA  
ATOM   4475 HG21 THR P 284      -0.540  18.285  35.041  0.00  0.00      PROA  
ATOM   4476 HG22 THR P 284      -0.305  18.942  36.710  0.00  0.00      PROA  
ATOM   4477 HG23 THR P 284      -1.496  17.719  36.427  0.00  0.00      PROA  
ATOM   4478  C   THR P 284       1.392  16.327  34.204  0.00  0.00      PROA  
ATOM   4479  O   THR P 284       2.611  16.494  34.191  0.00  0.00      PROA  
ATOM   4480  N   ILE P 285       0.658  16.643  33.097  0.00  0.00      PROA  
ATOM   4481  HN  ILE P 285      -0.326  16.486  33.120  0.00  0.00      PROA  
ATOM   4482  CA  ILE P 285       1.277  17.434  32.001  0.00  0.00      PROA  
ATOM   4483  HA  ILE P 285       2.187  16.949  31.680  0.00  0.00      PROA  
ATOM   4484  CB  ILE P 285       0.397  17.441  30.706  0.00  0.00      PROA  
ATOM   4485  HB  ILE P 285      -0.542  17.983  30.949  0.00  0.00      PROA  
ATOM   4486  CG2 ILE P 285       1.096  18.329  29.621  0.00  0.00      PROA  
ATOM   4487 HG21 ILE P 285       1.111  19.406  29.896  0.00  0.00      PROA  
ATOM   4488 HG22 ILE P 285       0.484  18.317  28.694  0.00  0.00      PROA  
ATOM   4489 HG23 ILE P 285       2.097  17.884  29.437  0.00  0.00      PROA  
ATOM   4490  CG1 ILE P 285       0.178  16.033  30.085  0.00  0.00      PROA  
ATOM   4491 HG11 ILE P 285       0.222  15.298  30.917  0.00  0.00      PROA  
ATOM   4492 HG12 ILE P 285       1.047  15.711  29.473  0.00  0.00      PROA  
ATOM   4493  CD  ILE P 285      -1.124  15.842  29.291  0.00  0.00      PROA  
ATOM   4494  HD1 ILE P 285      -1.922  16.387  29.839  0.00  0.00      PROA  
ATOM   4495  HD2 ILE P 285      -1.372  14.761  29.221  0.00  0.00      PROA  
ATOM   4496  HD3 ILE P 285      -0.919  16.112  28.233  0.00  0.00      PROA  
ATOM   4497  C   ILE P 285       1.540  18.926  32.397  0.00  0.00      PROA  
ATOM   4498  O   ILE P 285       0.633  19.721  32.398  0.00  0.00      PROA  
ATOM   4499  N   THR P 286       2.734  19.232  32.832  0.00  0.00      PROA  
ATOM   4500  HN  THR P 286       3.492  18.585  32.843  0.00  0.00      PROA  
ATOM   4501  CA  THR P 286       3.113  20.568  33.182  0.00  0.00      PROA  
ATOM   4502  HA  THR P 286       2.501  20.929  33.996  0.00  0.00      PROA  
ATOM   4503  CB  THR P 286       4.492  20.517  33.882  0.00  0.00      PROA  
ATOM   4504  HB  THR P 286       4.823  21.562  34.060  0.00  0.00      PROA  
ATOM   4505  OG1 THR P 286       5.355  19.691  33.131  0.00  0.00      PROA  
ATOM   4506  HG1 THR P 286       5.745  20.338  32.539  0.00  0.00      PROA  
ATOM   4507  CG2 THR P 286       4.334  19.867  35.240  0.00  0.00      PROA  
ATOM   4508 HG21 THR P 286       5.216  19.947  35.910  0.00  0.00      PROA  
ATOM   4509 HG22 THR P 286       4.215  18.770  35.108  0.00  0.00      PROA  
ATOM   4510 HG23 THR P 286       3.434  20.272  35.751  0.00  0.00      PROA  
ATOM   4511  C   THR P 286       3.344  21.538  32.057  0.00  0.00      PROA  
ATOM   4512  O   THR P 286       3.154  22.742  32.104  0.00  0.00      PROA  
ATOM   4513  N   ASP P 287       3.780  20.913  30.884  0.00  0.00      PROA  
ATOM   4514  HN  ASP P 287       3.785  19.918  30.811  0.00  0.00      PROA  
ATOM   4515  CA  ASP P 287       4.285  21.747  29.797  0.00  0.00      PROA  
ATOM   4516  HA  ASP P 287       3.910  22.759  29.825  0.00  0.00      PROA  
ATOM   4517  CB  ASP P 287       5.837  21.706  29.734  0.00  0.00      PROA  
ATOM   4518  HB1 ASP P 287       6.082  22.322  28.843  0.00  0.00      PROA  
ATOM   4519  HB2 ASP P 287       6.132  20.645  29.585  0.00  0.00      PROA  
ATOM   4520  CG  ASP P 287       6.606  22.277  30.913  0.00  0.00      PROA  
ATOM   4521  OD1 ASP P 287       6.706  23.530  31.003  0.00  0.00      PROA  
ATOM   4522  OD2 ASP P 287       6.806  21.464  31.860  0.00  0.00      PROA  
ATOM   4523  C   ASP P 287       3.777  21.210  28.482  0.00  0.00      PROA  
ATOM   4524  O   ASP P 287       3.688  19.998  28.371  0.00  0.00      PROA  
ATOM   4525  N   ALA P 288       3.312  22.076  27.544  0.00  0.00      PROA  
ATOM   4526  HN  ALA P 288       3.161  23.022  27.820  0.00  0.00      PROA  
ATOM   4527  CA  ALA P 288       2.899  21.631  26.233  0.00  0.00      PROA  
ATOM   4528  HA  ALA P 288       3.417  20.720  25.970  0.00  0.00      PROA  
ATOM   4529  CB  ALA P 288       1.359  21.271  26.256  0.00  0.00      PROA  
ATOM   4530  HB1 ALA P 288       0.726  22.072  26.694  0.00  0.00      PROA  
ATOM   4531  HB2 ALA P 288       1.069  20.361  26.823  0.00  0.00      PROA  
ATOM   4532  HB3 ALA P 288       0.972  21.135  25.224  0.00  0.00      PROA  
ATOM   4533  C   ALA P 288       3.429  22.744  25.249  0.00  0.00      PROA  
ATOM   4534  O   ALA P 288       3.737  23.896  25.576  0.00  0.00      PROA  
ATOM   4535  N   VAL P 289       3.676  22.328  24.049  0.00  0.00      PROA  
ATOM   4536  HN  VAL P 289       3.647  21.357  23.826  0.00  0.00      PROA  
ATOM   4537  CA  VAL P 289       3.894  23.189  22.941  0.00  0.00      PROA  
ATOM   4538  HA  VAL P 289       4.078  24.226  23.179  0.00  0.00      PROA  
ATOM   4539  CB  VAL P 289       5.192  22.829  22.269  0.00  0.00      PROA  
ATOM   4540  HB  VAL P 289       5.134  21.874  21.704  0.00  0.00      PROA  
ATOM   4541  CG1 VAL P 289       5.681  23.982  21.413  0.00  0.00      PROA  
ATOM   4542 HG11 VAL P 289       5.001  24.011  20.535  0.00  0.00      PROA  
ATOM   4543 HG12 VAL P 289       6.684  23.648  21.074  0.00  0.00      PROA  
ATOM   4544 HG13 VAL P 289       5.723  24.988  21.882  0.00  0.00      PROA  
ATOM   4545  CG2 VAL P 289       6.269  22.563  23.398  0.00  0.00      PROA  
ATOM   4546 HG21 VAL P 289       6.265  23.225  24.290  0.00  0.00      PROA  
ATOM   4547 HG22 VAL P 289       7.291  22.638  22.969  0.00  0.00      PROA  
ATOM   4548 HG23 VAL P 289       6.184  21.473  23.594  0.00  0.00      PROA  
ATOM   4549  C   VAL P 289       2.814  22.862  21.841  0.00  0.00      PROA  
ATOM   4550  O   VAL P 289       2.770  21.726  21.363  0.00  0.00      PROA  
ATOM   4551  N   ASP P 290       1.954  23.776  21.426  0.00  0.00      PROA  
ATOM   4552  HN  ASP P 290       1.809  24.578  22.002  0.00  0.00      PROA  
ATOM   4553  CA  ASP P 290       1.162  23.758  20.174  0.00  0.00      PROA  
ATOM   4554  HA  ASP P 290       0.555  22.873  20.053  0.00  0.00      PROA  
ATOM   4555  CB  ASP P 290       0.156  24.933  20.250  0.00  0.00      PROA  
ATOM   4556  HB1 ASP P 290       0.645  25.930  20.295  0.00  0.00      PROA  
ATOM   4557  HB2 ASP P 290      -0.449  24.742  21.163  0.00  0.00      PROA  
ATOM   4558  CG  ASP P 290      -0.956  24.913  19.131  0.00  0.00      PROA  
ATOM   4559  OD1 ASP P 290      -0.874  24.032  18.269  0.00  0.00      PROA  
ATOM   4560  OD2 ASP P 290      -1.744  25.855  19.034  0.00  0.00      PROA  
ATOM   4561  C   ASP P 290       2.154  23.915  18.972  0.00  0.00      PROA  
ATOM   4562  O   ASP P 290       2.893  24.964  18.792  0.00  0.00      PROA  
ATOM   4563  N   CYS P 291       2.278  22.924  18.114  0.00  0.00      PROA  
ATOM   4564  HN  CYS P 291       1.701  22.133  18.301  0.00  0.00      PROA  
ATOM   4565  CA  CYS P 291       3.439  22.800  17.244  0.00  0.00      PROA  
ATOM   4566  HA  CYS P 291       4.334  23.118  17.757  0.00  0.00      PROA  
ATOM   4567  CB  CYS P 291       3.506  21.390  16.736  0.00  0.00      PROA  
ATOM   4568  HB1 CYS P 291       4.409  21.340  16.091  0.00  0.00      PROA  
ATOM   4569  HB2 CYS P 291       2.574  21.194  16.164  0.00  0.00      PROA  
ATOM   4570  SG  CYS P 291       3.593  20.198  18.004  0.00  0.00      PROA  
ATOM   4571  C   CYS P 291       3.314  23.731  16.052  0.00  0.00      PROA  
ATOM   4572  O   CYS P 291       4.245  24.108  15.402  0.00  0.00      PROA  
ATOM   4573  N   ALA P 292       2.078  24.116  15.784  0.00  0.00      PROA  
ATOM   4574  HN  ALA P 292       1.356  23.723  16.349  0.00  0.00      PROA  
ATOM   4575  CA  ALA P 292       1.711  24.965  14.623  0.00  0.00      PROA  
ATOM   4576  HA  ALA P 292       2.313  24.689  13.770  0.00  0.00      PROA  
ATOM   4577  CB  ALA P 292       0.335  24.441  14.078  0.00  0.00      PROA  
ATOM   4578  HB1 ALA P 292       0.040  24.951  13.137  0.00  0.00      PROA  
ATOM   4579  HB2 ALA P 292      -0.498  24.744  14.749  0.00  0.00      PROA  
ATOM   4580  HB3 ALA P 292       0.481  23.347  13.948  0.00  0.00      PROA  
ATOM   4581  C   ALA P 292       1.504  26.448  14.979  0.00  0.00      PROA  
ATOM   4582  O   ALA P 292       0.905  27.212  14.219  0.00  0.00      PROA  
ATOM   4583  N   LEU P 293       1.837  26.854  16.249  0.00  0.00      PROA  
ATOM   4584  HN  LEU P 293       2.141  26.195  16.932  0.00  0.00      PROA  
ATOM   4585  CA  LEU P 293       1.744  28.173  16.723  0.00  0.00      PROA  
ATOM   4586  HA  LEU P 293       0.753  28.541  16.499  0.00  0.00      PROA  
ATOM   4587  CB  LEU P 293       2.001  28.177  18.205  0.00  0.00      PROA  
ATOM   4588  HB1 LEU P 293       2.963  27.655  18.398  0.00  0.00      PROA  
ATOM   4589  HB2 LEU P 293       1.239  27.644  18.813  0.00  0.00      PROA  
ATOM   4590  CG  LEU P 293       2.315  29.544  18.888  0.00  0.00      PROA  
ATOM   4591  HG  LEU P 293       3.288  29.955  18.543  0.00  0.00      PROA  
ATOM   4592  CD1 LEU P 293       1.118  30.421  18.531  0.00  0.00      PROA  
ATOM   4593 HD11 LEU P 293       0.202  29.794  18.489  0.00  0.00      PROA  
ATOM   4594 HD12 LEU P 293       1.356  31.017  17.624  0.00  0.00      PROA  
ATOM   4595 HD13 LEU P 293       0.980  31.139  19.367  0.00  0.00      PROA  
ATOM   4596  CD2 LEU P 293       2.429  29.418  20.410  0.00  0.00      PROA  
ATOM   4597 HD21 LEU P 293       2.391  30.363  20.993  0.00  0.00      PROA  
ATOM   4598 HD22 LEU P 293       3.442  29.005  20.602  0.00  0.00      PROA  
ATOM   4599 HD23 LEU P 293       1.616  28.833  20.889  0.00  0.00      PROA  
ATOM   4600  C   LEU P 293       2.647  29.129  16.002  0.00  0.00      PROA  
ATOM   4601  O   LEU P 293       2.205  30.200  15.655  0.00  0.00      PROA  
ATOM   4602  N   ASP P 294       3.948  28.716  15.773  0.00  0.00      PROA  
ATOM   4603  HN  ASP P 294       4.310  27.798  15.916  0.00  0.00      PROA  
ATOM   4604  CA  ASP P 294       4.858  29.644  15.124  0.00  0.00      PROA  
ATOM   4605  HA  ASP P 294       4.406  30.178  14.301  0.00  0.00      PROA  
ATOM   4606  CB  ASP P 294       5.385  30.749  16.119  0.00  0.00      PROA  
ATOM   4607  HB1 ASP P 294       4.524  31.342  16.494  0.00  0.00      PROA  
ATOM   4608  HB2 ASP P 294       6.120  31.395  15.592  0.00  0.00      PROA  
ATOM   4609  CG  ASP P 294       6.174  30.240  17.363  0.00  0.00      PROA  
ATOM   4610  OD1 ASP P 294       6.940  29.286  17.319  0.00  0.00      PROA  
ATOM   4611  OD2 ASP P 294       6.154  31.009  18.381  0.00  0.00      PROA  
ATOM   4612  C   ASP P 294       5.951  28.720  14.574  0.00  0.00      PROA  
ATOM   4613  O   ASP P 294       5.949  27.521  14.824  0.00  0.00      PROA  
ATOM   4614  N   PRO P 295       6.865  29.036  13.708  0.00  0.00      PROA  
ATOM   4615  CD  PRO P 295       6.994  30.394  13.147  0.00  0.00      PROA  
ATOM   4616  HD1 PRO P 295       7.711  31.016  13.725  0.00  0.00      PROA  
ATOM   4617  HD2 PRO P 295       5.990  30.858  13.046  0.00  0.00      PROA  
ATOM   4618  CA  PRO P 295       7.750  28.146  13.027  0.00  0.00      PROA  
ATOM   4619  HA  PRO P 295       7.229  27.386  12.462  0.00  0.00      PROA  
ATOM   4620  CB  PRO P 295       8.598  29.023  12.041  0.00  0.00      PROA  
ATOM   4621  HB1 PRO P 295       8.814  28.412  11.139  0.00  0.00      PROA  
ATOM   4622  HB2 PRO P 295       9.587  29.313  12.455  0.00  0.00      PROA  
ATOM   4623  CG  PRO P 295       7.716  30.197  11.794  0.00  0.00      PROA  
ATOM   4624  HG1 PRO P 295       8.301  31.023  11.335  0.00  0.00      PROA  
ATOM   4625  HG2 PRO P 295       7.062  29.865  10.959  0.00  0.00      PROA  
ATOM   4626  C   PRO P 295       8.633  27.303  14.002  0.00  0.00      PROA  
ATOM   4627  O   PRO P 295       8.844  26.101  13.808  0.00  0.00      PROA  
ATOM   4628  N   LEU P 296       9.178  27.859  15.019  0.00  0.00      PROA  
ATOM   4629  HN  LEU P 296       9.167  28.853  15.093  0.00  0.00      PROA  
ATOM   4630  CA  LEU P 296      10.103  27.112  15.872  0.00  0.00      PROA  
ATOM   4631  HA  LEU P 296      10.609  26.347  15.301  0.00  0.00      PROA  
ATOM   4632  CB  LEU P 296      11.144  28.079  16.493  0.00  0.00      PROA  
ATOM   4633  HB1 LEU P 296      10.696  28.637  17.343  0.00  0.00      PROA  
ATOM   4634  HB2 LEU P 296      11.421  28.863  15.756  0.00  0.00      PROA  
ATOM   4635  CG  LEU P 296      12.482  27.386  16.961  0.00  0.00      PROA  
ATOM   4636  HG  LEU P 296      12.265  26.327  17.216  0.00  0.00      PROA  
ATOM   4637  CD1 LEU P 296      13.473  27.352  15.757  0.00  0.00      PROA  
ATOM   4638 HD11 LEU P 296      13.654  28.398  15.431  0.00  0.00      PROA  
ATOM   4639 HD12 LEU P 296      13.127  26.693  14.931  0.00  0.00      PROA  
ATOM   4640 HD13 LEU P 296      14.435  27.060  16.230  0.00  0.00      PROA  
ATOM   4641  CD2 LEU P 296      13.216  28.087  18.131  0.00  0.00      PROA  
ATOM   4642 HD21 LEU P 296      12.672  28.052  19.099  0.00  0.00      PROA  
ATOM   4643 HD22 LEU P 296      13.521  29.108  17.816  0.00  0.00      PROA  
ATOM   4644 HD23 LEU P 296      14.167  27.536  18.294  0.00  0.00      PROA  
ATOM   4645  C   LEU P 296       9.329  26.359  16.921  0.00  0.00      PROA  
ATOM   4646  O   LEU P 296       9.909  25.419  17.467  0.00  0.00      PROA  
ATOM   4647  N   SER P 297       8.004  26.488  16.879  0.00  0.00      PROA  
ATOM   4648  HN  SER P 297       7.482  27.271  16.551  0.00  0.00      PROA  
ATOM   4649  CA  SER P 297       7.229  25.606  17.669  0.00  0.00      PROA  
ATOM   4650  HA  SER P 297       7.691  25.423  18.627  0.00  0.00      PROA  
ATOM   4651  CB  SER P 297       5.769  26.026  17.833  0.00  0.00      PROA  
ATOM   4652  HB1 SER P 297       5.341  25.231  18.481  0.00  0.00      PROA  
ATOM   4653  HB2 SER P 297       5.242  26.168  16.866  0.00  0.00      PROA  
ATOM   4654  OG  SER P 297       5.615  27.174  18.666  0.00  0.00      PROA  
ATOM   4655  HG1 SER P 297       5.975  27.965  18.258  0.00  0.00      PROA  
ATOM   4656  C   SER P 297       7.171  24.206  17.089  0.00  0.00      PROA  
ATOM   4657  O   SER P 297       6.966  23.314  17.881  0.00  0.00      PROA  
ATOM   4658  N   GLU P 298       7.417  24.136  15.763  0.00  0.00      PROA  
ATOM   4659  HN  GLU P 298       7.423  24.937  15.169  0.00  0.00      PROA  
ATOM   4660  CA  GLU P 298       7.440  22.885  14.970  0.00  0.00      PROA  
ATOM   4661  HA  GLU P 298       6.682  22.293  15.462  0.00  0.00      PROA  
ATOM   4662  CB  GLU P 298       6.870  22.959  13.524  0.00  0.00      PROA  
ATOM   4663  HB1 GLU P 298       7.298  23.881  13.074  0.00  0.00      PROA  
ATOM   4664  HB2 GLU P 298       5.781  23.177  13.526  0.00  0.00      PROA  
ATOM   4665  CG  GLU P 298       7.261  21.768  12.693  0.00  0.00      PROA  
ATOM   4666  HG1 GLU P 298       6.887  20.886  13.256  0.00  0.00      PROA  
ATOM   4667  HG2 GLU P 298       8.351  21.702  12.485  0.00  0.00      PROA  
ATOM   4668  CD  GLU P 298       6.512  21.730  11.306  0.00  0.00      PROA  
ATOM   4669  OE1 GLU P 298       5.647  20.846  11.032  0.00  0.00      PROA  
ATOM   4670  OE2 GLU P 298       6.846  22.676  10.512  0.00  0.00      PROA  
ATOM   4671  C   GLU P 298       8.699  22.142  15.195  0.00  0.00      PROA  
ATOM   4672  O   GLU P 298       8.759  20.897  15.257  0.00  0.00      PROA  
ATOM   4673  N   THR P 299       9.875  22.945  15.321  0.00  0.00      PROA  
ATOM   4674  HN  THR P 299       9.830  23.921  15.122  0.00  0.00      PROA  
ATOM   4675  CA  THR P 299      11.201  22.477  15.761  0.00  0.00      PROA  
ATOM   4676  HA  THR P 299      11.474  21.650  15.123  0.00  0.00      PROA  
ATOM   4677  CB  THR P 299      12.344  23.508  15.666  0.00  0.00      PROA  
ATOM   4678  HB  THR P 299      12.499  24.111  16.586  0.00  0.00      PROA  
ATOM   4679  OG1 THR P 299      11.987  24.364  14.563  0.00  0.00      PROA  
ATOM   4680  HG1 THR P 299      11.852  23.785  13.809  0.00  0.00      PROA  
ATOM   4681  CG2 THR P 299      13.666  22.889  15.374  0.00  0.00      PROA  
ATOM   4682 HG21 THR P 299      13.728  22.024  16.067  0.00  0.00      PROA  
ATOM   4683 HG22 THR P 299      14.545  23.548  15.540  0.00  0.00      PROA  
ATOM   4684 HG23 THR P 299      13.783  22.551  14.322  0.00  0.00      PROA  
ATOM   4685  C   THR P 299      11.093  21.966  17.179  0.00  0.00      PROA  
ATOM   4686  O   THR P 299      11.579  20.882  17.464  0.00  0.00      PROA  
ATOM   4687  N   LYS P 300      10.323  22.666  18.012  0.00  0.00      PROA  
ATOM   4688  HN  LYS P 300      10.037  23.594  17.789  0.00  0.00      PROA  
ATOM   4689  CA  LYS P 300      10.139  22.199  19.418  0.00  0.00      PROA  
ATOM   4690  HA  LYS P 300      11.080  22.157  19.947  0.00  0.00      PROA  
ATOM   4691  CB  LYS P 300       9.370  23.215  20.343  0.00  0.00      PROA  
ATOM   4692  HB1 LYS P 300       8.927  22.741  21.245  0.00  0.00      PROA  
ATOM   4693  HB2 LYS P 300       8.491  23.625  19.802  0.00  0.00      PROA  
ATOM   4694  CG  LYS P 300      10.210  24.468  20.712  0.00  0.00      PROA  
ATOM   4695  HG1 LYS P 300      10.674  24.886  19.794  0.00  0.00      PROA  
ATOM   4696  HG2 LYS P 300      11.053  24.198  21.385  0.00  0.00      PROA  
ATOM   4697  CD  LYS P 300       9.299  25.498  21.295  0.00  0.00      PROA  
ATOM   4698  HD1 LYS P 300       8.923  25.153  22.282  0.00  0.00      PROA  
ATOM   4699  HD2 LYS P 300       8.323  25.637  20.782  0.00  0.00      PROA  
ATOM   4700  CE  LYS P 300      10.111  26.765  21.565  0.00  0.00      PROA  
ATOM   4701  HE1 LYS P 300      10.467  27.292  20.654  0.00  0.00      PROA  
ATOM   4702  HE2 LYS P 300      11.041  26.606  22.151  0.00  0.00      PROA  
ATOM   4703  NZ  LYS P 300       9.305  27.765  22.328  0.00  0.00      PROA  
ATOM   4704  HZ1 LYS P 300       9.311  27.488  23.330  0.00  0.00      PROA  
ATOM   4705  HZ2 LYS P 300       8.395  27.955  21.862  0.00  0.00      PROA  
ATOM   4706  HZ3 LYS P 300       9.851  28.650  22.319  0.00  0.00      PROA  
ATOM   4707  C   LYS P 300       9.458  20.830  19.527  0.00  0.00      PROA  
ATOM   4708  O   LYS P 300       9.913  19.977  20.237  0.00  0.00      PROA  
ATOM   4709  N   CYS P 301       8.411  20.634  18.683  0.00  0.00      PROA  
ATOM   4710  HN  CYS P 301       8.050  21.415  18.180  0.00  0.00      PROA  
ATOM   4711  CA  CYS P 301       7.884  19.314  18.459  0.00  0.00      PROA  
ATOM   4712  HA  CYS P 301       7.647  18.942  19.444  0.00  0.00      PROA  
ATOM   4713  CB  CYS P 301       6.470  19.338  17.788  0.00  0.00      PROA  
ATOM   4714  HB1 CYS P 301       5.927  18.369  17.795  0.00  0.00      PROA  
ATOM   4715  HB2 CYS P 301       6.665  19.672  16.746  0.00  0.00      PROA  
ATOM   4716  SG  CYS P 301       5.385  20.464  18.682  0.00  0.00      PROA  
ATOM   4717  C   CYS P 301       8.708  18.219  17.875  0.00  0.00      PROA  
ATOM   4718  O   CYS P 301       8.763  17.103  18.392  0.00  0.00      PROA  
ATOM   4719  N   THR P 302       9.537  18.584  16.847  0.00  0.00      PROA  
ATOM   4720  HN  THR P 302       9.486  19.506  16.471  0.00  0.00      PROA  
ATOM   4721  CA  THR P 302      10.374  17.629  16.153  0.00  0.00      PROA  
ATOM   4722  HA  THR P 302       9.848  16.747  15.815  0.00  0.00      PROA  
ATOM   4723  CB  THR P 302      11.026  18.288  14.996  0.00  0.00      PROA  
ATOM   4724  HB  THR P 302      11.629  19.188  15.243  0.00  0.00      PROA  
ATOM   4725  OG1 THR P 302       9.922  18.740  14.168  0.00  0.00      PROA  
ATOM   4726  HG1 THR P 302       9.667  19.621  14.452  0.00  0.00      PROA  
ATOM   4727  CG2 THR P 302      11.898  17.348  14.204  0.00  0.00      PROA  
ATOM   4728 HG21 THR P 302      12.206  17.830  13.252  0.00  0.00      PROA  
ATOM   4729 HG22 THR P 302      11.291  16.532  13.756  0.00  0.00      PROA  
ATOM   4730 HG23 THR P 302      12.696  16.824  14.772  0.00  0.00      PROA  
ATOM   4731  C   THR P 302      11.436  17.105  16.973  0.00  0.00      PROA  
ATOM   4732  O   THR P 302      11.627  15.841  16.929  0.00  0.00      PROA  
ATOM   4733  N   LEU P 303      12.254  17.915  17.709  0.00  0.00      PROA  
ATOM   4734  HN  LEU P 303      12.047  18.888  17.639  0.00  0.00      PROA  
ATOM   4735  CA  LEU P 303      13.382  17.511  18.485  0.00  0.00      PROA  
ATOM   4736  HA  LEU P 303      13.831  16.657  17.998  0.00  0.00      PROA  
ATOM   4737  CB  LEU P 303      14.381  18.713  18.736  0.00  0.00      PROA  
ATOM   4738  HB1 LEU P 303      15.357  18.391  19.157  0.00  0.00      PROA  
ATOM   4739  HB2 LEU P 303      13.859  19.396  19.439  0.00  0.00      PROA  
ATOM   4740  CG  LEU P 303      14.741  19.517  17.490  0.00  0.00      PROA  
ATOM   4741  HG  LEU P 303      13.814  19.814  16.955  0.00  0.00      PROA  
ATOM   4742  CD1 LEU P 303      15.428  20.829  18.050  0.00  0.00      PROA  
ATOM   4743 HD11 LEU P 303      14.666  21.329  18.686  0.00  0.00      PROA  
ATOM   4744 HD12 LEU P 303      15.710  21.467  17.185  0.00  0.00      PROA  
ATOM   4745 HD13 LEU P 303      16.261  20.451  18.680  0.00  0.00      PROA  
ATOM   4746  CD2 LEU P 303      15.827  18.934  16.573  0.00  0.00      PROA  
ATOM   4747 HD21 LEU P 303      16.167  19.756  15.908  0.00  0.00      PROA  
ATOM   4748 HD22 LEU P 303      15.424  18.129  15.922  0.00  0.00      PROA  
ATOM   4749 HD23 LEU P 303      16.665  18.511  17.169  0.00  0.00      PROA  
ATOM   4750  C   LEU P 303      12.977  17.043  19.894  0.00  0.00      PROA  
ATOM   4751  O   LEU P 303      13.840  16.500  20.560  0.00  0.00      PROA  
ATOM   4752  N   LYS P 304      11.683  17.218  20.269  0.00  0.00      PROA  
ATOM   4753  HN  LYS P 304      11.154  17.650  19.543  0.00  0.00      PROA  
ATOM   4754  CA  LYS P 304      10.998  16.878  21.499  0.00  0.00      PROA  
ATOM   4755  HA  LYS P 304      10.055  17.382  21.345  0.00  0.00      PROA  
ATOM   4756  CB  LYS P 304      10.654  15.326  21.692  0.00  0.00      PROA  
ATOM   4757  HB1 LYS P 304      10.111  15.251  22.658  0.00  0.00      PROA  
ATOM   4758  HB2 LYS P 304      11.649  14.861  21.862  0.00  0.00      PROA  
ATOM   4759  CG  LYS P 304       9.862  14.582  20.623  0.00  0.00      PROA  
ATOM   4760  HG1 LYS P 304      10.416  14.467  19.667  0.00  0.00      PROA  
ATOM   4761  HG2 LYS P 304       9.108  15.355  20.364  0.00  0.00      PROA  
ATOM   4762  CD  LYS P 304       9.202  13.267  20.981  0.00  0.00      PROA  
ATOM   4763  HD1 LYS P 304       8.606  12.954  20.098  0.00  0.00      PROA  
ATOM   4764  HD2 LYS P 304       8.579  13.365  21.896  0.00  0.00      PROA  
ATOM   4765  CE  LYS P 304      10.138  12.108  21.391  0.00  0.00      PROA  
ATOM   4766  HE1 LYS P 304       9.499  11.242  21.667  0.00  0.00      PROA  
ATOM   4767  HE2 LYS P 304      10.865  12.433  22.166  0.00  0.00      PROA  
ATOM   4768  NZ  LYS P 304      10.968  11.685  20.235  0.00  0.00      PROA  
ATOM   4769  HZ1 LYS P 304      10.539  11.772  19.292  0.00  0.00      PROA  
ATOM   4770  HZ2 LYS P 304      11.341  10.721  20.347  0.00  0.00      PROA  
ATOM   4771  HZ3 LYS P 304      11.859  12.182  20.030  0.00  0.00      PROA  
ATOM   4772  C   LYS P 304      11.610  17.592  22.726  0.00  0.00      PROA  
ATOM   4773  O   LYS P 304      12.213  17.032  23.655  0.00  0.00      PROA  
ATOM   4774  N   SER P 305      11.653  18.909  22.640  0.00  0.00      PROA  
ATOM   4775  HN  SER P 305      11.173  19.355  21.889  0.00  0.00      PROA  
ATOM   4776  CA  SER P 305      12.574  19.692  23.445  0.00  0.00      PROA  
ATOM   4777  HA  SER P 305      12.680  19.179  24.390  0.00  0.00      PROA  
ATOM   4778  CB  SER P 305      13.968  19.754  22.874  0.00  0.00      PROA  
ATOM   4779  HB1 SER P 305      13.954  20.233  21.871  0.00  0.00      PROA  
ATOM   4780  HB2 SER P 305      14.292  18.694  22.803  0.00  0.00      PROA  
ATOM   4781  OG  SER P 305      14.887  20.441  23.675  0.00  0.00      PROA  
ATOM   4782  HG1 SER P 305      15.066  21.265  23.216  0.00  0.00      PROA  
ATOM   4783  C   SER P 305      11.903  21.069  23.689  0.00  0.00      PROA  
ATOM   4784  O   SER P 305      11.298  21.683  22.832  0.00  0.00      PROA  
ATOM   4785  N   PHE P 306      11.952  21.499  24.903  0.00  0.00      PROA  
ATOM   4786  HN  PHE P 306      12.405  20.922  25.578  0.00  0.00      PROA  
ATOM   4787  CA  PHE P 306      11.443  22.772  25.364  0.00  0.00      PROA  
ATOM   4788  HA  PHE P 306      10.689  23.008  24.629  0.00  0.00      PROA  
ATOM   4789  CB  PHE P 306      10.876  22.701  26.782  0.00  0.00      PROA  
ATOM   4790  HB1 PHE P 306      10.670  23.730  27.149  0.00  0.00      PROA  
ATOM   4791  HB2 PHE P 306      11.582  22.211  27.486  0.00  0.00      PROA  
ATOM   4792  CG  PHE P 306       9.593  21.907  26.700  0.00  0.00      PROA  
ATOM   4793  CD1 PHE P 306       8.327  22.501  26.548  0.00  0.00      PROA  
ATOM   4794  HD1 PHE P 306       8.165  23.563  26.660  0.00  0.00      PROA  
ATOM   4795  CE1 PHE P 306       7.144  21.720  26.500  0.00  0.00      PROA  
ATOM   4796  HE1 PHE P 306       6.201  22.234  26.393  0.00  0.00      PROA  
ATOM   4797  CZ  PHE P 306       7.246  20.326  26.263  0.00  0.00      PROA  
ATOM   4798  HZ  PHE P 306       6.469  19.589  26.124  0.00  0.00      PROA  
ATOM   4799  CD2 PHE P 306       9.661  20.480  26.565  0.00  0.00      PROA  
ATOM   4800  HD2 PHE P 306      10.517  19.821  26.541  0.00  0.00      PROA  
ATOM   4801  CE2 PHE P 306       8.479  19.714  26.281  0.00  0.00      PROA  
ATOM   4802  HE2 PHE P 306       8.492  18.697  25.916  0.00  0.00      PROA  
ATOM   4803  C   PHE P 306      12.479  23.977  25.246  0.00  0.00      PROA  
ATOM   4804  O   PHE P 306      12.237  25.077  25.675  0.00  0.00      PROA  
ATOM   4805  N   THR P 307      13.646  23.738  24.654  0.00  0.00      PROA  
ATOM   4806  HN  THR P 307      13.839  22.827  24.300  0.00  0.00      PROA  
ATOM   4807  CA  THR P 307      14.697  24.701  24.280  0.00  0.00      PROA  
ATOM   4808  HA  THR P 307      14.166  25.624  24.098  0.00  0.00      PROA  
ATOM   4809  CB  THR P 307      15.800  24.778  25.294  0.00  0.00      PROA  
ATOM   4810  HB  THR P 307      15.347  25.380  26.111  0.00  0.00      PROA  
ATOM   4811  OG1 THR P 307      16.984  25.414  24.942  0.00  0.00      PROA  
ATOM   4812  HG1 THR P 307      16.855  26.343  25.146  0.00  0.00      PROA  
ATOM   4813  CG2 THR P 307      16.162  23.384  25.930  0.00  0.00      PROA  
ATOM   4814 HG21 THR P 307      16.128  22.588  25.155  0.00  0.00      PROA  
ATOM   4815 HG22 THR P 307      15.281  23.080  26.534  0.00  0.00      PROA  
ATOM   4816 HG23 THR P 307      17.040  23.434  26.610  0.00  0.00      PROA  
ATOM   4817  C   THR P 307      15.222  24.282  22.964  0.00  0.00      PROA  
ATOM   4818  O   THR P 307      15.244  23.081  22.722  0.00  0.00      PROA  
ATOM   4819  N   VAL P 308      15.580  25.201  22.101  0.00  0.00      PROA  
ATOM   4820  HN  VAL P 308      15.481  26.172  22.307  0.00  0.00      PROA  
ATOM   4821  CA  VAL P 308      16.293  24.962  20.837  0.00  0.00      PROA  
ATOM   4822  HA  VAL P 308      16.588  23.924  20.882  0.00  0.00      PROA  
ATOM   4823  CB  VAL P 308      15.338  25.159  19.591  0.00  0.00      PROA  
ATOM   4824  HB  VAL P 308      14.705  26.071  19.630  0.00  0.00      PROA  
ATOM   4825  CG1 VAL P 308      16.176  25.116  18.322  0.00  0.00      PROA  
ATOM   4826 HG11 VAL P 308      16.813  26.025  18.290  0.00  0.00      PROA  
ATOM   4827 HG12 VAL P 308      15.521  25.238  17.432  0.00  0.00      PROA  
ATOM   4828 HG13 VAL P 308      16.817  24.210  18.263  0.00  0.00      PROA  
ATOM   4829  CG2 VAL P 308      14.194  24.101  19.667  0.00  0.00      PROA  
ATOM   4830 HG21 VAL P 308      13.612  23.939  18.735  0.00  0.00      PROA  
ATOM   4831 HG22 VAL P 308      13.451  24.363  20.450  0.00  0.00      PROA  
ATOM   4832 HG23 VAL P 308      14.685  23.142  19.938  0.00  0.00      PROA  
ATOM   4833  C   VAL P 308      17.611  25.702  20.737  0.00  0.00      PROA  
ATOM   4834  O   VAL P 308      17.742  26.882  21.113  0.00  0.00      PROA  
ATOM   4835  N   GLU P 309      18.752  25.040  20.352  0.00  0.00      PROA  
ATOM   4836  HN  GLU P 309      18.699  24.050  20.248  0.00  0.00      PROA  
ATOM   4837  CA  GLU P 309      20.013  25.535  19.966  0.00  0.00      PROA  
ATOM   4838  HA  GLU P 309      20.192  26.323  20.683  0.00  0.00      PROA  
ATOM   4839  CB  GLU P 309      21.041  24.354  19.989  0.00  0.00      PROA  
ATOM   4840  HB1 GLU P 309      20.505  23.559  19.428  0.00  0.00      PROA  
ATOM   4841  HB2 GLU P 309      21.272  24.077  21.040  0.00  0.00      PROA  
ATOM   4842  CG  GLU P 309      22.330  24.526  19.192  0.00  0.00      PROA  
ATOM   4843  HG1 GLU P 309      22.784  25.439  19.633  0.00  0.00      PROA  
ATOM   4844  HG2 GLU P 309      22.174  24.887  18.153  0.00  0.00      PROA  
ATOM   4845  CD  GLU P 309      23.123  23.265  19.110  0.00  0.00      PROA  
ATOM   4846  OE1 GLU P 309      23.710  22.823  20.119  0.00  0.00      PROA  
ATOM   4847  OE2 GLU P 309      23.244  22.664  17.990  0.00  0.00      PROA  
ATOM   4848  C   GLU P 309      20.065  26.437  18.678  0.00  0.00      PROA  
ATOM   4849  O   GLU P 309      19.486  26.113  17.669  0.00  0.00      PROA  
ATOM   4850  N   LYS P 310      20.912  27.502  18.643  0.00  0.00      PROA  
ATOM   4851  HN  LYS P 310      21.535  27.603  19.415  0.00  0.00      PROA  
ATOM   4852  CA  LYS P 310      21.302  28.206  17.472  0.00  0.00      PROA  
ATOM   4853  HA  LYS P 310      20.461  28.857  17.286  0.00  0.00      PROA  
ATOM   4854  CB  LYS P 310      22.590  29.014  17.677  0.00  0.00      PROA  
ATOM   4855  HB1 LYS P 310      23.291  28.377  18.257  0.00  0.00      PROA  
ATOM   4856  HB2 LYS P 310      22.353  29.813  18.412  0.00  0.00      PROA  
ATOM   4857  CG  LYS P 310      23.337  29.671  16.392  0.00  0.00      PROA  
ATOM   4858  HG1 LYS P 310      22.496  30.294  16.019  0.00  0.00      PROA  
ATOM   4859  HG2 LYS P 310      23.580  28.809  15.734  0.00  0.00      PROA  
ATOM   4860  CD  LYS P 310      24.643  30.420  16.636  0.00  0.00      PROA  
ATOM   4861  HD1 LYS P 310      24.453  31.293  17.296  0.00  0.00      PROA  
ATOM   4862  HD2 LYS P 310      24.906  30.774  15.616  0.00  0.00      PROA  
ATOM   4863  CE  LYS P 310      25.612  29.517  17.335  0.00  0.00      PROA  
ATOM   4864  HE1 LYS P 310      25.616  28.477  16.946  0.00  0.00      PROA  
ATOM   4865  HE2 LYS P 310      25.507  29.437  18.438  0.00  0.00      PROA  
ATOM   4866  NZ  LYS P 310      26.928  30.155  17.035  0.00  0.00      PROA  
ATOM   4867  HZ1 LYS P 310      27.742  29.551  17.268  0.00  0.00      PROA  
ATOM   4868  HZ2 LYS P 310      26.959  30.988  17.658  0.00  0.00      PROA  
ATOM   4869  HZ3 LYS P 310      27.004  30.493  16.055  0.00  0.00      PROA  
ATOM   4870  C   LYS P 310      21.463  27.449  16.189  0.00  0.00      PROA  
ATOM   4871  O   LYS P 310      22.170  26.443  16.197  0.00  0.00      PROA  
ATOM   4872  N   GLY P 311      20.950  28.052  15.080  0.00  0.00      PROA  
ATOM   4873  HN  GLY P 311      20.465  28.913  15.213  0.00  0.00      PROA  
ATOM   4874  CA  GLY P 311      21.083  27.443  13.710  0.00  0.00      PROA  
ATOM   4875  HA1 GLY P 311      21.386  26.417  13.862  0.00  0.00      PROA  
ATOM   4876  HA2 GLY P 311      21.980  27.957  13.398  0.00  0.00      PROA  
ATOM   4877  C   GLY P 311      20.002  27.580  12.734  0.00  0.00      PROA  
ATOM   4878  O   GLY P 311      19.082  28.343  12.985  0.00  0.00      PROA  
ATOM   4879  N   ILE P 312      20.171  26.962  11.541  0.00  0.00      PROA  
ATOM   4880  HN  ILE P 312      21.040  26.612  11.200  0.00  0.00      PROA  
ATOM   4881  CA  ILE P 312      19.184  26.916  10.476  0.00  0.00      PROA  
ATOM   4882  HA  ILE P 312      18.437  27.637  10.774  0.00  0.00      PROA  
ATOM   4883  CB  ILE P 312      19.664  27.275   9.061  0.00  0.00      PROA  
ATOM   4884  HB  ILE P 312      20.079  28.302   9.149  0.00  0.00      PROA  
ATOM   4885  CG2 ILE P 312      20.781  26.291   8.625  0.00  0.00      PROA  
ATOM   4886 HG21 ILE P 312      20.364  25.382   8.140  0.00  0.00      PROA  
ATOM   4887 HG22 ILE P 312      21.417  26.079   9.511  0.00  0.00      PROA  
ATOM   4888 HG23 ILE P 312      21.366  26.805   7.833  0.00  0.00      PROA  
ATOM   4889  CG1 ILE P 312      18.595  27.394   7.989  0.00  0.00      PROA  
ATOM   4890 HG11 ILE P 312      17.818  28.126   8.296  0.00  0.00      PROA  
ATOM   4891 HG12 ILE P 312      18.105  26.425   7.755  0.00  0.00      PROA  
ATOM   4892  CD  ILE P 312      19.039  28.011   6.601  0.00  0.00      PROA  
ATOM   4893  HD1 ILE P 312      18.172  27.816   5.934  0.00  0.00      PROA  
ATOM   4894  HD2 ILE P 312      19.865  27.419   6.151  0.00  0.00      PROA  
ATOM   4895  HD3 ILE P 312      19.310  29.083   6.707  0.00  0.00      PROA  
ATOM   4896  C   ILE P 312      18.475  25.538  10.414  0.00  0.00      PROA  
ATOM   4897  O   ILE P 312      19.026  24.437  10.152  0.00  0.00      PROA  
ATOM   4898  N   TYR P 313      17.186  25.507  10.749  0.00  0.00      PROA  
ATOM   4899  HN  TYR P 313      16.685  26.366  10.826  0.00  0.00      PROA  
ATOM   4900  CA  TYR P 313      16.325  24.337  10.890  0.00  0.00      PROA  
ATOM   4901  HA  TYR P 313      16.896  23.485  10.553  0.00  0.00      PROA  
ATOM   4902  CB  TYR P 313      15.697  24.096  12.263  0.00  0.00      PROA  
ATOM   4903  HB1 TYR P 313      15.110  23.154  12.271  0.00  0.00      PROA  
ATOM   4904  HB2 TYR P 313      15.014  24.948  12.468  0.00  0.00      PROA  
ATOM   4905  CG  TYR P 313      16.803  23.966  13.347  0.00  0.00      PROA  
ATOM   4906  CD1 TYR P 313      17.493  25.084  13.819  0.00  0.00      PROA  
ATOM   4907  HD1 TYR P 313      17.156  26.031  13.422  0.00  0.00      PROA  
ATOM   4908  CE1 TYR P 313      18.544  25.001  14.645  0.00  0.00      PROA  
ATOM   4909  HE1 TYR P 313      18.986  25.892  15.064  0.00  0.00      PROA  
ATOM   4910  CZ  TYR P 313      18.835  23.752  15.212  0.00  0.00      PROA  
ATOM   4911  OH  TYR P 313      19.654  23.759  16.332  0.00  0.00      PROA  
ATOM   4912  HH  TYR P 313      19.579  24.656  16.666  0.00  0.00      PROA  
ATOM   4913  CD2 TYR P 313      17.062  22.682  13.877  0.00  0.00      PROA  
ATOM   4914  HD2 TYR P 313      16.504  21.807  13.580  0.00  0.00      PROA  
ATOM   4915  CE2 TYR P 313      18.122  22.599  14.854  0.00  0.00      PROA  
ATOM   4916  HE2 TYR P 313      18.411  21.638  15.254  0.00  0.00      PROA  
ATOM   4917  C   TYR P 313      15.163  24.364   9.840  0.00  0.00      PROA  
ATOM   4918  O   TYR P 313      14.598  25.405   9.531  0.00  0.00      PROA  
ATOM   4919  N   GLN P 314      14.786  23.190   9.273  0.00  0.00      PROA  
ATOM   4920  HN  GLN P 314      15.359  22.430   9.568  0.00  0.00      PROA  
ATOM   4921  CA  GLN P 314      13.730  22.990   8.260  0.00  0.00      PROA  
ATOM   4922  HA  GLN P 314      13.575  23.903   7.704  0.00  0.00      PROA  
ATOM   4923  CB  GLN P 314      14.041  21.793   7.302  0.00  0.00      PROA  
ATOM   4924  HB1 GLN P 314      13.285  21.882   6.492  0.00  0.00      PROA  
ATOM   4925  HB2 GLN P 314      13.933  20.794   7.776  0.00  0.00      PROA  
ATOM   4926  CG  GLN P 314      15.454  21.783   6.652  0.00  0.00      PROA  
ATOM   4927  HG1 GLN P 314      15.350  21.007   5.864  0.00  0.00      PROA  
ATOM   4928  HG2 GLN P 314      16.147  21.421   7.441  0.00  0.00      PROA  
ATOM   4929  CD  GLN P 314      15.725  23.132   6.061  0.00  0.00      PROA  
ATOM   4930  OE1 GLN P 314      14.806  23.764   5.579  0.00  0.00      PROA  
ATOM   4931  NE2 GLN P 314      17.027  23.504   6.081  0.00  0.00      PROA  
ATOM   4932 HE21 GLN P 314      17.252  24.365   5.624  0.00  0.00      PROA  
ATOM   4933 HE22 GLN P 314      17.589  22.853   6.591  0.00  0.00      PROA  
ATOM   4934  C   GLN P 314      12.344  22.717   8.880  0.00  0.00      PROA  
ATOM   4935  O   GLN P 314      12.179  21.960   9.811  0.00  0.00      PROA  
ATOM   4936  N   THR P 315      11.286  23.390   8.290  0.00  0.00      PROA  
ATOM   4937  HN  THR P 315      11.427  23.989   7.505  0.00  0.00      PROA  
ATOM   4938  CA  THR P 315       9.892  23.256   8.715  0.00  0.00      PROA  
ATOM   4939  HA  THR P 315       9.917  22.254   9.118  0.00  0.00      PROA  
ATOM   4940  CB  THR P 315       9.548  24.333   9.800  0.00  0.00      PROA  
ATOM   4941  HB  THR P 315      10.510  24.867   9.951  0.00  0.00      PROA  
ATOM   4942  OG1 THR P 315       9.165  23.726  11.023  0.00  0.00      PROA  
ATOM   4943  HG1 THR P 315       8.372  23.227  10.816  0.00  0.00      PROA  
ATOM   4944  CG2 THR P 315       8.557  25.437   9.408  0.00  0.00      PROA  
ATOM   4945 HG21 THR P 315       7.538  25.045   9.205  0.00  0.00      PROA  
ATOM   4946 HG22 THR P 315       8.880  26.104   8.581  0.00  0.00      PROA  
ATOM   4947 HG23 THR P 315       8.492  26.130  10.275  0.00  0.00      PROA  
ATOM   4948  C   THR P 315       8.838  23.012   7.656  0.00  0.00      PROA  
ATOM   4949  O   THR P 315       9.187  23.286   6.473  0.00  0.00      PROA  
ATOM   4950  N   SER P 316       7.529  22.649   7.982  0.00  0.00      PROA  
ATOM   4951  HN  SER P 316       7.248  22.665   8.939  0.00  0.00      PROA  
ATOM   4952  CA  SER P 316       6.471  22.532   6.995  0.00  0.00      PROA  
ATOM   4953  HA  SER P 316       6.633  21.624   6.434  0.00  0.00      PROA  
ATOM   4954  CB  SER P 316       5.090  22.313   7.565  0.00  0.00      PROA  
ATOM   4955  HB1 SER P 316       4.376  22.389   6.717  0.00  0.00      PROA  
ATOM   4956  HB2 SER P 316       4.731  23.067   8.298  0.00  0.00      PROA  
ATOM   4957  OG  SER P 316       4.980  21.139   8.330  0.00  0.00      PROA  
ATOM   4958  HG1 SER P 316       5.584  21.206   9.073  0.00  0.00      PROA  
ATOM   4959  C   SER P 316       6.435  23.569   5.846  0.00  0.00      PROA  
ATOM   4960  O   SER P 316       6.511  24.752   5.979  0.00  0.00      PROA  
ATOM   4961  N   ASN P 317       6.306  23.016   4.634  0.00  0.00      PROA  
ATOM   4962  HN  ASN P 317       6.206  22.038   4.473  0.00  0.00      PROA  
ATOM   4963  CA  ASN P 317       6.310  23.728   3.373  0.00  0.00      PROA  
ATOM   4964  HA  ASN P 317       7.277  24.207   3.326  0.00  0.00      PROA  
ATOM   4965  CB  ASN P 317       6.152  22.842   2.016  0.00  0.00      PROA  
ATOM   4966  HB1 ASN P 317       6.185  23.507   1.126  0.00  0.00      PROA  
ATOM   4967  HB2 ASN P 317       5.151  22.365   2.089  0.00  0.00      PROA  
ATOM   4968  CG  ASN P 317       7.141  21.677   1.908  0.00  0.00      PROA  
ATOM   4969  OD1 ASN P 317       7.899  21.353   2.811  0.00  0.00      PROA  
ATOM   4970  ND2 ASN P 317       7.089  20.943   0.759  0.00  0.00      PROA  
ATOM   4971 HD21 ASN P 317       7.621  20.096   0.764  0.00  0.00      PROA  
ATOM   4972 HD22 ASN P 317       6.575  21.307  -0.018  0.00  0.00      PROA  
ATOM   4973  C   ASN P 317       5.285  24.889   3.196  0.00  0.00      PROA  
ATOM   4974  O   ASN P 317       4.120  24.794   3.507  0.00  0.00      PROA  
ATOM   4975  N   PHE P 318       5.680  25.992   2.536  0.00  0.00      PROA  
ATOM   4976  HN  PHE P 318       6.633  26.078   2.257  0.00  0.00      PROA  
ATOM   4977  CA  PHE P 318       4.706  26.915   2.050  0.00  0.00      PROA  
ATOM   4978  HA  PHE P 318       4.004  27.108   2.848  0.00  0.00      PROA  
ATOM   4979  CB  PHE P 318       5.571  28.140   1.601  0.00  0.00      PROA  
ATOM   4980  HB1 PHE P 318       6.515  27.842   1.096  0.00  0.00      PROA  
ATOM   4981  HB2 PHE P 318       5.976  28.543   2.554  0.00  0.00      PROA  
ATOM   4982  CG  PHE P 318       5.021  29.281   0.759  0.00  0.00      PROA  
ATOM   4983  CD1 PHE P 318       5.112  29.357  -0.680  0.00  0.00      PROA  
ATOM   4984  HD1 PHE P 318       5.399  28.452  -1.195  0.00  0.00      PROA  
ATOM   4985  CE1 PHE P 318       4.997  30.573  -1.318  0.00  0.00      PROA  
ATOM   4986  HE1 PHE P 318       5.120  30.617  -2.390  0.00  0.00      PROA  
ATOM   4987  CZ  PHE P 318       4.809  31.783  -0.625  0.00  0.00      PROA  
ATOM   4988  HZ  PHE P 318       4.762  32.702  -1.191  0.00  0.00      PROA  
ATOM   4989  CD2 PHE P 318       4.638  30.442   1.398  0.00  0.00      PROA  
ATOM   4990  HD2 PHE P 318       4.498  30.361   2.465  0.00  0.00      PROA  
ATOM   4991  CE2 PHE P 318       4.537  31.722   0.697  0.00  0.00      PROA  
ATOM   4992  HE2 PHE P 318       4.229  32.624   1.204  0.00  0.00      PROA  
ATOM   4993  C   PHE P 318       3.936  26.383   0.831  0.00  0.00      PROA  
ATOM   4994  O   PHE P 318       4.481  25.884  -0.134  0.00  0.00      PROA  
ATOM   4995  N   ARG P 319       2.613  26.450   0.825  0.00  0.00      PROA  
ATOM   4996  HN  ARG P 319       2.073  26.581   1.653  0.00  0.00      PROA  
ATOM   4997  CA  ARG P 319       1.832  26.230  -0.464  0.00  0.00      PROA  
ATOM   4998  HA  ARG P 319       2.453  26.424  -1.326  0.00  0.00      PROA  
ATOM   4999  CB  ARG P 319       1.299  24.775  -0.592  0.00  0.00      PROA  
ATOM   5000  HB1 ARG P 319       0.725  24.502   0.319  0.00  0.00      PROA  
ATOM   5001  HB2 ARG P 319       2.226  24.192  -0.405  0.00  0.00      PROA  
ATOM   5002  CG  ARG P 319       0.566  24.301  -1.859  0.00  0.00      PROA  
ATOM   5003  HG1 ARG P 319       1.188  24.618  -2.723  0.00  0.00      PROA  
ATOM   5004  HG2 ARG P 319      -0.254  25.050  -1.902  0.00  0.00      PROA  
ATOM   5005  CD  ARG P 319       0.058  22.832  -1.983  0.00  0.00      PROA  
ATOM   5006  HD1 ARG P 319      -0.474  22.632  -1.028  0.00  0.00      PROA  
ATOM   5007  HD2 ARG P 319       1.006  22.253  -1.977  0.00  0.00      PROA  
ATOM   5008  NE  ARG P 319      -0.812  22.608  -3.164  0.00  0.00      PROA  
ATOM   5009  HE  ARG P 319      -0.955  23.300  -3.871  0.00  0.00      PROA  
ATOM   5010  CZ  ARG P 319      -1.440  21.450  -3.304  0.00  0.00      PROA  
ATOM   5011  NH1 ARG P 319      -2.301  21.276  -4.315  0.00  0.00      PROA  
ATOM   5012 HH11 ARG P 319      -2.371  21.993  -5.008  0.00  0.00      PROA  
ATOM   5013 HH12 ARG P 319      -2.722  20.376  -4.432  0.00  0.00      PROA  
ATOM   5014  NH2 ARG P 319      -1.299  20.486  -2.444  0.00  0.00      PROA  
ATOM   5015 HH21 ARG P 319      -0.485  20.491  -1.864  0.00  0.00      PROA  
ATOM   5016 HH22 ARG P 319      -1.731  19.618  -2.691  0.00  0.00      PROA  
ATOM   5017  C   ARG P 319       0.600  27.146  -0.572  0.00  0.00      PROA  
ATOM   5018  O   ARG P 319      -0.150  27.454   0.358  0.00  0.00      PROA  
ATOM   5019  N   VAL P 320       0.335  27.743  -1.757  0.00  0.00      PROA  
ATOM   5020  HN  VAL P 320       0.969  27.623  -2.517  0.00  0.00      PROA  
ATOM   5021  CA  VAL P 320      -0.833  28.592  -2.056  0.00  0.00      PROA  
ATOM   5022  HA  VAL P 320      -1.033  29.276  -1.244  0.00  0.00      PROA  
ATOM   5023  CB  VAL P 320      -0.746  29.297  -3.407  0.00  0.00      PROA  
ATOM   5024  HB  VAL P 320      -0.774  28.520  -4.200  0.00  0.00      PROA  
ATOM   5025  CG1 VAL P 320      -1.875  30.264  -3.764  0.00  0.00      PROA  
ATOM   5026 HG11 VAL P 320      -1.792  31.122  -3.063  0.00  0.00      PROA  
ATOM   5027 HG12 VAL P 320      -2.863  29.762  -3.692  0.00  0.00      PROA  
ATOM   5028 HG13 VAL P 320      -1.642  30.627  -4.788  0.00  0.00      PROA  
ATOM   5029  CG2 VAL P 320       0.625  30.048  -3.646  0.00  0.00      PROA  
ATOM   5030 HG21 VAL P 320       0.726  30.480  -4.665  0.00  0.00      PROA  
ATOM   5031 HG22 VAL P 320       1.456  29.335  -3.461  0.00  0.00      PROA  
ATOM   5032 HG23 VAL P 320       0.729  30.871  -2.907  0.00  0.00      PROA  
ATOM   5033  C   VAL P 320      -2.129  27.766  -2.137  0.00  0.00      PROA  
ATOM   5034  O   VAL P 320      -2.127  26.570  -2.561  0.00  0.00      PROA  
ATOM   5035  N   GLN P 321      -3.261  28.311  -1.682  0.00  0.00      PROA  
ATOM   5036  HN  GLN P 321      -3.258  29.301  -1.561  0.00  0.00      PROA  
ATOM   5037  CA  GLN P 321      -4.503  27.572  -1.569  0.00  0.00      PROA  
ATOM   5038  HA  GLN P 321      -4.208  26.533  -1.536  0.00  0.00      PROA  
ATOM   5039  CB  GLN P 321      -5.364  27.903  -0.295  0.00  0.00      PROA  
ATOM   5040  HB1 GLN P 321      -6.342  27.388  -0.181  0.00  0.00      PROA  
ATOM   5041  HB2 GLN P 321      -5.686  28.949  -0.484  0.00  0.00      PROA  
ATOM   5042  CG  GLN P 321      -4.528  27.927   1.028  0.00  0.00      PROA  
ATOM   5043  HG1 GLN P 321      -5.309  28.223   1.761  0.00  0.00      PROA  
ATOM   5044  HG2 GLN P 321      -3.711  28.679   1.025  0.00  0.00      PROA  
ATOM   5045  CD  GLN P 321      -3.897  26.621   1.431  0.00  0.00      PROA  
ATOM   5046  OE1 GLN P 321      -4.408  25.542   1.118  0.00  0.00      PROA  
ATOM   5047  NE2 GLN P 321      -2.873  26.704   2.266  0.00  0.00      PROA  
ATOM   5048 HE21 GLN P 321      -2.445  25.893   2.664  0.00  0.00      PROA  
ATOM   5049 HE22 GLN P 321      -2.727  27.645   2.571  0.00  0.00      PROA  
ATOM   5050  C   GLN P 321      -5.308  27.912  -2.768  0.00  0.00      PROA  
ATOM   5051  O   GLN P 321      -5.205  29.057  -3.211  0.00  0.00      PROA  
ATOM   5052  N   PRO P 322      -6.081  26.971  -3.372  0.00  0.00      PROA  
ATOM   5053  CD  PRO P 322      -5.934  25.515  -3.044  0.00  0.00      PROA  
ATOM   5054  HD1 PRO P 322      -6.609  25.276  -2.195  0.00  0.00      PROA  
ATOM   5055  HD2 PRO P 322      -4.850  25.340  -2.875  0.00  0.00      PROA  
ATOM   5056  CA  PRO P 322      -7.146  27.131  -4.371  0.00  0.00      PROA  
ATOM   5057  HA  PRO P 322      -6.750  27.557  -5.281  0.00  0.00      PROA  
ATOM   5058  CB  PRO P 322      -7.746  25.722  -4.585  0.00  0.00      PROA  
ATOM   5059  HB1 PRO P 322      -8.189  25.620  -5.599  0.00  0.00      PROA  
ATOM   5060  HB2 PRO P 322      -8.513  25.555  -3.799  0.00  0.00      PROA  
ATOM   5061  CG  PRO P 322      -6.537  24.802  -4.281  0.00  0.00      PROA  
ATOM   5062  HG1 PRO P 322      -6.748  23.725  -4.105  0.00  0.00      PROA
[truncated: 5,562,711 more chars]
