# Supplementary material for: Structure adaptation in Omicron SARS-CoV-2/hACE2: Biophysical origins of evolutionary driving forces
Source: Biophys J. 2023 Sep 16;122(20):4057–67. doi: 10.1016/j.bpj.2023.09.003 (PMC10624932; doi:10.1016/j.bpj.2023.09.003)
Supplement: Data S2. PDB of the final structure BA.2 for RL [file mmc3.zip]

Archive with 1 entries (1 files):
- BA.2-end-of-1us.pdb
