# Supplementary material for: Structure adaptation in Omicron SARS-CoV-2/hACE2: Biophysical origins of evolutionary driving forces
Source: Biophys J. 2023 Sep 16;122(20):4057–67. doi: 10.1016/j.bpj.2023.09.003 (PMC10624932; doi:10.1016/j.bpj.2023.09.003)
Supplement: Data S2. PDB of the final structure BA.2 for RL [file mmc3.zip › BA.2-end-of-1us.pdb]

CRYST1    0.000    0.000    0.000  90.00  90.00  90.00 P 1           1
ATOM      1  N   MET P   1     -48.421  51.801  45.720  0.00  0.00      PROA  
ATOM      2  HT1 MET P   1     -49.455  51.695  45.716  0.00  0.00      PROA  
ATOM      3  HT2 MET P   1     -48.230  51.999  44.717  0.00  0.00      PROA  
ATOM      4  HT3 MET P   1     -48.126  52.537  46.392  0.00  0.00      PROA  
ATOM      5  CA  MET P   1     -47.681  50.563  46.026  0.00  0.00      PROA  
ATOM      6  HA  MET P   1     -48.250  50.050  46.788  0.00  0.00      PROA  
ATOM      7  CB  MET P   1     -47.717  49.693  44.837  0.00  0.00      PROA  
ATOM      8  HB1 MET P   1     -47.124  48.791  45.100  0.00  0.00      PROA  
ATOM      9  HB2 MET P   1     -47.227  50.137  43.945  0.00  0.00      PROA  
ATOM     10  CG  MET P   1     -49.086  48.907  44.609  0.00  0.00      PROA  
ATOM     11  HG1 MET P   1     -49.453  48.222  45.403  0.00  0.00      PROA  
ATOM     12  HG2 MET P   1     -48.701  48.165  43.877  0.00  0.00      PROA  
ATOM     13  SD  MET P   1     -50.452  49.961  43.922  0.00  0.00      PROA  
ATOM     14  CE  MET P   1     -51.342  48.540  43.327  0.00  0.00      PROA  
ATOM     15  HE1 MET P   1     -52.139  48.913  42.650  0.00  0.00      PROA  
ATOM     16  HE2 MET P   1     -51.840  47.985  44.151  0.00  0.00      PROA  
ATOM     17  HE3 MET P   1     -50.786  47.874  42.634  0.00  0.00      PROA  
ATOM     18  C   MET P   1     -46.272  50.774  46.516  0.00  0.00      PROA  
ATOM     19  O   MET P   1     -45.701  51.790  46.145  0.00  0.00      PROA  
ATOM     20  N   PHE P   2     -45.624  49.817  47.309  0.00  0.00      PROA  
ATOM     21  HN  PHE P   2     -46.145  49.037  47.647  0.00  0.00      PROA  
ATOM     22  CA  PHE P   2     -44.226  49.795  47.771  0.00  0.00      PROA  
ATOM     23  HA  PHE P   2     -43.960  50.806  48.041  0.00  0.00      PROA  
ATOM     24  CB  PHE P   2     -44.065  48.982  49.069  0.00  0.00      PROA  
ATOM     25  HB1 PHE P   2     -43.021  49.029  49.447  0.00  0.00      PROA  
ATOM     26  HB2 PHE P   2     -44.241  47.916  48.809  0.00  0.00      PROA  
ATOM     27  CG  PHE P   2     -44.933  49.478  50.207  0.00  0.00      PROA  
ATOM     28  CD1 PHE P   2     -45.180  50.816  50.482  0.00  0.00      PROA  
ATOM     29  HD1 PHE P   2     -44.842  51.534  49.750  0.00  0.00      PROA  
ATOM     30  CE1 PHE P   2     -46.001  51.133  51.622  0.00  0.00      PROA  
ATOM     31  HE1 PHE P   2     -46.158  52.188  51.788  0.00  0.00      PROA  
ATOM     32  CZ  PHE P   2     -46.522  50.167  52.435  0.00  0.00      PROA  
ATOM     33  HZ  PHE P   2     -46.912  50.394  53.416  0.00  0.00      PROA  
ATOM     34  CD2 PHE P   2     -45.563  48.556  51.058  0.00  0.00      PROA  
ATOM     35  HD2 PHE P   2     -45.263  47.538  50.857  0.00  0.00      PROA  
ATOM     36  CE2 PHE P   2     -46.329  48.844  52.148  0.00  0.00      PROA  
ATOM     37  HE2 PHE P   2     -46.707  48.055  52.781  0.00  0.00      PROA  
ATOM     38  C   PHE P   2     -43.266  49.411  46.658  0.00  0.00      PROA  
ATOM     39  O   PHE P   2     -43.509  48.585  45.757  0.00  0.00      PROA  
ATOM     40  N   VAL P   3     -42.081  50.039  46.629  0.00  0.00      PROA  
ATOM     41  HN  VAL P   3     -41.876  50.691  47.355  0.00  0.00      PROA  
ATOM     42  CA  VAL P   3     -40.944  49.668  45.873  0.00  0.00      PROA  
ATOM     43  HA  VAL P   3     -41.222  49.651  44.830  0.00  0.00      PROA  
ATOM     44  CB  VAL P   3     -39.766  50.651  45.910  0.00  0.00      PROA  
ATOM     45  HB  VAL P   3     -39.566  50.857  46.983  0.00  0.00      PROA  
ATOM     46  CG1 VAL P   3     -38.432  50.060  45.338  0.00  0.00      PROA  
ATOM     47 HG11 VAL P   3     -37.990  49.167  45.828  0.00  0.00      PROA  
ATOM     48 HG12 VAL P   3     -37.670  50.867  45.400  0.00  0.00      PROA  
ATOM     49 HG13 VAL P   3     -38.565  49.797  44.267  0.00  0.00      PROA  
ATOM     50  CG2 VAL P   3     -40.150  51.813  45.092  0.00  0.00      PROA  
ATOM     51 HG21 VAL P   3     -40.281  51.563  44.017  0.00  0.00      PROA  
ATOM     52 HG22 VAL P   3     -39.309  52.527  45.220  0.00  0.00      PROA  
ATOM     53 HG23 VAL P   3     -41.163  52.187  45.353  0.00  0.00      PROA  
ATOM     54  C   VAL P   3     -40.605  48.215  46.079  0.00  0.00      PROA  
ATOM     55  O   VAL P   3     -40.625  47.724  47.191  0.00  0.00      PROA  
ATOM     56  N   PHE P   4     -40.274  47.444  45.046  0.00  0.00      PROA  
ATOM     57  HN  PHE P   4     -40.404  47.870  44.154  0.00  0.00      PROA  
ATOM     58  CA  PHE P   4     -39.961  45.988  45.108  0.00  0.00      PROA  
ATOM     59  HA  PHE P   4     -39.751  45.775  44.071  0.00  0.00      PROA  
ATOM     60  CB  PHE P   4     -38.752  45.485  45.777  0.00  0.00      PROA  
ATOM     61  HB1 PHE P   4     -38.704  44.377  45.706  0.00  0.00      PROA  
ATOM     62  HB2 PHE P   4     -38.840  45.725  46.858  0.00  0.00      PROA  
ATOM     63  CG  PHE P   4     -37.445  46.090  45.224  0.00  0.00      PROA  
ATOM     64  CD1 PHE P   4     -36.404  46.492  46.066  0.00  0.00      PROA  
ATOM     65  HD1 PHE P   4     -36.590  46.503  47.130  0.00  0.00      PROA  
ATOM     66  CE1 PHE P   4     -35.228  46.926  45.488  0.00  0.00      PROA  
ATOM     67  HE1 PHE P   4     -34.478  47.296  46.171  0.00  0.00      PROA  
ATOM     68  CZ  PHE P   4     -35.000  46.916  44.145  0.00  0.00      PROA  
ATOM     69  HZ  PHE P   4     -34.034  47.188  43.747  0.00  0.00      PROA  
ATOM     70  CD2 PHE P   4     -37.247  46.037  43.840  0.00  0.00      PROA  
ATOM     71  HD2 PHE P   4     -38.020  45.754  43.141  0.00  0.00      PROA  
ATOM     72  CE2 PHE P   4     -36.053  46.534  43.264  0.00  0.00      PROA  
ATOM     73  HE2 PHE P   4     -36.070  46.532  42.184  0.00  0.00      PROA  
ATOM     74  C   PHE P   4     -41.132  45.123  45.533  0.00  0.00      PROA  
ATOM     75  O   PHE P   4     -41.044  44.011  46.119  0.00  0.00      PROA  
ATOM     76  N   LEU P   5     -42.395  45.691  45.316  0.00  0.00      PROA  
ATOM     77  HN  LEU P   5     -42.572  46.627  45.024  0.00  0.00      PROA  
ATOM     78  CA  LEU P   5     -43.610  45.042  45.556  0.00  0.00      PROA  
ATOM     79  HA  LEU P   5     -43.418  43.983  45.647  0.00  0.00      PROA  
ATOM     80  CB  LEU P   5     -44.066  45.420  46.993  0.00  0.00      PROA  
ATOM     81  HB1 LEU P   5     -43.992  46.510  47.196  0.00  0.00      PROA  
ATOM     82  HB2 LEU P   5     -43.323  44.951  47.674  0.00  0.00      PROA  
ATOM     83  CG  LEU P   5     -45.341  44.839  47.601  0.00  0.00      PROA  
ATOM     84  HG  LEU P   5     -45.289  43.782  47.262  0.00  0.00      PROA  
ATOM     85  CD1 LEU P   5     -45.366  44.892  49.049  0.00  0.00      PROA  
ATOM     86 HD11 LEU P   5     -46.217  44.264  49.388  0.00  0.00      PROA  
ATOM     87 HD12 LEU P   5     -45.433  45.979  49.272  0.00  0.00      PROA  
ATOM     88 HD13 LEU P   5     -44.390  44.533  49.441  0.00  0.00      PROA  
ATOM     89  CD2 LEU P   5     -46.643  45.483  46.992  0.00  0.00      PROA  
ATOM     90 HD21 LEU P   5     -47.545  45.357  47.629  0.00  0.00      PROA  
ATOM     91 HD22 LEU P   5     -46.972  44.944  46.078  0.00  0.00      PROA  
ATOM     92 HD23 LEU P   5     -46.621  46.578  46.808  0.00  0.00      PROA  
ATOM     93  C   LEU P   5     -44.653  45.216  44.343  0.00  0.00      PROA  
ATOM     94  O   LEU P   5     -44.589  46.210  43.629  0.00  0.00      PROA  
ATOM     95  N   VAL P   6     -45.534  44.180  44.133  0.00  0.00      PROA  
ATOM     96  HN  VAL P   6     -45.335  43.373  44.684  0.00  0.00      PROA  
ATOM     97  CA  VAL P   6     -46.497  44.270  43.047  0.00  0.00      PROA  
ATOM     98  HA  VAL P   6     -46.777  45.309  42.950  0.00  0.00      PROA  
ATOM     99  CB  VAL P   6     -45.963  43.816  41.730  0.00  0.00      PROA  
ATOM    100  HB  VAL P   6     -44.982  44.329  41.635  0.00  0.00      PROA  
ATOM    101  CG1 VAL P   6     -45.704  42.349  41.664  0.00  0.00      PROA  
ATOM    102 HG11 VAL P   6     -45.062  42.048  42.520  0.00  0.00      PROA  
ATOM    103 HG12 VAL P   6     -45.070  42.084  40.791  0.00  0.00      PROA  
ATOM    104 HG13 VAL P   6     -46.632  41.740  41.609  0.00  0.00      PROA  
ATOM    105  CG2 VAL P   6     -46.878  44.237  40.545  0.00  0.00      PROA  
ATOM    106 HG21 VAL P   6     -46.990  45.334  40.406  0.00  0.00      PROA  
ATOM    107 HG22 VAL P   6     -47.896  43.832  40.731  0.00  0.00      PROA  
ATOM    108 HG23 VAL P   6     -46.464  43.882  39.577  0.00  0.00      PROA  
ATOM    109  C   VAL P   6     -47.827  43.593  43.488  0.00  0.00      PROA  
ATOM    110  O   VAL P   6     -47.825  42.486  44.122  0.00  0.00      PROA  
ATOM    111  N   LEU P   7     -48.972  44.228  43.131  0.00  0.00      PROA  
ATOM    112  HN  LEU P   7     -48.804  45.111  42.699  0.00  0.00      PROA  
ATOM    113  CA  LEU P   7     -50.324  43.781  43.377  0.00  0.00      PROA  
ATOM    114  HA  LEU P   7     -50.484  43.585  44.427  0.00  0.00      PROA  
ATOM    115  CB  LEU P   7     -51.437  44.791  42.905  0.00  0.00      PROA  
ATOM    116  HB1 LEU P   7     -51.340  44.959  41.811  0.00  0.00      PROA  
ATOM    117  HB2 LEU P   7     -51.194  45.710  43.480  0.00  0.00      PROA  
ATOM    118  CG  LEU P   7     -52.919  44.340  43.197  0.00  0.00      PROA  
ATOM    119  HG  LEU P   7     -53.050  43.338  42.734  0.00  0.00      PROA  
ATOM    120  CD1 LEU P   7     -53.227  44.382  44.751  0.00  0.00      PROA  
ATOM    121 HD11 LEU P   7     -52.708  43.655  45.413  0.00  0.00      PROA  
ATOM    122 HD12 LEU P   7     -54.315  44.227  44.908  0.00  0.00      PROA  
ATOM    123 HD13 LEU P   7     -52.787  45.340  45.100  0.00  0.00      PROA  
ATOM    124  CD2 LEU P   7     -53.886  45.341  42.470  0.00  0.00      PROA  
ATOM    125 HD21 LEU P   7     -53.729  45.436  41.374  0.00  0.00      PROA  
ATOM    126 HD22 LEU P   7     -53.718  46.378  42.831  0.00  0.00      PROA  
ATOM    127 HD23 LEU P   7     -54.958  45.118  42.659  0.00  0.00      PROA  
ATOM    128  C   LEU P   7     -50.647  42.403  42.789  0.00  0.00      PROA  
ATOM    129  O   LEU P   7     -51.124  41.548  43.474  0.00  0.00      PROA  
ATOM    130  N   LEU P   8     -50.237  42.139  41.530  0.00  0.00      PROA  
ATOM    131  HN  LEU P   8     -49.663  42.822  41.085  0.00  0.00      PROA  
ATOM    132  CA  LEU P   8     -50.677  40.934  40.820  0.00  0.00      PROA  
ATOM    133  HA  LEU P   8     -51.275  40.351  41.505  0.00  0.00      PROA  
ATOM    134  CB  LEU P   8     -51.407  41.182  39.474  0.00  0.00      PROA  
ATOM    135  HB1 LEU P   8     -51.512  40.184  38.996  0.00  0.00      PROA  
ATOM    136  HB2 LEU P   8     -50.764  41.707  38.735  0.00  0.00      PROA  
ATOM    137  CG  LEU P   8     -52.816  41.748  39.588  0.00  0.00      PROA  
ATOM    138  HG  LEU P   8     -52.790  42.609  40.289  0.00  0.00      PROA  
ATOM    139  CD1 LEU P   8     -53.305  42.391  38.245  0.00  0.00      PROA  
ATOM    140 HD11 LEU P   8     -54.136  43.114  38.388  0.00  0.00      PROA  
ATOM    141 HD12 LEU P   8     -53.513  41.641  37.452  0.00  0.00      PROA  
ATOM    142 HD13 LEU P   8     -52.517  43.009  37.765  0.00  0.00      PROA  
ATOM    143  CD2 LEU P   8     -53.802  40.643  40.178  0.00  0.00      PROA  
ATOM    144 HD21 LEU P   8     -54.774  41.128  40.412  0.00  0.00      PROA  
ATOM    145 HD22 LEU P   8     -53.452  40.012  41.024  0.00  0.00      PROA  
ATOM    146 HD23 LEU P   8     -54.019  39.990  39.306  0.00  0.00      PROA  
ATOM    147  C   LEU P   8     -49.383  40.187  40.420  0.00  0.00      PROA  
ATOM    148  O   LEU P   8     -48.530  40.864  39.809  0.00  0.00      PROA  
ATOM    149  N   PRO P   9     -49.284  38.796  40.525  0.00  0.00      PROA  
ATOM    150  CD  PRO P   9     -50.164  38.083  41.495  0.00  0.00      PROA  
ATOM    151  HD1 PRO P   9     -51.148  37.784  41.074  0.00  0.00      PROA  
ATOM    152  HD2 PRO P   9     -50.263  38.527  42.508  0.00  0.00      PROA  
ATOM    153  CA  PRO P   9     -48.232  37.919  39.976  0.00  0.00      PROA  
ATOM    154  HA  PRO P   9     -47.386  38.056  40.633  0.00  0.00      PROA  
ATOM    155  CB  PRO P   9     -48.836  36.552  40.094  0.00  0.00      PROA  
ATOM    156  HB1 PRO P   9     -48.181  35.655  40.072  0.00  0.00      PROA  
ATOM    157  HB2 PRO P   9     -49.662  36.422  39.362  0.00  0.00      PROA  
ATOM    158  CG  PRO P   9     -49.511  36.643  41.523  0.00  0.00      PROA  
ATOM    159  HG1 PRO P   9     -50.172  35.750  41.513  0.00  0.00      PROA  
ATOM    160  HG2 PRO P   9     -48.706  36.592  42.287  0.00  0.00      PROA  
ATOM    161  C   PRO P   9     -47.780  38.234  38.508  0.00  0.00      PROA  
ATOM    162  O   PRO P   9     -48.562  38.565  37.604  0.00  0.00      PROA  
ATOM    163  N   LEU P  10     -46.453  38.158  38.245  0.00  0.00      PROA  
ATOM    164  HN  LEU P  10     -45.795  37.955  38.966  0.00  0.00      PROA  
ATOM    165  CA  LEU P  10     -45.797  38.517  37.006  0.00  0.00      PROA  
ATOM    166  HA  LEU P  10     -46.485  39.164  36.482  0.00  0.00      PROA  
ATOM    167  CB  LEU P  10     -44.446  39.168  37.320  0.00  0.00      PROA  
ATOM    168  HB1 LEU P  10     -43.946  39.415  36.358  0.00  0.00      PROA  
ATOM    169  HB2 LEU P  10     -43.857  38.418  37.890  0.00  0.00      PROA  
ATOM    170  CG  LEU P  10     -44.394  40.378  38.305  0.00  0.00      PROA  
ATOM    171  HG  LEU P  10     -45.005  40.157  39.206  0.00  0.00      PROA  
ATOM    172  CD1 LEU P  10     -42.962  40.618  38.661  0.00  0.00      PROA  
ATOM    173 HD11 LEU P  10     -42.973  41.373  39.476  0.00  0.00      PROA  
ATOM    174 HD12 LEU P  10     -42.274  40.948  37.854  0.00  0.00      PROA  
ATOM    175 HD13 LEU P  10     -42.481  39.679  39.006  0.00  0.00      PROA  
ATOM    176  CD2 LEU P  10     -44.975  41.590  37.643  0.00  0.00      PROA  
ATOM    177 HD21 LEU P  10     -44.696  42.424  38.321  0.00  0.00      PROA  
ATOM    178 HD22 LEU P  10     -46.085  41.560  37.601  0.00  0.00      PROA  
ATOM    179 HD23 LEU P  10     -44.593  41.784  36.618  0.00  0.00      PROA  
ATOM    180  C   LEU P  10     -45.661  37.286  36.048  0.00  0.00      PROA  
ATOM    181  O   LEU P  10     -45.023  37.329  34.991  0.00  0.00      PROA  
ATOM    182  N   VAL P  11     -46.224  36.144  36.378  0.00  0.00      PROA  
ATOM    183  HN  VAL P  11     -46.767  36.069  37.211  0.00  0.00      PROA  
ATOM    184  CA  VAL P  11     -45.916  34.886  35.662  0.00  0.00      PROA  
ATOM    185  HA  VAL P  11     -45.147  35.006  34.913  0.00  0.00      PROA  
ATOM    186  CB  VAL P  11     -45.287  33.937  36.612  0.00  0.00      PROA  
ATOM    187  HB  VAL P  11     -44.494  34.514  37.134  0.00  0.00      PROA  
ATOM    188  CG1 VAL P  11     -46.273  33.544  37.751  0.00  0.00      PROA  
ATOM    189 HG11 VAL P  11     -45.612  33.123  38.539  0.00  0.00      PROA  
ATOM    190 HG12 VAL P  11     -46.949  32.752  37.364  0.00  0.00      PROA  
ATOM    191 HG13 VAL P  11     -46.721  34.439  38.233  0.00  0.00      PROA  
ATOM    192  CG2 VAL P  11     -44.698  32.834  35.848  0.00  0.00      PROA  
ATOM    193 HG21 VAL P  11     -44.143  32.314  36.658  0.00  0.00      PROA  
ATOM    194 HG22 VAL P  11     -43.947  33.034  35.054  0.00  0.00      PROA  
ATOM    195 HG23 VAL P  11     -45.462  32.087  35.543  0.00  0.00      PROA  
ATOM    196  C   VAL P  11     -47.220  34.333  35.088  0.00  0.00      PROA  
ATOM    197  O   VAL P  11     -48.344  34.656  35.550  0.00  0.00      PROA  
ATOM    198  N   SER P  12     -47.179  33.431  34.063  0.00  0.00      PROA  
ATOM    199  HN  SER P  12     -46.338  33.255  33.558  0.00  0.00      PROA  
ATOM    200  CA  SER P  12     -48.492  32.907  33.525  0.00  0.00      PROA  
ATOM    201  HA  SER P  12     -49.147  32.771  34.373  0.00  0.00      PROA  
ATOM    202  CB  SER P  12     -49.068  33.719  32.386  0.00  0.00      PROA  
ATOM    203  HB1 SER P  12     -48.553  33.661  31.403  0.00  0.00      PROA  
ATOM    204  HB2 SER P  12     -49.168  34.784  32.686  0.00  0.00      PROA  
ATOM    205  OG  SER P  12     -50.410  33.286  32.014  0.00  0.00      PROA  
ATOM    206  HG1 SER P  12     -50.333  32.389  31.680  0.00  0.00      PROA  
ATOM    207  C   SER P  12     -48.362  31.502  33.021  0.00  0.00      PROA  
ATOM    208  O   SER P  12     -49.266  30.912  32.470  0.00  0.00      PROA  
ATOM    209  N   SER P  13     -47.240  30.914  33.170  0.00  0.00      PROA  
ATOM    210  HN  SER P  13     -46.486  31.434  33.563  0.00  0.00      PROA  
ATOM    211  CA  SER P  13     -46.933  29.524  32.792  0.00  0.00      PROA  
ATOM    212  HA  SER P  13     -47.734  28.932  33.211  0.00  0.00      PROA  
ATOM    213  CB  SER P  13     -46.743  29.383  31.240  0.00  0.00      PROA  
ATOM    214  HB1 SER P  13     -47.736  29.546  30.768  0.00  0.00      PROA  
ATOM    215  HB2 SER P  13     -46.437  28.334  31.041  0.00  0.00      PROA  
ATOM    216  OG  SER P  13     -45.778  30.263  30.745  0.00  0.00      PROA  
ATOM    217  HG1 SER P  13     -45.122  29.711  30.314  0.00  0.00      PROA  
ATOM    218  C   SER P  13     -45.742  28.945  33.507  0.00  0.00      PROA  
ATOM    219  O   SER P  13     -44.979  29.680  34.116  0.00  0.00      PROA  
ATOM    220  N   GLN P  14     -45.556  27.609  33.533  0.00  0.00      PROA  
ATOM    221  HN  GLN P  14     -46.178  27.023  33.019  0.00  0.00      PROA  
ATOM    222  CA  GLN P  14     -44.568  26.961  34.251  0.00  0.00      PROA  
ATOM    223  HA  GLN P  14     -44.758  27.444  35.198  0.00  0.00      PROA  
ATOM    224  CB  GLN P  14     -44.769  25.392  34.219  0.00  0.00      PROA  
ATOM    225  HB1 GLN P  14     -44.681  25.171  33.134  0.00  0.00      PROA  
ATOM    226  HB2 GLN P  14     -45.821  25.245  34.545  0.00  0.00      PROA  
ATOM    227  CG  GLN P  14     -43.782  24.495  35.035  0.00  0.00      PROA  
ATOM    228  HG1 GLN P  14     -42.761  24.904  34.875  0.00  0.00      PROA  
ATOM    229  HG2 GLN P  14     -43.768  23.425  34.734  0.00  0.00      PROA  
ATOM    230  CD  GLN P  14     -44.208  24.531  36.495  0.00  0.00      PROA  
ATOM    231  OE1 GLN P  14     -45.358  24.254  36.824  0.00  0.00      PROA  
ATOM    232  NE2 GLN P  14     -43.290  24.876  37.348  0.00  0.00      PROA  
ATOM    233 HE21 GLN P  14     -43.504  25.038  38.311  0.00  0.00      PROA  
ATOM    234 HE22 GLN P  14     -42.334  24.790  37.067  0.00  0.00      PROA  
ATOM    235  C   GLN P  14     -43.162  27.349  33.916  0.00  0.00      PROA  
ATOM    236  O   GLN P  14     -42.280  27.489  34.762  0.00  0.00      PROA  
ATOM    237  N   CYS P  15     -42.948  27.515  32.594  0.00  0.00      PROA  
ATOM    238  HN  CYS P  15     -43.773  27.384  32.051  0.00  0.00      PROA  
ATOM    239  CA  CYS P  15     -41.577  27.800  32.160  0.00  0.00      PROA  
ATOM    240  HA  CYS P  15     -40.815  27.570  32.890  0.00  0.00      PROA  
ATOM    241  CB  CYS P  15     -41.185  26.938  30.930  0.00  0.00      PROA  
ATOM    242  HB1 CYS P  15     -40.273  27.362  30.458  0.00  0.00      PROA  
ATOM    243  HB2 CYS P  15     -41.955  27.089  30.144  0.00  0.00      PROA  
ATOM    244  SG  CYS P  15     -41.108  25.272  31.319  0.00  0.00      PROA  
ATOM    245  C   CYS P  15     -41.481  29.274  31.762  0.00  0.00      PROA  
ATOM    246  O   CYS P  15     -42.227  29.860  30.940  0.00  0.00      PROA  
ATOM    247  N   VAL P  16     -40.566  30.036  32.372  0.00  0.00      PROA  
ATOM    248  HN  VAL P  16     -40.000  29.624  33.082  0.00  0.00      PROA  
ATOM    249  CA  VAL P  16     -40.362  31.422  32.064  0.00  0.00      PROA  
ATOM    250  HA  VAL P  16     -41.267  31.886  31.702  0.00  0.00      PROA  
ATOM    251  CB  VAL P  16     -40.201  32.183  33.424  0.00  0.00      PROA  
ATOM    252  HB  VAL P  16     -39.428  31.652  34.020  0.00  0.00      PROA  
ATOM    253  CG1 VAL P  16     -39.632  33.586  33.268  0.00  0.00      PROA  
ATOM    254 HG11 VAL P  16     -38.573  33.592  32.934  0.00  0.00      PROA  
ATOM    255 HG12 VAL P  16     -39.738  34.146  34.222  0.00  0.00      PROA  
ATOM    256 HG13 VAL P  16     -40.341  34.113  32.594  0.00  0.00      PROA  
ATOM    257  CG2 VAL P  16     -41.551  32.141  34.180  0.00  0.00      PROA  
ATOM    258 HG21 VAL P  16     -42.443  32.137  33.518  0.00  0.00      PROA  
ATOM    259 HG22 VAL P  16     -41.670  33.014  34.857  0.00  0.00      PROA  
ATOM    260 HG23 VAL P  16     -41.625  31.353  34.959  0.00  0.00      PROA  
ATOM    261  C   VAL P  16     -39.284  31.713  31.027  0.00  0.00      PROA  
ATOM    262  O   VAL P  16     -38.358  30.957  30.907  0.00  0.00      PROA  
ATOM    263  N   ASN P  17     -39.481  32.728  30.128  0.00  0.00      PROA  
ATOM    264  HN  ASN P  17     -40.234  33.348  30.335  0.00  0.00      PROA  
ATOM    265  CA  ASN P  17     -38.791  32.912  28.886  0.00  0.00      PROA  
ATOM    266  HA  ASN P  17     -38.221  32.023  28.661  0.00  0.00      PROA  
ATOM    267  CB  ASN P  17     -39.713  33.150  27.740  0.00  0.00      PROA  
ATOM    268  HB1 ASN P  17     -39.259  33.168  26.726  0.00  0.00      PROA  
ATOM    269  HB2 ASN P  17     -40.333  34.044  27.965  0.00  0.00      PROA  
ATOM    270  CG  ASN P  17     -40.702  31.963  27.637  0.00  0.00      PROA  
ATOM    271  OD1 ASN P  17     -40.387  30.856  28.067  0.00  0.00      PROA  
ATOM    272  ND2 ASN P  17     -41.853  32.337  27.126  0.00  0.00      PROA  
ATOM    273 HD22 ASN P  17     -42.025  33.250  26.763  0.00  0.00      PROA  
ATOM    274  C   ASN P  17     -37.831  34.158  28.965  0.00  0.00      PROA  
ATOM    275  O   ASN P  17     -38.318  35.301  29.122  0.00  0.00      PROA  
ATOM    276  N   LEU P  18     -36.516  33.995  28.990  0.00  0.00      PROA  
ATOM    277  HN  LEU P  18     -36.236  33.147  28.547  0.00  0.00      PROA  
ATOM    278  CA  LEU P  18     -35.515  34.952  29.520  0.00  0.00      PROA  
ATOM    279  HA  LEU P  18     -36.050  35.662  30.133  0.00  0.00      PROA  
ATOM    280  CB  LEU P  18     -34.476  34.202  30.499  0.00  0.00      PROA  
ATOM    281  HB1 LEU P  18     -33.846  34.962  31.008  0.00  0.00      PROA  
ATOM    282  HB2 LEU P  18     -33.867  33.540  29.846  0.00  0.00      PROA  
ATOM    283  CG  LEU P  18     -35.019  33.257  31.653  0.00  0.00      PROA  
ATOM    284  HG  LEU P  18     -35.537  32.410  31.153  0.00  0.00      PROA  
ATOM    285  CD1 LEU P  18     -33.731  32.558  32.196  0.00  0.00      PROA  
ATOM    286 HD11 LEU P  18     -33.082  33.197  32.833  0.00  0.00      PROA  
ATOM    287 HD12 LEU P  18     -33.128  31.978  31.464  0.00  0.00      PROA  
ATOM    288 HD13 LEU P  18     -33.954  31.732  32.905  0.00  0.00      PROA  
ATOM    289  CD2 LEU P  18     -35.718  34.018  32.790  0.00  0.00      PROA  
ATOM    290 HD21 LEU P  18     -36.150  33.329  33.547  0.00  0.00      PROA  
ATOM    291 HD22 LEU P  18     -36.533  34.659  32.392  0.00  0.00      PROA  
ATOM    292 HD23 LEU P  18     -35.056  34.672  33.396  0.00  0.00      PROA  
ATOM    293  C   LEU P  18     -34.795  35.712  28.455  0.00  0.00      PROA  
ATOM    294  O   LEU P  18     -34.641  35.217  27.333  0.00  0.00      PROA  
ATOM    295  N   ILE P  19     -34.528  36.991  28.782  0.00  0.00      PROA  
ATOM    296  HN  ILE P  19     -34.639  37.375  29.696  0.00  0.00      PROA  
ATOM    297  CA  ILE P  19     -34.171  37.919  27.711  0.00  0.00      PROA  
ATOM    298  HA  ILE P  19     -34.949  37.996  26.967  0.00  0.00      PROA  
ATOM    299  CB  ILE P  19     -34.248  39.385  28.260  0.00  0.00      PROA  
ATOM    300  HB  ILE P  19     -33.968  40.101  27.458  0.00  0.00      PROA  
ATOM    301  CG2 ILE P  19     -35.698  39.621  28.752  0.00  0.00      PROA  
ATOM    302 HG21 ILE P  19     -35.877  39.306  29.803  0.00  0.00      PROA  
ATOM    303 HG22 ILE P  19     -36.472  39.077  28.170  0.00  0.00      PROA  
ATOM    304 HG23 ILE P  19     -36.038  40.678  28.734  0.00  0.00      PROA  
ATOM    305  CG1 ILE P  19     -33.189  39.622  29.429  0.00  0.00      PROA  
ATOM    306 HG11 ILE P  19     -32.215  39.331  28.983  0.00  0.00      PROA  
ATOM    307 HG12 ILE P  19     -33.258  38.908  30.277  0.00  0.00      PROA  
ATOM    308  CD  ILE P  19     -33.032  41.054  29.888  0.00  0.00      PROA  
ATOM    309  HD1 ILE P  19     -33.893  41.280  30.553  0.00  0.00      PROA  
ATOM    310  HD2 ILE P  19     -33.106  41.750  29.025  0.00  0.00      PROA  
ATOM    311  HD3 ILE P  19     -32.192  41.202  30.600  0.00  0.00      PROA  
ATOM    312  C   ILE P  19     -32.862  37.679  26.848  0.00  0.00      PROA  
ATOM    313  O   ILE P  19     -31.876  37.107  27.252  0.00  0.00      PROA  
ATOM    314  N   THR P  20     -32.889  38.190  25.589  0.00  0.00      PROA  
ATOM    315  HN  THR P  20     -33.740  38.546  25.211  0.00  0.00      PROA  
ATOM    316  CA  THR P  20     -31.794  38.280  24.616  0.00  0.00      PROA  
ATOM    317  HA  THR P  20     -31.343  37.305  24.505  0.00  0.00      PROA  
ATOM    318  CB  THR P  20     -32.314  38.872  23.278  0.00  0.00      PROA  
ATOM    319  HB  THR P  20     -32.788  39.838  23.556  0.00  0.00      PROA  
ATOM    320  OG1 THR P  20     -33.368  38.273  22.626  0.00  0.00      PROA  
ATOM    321  HG1 THR P  20     -32.936  37.568  22.139  0.00  0.00      PROA  
ATOM    322  CG2 THR P  20     -31.235  39.239  22.221  0.00  0.00      PROA  
ATOM    323 HG21 THR P  20     -30.547  38.408  21.958  0.00  0.00      PROA  
ATOM    324 HG22 THR P  20     -30.664  40.131  22.557  0.00  0.00      PROA  
ATOM    325 HG23 THR P  20     -31.650  39.485  21.221  0.00  0.00      PROA  
ATOM    326  C   THR P  20     -30.779  39.270  25.088  0.00  0.00      PROA  
ATOM    327  O   THR P  20     -31.074  40.193  25.871  0.00  0.00      PROA  
ATOM    328  N   ARG P  21     -29.490  38.988  24.742  0.00  0.00      PROA  
ATOM    329  HN  ARG P  21     -29.437  38.205  24.127  0.00  0.00      PROA  
ATOM    330  CA  ARG P  21     -28.325  39.764  25.120  0.00  0.00      PROA  
ATOM    331  HA  ARG P  21     -28.645  40.795  25.077  0.00  0.00      PROA  
ATOM    332  CB  ARG P  21     -27.816  39.526  26.608  0.00  0.00      PROA  
ATOM    333  HB1 ARG P  21     -28.413  40.161  27.298  0.00  0.00      PROA  
ATOM    334  HB2 ARG P  21     -26.742  39.768  26.758  0.00  0.00      PROA  
ATOM    335  CG  ARG P  21     -28.028  38.072  27.054  0.00  0.00      PROA  
ATOM    336  HG1 ARG P  21     -29.096  37.769  27.015  0.00  0.00      PROA  
ATOM    337  HG2 ARG P  21     -27.804  38.074  28.142  0.00  0.00      PROA  
ATOM    338  CD  ARG P  21     -27.160  37.002  26.368  0.00  0.00      PROA  
ATOM    339  HD1 ARG P  21     -27.364  36.924  25.278  0.00  0.00      PROA  
ATOM    340  HD2 ARG P  21     -27.463  36.025  26.800  0.00  0.00      PROA  
ATOM    341  NE  ARG P  21     -25.776  37.321  26.738  0.00  0.00      PROA  
ATOM    342  HE  ARG P  21     -25.581  37.720  27.634  0.00  0.00      PROA  
ATOM    343  CZ  ARG P  21     -24.678  37.022  26.006  0.00  0.00      PROA  
ATOM    344  NH1 ARG P  21     -24.690  36.652  24.757  0.00  0.00      PROA  
ATOM    345 HH11 ARG P  21     -25.621  36.514  24.420  0.00  0.00      PROA  
ATOM    346 HH12 ARG P  21     -23.878  36.201  24.386  0.00  0.00      PROA  
ATOM    347  NH2 ARG P  21     -23.522  37.167  26.592  0.00  0.00      PROA  
ATOM    348 HH21 ARG P  21     -23.472  37.373  27.569  0.00  0.00      PROA  
ATOM    349 HH22 ARG P  21     -22.699  37.113  26.026  0.00  0.00      PROA  
ATOM    350  C   ARG P  21     -27.263  39.619  24.189  0.00  0.00      PROA  
ATOM    351  O   ARG P  21     -27.181  38.785  23.339  0.00  0.00      PROA  
ATOM    352  N   THR P  22     -26.286  40.588  24.379  0.00  0.00      PROA  
ATOM    353  HN  THR P  22     -26.418  41.258  25.105  0.00  0.00      PROA  
ATOM    354  CA  THR P  22     -25.171  40.810  23.451  0.00  0.00      PROA  
ATOM    355  HA  THR P  22     -25.341  40.642  22.398  0.00  0.00      PROA  
ATOM    356  CB  THR P  22     -24.816  42.310  23.558  0.00  0.00      PROA  
ATOM    357  HB  THR P  22     -24.610  42.664  24.591  0.00  0.00      PROA  
ATOM    358  OG1 THR P  22     -25.942  43.065  23.128  0.00  0.00      PROA  
ATOM    359  HG1 THR P  22     -25.788  44.010  23.186  0.00  0.00      PROA  
ATOM    360  CG2 THR P  22     -23.613  42.760  22.633  0.00  0.00      PROA  
ATOM    361 HG21 THR P  22     -22.740  42.078  22.714  0.00  0.00      PROA  
ATOM    362 HG22 THR P  22     -23.359  43.773  23.014  0.00  0.00      PROA  
ATOM    363 HG23 THR P  22     -23.881  42.948  21.572  0.00  0.00      PROA  
ATOM    364  C   THR P  22     -24.011  39.982  23.821  0.00  0.00      PROA  
ATOM    365  O   THR P  22     -23.540  39.945  24.958  0.00  0.00      PROA  
ATOM    366  N   GLN P  23     -23.484  39.318  22.745  0.00  0.00      PROA  
ATOM    367  HN  GLN P  23     -23.984  39.454  21.893  0.00  0.00      PROA  
ATOM    368  CA  GLN P  23     -22.235  38.637  22.769  0.00  0.00      PROA  
ATOM    369  HA  GLN P  23     -22.300  37.948  23.597  0.00  0.00      PROA  
ATOM    370  CB  GLN P  23     -21.928  37.923  21.468  0.00  0.00      PROA  
ATOM    371  HB1 GLN P  23     -20.863  37.611  21.415  0.00  0.00      PROA  
ATOM    372  HB2 GLN P  23     -22.221  38.545  20.596  0.00  0.00      PROA  
ATOM    373  CG  GLN P  23     -22.756  36.554  21.357  0.00  0.00      PROA  
ATOM    374  HG1 GLN P  23     -22.649  35.994  20.404  0.00  0.00      PROA  
ATOM    375  HG2 GLN P  23     -23.845  36.716  21.505  0.00  0.00      PROA  
ATOM    376  CD  GLN P  23     -22.277  35.566  22.354  0.00  0.00      PROA  
ATOM    377  OE1 GLN P  23     -23.128  35.162  23.165  0.00  0.00      PROA  
ATOM    378  NE2 GLN P  23     -21.004  35.141  22.301  0.00  0.00      PROA  
ATOM    379 HE21 GLN P  23     -20.591  34.560  23.002  0.00  0.00      PROA  
ATOM    380 HE22 GLN P  23     -20.493  35.174  21.442  0.00  0.00      PROA  
ATOM    381  C   GLN P  23     -20.995  39.529  23.141  0.00  0.00      PROA  
ATOM    382  O   GLN P  23     -20.886  40.723  22.789  0.00  0.00      PROA  
ATOM    383  N   SER P  27     -19.981  38.973  23.802  0.00  0.00      PROA  
ATOM    384  HN  SER P  27     -19.901  37.994  23.970  0.00  0.00      PROA  
ATOM    385  CA  SER P  27     -18.831  39.679  24.262  0.00  0.00      PROA  
ATOM    386  HA  SER P  27     -18.361  40.316  23.528  0.00  0.00      PROA  
ATOM    387  CB  SER P  27     -19.172  40.474  25.569  0.00  0.00      PROA  
ATOM    388  HB1 SER P  27     -19.354  39.834  26.459  0.00  0.00      PROA  
ATOM    389  HB2 SER P  27     -20.147  41.000  25.489  0.00  0.00      PROA  
ATOM    390  OG  SER P  27     -18.149  41.440  25.920  0.00  0.00      PROA  
ATOM    391  HG1 SER P  27     -17.993  41.959  25.127  0.00  0.00      PROA  
ATOM    392  C   SER P  27     -17.681  38.670  24.542  0.00  0.00      PROA  
ATOM    393  O   SER P  27     -17.999  37.494  24.684  0.00  0.00      PROA  
ATOM    394  N   TYR P  28     -16.353  38.997  24.519  0.00  0.00      PROA  
ATOM    395  HN  TYR P  28     -16.143  39.954  24.336  0.00  0.00      PROA  
ATOM    396  CA  TYR P  28     -15.259  38.052  24.465  0.00  0.00      PROA  
ATOM    397  HA  TYR P  28     -15.529  37.073  24.834  0.00  0.00      PROA  
ATOM    398  CB  TYR P  28     -14.658  37.817  23.005  0.00  0.00      PROA  
ATOM    399  HB1 TYR P  28     -13.607  37.460  22.962  0.00  0.00      PROA  
ATOM    400  HB2 TYR P  28     -14.715  38.824  22.540  0.00  0.00      PROA  
ATOM    401  CG  TYR P  28     -15.467  36.900  22.061  0.00  0.00      PROA  
ATOM    402  CD1 TYR P  28     -15.014  35.567  21.741  0.00  0.00      PROA  
ATOM    403  HD1 TYR P  28     -14.105  35.278  22.247  0.00  0.00      PROA  
ATOM    404  CE1 TYR P  28     -15.771  34.702  20.975  0.00  0.00      PROA  
ATOM    405  HE1 TYR P  28     -15.407  33.708  20.762  0.00  0.00      PROA  
ATOM    406  CZ  TYR P  28     -16.962  35.147  20.397  0.00  0.00      PROA  
ATOM    407  OH  TYR P  28     -17.769  34.305  19.689  0.00  0.00      PROA  
ATOM    408  HH  TYR P  28     -18.653  34.677  19.645  0.00  0.00      PROA  
ATOM    409  CD2 TYR P  28     -16.616  37.285  21.446  0.00  0.00      PROA  
ATOM    410  HD2 TYR P  28     -16.957  38.280  21.692  0.00  0.00      PROA  
ATOM    411  CE2 TYR P  28     -17.384  36.419  20.677  0.00  0.00      PROA  
ATOM    412  HE2 TYR P  28     -18.304  36.794  20.253  0.00  0.00      PROA  
ATOM    413  C   TYR P  28     -14.061  38.375  25.458  0.00  0.00      PROA  
ATOM    414  O   TYR P  28     -14.063  39.508  25.958  0.00  0.00      PROA  
ATOM    415  N   THR P  29     -13.145  37.435  25.716  0.00  0.00      PROA  
ATOM    416  HN  THR P  29     -13.180  36.466  25.484  0.00  0.00      PROA  
ATOM    417  CA  THR P  29     -11.853  37.784  26.339  0.00  0.00      PROA  
ATOM    418  HA  THR P  29     -11.499  38.705  25.901  0.00  0.00      PROA  
ATOM    419  CB  THR P  29     -11.976  37.961  27.832  0.00  0.00      PROA  
ATOM    420  HB  THR P  29     -12.874  38.607  27.933  0.00  0.00      PROA  
ATOM    421  OG1 THR P  29     -10.988  38.724  28.498  0.00  0.00      PROA  
ATOM    422  HG1 THR P  29     -11.019  39.567  28.040  0.00  0.00      PROA  
ATOM    423  CG2 THR P  29     -12.193  36.670  28.506  0.00  0.00      PROA  
ATOM    424 HG21 THR P  29     -13.123  36.224  28.092  0.00  0.00      PROA  
ATOM    425 HG22 THR P  29     -12.279  36.681  29.613  0.00  0.00      PROA  
ATOM    426 HG23 THR P  29     -11.421  35.922  28.227  0.00  0.00      PROA  
ATOM    427  C   THR P  29     -10.724  36.816  25.935  0.00  0.00      PROA  
ATOM    428  O   THR P  29     -10.953  35.706  25.439  0.00  0.00      PROA  
ATOM    429  N   ASN P  30      -9.430  37.233  26.054  0.00  0.00      PROA  
ATOM    430  HN  ASN P  30      -9.163  38.138  26.376  0.00  0.00      PROA  
ATOM    431  CA  ASN P  30      -8.271  36.508  25.674  0.00  0.00      PROA  
ATOM    432  HA  ASN P  30      -8.589  35.990  24.782  0.00  0.00      PROA  
ATOM    433  CB  ASN P  30      -7.056  37.407  25.235  0.00  0.00      PROA  
ATOM    434  HB1 ASN P  30      -6.950  38.225  25.980  0.00  0.00      PROA  
ATOM    435  HB2 ASN P  30      -7.308  37.872  24.258  0.00  0.00      PROA  
ATOM    436  CG  ASN P  30      -5.627  36.741  24.888  0.00  0.00      PROA  
ATOM    437  OD1 ASN P  30      -5.411  35.552  24.922  0.00  0.00      PROA  
ATOM    438  ND2 ASN P  30      -4.555  37.639  24.877  0.00  0.00      PROA  
ATOM    439 HD21 ASN P  30      -3.600  37.342  24.876  0.00  0.00      PROA  
ATOM    440 HD22 ASN P  30      -4.833  38.599  24.847  0.00  0.00      PROA  
ATOM    441  C   ASN P  30      -7.852  35.492  26.713  0.00  0.00      PROA  
ATOM    442  O   ASN P  30      -7.659  35.913  27.895  0.00  0.00      PROA  
ATOM    443  N   SER P  31      -7.777  34.200  26.364  0.00  0.00      PROA  
ATOM    444  HN  SER P  31      -8.019  33.979  25.422  0.00  0.00      PROA  
ATOM    445  CA  SER P  31      -7.535  33.226  27.481  0.00  0.00      PROA  
ATOM    446  HA  SER P  31      -7.842  33.599  28.447  0.00  0.00      PROA  
ATOM    447  CB  SER P  31      -8.404  31.947  27.211  0.00  0.00      PROA  
ATOM    448  HB1 SER P  31      -9.454  32.307  27.253  0.00  0.00      PROA  
ATOM    449  HB2 SER P  31      -8.251  31.221  28.038  0.00  0.00      PROA  
ATOM    450  OG  SER P  31      -8.134  31.225  25.935  0.00  0.00      PROA  
ATOM    451  HG1 SER P  31      -7.232  30.900  25.901  0.00  0.00      PROA  
ATOM    452  C   SER P  31      -6.072  32.813  27.678  0.00  0.00      PROA  
ATOM    453  O   SER P  31      -5.724  31.983  28.558  0.00  0.00      PROA  
ATOM    454  N   PHE P  32      -5.178  33.313  26.904  0.00  0.00      PROA  
ATOM    455  HN  PHE P  32      -5.581  33.864  26.177  0.00  0.00      PROA  
ATOM    456  CA  PHE P  32      -3.718  33.082  27.010  0.00  0.00      PROA  
ATOM    457  HA  PHE P  32      -3.469  33.473  26.034  0.00  0.00      PROA  
ATOM    458  CB  PHE P  32      -3.126  33.779  28.276  0.00  0.00      PROA  
ATOM    459  HB1 PHE P  32      -2.129  33.395  28.582  0.00  0.00      PROA  
ATOM    460  HB2 PHE P  32      -3.838  33.618  29.113  0.00  0.00      PROA  
ATOM    461  CG  PHE P  32      -3.165  35.248  28.104  0.00  0.00      PROA  
ATOM    462  CD1 PHE P  32      -4.332  36.045  28.400  0.00  0.00      PROA  
ATOM    463  HD1 PHE P  32      -5.190  35.560  28.843  0.00  0.00      PROA  
ATOM    464  CE1 PHE P  32      -4.290  37.440  28.256  0.00  0.00      PROA  
ATOM    465  HE1 PHE P  32      -5.203  38.018  28.230  0.00  0.00      PROA  
ATOM    466  CZ  PHE P  32      -3.090  38.102  27.895  0.00  0.00      PROA  
ATOM    467  HZ  PHE P  32      -3.115  39.179  27.984  0.00  0.00      PROA  
ATOM    468  CD2 PHE P  32      -1.985  35.946  27.734  0.00  0.00      PROA  
ATOM    469  HD2 PHE P  32      -1.115  35.377  27.445  0.00  0.00      PROA  
ATOM    470  CE2 PHE P  32      -1.921  37.348  27.700  0.00  0.00      PROA  
ATOM    471  HE2 PHE P  32      -0.933  37.745  27.521  0.00  0.00      PROA  
ATOM    472  C   PHE P  32      -3.243  31.644  26.829  0.00  0.00      PROA  
ATOM    473  O   PHE P  32      -3.510  31.014  25.770  0.00  0.00      PROA  
ATOM    474  N   THR P  33      -2.633  31.064  27.833  0.00  0.00      PROA  
ATOM    475  HN  THR P  33      -2.556  31.522  28.715  0.00  0.00      PROA  
ATOM    476  CA  THR P  33      -2.100  29.724  27.697  0.00  0.00      PROA  
ATOM    477  HA  THR P  33      -2.336  29.306  26.729  0.00  0.00      PROA  
ATOM    478  CB  THR P  33      -0.569  29.631  27.676  0.00  0.00      PROA  
ATOM    479  HB  THR P  33      -0.217  28.596  27.479  0.00  0.00      PROA  
ATOM    480  OG1 THR P  33       0.119  30.184  28.741  0.00  0.00      PROA  
ATOM    481  HG1 THR P  33      -0.578  30.203  29.401  0.00  0.00      PROA  
ATOM    482  CG2 THR P  33      -0.194  30.403  26.370  0.00  0.00      PROA  
ATOM    483 HG21 THR P  33      -0.566  31.437  26.536  0.00  0.00      PROA  
ATOM    484 HG22 THR P  33      -0.725  30.011  25.476  0.00  0.00      PROA  
ATOM    485 HG23 THR P  33       0.842  30.406  25.970  0.00  0.00      PROA  
ATOM    486  C   THR P  33      -2.724  28.842  28.714  0.00  0.00      PROA  
ATOM    487  O   THR P  33      -2.280  27.682  28.902  0.00  0.00      PROA  
ATOM    488  N   ARG P  34      -3.776  29.266  29.381  0.00  0.00      PROA  
ATOM    489  HN  ARG P  34      -4.196  30.149  29.189  0.00  0.00      PROA  
ATOM    490  CA  ARG P  34      -4.697  28.440  30.147  0.00  0.00      PROA  
ATOM    491  HA  ARG P  34      -4.081  27.928  30.872  0.00  0.00      PROA  
ATOM    492  CB  ARG P  34      -5.734  29.330  30.896  0.00  0.00      PROA  
ATOM    493  HB1 ARG P  34      -6.474  28.702  31.438  0.00  0.00      PROA  
ATOM    494  HB2 ARG P  34      -6.270  30.045  30.236  0.00  0.00      PROA  
ATOM    495  CG  ARG P  34      -5.246  30.161  32.128  0.00  0.00      PROA  
ATOM    496  HG1 ARG P  34      -5.946  31.009  32.286  0.00  0.00      PROA  
ATOM    497  HG2 ARG P  34      -4.299  30.668  31.842  0.00  0.00      PROA  
ATOM    498  CD  ARG P  34      -5.070  29.299  33.321  0.00  0.00      PROA  
ATOM    499  HD1 ARG P  34      -4.646  28.305  33.064  0.00  0.00      PROA  
ATOM    500  HD2 ARG P  34      -6.062  29.078  33.770  0.00  0.00      PROA  
ATOM    501  NE  ARG P  34      -4.330  30.046  34.340  0.00  0.00      PROA  
ATOM    502  HE  ARG P  34      -3.784  30.833  34.053  0.00  0.00      PROA  
ATOM    503  CZ  ARG P  34      -4.094  29.631  35.603  0.00  0.00      PROA  
ATOM    504  NH1 ARG P  34      -4.698  28.611  36.094  0.00  0.00      PROA  
ATOM    505 HH11 ARG P  34      -5.332  28.053  35.557  0.00  0.00      PROA  
ATOM    506 HH12 ARG P  34      -4.595  28.449  37.075  0.00  0.00      PROA  
ATOM    507  NH2 ARG P  34      -3.018  30.164  36.186  0.00  0.00      PROA  
ATOM    508 HH21 ARG P  34      -2.494  30.801  35.621  0.00  0.00      PROA  
ATOM    509 HH22 ARG P  34      -2.520  29.667  36.896  0.00  0.00      PROA  
ATOM    510  C   ARG P  34      -5.340  27.327  29.323  0.00  0.00      PROA  
ATOM    511  O   ARG P  34      -5.552  27.282  28.085  0.00  0.00      PROA  
ATOM    512  N   GLY P  35      -5.759  26.238  30.025  0.00  0.00      PROA  
ATOM    513  HN  GLY P  35      -5.600  26.154  31.005  0.00  0.00      PROA  
ATOM    514  CA  GLY P  35      -6.528  25.138  29.412  0.00  0.00      PROA  
ATOM    515  HA1 GLY P  35      -7.125  25.551  28.612  0.00  0.00      PROA  
ATOM    516  HA2 GLY P  35      -7.221  24.886  30.201  0.00  0.00      PROA  
ATOM    517  C   GLY P  35      -5.791  23.974  28.892  0.00  0.00      PROA  
ATOM    518  O   GLY P  35      -6.397  23.104  28.352  0.00  0.00      PROA  
ATOM    519  N   VAL P  36      -4.431  23.828  29.085  0.00  0.00      PROA  
ATOM    520  HN  VAL P  36      -3.920  24.556  29.534  0.00  0.00      PROA  
ATOM    521  CA  VAL P  36      -3.612  22.625  28.954  0.00  0.00      PROA  
ATOM    522  HA  VAL P  36      -3.703  22.247  27.946  0.00  0.00      PROA  
ATOM    523  CB  VAL P  36      -2.123  22.949  29.233  0.00  0.00      PROA  
ATOM    524  HB  VAL P  36      -2.171  23.609  30.125  0.00  0.00      PROA  
ATOM    525  CG1 VAL P  36      -1.300  21.652  29.404  0.00  0.00      PROA  
ATOM    526 HG11 VAL P  36      -1.552  20.974  28.561  0.00  0.00      PROA  
ATOM    527 HG12 VAL P  36      -1.547  21.249  30.409  0.00  0.00      PROA  
ATOM    528 HG13 VAL P  36      -0.222  21.894  29.288  0.00  0.00      PROA  
ATOM    529  CG2 VAL P  36      -1.619  23.884  28.080  0.00  0.00      PROA  
ATOM    530 HG21 VAL P  36      -0.513  23.961  28.004  0.00  0.00      PROA  
ATOM    531 HG22 VAL P  36      -1.922  24.949  28.165  0.00  0.00      PROA  
ATOM    532 HG23 VAL P  36      -1.975  23.369  27.162  0.00  0.00      PROA  
ATOM    533  C   VAL P  36      -4.068  21.572  29.936  0.00  0.00      PROA  
ATOM    534  O   VAL P  36      -4.240  21.829  31.110  0.00  0.00      PROA  
ATOM    535  N   TYR P  37      -4.382  20.304  29.526  0.00  0.00      PROA  
ATOM    536  HN  TYR P  37      -4.341  20.003  28.576  0.00  0.00      PROA  
ATOM    537  CA  TYR P  37      -4.807  19.265  30.392  0.00  0.00      PROA  
ATOM    538  HA  TYR P  37      -4.642  19.622  31.398  0.00  0.00      PROA  
ATOM    539  CB  TYR P  37      -6.307  19.032  29.978  0.00  0.00      PROA  
ATOM    540  HB1 TYR P  37      -6.810  20.023  29.985  0.00  0.00      PROA  
ATOM    541  HB2 TYR P  37      -6.810  18.373  30.717  0.00  0.00      PROA  
ATOM    542  CG  TYR P  37      -6.626  18.413  28.641  0.00  0.00      PROA  
ATOM    543  CD1 TYR P  37      -6.913  17.097  28.483  0.00  0.00      PROA  
ATOM    544  HD1 TYR P  37      -6.943  16.519  29.395  0.00  0.00      PROA  
ATOM    545  CE1 TYR P  37      -7.158  16.400  27.280  0.00  0.00      PROA  
ATOM    546  HE1 TYR P  37      -7.119  15.326  27.385  0.00  0.00      PROA  
ATOM    547  CZ  TYR P  37      -7.283  17.186  26.137  0.00  0.00      PROA  
ATOM    548  OH  TYR P  37      -7.396  16.566  24.839  0.00  0.00      PROA  
ATOM    549  HH  TYR P  37      -7.079  17.220  24.212  0.00  0.00      PROA  
ATOM    550  CD2 TYR P  37      -6.669  19.186  27.401  0.00  0.00      PROA  
ATOM    551  HD2 TYR P  37      -6.580  20.262  27.406  0.00  0.00      PROA  
ATOM    552  CE2 TYR P  37      -7.034  18.573  26.223  0.00  0.00      PROA  
ATOM    553  HE2 TYR P  37      -7.024  19.146  25.308  0.00  0.00      PROA  
ATOM    554  C   TYR P  37      -3.936  18.013  30.100  0.00  0.00      PROA  
ATOM    555  O   TYR P  37      -3.223  18.055  29.089  0.00  0.00      PROA  
ATOM    556  N   TYR P  38      -3.931  16.874  30.828  0.00  0.00      PROA  
ATOM    557  HN  TYR P  38      -4.419  16.761  31.689  0.00  0.00      PROA  
ATOM    558  CA  TYR P  38      -3.224  15.618  30.540  0.00  0.00      PROA  
ATOM    559  HA  TYR P  38      -2.205  15.845  30.264  0.00  0.00      PROA  
ATOM    560  CB  TYR P  38      -3.101  14.703  31.881  0.00  0.00      PROA  
ATOM    561  HB1 TYR P  38      -2.706  13.670  31.776  0.00  0.00      PROA  
ATOM    562  HB2 TYR P  38      -4.081  14.736  32.403  0.00  0.00      PROA  
ATOM    563  CG  TYR P  38      -2.130  15.342  32.812  0.00  0.00      PROA  
ATOM    564  CD1 TYR P  38      -0.731  15.114  32.823  0.00  0.00      PROA  
ATOM    565  HD1 TYR P  38      -0.244  14.520  32.064  0.00  0.00      PROA  
ATOM    566  CE1 TYR P  38       0.095  15.765  33.799  0.00  0.00      PROA  
ATOM    567  HE1 TYR P  38       1.132  15.476  33.714  0.00  0.00      PROA  
ATOM    568  CZ  TYR P  38      -0.447  16.623  34.725  0.00  0.00      PROA  
ATOM    569  OH  TYR P  38       0.315  17.396  35.561  0.00  0.00      PROA  
ATOM    570  HH  TYR P  38      -0.238  17.711  36.280  0.00  0.00      PROA  
ATOM    571  CD2 TYR P  38      -2.611  16.237  33.740  0.00  0.00      PROA  
ATOM    572  HD2 TYR P  38      -3.636  16.579  33.731  0.00  0.00      PROA  
ATOM    573  CE2 TYR P  38      -1.804  16.945  34.675  0.00  0.00      PROA  
ATOM    574  HE2 TYR P  38      -2.206  17.692  35.344  0.00  0.00      PROA  
ATOM    575  C   TYR P  38      -3.916  14.695  29.557  0.00  0.00      PROA  
ATOM    576  O   TYR P  38      -4.987  14.183  30.005  0.00  0.00      PROA  
ATOM    577  N   PRO P  39      -3.413  14.438  28.384  0.00  0.00      PROA  
ATOM    578  CD  PRO P  39      -2.452  15.268  27.726  0.00  0.00      PROA  
ATOM    579  HD1 PRO P  39      -1.525  15.419  28.319  0.00  0.00      PROA  
ATOM    580  HD2 PRO P  39      -2.937  16.191  27.342  0.00  0.00      PROA  
ATOM    581  CA  PRO P  39      -4.160  13.680  27.355  0.00  0.00      PROA  
ATOM    582  HA  PRO P  39      -5.114  14.183  27.408  0.00  0.00      PROA  
ATOM    583  CB  PRO P  39      -3.515  13.998  26.007  0.00  0.00      PROA  
ATOM    584  HB1 PRO P  39      -4.114  14.851  25.623  0.00  0.00      PROA  
ATOM    585  HB2 PRO P  39      -3.386  13.103  25.361  0.00  0.00      PROA  
ATOM    586  CG  PRO P  39      -2.099  14.460  26.435  0.00  0.00      PROA  
ATOM    587  HG1 PRO P  39      -1.562  13.569  26.825  0.00  0.00      PROA  
ATOM    588  HG2 PRO P  39      -1.452  14.995  25.708  0.00  0.00      PROA  
ATOM    589  C   PRO P  39      -4.347  12.244  27.732  0.00  0.00      PROA  
ATOM    590  O   PRO P  39      -5.368  11.765  27.316  0.00  0.00      PROA  
ATOM    591  N   ASP P  40      -3.459  11.558  28.497  0.00  0.00      PROA  
ATOM    592  HN  ASP P  40      -2.739  11.984  29.039  0.00  0.00      PROA  
ATOM    593  CA  ASP P  40      -3.704  10.130  28.786  0.00  0.00      PROA  
ATOM    594  HA  ASP P  40      -4.722   9.905  28.504  0.00  0.00      PROA  
ATOM    595  CB  ASP P  40      -2.822   9.241  27.828  0.00  0.00      PROA  
ATOM    596  HB1 ASP P  40      -3.108   9.476  26.780  0.00  0.00      PROA  
ATOM    597  HB2 ASP P  40      -2.982   8.146  27.924  0.00  0.00      PROA  
ATOM    598  CG  ASP P  40      -1.375   9.689  27.927  0.00  0.00      PROA  
ATOM    599  OD1 ASP P  40      -0.729   9.705  26.874  0.00  0.00      PROA  
ATOM    600  OD2 ASP P  40      -0.906   9.962  29.028  0.00  0.00      PROA  
ATOM    601  C   ASP P  40      -3.648   9.848  30.260  0.00  0.00      PROA  
ATOM    602  O   ASP P  40      -3.741  10.746  31.082  0.00  0.00      PROA  
ATOM    603  N   LYS P  41      -3.616   8.536  30.578  0.00  0.00      PROA  
ATOM    604  HN  LYS P  41      -3.640   7.881  29.827  0.00  0.00      PROA  
ATOM    605  CA  LYS P  41      -3.575   8.058  31.936  0.00  0.00      PROA  
ATOM    606  HA  LYS P  41      -3.523   8.840  32.679  0.00  0.00      PROA  
ATOM    607  CB  LYS P  41      -4.778   7.231  32.195  0.00  0.00      PROA  
ATOM    608  HB1 LYS P  41      -4.673   6.752  33.192  0.00  0.00      PROA  
ATOM    609  HB2 LYS P  41      -4.954   6.322  31.581  0.00  0.00      PROA  
ATOM    610  CG  LYS P  41      -6.052   7.994  32.015  0.00  0.00      PROA  
ATOM    611  HG1 LYS P  41      -6.100   8.436  30.997  0.00  0.00      PROA  
ATOM    612  HG2 LYS P  41      -5.940   8.830  32.738  0.00  0.00      PROA  
ATOM    613  CD  LYS P  41      -7.295   7.185  32.299  0.00  0.00      PROA  
ATOM    614  HD1 LYS P  41      -7.203   6.924  33.375  0.00  0.00      PROA  
ATOM    615  HD2 LYS P  41      -7.262   6.183  31.821  0.00  0.00      PROA  
ATOM    616  CE  LYS P  41      -8.757   7.804  32.057  0.00  0.00      PROA  
ATOM    617  HE1 LYS P  41      -8.907   7.921  30.962  0.00  0.00      PROA  
ATOM    618  HE2 LYS P  41      -8.766   8.844  32.447  0.00  0.00      PROA  
ATOM    619  NZ  LYS P  41      -9.788   7.044  32.776  0.00  0.00      PROA  
ATOM    620  HZ1 LYS P  41      -9.681   6.035  32.546  0.00  0.00      PROA  
ATOM    621  HZ2 LYS P  41     -10.768   7.249  32.497  0.00  0.00      PROA  
ATOM    622  HZ3 LYS P  41      -9.784   7.296  33.785  0.00  0.00      PROA  
ATOM    623  C   LYS P  41      -2.230   7.302  32.017  0.00  0.00      PROA  
ATOM    624  O   LYS P  41      -2.098   6.420  32.867  0.00  0.00      PROA  
ATOM    625  N   VAL P  42      -1.205   7.646  31.207  0.00  0.00      PROA  
ATOM    626  HN  VAL P  42      -1.333   8.373  30.537  0.00  0.00      PROA  
ATOM    627  CA  VAL P  42       0.193   7.024  31.150  0.00  0.00      PROA  
ATOM    628  HA  VAL P  42       0.193   6.122  31.744  0.00  0.00      PROA  
ATOM    629  CB  VAL P  42       0.785   6.767  29.709  0.00  0.00      PROA  
ATOM    630  HB  VAL P  42       0.560   7.697  29.144  0.00  0.00      PROA  
ATOM    631  CG1 VAL P  42       2.257   6.410  29.829  0.00  0.00      PROA  
ATOM    632 HG11 VAL P  42       2.516   5.978  28.839  0.00  0.00      PROA  
ATOM    633 HG12 VAL P  42       2.547   5.681  30.616  0.00  0.00      PROA  
ATOM    634 HG13 VAL P  42       2.892   7.300  30.025  0.00  0.00      PROA  
ATOM    635  CG2 VAL P  42      -0.011   5.664  29.013  0.00  0.00      PROA  
ATOM    636 HG21 VAL P  42      -1.074   5.971  29.120  0.00  0.00      PROA  
ATOM    637 HG22 VAL P  42      -0.062   4.630  29.416  0.00  0.00      PROA  
ATOM    638 HG23 VAL P  42       0.172   5.669  27.917  0.00  0.00      PROA  
ATOM    639  C   VAL P  42       1.208   7.988  31.838  0.00  0.00      PROA  
ATOM    640  O   VAL P  42       1.425   9.161  31.554  0.00  0.00      PROA  
ATOM    641  N   PHE P  43       1.862   7.376  32.826  0.00  0.00      PROA  
ATOM    642  HN  PHE P  43       1.582   6.432  32.981  0.00  0.00      PROA  
ATOM    643  CA  PHE P  43       3.050   7.761  33.556  0.00  0.00      PROA  
ATOM    644  HA  PHE P  43       2.944   8.782  33.890  0.00  0.00      PROA  
ATOM    645  CB  PHE P  43       3.281   6.813  34.855  0.00  0.00      PROA  
ATOM    646  HB1 PHE P  43       3.387   5.744  34.570  0.00  0.00      PROA  
ATOM    647  HB2 PHE P  43       2.350   6.800  35.461  0.00  0.00      PROA  
ATOM    648  CG  PHE P  43       4.479   7.394  35.692  0.00  0.00      PROA  
ATOM    649  CD1 PHE P  43       4.369   8.728  36.209  0.00  0.00      PROA  
ATOM    650  HD1 PHE P  43       3.424   9.244  36.282  0.00  0.00      PROA  
ATOM    651  CE1 PHE P  43       5.545   9.359  36.644  0.00  0.00      PROA  
ATOM    652  HE1 PHE P  43       5.508  10.378  36.999  0.00  0.00      PROA  
ATOM    653  CZ  PHE P  43       6.744   8.682  36.708  0.00  0.00      PROA  
ATOM    654  HZ  PHE P  43       7.639   9.188  37.041  0.00  0.00      PROA  
ATOM    655  CD2 PHE P  43       5.728   6.744  35.683  0.00  0.00      PROA  
ATOM    656  HD2 PHE P  43       5.833   5.906  35.010  0.00  0.00      PROA  
ATOM    657  CE2 PHE P  43       6.879   7.434  36.072  0.00  0.00      PROA  
ATOM    658  HE2 PHE P  43       7.811   6.907  35.932  0.00  0.00      PROA  
ATOM    659  C   PHE P  43       4.263   7.865  32.742  0.00  0.00      PROA  
ATOM    660  O   PHE P  43       4.691   6.932  32.117  0.00  0.00      PROA  
ATOM    661  N   ARG P  44       5.005   9.046  32.760  0.00  0.00      PROA  
ATOM    662  HN  ARG P  44       4.642   9.890  33.148  0.00  0.00      PROA  
ATOM    663  CA  ARG P  44       6.249   9.281  32.176  0.00  0.00      PROA  
ATOM    664  HA  ARG P  44       6.835   8.376  32.111  0.00  0.00      PROA  
ATOM    665  CB  ARG P  44       6.085  10.039  30.800  0.00  0.00      PROA  
ATOM    666  HB1 ARG P  44       7.053  10.200  30.279  0.00  0.00      PROA  
ATOM    667  HB2 ARG P  44       5.700  11.074  30.918  0.00  0.00      PROA  
ATOM    668  CG  ARG P  44       5.162   9.275  29.806  0.00  0.00      PROA  
ATOM    669  HG1 ARG P  44       4.241   8.923  30.318  0.00  0.00      PROA  
ATOM    670  HG2 ARG P  44       5.662   8.350  29.447  0.00  0.00      PROA  
ATOM    671  CD  ARG P  44       4.827  10.109  28.550  0.00  0.00      PROA  
ATOM    672  HD1 ARG P  44       5.699  10.180  27.866  0.00  0.00      PROA  
ATOM    673  HD2 ARG P  44       4.390  11.092  28.828  0.00  0.00      PROA  
ATOM    674  NE  ARG P  44       3.921   9.298  27.746  0.00  0.00      PROA  
ATOM    675  HE  ARG P  44       4.273   8.601  27.122  0.00  0.00      PROA  
ATOM    676  CZ  ARG P  44       2.599   9.435  27.684  0.00  0.00      PROA  
ATOM    677  NH1 ARG P  44       1.918  10.189  28.501  0.00  0.00      PROA  
ATOM    678 HH11 ARG P  44       2.470  10.620  29.214  0.00  0.00      PROA  
ATOM    679 HH12 ARG P  44       0.919  10.189  28.463  0.00  0.00      PROA  
ATOM    680  NH2 ARG P  44       1.918   8.917  26.681  0.00  0.00      PROA  
ATOM    681 HH21 ARG P  44       2.388   8.585  25.862  0.00  0.00      PROA  
ATOM    682 HH22 ARG P  44       0.946   9.122  26.567  0.00  0.00      PROA  
ATOM    683  C   ARG P  44       7.077  10.180  33.114  0.00  0.00      PROA  
ATOM    684  O   ARG P  44       6.511  11.042  33.711  0.00  0.00      PROA  
ATOM    685  N   SER P  45       8.461  10.057  33.019  0.00  0.00      PROA  
ATOM    686  HN  SER P  45       8.892   9.402  32.404  0.00  0.00      PROA  
ATOM    687  CA  SER P  45       9.310  11.090  33.656  0.00  0.00      PROA  
ATOM    688  HA  SER P  45       8.628  11.920  33.776  0.00  0.00      PROA  
ATOM    689  CB  SER P  45       9.760  10.679  35.070  0.00  0.00      PROA  
ATOM    690  HB1 SER P  45       8.953  10.795  35.824  0.00  0.00      PROA  
ATOM    691  HB2 SER P  45      10.470  11.455  35.428  0.00  0.00      PROA  
ATOM    692  OG  SER P  45      10.345   9.351  35.082  0.00  0.00      PROA  
ATOM    693  HG1 SER P  45       9.687   8.776  34.684  0.00  0.00      PROA  
ATOM    694  C   SER P  45      10.457  11.519  32.712  0.00  0.00      PROA  
ATOM    695  O   SER P  45      11.208  10.753  32.257  0.00  0.00      PROA  
ATOM    696  N   SER P  46      10.614  12.869  32.586  0.00  0.00      PROA  
ATOM    697  HN  SER P  46       9.947  13.440  33.059  0.00  0.00      PROA  
ATOM    698  CA  SER P  46      11.520  13.692  31.820  0.00  0.00      PROA  
ATOM    699  HA  SER P  46      11.065  14.669  31.758  0.00  0.00      PROA  
ATOM    700  CB  SER P  46      12.894  13.869  32.403  0.00  0.00      PROA  
ATOM    701  HB1 SER P  46      13.415  12.934  32.104  0.00  0.00      PROA  
ATOM    702  HB2 SER P  46      12.827  13.780  33.508  0.00  0.00      PROA  
ATOM    703  OG  SER P  46      13.713  14.942  31.920  0.00  0.00      PROA  
ATOM    704  HG1 SER P  46      13.914  14.697  31.014  0.00  0.00      PROA  
ATOM    705  C   SER P  46      11.488  13.218  30.346  0.00  0.00      PROA  
ATOM    706  O   SER P  46      12.408  12.587  29.867  0.00  0.00      PROA  
ATOM    707  N   VAL P  47      10.346  13.533  29.661  0.00  0.00      PROA  
ATOM    708  HN  VAL P  47       9.564  13.875  30.175  0.00  0.00      PROA  
ATOM    709  CA  VAL P  47      10.288  13.374  28.203  0.00  0.00      PROA  
ATOM    710  HA  VAL P  47      11.228  13.692  27.776  0.00  0.00      PROA  
ATOM    711  CB  VAL P  47      10.063  11.914  27.831  0.00  0.00      PROA  
ATOM    712  HB  VAL P  47      11.004  11.420  28.153  0.00  0.00      PROA  
ATOM    713  CG1 VAL P  47       8.835  11.251  28.553  0.00  0.00      PROA  
ATOM    714 HG11 VAL P  47       7.898  11.712  28.176  0.00  0.00      PROA  
ATOM    715 HG12 VAL P  47       8.928  11.181  29.658  0.00  0.00      PROA  
ATOM    716 HG13 VAL P  47       8.798  10.206  28.179  0.00  0.00      PROA  
ATOM    717  CG2 VAL P  47       9.924  11.759  26.338  0.00  0.00      PROA  
ATOM    718 HG21 VAL P  47       9.587  10.746  26.033  0.00  0.00      PROA  
ATOM    719 HG22 VAL P  47      10.903  11.897  25.833  0.00  0.00      PROA  
ATOM    720 HG23 VAL P  47       9.219  12.495  25.894  0.00  0.00      PROA  
ATOM    721  C   VAL P  47       9.331  14.456  27.641  0.00  0.00      PROA  
ATOM    722  O   VAL P  47       8.316  14.809  28.254  0.00  0.00      PROA  
ATOM    723  N   LEU P  48       9.662  14.896  26.410  0.00  0.00      PROA  
ATOM    724  HN  LEU P  48      10.600  14.743  26.107  0.00  0.00      PROA  
ATOM    725  CA  LEU P  48       8.907  15.821  25.628  0.00  0.00      PROA  
ATOM    726  HA  LEU P  48       8.151  16.272  26.254  0.00  0.00      PROA  
ATOM    727  CB  LEU P  48       9.827  16.884  25.014  0.00  0.00      PROA  
ATOM    728  HB1 LEU P  48       9.280  17.287  24.135  0.00  0.00      PROA  
ATOM    729  HB2 LEU P  48      10.756  16.361  24.700  0.00  0.00      PROA  
ATOM    730  CG  LEU P  48      10.016  18.089  25.972  0.00  0.00      PROA  
ATOM    731  HG  LEU P  48       9.035  18.560  26.198  0.00  0.00      PROA  
ATOM    732  CD1 LEU P  48      10.687  17.758  27.251  0.00  0.00      PROA  
ATOM    733 HD11 LEU P  48      10.016  17.147  27.891  0.00  0.00      PROA  
ATOM    734 HD12 LEU P  48      10.875  18.623  27.922  0.00  0.00      PROA  
ATOM    735 HD13 LEU P  48      11.657  17.225  27.153  0.00  0.00      PROA  
ATOM    736  CD2 LEU P  48      10.835  19.160  25.274  0.00  0.00      PROA  
ATOM    737 HD21 LEU P  48      11.843  18.757  25.034  0.00  0.00      PROA  
ATOM    738 HD22 LEU P  48      10.923  20.101  25.857  0.00  0.00      PROA  
ATOM    739 HD23 LEU P  48      10.492  19.469  24.264  0.00  0.00      PROA  
ATOM    740  C   LEU P  48       8.212  15.050  24.503  0.00  0.00      PROA  
ATOM    741  O   LEU P  48       8.817  14.226  23.784  0.00  0.00      PROA  
ATOM    742  N   HSD P  49       6.886  15.273  24.323  0.00  0.00      PROA  
ATOM    743  HN  HSD P  49       6.252  15.823  24.861  0.00  0.00      PROA  
ATOM    744  CA  HSD P  49       6.214  14.347  23.499  0.00  0.00      PROA  
ATOM    745  HA  HSD P  49       6.884  13.774  22.876  0.00  0.00      PROA  
ATOM    746  CB  HSD P  49       5.226  13.575  24.372  0.00  0.00      PROA  
ATOM    747  HB1 HSD P  49       4.497  14.199  24.932  0.00  0.00      PROA  
ATOM    748  HB2 HSD P  49       5.794  13.040  25.163  0.00  0.00      PROA  
ATOM    749  ND1 HSD P  49       4.992  11.071  23.795  0.00  0.00      PROA  
ATOM    750  HD1 HSD P  49       5.830  10.669  24.164  0.00  0.00      PROA  
ATOM    751  CG  HSD P  49       4.629  12.363  23.657  0.00  0.00      PROA  
ATOM    752  CE1 HSD P  49       4.148  10.304  23.048  0.00  0.00      PROA  
ATOM    753  HE1 HSD P  49       4.192   9.215  23.040  0.00  0.00      PROA  
ATOM    754  NE2 HSD P  49       3.219  11.056  22.431  0.00  0.00      PROA  
ATOM    755  CD2 HSD P  49       3.570  12.362  22.835  0.00  0.00      PROA  
ATOM    756  HD2 HSD P  49       2.958  13.107  22.343  0.00  0.00      PROA  
ATOM    757  C   HSD P  49       5.455  15.107  22.485  0.00  0.00      PROA  
ATOM    758  O   HSD P  49       4.703  16.031  22.849  0.00  0.00      PROA  
ATOM    759  N   SER P  50       5.662  14.783  21.127  0.00  0.00      PROA  
ATOM    760  HN  SER P  50       6.209  13.996  20.855  0.00  0.00      PROA  
ATOM    761  CA  SER P  50       4.971  15.508  20.006  0.00  0.00      PROA  
ATOM    762  HA  SER P  50       4.771  16.535  20.275  0.00  0.00      PROA  
ATOM    763  CB  SER P  50       5.779  15.326  18.719  0.00  0.00      PROA  
ATOM    764  HB1 SER P  50       5.914  14.246  18.496  0.00  0.00      PROA  
ATOM    765  HB2 SER P  50       6.729  15.893  18.820  0.00  0.00      PROA  
ATOM    766  OG  SER P  50       5.177  15.962  17.679  0.00  0.00      PROA  
ATOM    767  HG1 SER P  50       4.450  15.405  17.391  0.00  0.00      PROA  
ATOM    768  C   SER P  50       3.604  14.855  19.937  0.00  0.00      PROA  
ATOM    769  O   SER P  50       3.485  13.671  19.716  0.00  0.00      PROA  
ATOM    770  N   THR P  51       2.508  15.625  20.224  0.00  0.00      PROA  
ATOM    771  HN  THR P  51       2.497  16.621  20.238  0.00  0.00      PROA  
ATOM    772  CA  THR P  51       1.183  15.101  20.549  0.00  0.00      PROA  
ATOM    773  HA  THR P  51       1.243  14.028  20.647  0.00  0.00      PROA  
ATOM    774  CB  THR P  51       0.783  15.534  21.997  0.00  0.00      PROA  
ATOM    775  HB  THR P  51       0.631  16.635  21.994  0.00  0.00      PROA  
ATOM    776  OG1 THR P  51       1.884  15.114  22.869  0.00  0.00      PROA  
ATOM    777  HG1 THR P  51       2.588  15.747  22.708  0.00  0.00      PROA  
ATOM    778  CG2 THR P  51      -0.560  14.867  22.442  0.00  0.00      PROA  
ATOM    779 HG21 THR P  51      -1.409  15.121  21.772  0.00  0.00      PROA  
ATOM    780 HG22 THR P  51      -0.737  15.210  23.483  0.00  0.00      PROA  
ATOM    781 HG23 THR P  51      -0.358  13.775  22.426  0.00  0.00      PROA  
ATOM    782  C   THR P  51       0.092  15.638  19.673  0.00  0.00      PROA  
ATOM    783  O   THR P  51      -0.011  16.827  19.545  0.00  0.00      PROA  
ATOM    784  N   GLN P  52      -0.695  14.805  18.972  0.00  0.00      PROA  
ATOM    785  HN  GLN P  52      -0.615  13.817  19.081  0.00  0.00      PROA  
ATOM    786  CA  GLN P  52      -1.739  15.309  18.107  0.00  0.00      PROA  
ATOM    787  HA  GLN P  52      -1.605  16.376  17.999  0.00  0.00      PROA  
ATOM    788  CB  GLN P  52      -1.664  14.716  16.670  0.00  0.00      PROA  
ATOM    789  HB1 GLN P  52      -2.404  15.319  16.102  0.00  0.00      PROA  
ATOM    790  HB2 GLN P  52      -2.147  13.721  16.774  0.00  0.00      PROA  
ATOM    791  CG  GLN P  52      -0.254  14.519  16.084  0.00  0.00      PROA  
ATOM    792  HG1 GLN P  52       0.351  14.049  16.889  0.00  0.00      PROA  
ATOM    793  HG2 GLN P  52       0.202  15.489  15.793  0.00  0.00      PROA  
ATOM    794  CD  GLN P  52      -0.283  13.692  14.765  0.00  0.00      PROA  
ATOM    795  OE1 GLN P  52      -1.198  13.863  13.966  0.00  0.00      PROA  
ATOM    796  NE2 GLN P  52       0.776  12.859  14.635  0.00  0.00      PROA  
ATOM    797 HE21 GLN P  52       1.596  13.041  15.177  0.00  0.00      PROA  
ATOM    798 HE22 GLN P  52       0.767  12.249  13.842  0.00  0.00      PROA  
ATOM    799  C   GLN P  52      -3.095  14.973  18.697  0.00  0.00      PROA  
ATOM    800  O   GLN P  52      -3.466  13.815  18.882  0.00  0.00      PROA  
ATOM    801  N   ASP P  53      -3.877  16.017  19.075  0.00  0.00      PROA  
ATOM    802  HN  ASP P  53      -3.526  16.943  18.958  0.00  0.00      PROA  
ATOM    803  CA  ASP P  53      -5.227  15.750  19.591  0.00  0.00      PROA  
ATOM    804  HA  ASP P  53      -5.704  15.124  18.851  0.00  0.00      PROA  
ATOM    805  CB  ASP P  53      -5.122  15.329  21.105  0.00  0.00      PROA  
ATOM    806  HB1 ASP P  53      -5.089  16.199  21.795  0.00  0.00      PROA  
ATOM    807  HB2 ASP P  53      -4.137  14.814  21.097  0.00  0.00      PROA  
ATOM    808  CG  ASP P  53      -6.117  14.231  21.450  0.00  0.00      PROA  
ATOM    809  OD1 ASP P  53      -7.273  14.291  20.955  0.00  0.00      PROA  
ATOM    810  OD2 ASP P  53      -5.821  13.396  22.305  0.00  0.00      PROA  
ATOM    811  C   ASP P  53      -6.149  16.929  19.446  0.00  0.00      PROA  
ATOM    812  O   ASP P  53      -5.992  17.776  18.534  0.00  0.00      PROA  
ATOM    813  N   LEU P  54      -7.205  17.011  20.316  0.00  0.00      PROA  
ATOM    814  HN  LEU P  54      -7.284  16.218  20.915  0.00  0.00      PROA  
ATOM    815  CA  LEU P  54      -7.935  18.208  20.554  0.00  0.00      PROA  
ATOM    816  HA  LEU P  54      -7.769  18.833  19.689  0.00  0.00      PROA  
ATOM    817  CB  LEU P  54      -9.406  17.800  20.697  0.00  0.00      PROA  
ATOM    818  HB1 LEU P  54     -10.069  18.625  21.036  0.00  0.00      PROA  
ATOM    819  HB2 LEU P  54      -9.606  17.017  21.459  0.00  0.00      PROA  
ATOM    820  CG  LEU P  54     -10.020  17.183  19.356  0.00  0.00      PROA  
ATOM    821  HG  LEU P  54      -9.296  16.447  18.943  0.00  0.00      PROA  
ATOM    822  CD1 LEU P  54     -11.348  16.464  19.639  0.00  0.00      PROA  
ATOM    823 HD11 LEU P  54     -11.271  15.686  20.429  0.00  0.00      PROA  
ATOM    824 HD12 LEU P  54     -11.787  16.042  18.710  0.00  0.00      PROA  
ATOM    825 HD13 LEU P  54     -11.969  17.285  20.058  0.00  0.00      PROA  
ATOM    826  CD2 LEU P  54     -10.342  18.217  18.254  0.00  0.00      PROA  
ATOM    827 HD21 LEU P  54     -11.189  17.905  17.606  0.00  0.00      PROA  
ATOM    828 HD22 LEU P  54      -9.417  18.492  17.704  0.00  0.00      PROA  
ATOM    829 HD23 LEU P  54     -10.659  19.126  18.809  0.00  0.00      PROA  
ATOM    830  C   LEU P  54      -7.421  18.949  21.731  0.00  0.00      PROA  
ATOM    831  O   LEU P  54      -7.551  18.478  22.885  0.00  0.00      PROA  
ATOM    832  N   PHE P  55      -6.953  20.173  21.469  0.00  0.00      PROA  
ATOM    833  HN  PHE P  55      -6.932  20.476  20.519  0.00  0.00      PROA  
ATOM    834  CA  PHE P  55      -6.514  21.095  22.490  0.00  0.00      PROA  
ATOM    835  HA  PHE P  55      -6.784  20.762  23.481  0.00  0.00      PROA  
ATOM    836  CB  PHE P  55      -4.946  21.214  22.572  0.00  0.00      PROA  
ATOM    837  HB1 PHE P  55      -4.584  21.833  23.421  0.00  0.00      PROA  
ATOM    838  HB2 PHE P  55      -4.597  21.597  21.590  0.00  0.00      PROA  
ATOM    839  CG  PHE P  55      -4.378  19.937  22.889  0.00  0.00      PROA  
ATOM    840  CD1 PHE P  55      -4.223  19.520  24.257  0.00  0.00      PROA  
ATOM    841  HD1 PHE P  55      -4.547  20.082  25.120  0.00  0.00      PROA  
ATOM    842  CE1 PHE P  55      -3.462  18.422  24.570  0.00  0.00      PROA  
ATOM    843  HE1 PHE P  55      -3.298  18.273  25.627  0.00  0.00      PROA  
ATOM    844  CZ  PHE P  55      -2.826  17.687  23.523  0.00  0.00      PROA  
ATOM    845  HZ  PHE P  55      -2.303  16.793  23.830  0.00  0.00      PROA  
ATOM    846  CD2 PHE P  55      -3.880  19.086  21.854  0.00  0.00      PROA  
ATOM    847  HD2 PHE P  55      -3.937  19.452  20.839  0.00  0.00      PROA  
ATOM    848  CE2 PHE P  55      -3.073  17.993  22.189  0.00  0.00      PROA  
ATOM    849  HE2 PHE P  55      -2.684  17.408  21.369  0.00  0.00      PROA  
ATOM    850  C   PHE P  55      -7.087  22.522  22.265  0.00  0.00      PROA  
ATOM    851  O   PHE P  55      -7.492  22.854  21.137  0.00  0.00      PROA  
ATOM    852  N   LEU P  56      -6.917  23.456  23.228  0.00  0.00      PROA  
ATOM    853  HN  LEU P  56      -6.621  23.124  24.120  0.00  0.00      PROA  
ATOM    854  CA  LEU P  56      -7.213  24.889  23.030  0.00  0.00      PROA  
ATOM    855  HA  LEU P  56      -8.059  24.992  22.366  0.00  0.00      PROA  
ATOM    856  CB  LEU P  56      -7.440  25.649  24.404  0.00  0.00      PROA  
ATOM    857  HB1 LEU P  56      -6.572  25.570  25.094  0.00  0.00      PROA  
ATOM    858  HB2 LEU P  56      -8.253  25.028  24.836  0.00  0.00      PROA  
ATOM    859  CG  LEU P  56      -7.942  27.084  24.373  0.00  0.00      PROA  
ATOM    860  HG  LEU P  56      -7.213  27.755  23.869  0.00  0.00      PROA  
ATOM    861  CD1 LEU P  56      -9.343  27.151  23.657  0.00  0.00      PROA  
ATOM    862 HD11 LEU P  56      -9.234  26.943  22.571  0.00  0.00      PROA  
ATOM    863 HD12 LEU P  56      -9.777  28.172  23.606  0.00  0.00      PROA  
ATOM    864 HD13 LEU P  56     -10.040  26.360  24.008  0.00  0.00      PROA  
ATOM    865  CD2 LEU P  56      -8.253  27.668  25.770  0.00  0.00      PROA  
ATOM    866 HD21 LEU P  56      -7.351  27.843  26.396  0.00  0.00      PROA  
ATOM    867 HD22 LEU P  56      -8.871  26.976  26.381  0.00  0.00      PROA  
ATOM    868 HD23 LEU P  56      -8.727  28.672  25.718  0.00  0.00      PROA  
ATOM    869  C   LEU P  56      -6.017  25.540  22.267  0.00  0.00      PROA  
ATOM    870  O   LEU P  56      -4.999  25.609  22.899  0.00  0.00      PROA  
ATOM    871  N   PRO P  57      -5.945  26.118  21.069  0.00  0.00      PROA  
ATOM    872  CD  PRO P  57      -7.156  26.267  20.302  0.00  0.00      PROA  
ATOM    873  HD1 PRO P  57      -7.854  26.995  20.768  0.00  0.00      PROA  
ATOM    874  HD2 PRO P  57      -7.677  25.287  20.238  0.00  0.00      PROA  
ATOM    875  CA  PRO P  57      -4.850  26.933  20.496  0.00  0.00      PROA  
ATOM    876  HA  PRO P  57      -4.103  26.218  20.186  0.00  0.00      PROA  
ATOM    877  CB  PRO P  57      -5.491  27.588  19.203  0.00  0.00      PROA  
ATOM    878  HB1 PRO P  57      -4.820  27.506  18.321  0.00  0.00      PROA  
ATOM    879  HB2 PRO P  57      -5.688  28.673  19.336  0.00  0.00      PROA  
ATOM    880  CG  PRO P  57      -6.658  26.718  18.916  0.00  0.00      PROA  
ATOM    881  HG1 PRO P  57      -7.412  27.347  18.397  0.00  0.00      PROA  
ATOM    882  HG2 PRO P  57      -6.429  25.785  18.359  0.00  0.00      PROA  
ATOM    883  C   PRO P  57      -4.479  28.053  21.439  0.00  0.00      PROA  
ATOM    884  O   PRO P  57      -5.398  28.652  22.032  0.00  0.00      PROA  
ATOM    885  N   PHE P  58      -3.171  28.335  21.556  0.00  0.00      PROA  
ATOM    886  HN  PHE P  58      -2.511  27.948  20.916  0.00  0.00      PROA  
ATOM    887  CA  PHE P  58      -2.673  29.436  22.411  0.00  0.00      PROA  
ATOM    888  HA  PHE P  58      -3.104  29.358  23.398  0.00  0.00      PROA  
ATOM    889  CB  PHE P  58      -1.164  29.457  22.436  0.00  0.00      PROA  
ATOM    890  HB1 PHE P  58      -0.761  30.382  22.901  0.00  0.00      PROA  
ATOM    891  HB2 PHE P  58      -0.834  29.439  21.376  0.00  0.00      PROA  
ATOM    892  CG  PHE P  58      -0.505  28.369  23.233  0.00  0.00      PROA  
ATOM    893  CD1 PHE P  58      -1.296  27.470  24.049  0.00  0.00      PROA  
ATOM    894  HD1 PHE P  58      -2.371  27.364  24.030  0.00  0.00      PROA  
ATOM    895  CE1 PHE P  58      -0.692  26.566  24.809  0.00  0.00      PROA  
ATOM    896  HE1 PHE P  58      -1.321  25.899  25.380  0.00  0.00      PROA  
ATOM    897  CZ  PHE P  58       0.732  26.555  24.838  0.00  0.00      PROA  
ATOM    898  HZ  PHE P  58       1.279  25.876  25.475  0.00  0.00      PROA  
ATOM    899  CD2 PHE P  58       0.854  28.382  23.239  0.00  0.00      PROA  
ATOM    900  HD2 PHE P  58       1.483  28.981  22.597  0.00  0.00      PROA  
ATOM    901  CE2 PHE P  58       1.448  27.437  24.035  0.00  0.00      PROA  
ATOM    902  HE2 PHE P  58       2.527  27.469  24.042  0.00  0.00      PROA  
ATOM    903  C   PHE P  58      -3.136  30.848  21.959  0.00  0.00      PROA  
ATOM    904  O   PHE P  58      -3.124  31.202  20.760  0.00  0.00      PROA  
ATOM    905  N   PHE P  59      -3.497  31.666  22.951  0.00  0.00      PROA  
ATOM    906  HN  PHE P  59      -3.430  31.491  23.930  0.00  0.00      PROA  
ATOM    907  CA  PHE P  59      -3.957  33.059  22.806  0.00  0.00      PROA  
ATOM    908  HA  PHE P  59      -4.152  33.436  23.799  0.00  0.00      PROA  
ATOM    909  CB  PHE P  59      -2.879  33.992  22.152  0.00  0.00      PROA  
ATOM    910  HB1 PHE P  59      -3.238  35.041  22.234  0.00  0.00      PROA  
ATOM    911  HB2 PHE P  59      -2.842  33.782  21.062  0.00  0.00      PROA  
ATOM    912  CG  PHE P  59      -1.528  33.973  22.769  0.00  0.00      PROA  
ATOM    913  CD1 PHE P  59      -0.409  33.533  22.039  0.00  0.00      PROA  
ATOM    914  HD1 PHE P  59      -0.590  33.234  21.017  0.00  0.00      PROA  
ATOM    915  CE1 PHE P  59       0.909  33.484  22.586  0.00  0.00      PROA  
ATOM    916  HE1 PHE P  59       1.692  33.003  22.018  0.00  0.00      PROA  
ATOM    917  CZ  PHE P  59       1.054  33.821  23.930  0.00  0.00      PROA  
ATOM    918  HZ  PHE P  59       2.028  33.884  24.394  0.00  0.00      PROA  
ATOM    919  CD2 PHE P  59      -1.333  34.479  24.077  0.00  0.00      PROA  
ATOM    920  HD2 PHE P  59      -2.042  34.920  24.762  0.00  0.00      PROA  
ATOM    921  CE2 PHE P  59      -0.022  34.319  24.654  0.00  0.00      PROA  
ATOM    922  HE2 PHE P  59       0.151  34.672  25.660  0.00  0.00      PROA  
ATOM    923  C   PHE P  59      -5.308  33.126  22.117  0.00  0.00      PROA  
ATOM    924  O   PHE P  59      -5.585  33.944  21.218  0.00  0.00      PROA  
ATOM    925  N   SER P  60      -6.248  32.242  22.447  0.00  0.00      PROA  
ATOM    926  HN  SER P  60      -6.027  31.621  23.195  0.00  0.00      PROA  
ATOM    927  CA  SER P  60      -7.575  32.123  21.856  0.00  0.00      PROA  
ATOM    928  HA  SER P  60      -7.517  32.188  20.780  0.00  0.00      PROA  
ATOM    929  CB  SER P  60      -8.308  30.781  22.040  0.00  0.00      PROA  
ATOM    930  HB1 SER P  60      -9.368  30.729  21.712  0.00  0.00      PROA  
ATOM    931  HB2 SER P  60      -8.388  30.464  23.102  0.00  0.00      PROA  
ATOM    932  OG  SER P  60      -7.672  29.737  21.335  0.00  0.00      PROA  
ATOM    933  HG1 SER P  60      -6.898  29.549  21.872  0.00  0.00      PROA  
ATOM    934  C   SER P  60      -8.496  33.221  22.331  0.00  0.00      PROA  
ATOM    935  O   SER P  60      -8.480  33.750  23.449  0.00  0.00      PROA  
ATOM    936  N   ASN P  61      -9.483  33.529  21.531  0.00  0.00      PROA  
ATOM    937  HN  ASN P  61      -9.761  33.015  20.722  0.00  0.00      PROA  
ATOM    938  CA  ASN P  61     -10.487  34.539  21.892  0.00  0.00      PROA  
ATOM    939  HA  ASN P  61     -10.221  35.191  22.711  0.00  0.00      PROA  
ATOM    940  CB  ASN P  61     -10.829  35.386  20.695  0.00  0.00      PROA  
ATOM    941  HB1 ASN P  61     -11.674  36.086  20.871  0.00  0.00      PROA  
ATOM    942  HB2 ASN P  61     -11.280  34.717  19.931  0.00  0.00      PROA  
ATOM    943  CG  ASN P  61      -9.704  36.176  19.945  0.00  0.00      PROA  
ATOM    944  OD1 ASN P  61      -8.924  36.805  20.623  0.00  0.00      PROA  
ATOM    945  ND2 ASN P  61      -9.724  36.091  18.658  0.00  0.00      PROA  
ATOM    946 HD22 ASN P  61     -10.262  35.392  18.193  0.00  0.00      PROA  
ATOM    947  C   ASN P  61     -11.641  33.773  22.488  0.00  0.00      PROA  
ATOM    948  O   ASN P  61     -12.368  33.159  21.727  0.00  0.00      PROA  
ATOM    949  N   VAL P  62     -11.913  33.827  23.795  0.00  0.00      PROA  
ATOM    950  HN  VAL P  62     -11.483  34.419  24.473  0.00  0.00      PROA  
ATOM    951  CA  VAL P  62     -12.947  32.956  24.343  0.00  0.00      PROA  
ATOM    952  HA  VAL P  62     -13.308  32.213  23.648  0.00  0.00      PROA  
ATOM    953  CB  VAL P  62     -12.435  32.177  25.569  0.00  0.00      PROA  
ATOM    954  HB  VAL P  62     -13.255  31.522  25.934  0.00  0.00      PROA  
ATOM    955  CG1 VAL P  62     -11.284  31.269  25.216  0.00  0.00      PROA  
ATOM    956 HG11 VAL P  62     -10.865  30.896  26.175  0.00  0.00      PROA  
ATOM    957 HG12 VAL P  62     -10.478  31.763  24.633  0.00  0.00      PROA  
ATOM    958 HG13 VAL P  62     -11.685  30.439  24.597  0.00  0.00      PROA  
ATOM    959  CG2 VAL P  62     -11.939  33.052  26.714  0.00  0.00      PROA  
ATOM    960 HG21 VAL P  62     -11.027  33.644  26.487  0.00  0.00      PROA  
ATOM    961 HG22 VAL P  62     -11.785  32.464  27.644  0.00  0.00      PROA  
ATOM    962 HG23 VAL P  62     -12.738  33.784  26.963  0.00  0.00      PROA  
ATOM    963  C   VAL P  62     -14.238  33.799  24.605  0.00  0.00      PROA  
ATOM    964  O   VAL P  62     -14.179  34.969  24.886  0.00  0.00      PROA  
ATOM    965  N   THR P  63     -15.455  33.276  24.435  0.00  0.00      PROA  
ATOM    966  HN  THR P  63     -15.674  32.354  24.123  0.00  0.00      PROA  
ATOM    967  CA  THR P  63     -16.683  34.004  24.828  0.00  0.00      PROA  
ATOM    968  HA  THR P  63     -16.625  34.996  24.404  0.00  0.00      PROA  
ATOM    969  CB  THR P  63     -17.988  33.517  24.239  0.00  0.00      PROA  
ATOM    970  HB  THR P  63     -18.051  33.742  23.153  0.00  0.00      PROA  
ATOM    971  OG1 THR P  63     -19.125  34.118  24.765  0.00  0.00      PROA  
ATOM    972  HG1 THR P  63     -19.542  33.521  25.390  0.00  0.00      PROA  
ATOM    973  CG2 THR P  63     -18.163  31.962  24.464  0.00  0.00      PROA  
ATOM    974 HG21 THR P  63     -17.411  31.413  23.858  0.00  0.00      PROA  
ATOM    975 HG22 THR P  63     -19.170  31.623  24.137  0.00  0.00      PROA  
ATOM    976 HG23 THR P  63     -18.107  31.713  25.545  0.00  0.00      PROA  
ATOM    977  C   THR P  63     -16.856  34.286  26.347  0.00  0.00      PROA  
ATOM    978  O   THR P  63     -16.606  33.327  27.080  0.00  0.00      PROA  
ATOM    979  N   TRP P  64     -17.301  35.486  26.792  0.00  0.00      PROA  
ATOM    980  HN  TRP P  64     -17.615  36.203  26.175  0.00  0.00      PROA  
ATOM    981  CA  TRP P  64     -17.376  35.891  28.171  0.00  0.00      PROA  
ATOM    982  HA  TRP P  64     -17.154  35.044  28.802  0.00  0.00      PROA  
ATOM    983  CB  TRP P  64     -16.371  36.990  28.525  0.00  0.00      PROA  
ATOM    984  HB1 TRP P  64     -16.517  37.758  27.736  0.00  0.00      PROA  
ATOM    985  HB2 TRP P  64     -15.373  36.503  28.483  0.00  0.00      PROA  
ATOM    986  CG  TRP P  64     -16.435  37.693  29.849  0.00  0.00      PROA  
ATOM    987  CD1 TRP P  64     -17.359  38.755  30.066  0.00  0.00      PROA  
ATOM    988  HD1 TRP P  64     -17.879  39.122  29.194  0.00  0.00      PROA  
ATOM    989  NE1 TRP P  64     -17.270  39.246  31.293  0.00  0.00      PROA  
ATOM    990  HE1 TRP P  64     -17.582  40.094  31.662  0.00  0.00      PROA  
ATOM    991  CE2 TRP P  64     -16.355  38.508  32.042  0.00  0.00      PROA  
ATOM    992  CD2 TRP P  64     -15.807  37.555  31.119  0.00  0.00      PROA  
ATOM    993  CE3 TRP P  64     -14.801  36.686  31.512  0.00  0.00      PROA  
ATOM    994  HE3 TRP P  64     -14.323  36.078  30.759  0.00  0.00      PROA  
ATOM    995  CZ3 TRP P  64     -14.353  36.699  32.895  0.00  0.00      PROA  
ATOM    996  HZ3 TRP P  64     -13.474  36.112  33.117  0.00  0.00      PROA  
ATOM    997  CZ2 TRP P  64     -16.032  38.420  33.377  0.00  0.00      PROA  
ATOM    998  HZ2 TRP P  64     -16.546  39.090  34.051  0.00  0.00      PROA  
ATOM    999  CH2 TRP P  64     -14.979  37.523  33.841  0.00  0.00      PROA  
ATOM   1000  HH2 TRP P  64     -14.537  37.654  34.818  0.00  0.00      PROA  
ATOM   1001  C   TRP P  64     -18.787  36.188  28.464  0.00  0.00      PROA  
ATOM   1002  O   TRP P  64     -19.472  37.016  27.788  0.00  0.00      PROA  
ATOM   1003  N   PHE P  65     -19.291  35.530  29.597  0.00  0.00      PROA  
ATOM   1004  HN  PHE P  65     -18.711  34.906  30.114  0.00  0.00      PROA  
ATOM   1005  CA  PHE P  65     -20.677  35.581  30.055  0.00  0.00      PROA  
ATOM   1006  HA  PHE P  65     -21.245  36.292  29.473  0.00  0.00      PROA  
ATOM   1007  CB  PHE P  65     -21.255  34.074  30.059  0.00  0.00      PROA  
ATOM   1008  HB1 PHE P  65     -22.311  34.119  30.404  0.00  0.00      PROA  
ATOM   1009  HB2 PHE P  65     -20.621  33.435  30.710  0.00  0.00      PROA  
ATOM   1010  CG  PHE P  65     -21.352  33.539  28.667  0.00  0.00      PROA  
ATOM   1011  CD1 PHE P  65     -20.605  32.333  28.329  0.00  0.00      PROA  
ATOM   1012  HD1 PHE P  65     -20.068  31.735  29.050  0.00  0.00      PROA  
ATOM   1013  CE1 PHE P  65     -20.648  31.819  27.068  0.00  0.00      PROA  
ATOM   1014  HE1 PHE P  65     -20.043  30.949  26.859  0.00  0.00      PROA  
ATOM   1015  CZ  PHE P  65     -21.402  32.450  26.091  0.00  0.00      PROA  
ATOM   1016  HZ  PHE P  65     -21.264  32.026  25.107  0.00  0.00      PROA  
ATOM   1017  CD2 PHE P  65     -22.225  34.101  27.667  0.00  0.00      PROA  
ATOM   1018  HD2 PHE P  65     -22.792  34.995  27.880  0.00  0.00      PROA  
ATOM   1019  CE2 PHE P  65     -22.186  33.530  26.395  0.00  0.00      PROA  
ATOM   1020  HE2 PHE P  65     -22.695  34.006  25.569  0.00  0.00      PROA  
ATOM   1021  C   PHE P  65     -20.698  36.114  31.417  0.00  0.00      PROA  
ATOM   1022  O   PHE P  65     -19.858  35.716  32.257  0.00  0.00      PROA  
ATOM   1023  N   HSD P  66     -21.534  37.131  31.726  0.00  0.00      PROA  
ATOM   1024  HN  HSD P  66     -22.242  37.337  31.056  0.00  0.00      PROA  
ATOM   1025  CA  HSD P  66     -21.606  37.628  33.070  0.00  0.00      PROA  
ATOM   1026  HA  HSD P  66     -21.470  36.752  33.687  0.00  0.00      PROA  
ATOM   1027  CB  HSD P  66     -20.513  38.616  33.388  0.00  0.00      PROA  
ATOM   1028  HB1 HSD P  66     -19.547  38.416  32.877  0.00  0.00      PROA  
ATOM   1029  HB2 HSD P  66     -20.327  38.650  34.482  0.00  0.00      PROA  
ATOM   1030  ND1 HSD P  66     -20.550  41.173  34.042  0.00  0.00      PROA  
ATOM   1031  HD1 HSD P  66     -20.411  41.136  35.031  0.00  0.00      PROA  
ATOM   1032  CG  HSD P  66     -20.779  40.129  33.154  0.00  0.00      PROA  
ATOM   1033  CE1 HSD P  66     -20.669  42.348  33.367  0.00  0.00      PROA  
ATOM   1034  HE1 HSD P  66     -20.488  43.332  33.800  0.00  0.00      PROA  
ATOM   1035  NE2 HSD P  66     -20.874  42.107  32.113  0.00  0.00      PROA  
ATOM   1036  CD2 HSD P  66     -20.971  40.740  31.967  0.00  0.00      PROA  
ATOM   1037  HD2 HSD P  66     -21.358  40.437  31.002  0.00  0.00      PROA  
ATOM   1038  C   HSD P  66     -22.966  38.283  33.389  0.00  0.00      PROA  
ATOM   1039  O   HSD P  66     -23.785  38.589  32.516  0.00  0.00      PROA  
ATOM   1040  N   ALA P  67     -23.243  38.374  34.741  0.00  0.00      PROA  
ATOM   1041  HN  ALA P  67     -22.592  37.969  35.378  0.00  0.00      PROA  
ATOM   1042  CA  ALA P  67     -24.466  38.824  35.416  0.00  0.00      PROA  
ATOM   1043  HA  ALA P  67     -25.158  39.119  34.640  0.00  0.00      PROA  
ATOM   1044  CB  ALA P  67     -25.221  37.777  36.193  0.00  0.00      PROA  
ATOM   1045  HB1 ALA P  67     -26.210  38.058  36.614  0.00  0.00      PROA  
ATOM   1046  HB2 ALA P  67     -24.645  37.549  37.115  0.00  0.00      PROA  
ATOM   1047  HB3 ALA P  67     -25.404  36.846  35.615  0.00  0.00      PROA  
ATOM   1048  C   ALA P  67     -24.167  40.135  36.132  0.00  0.00      PROA  
ATOM   1049  O   ALA P  67     -23.068  40.397  36.609  0.00  0.00      PROA  
ATOM   1050  N   ILE P  68     -25.138  41.044  36.149  0.00  0.00      PROA  
ATOM   1051  HN  ILE P  68     -25.959  40.821  35.629  0.00  0.00      PROA  
ATOM   1052  CA  ILE P  68     -25.162  42.270  36.941  0.00  0.00      PROA  
ATOM   1053  HA  ILE P  68     -24.251  42.350  37.516  0.00  0.00      PROA  
ATOM   1054  CB  ILE P  68     -25.089  43.515  36.002  0.00  0.00      PROA  
ATOM   1055  HB  ILE P  68     -25.892  43.348  35.253  0.00  0.00      PROA  
ATOM   1056  CG2 ILE P  68     -25.489  44.828  36.745  0.00  0.00      PROA  
ATOM   1057 HG21 ILE P  68     -24.781  44.837  37.600  0.00  0.00      PROA  
ATOM   1058 HG22 ILE P  68     -26.501  44.852  37.203  0.00  0.00      PROA  
ATOM   1059 HG23 ILE P  68     -25.264  45.671  36.057  0.00  0.00      PROA  
ATOM   1060  CG1 ILE P  68     -23.766  43.714  35.199  0.00  0.00      PROA  
ATOM   1061 HG11 ILE P  68     -23.851  44.468  34.388  0.00  0.00      PROA  
ATOM   1062 HG12 ILE P  68     -23.416  42.751  34.769  0.00  0.00      PROA  
ATOM   1063  CD  ILE P  68     -22.600  44.287  36.101  0.00  0.00      PROA  
ATOM   1064  HD1 ILE P  68     -21.614  44.173  35.603  0.00  0.00      PROA  
ATOM   1065  HD2 ILE P  68     -22.680  43.713  37.048  0.00  0.00      PROA  
ATOM   1066  HD3 ILE P  68     -22.703  45.393  36.131  0.00  0.00      PROA  
ATOM   1067  C   ILE P  68     -26.418  42.323  37.728  0.00  0.00      PROA  
ATOM   1068  O   ILE P  68     -27.468  42.047  37.163  0.00  0.00      PROA  
ATOM   1069  N   HSD P  69     -26.250  42.494  39.008  0.00  0.00      PROA  
ATOM   1070  HN  HSD P  69     -25.383  42.800  39.394  0.00  0.00      PROA  
ATOM   1071  CA  HSD P  69     -27.380  42.310  39.905  0.00  0.00      PROA  
ATOM   1072  HA  HSD P  69     -28.132  41.736  39.384  0.00  0.00      PROA  
ATOM   1073  CB  HSD P  69     -27.059  41.586  41.261  0.00  0.00      PROA  
ATOM   1074  HB1 HSD P  69     -26.031  41.791  41.630  0.00  0.00      PROA  
ATOM   1075  HB2 HSD P  69     -26.870  40.581  40.827  0.00  0.00      PROA  
ATOM   1076  ND1 HSD P  69     -27.891  42.392  43.514  0.00  0.00      PROA  
ATOM   1077  HD1 HSD P  69     -27.100  42.932  43.801  0.00  0.00      PROA  
ATOM   1078  CG  HSD P  69     -28.115  41.636  42.312  0.00  0.00      PROA  
ATOM   1079  CE1 HSD P  69     -28.980  42.153  44.297  0.00  0.00      PROA  
ATOM   1080  HE1 HSD P  69     -29.055  42.518  45.321  0.00  0.00      PROA  
ATOM   1081  NE2 HSD P  69     -29.835  41.361  43.760  0.00  0.00      PROA  
ATOM   1082  CD2 HSD P  69     -29.343  41.066  42.516  0.00  0.00      PROA  
ATOM   1083  HD2 HSD P  69     -29.973  40.556  41.798  0.00  0.00      PROA  
ATOM   1084  C   HSD P  69     -27.976  43.662  40.126  0.00  0.00      PROA  
ATOM   1085  O   HSD P  69     -27.273  44.588  40.368  0.00  0.00      PROA  
ATOM   1086  N   VAL P  70     -29.280  43.881  39.993  0.00  0.00      PROA  
ATOM   1087  HN  VAL P  70     -29.730  43.027  39.743  0.00  0.00      PROA  
ATOM   1088  CA  VAL P  70     -30.037  45.119  40.048  0.00  0.00      PROA  
ATOM   1089  HA  VAL P  70     -29.871  45.644  39.119  0.00  0.00      PROA  
ATOM   1090  CB  VAL P  70     -31.476  44.711  40.294  0.00  0.00      PROA  
ATOM   1091  HB  VAL P  70     -31.719  44.023  39.456  0.00  0.00      PROA  
ATOM   1092  CG1 VAL P  70     -31.753  43.934  41.610  0.00  0.00      PROA  
ATOM   1093 HG11 VAL P  70     -31.363  44.671  42.344  0.00  0.00      PROA  
ATOM   1094 HG12 VAL P  70     -31.249  42.944  41.573  0.00  0.00      PROA  
ATOM   1095 HG13 VAL P  70     -32.802  43.669  41.863  0.00  0.00      PROA  
ATOM   1096  CG2 VAL P  70     -32.450  45.794  40.138  0.00  0.00      PROA  
ATOM   1097 HG21 VAL P  70     -32.378  46.232  39.120  0.00  0.00      PROA  
ATOM   1098 HG22 VAL P  70     -32.296  46.569  40.919  0.00  0.00      PROA  
ATOM   1099 HG23 VAL P  70     -33.460  45.356  40.290  0.00  0.00      PROA  
ATOM   1100  C   VAL P  70     -29.571  46.198  40.982  0.00  0.00      PROA  
ATOM   1101  O   VAL P  70     -29.288  46.031  42.128  0.00  0.00      PROA  
ATOM   1102  N   SER P  71     -29.682  47.433  40.572  0.00  0.00      PROA  
ATOM   1103  HN  SER P  71     -30.017  47.570  39.643  0.00  0.00      PROA  
ATOM   1104  CA  SER P  71     -29.334  48.593  41.421  0.00  0.00      PROA  
ATOM   1105  HA  SER P  71     -29.116  48.206  42.405  0.00  0.00      PROA  
ATOM   1106  CB  SER P  71     -28.146  49.284  40.800  0.00  0.00      PROA  
ATOM   1107  HB1 SER P  71     -28.374  49.875  39.887  0.00  0.00      PROA  
ATOM   1108  HB2 SER P  71     -27.362  48.516  40.631  0.00  0.00      PROA  
ATOM   1109  OG  SER P  71     -27.570  50.170  41.749  0.00  0.00      PROA  
ATOM   1110  HG1 SER P  71     -27.268  49.635  42.486  0.00  0.00      PROA  
ATOM   1111  C   SER P  71     -30.544  49.389  41.610  0.00  0.00      PROA  
ATOM   1112  O   SER P  71     -31.598  49.123  41.056  0.00  0.00      PROA  
ATOM   1113  N   GLY P  72     -30.511  50.322  42.654  0.00  0.00      PROA  
ATOM   1114  HN  GLY P  72     -29.791  50.512  43.317  0.00  0.00      PROA  
ATOM   1115  CA  GLY P  72     -31.598  51.250  42.911  0.00  0.00      PROA  
ATOM   1116  HA1 GLY P  72     -31.200  51.888  43.687  0.00  0.00      PROA  
ATOM   1117  HA2 GLY P  72     -32.383  50.611  43.289  0.00  0.00      PROA  
ATOM   1118  C   GLY P  72     -32.161  52.085  41.725  0.00  0.00      PROA  
ATOM   1119  O   GLY P  72     -31.458  52.312  40.769  0.00  0.00      PROA  
ATOM   1120  N   THR P  73     -33.360  52.665  41.848  0.00  0.00      PROA  
ATOM   1121  HN  THR P  73     -33.819  52.446  42.706  0.00  0.00      PROA  
ATOM   1122  CA  THR P  73     -34.119  53.618  41.068  0.00  0.00      PROA  
ATOM   1123  HA  THR P  73     -35.060  53.618  41.599  0.00  0.00      PROA  
ATOM   1124  CB  THR P  73     -33.703  55.065  41.218  0.00  0.00      PROA  
ATOM   1125  HB  THR P  73     -34.511  55.648  40.727  0.00  0.00      PROA  
ATOM   1126  OG1 THR P  73     -32.466  55.385  40.585  0.00  0.00      PROA  
ATOM   1127  HG1 THR P  73     -32.634  55.304  39.643  0.00  0.00      PROA  
ATOM   1128  CG2 THR P  73     -33.500  55.376  42.714  0.00  0.00      PROA  
ATOM   1129 HG21 THR P  73     -34.052  54.686  43.387  0.00  0.00      PROA  
ATOM   1130 HG22 THR P  73     -33.635  56.466  42.886  0.00  0.00      PROA  
ATOM   1131 HG23 THR P  73     -32.474  55.106  43.043  0.00  0.00      PROA  
ATOM   1132  C   THR P  73     -34.390  53.184  39.664  0.00  0.00      PROA  
ATOM   1133  O   THR P  73     -34.458  54.033  38.699  0.00  0.00      PROA  
ATOM   1134  N   ASN P  74     -34.605  51.841  39.447  0.00  0.00      PROA  
ATOM   1135  HN  ASN P  74     -34.751  51.292  40.266  0.00  0.00      PROA  
ATOM   1136  CA  ASN P  74     -34.863  51.223  38.142  0.00  0.00      PROA  
ATOM   1137  HA  ASN P  74     -35.105  50.212  38.434  0.00  0.00      PROA  
ATOM   1138  CB  ASN P  74     -35.907  51.936  37.219  0.00  0.00      PROA  
ATOM   1139  HB1 ASN P  74     -35.982  51.363  36.270  0.00  0.00      PROA  
ATOM   1140  HB2 ASN P  74     -35.539  52.951  36.958  0.00  0.00      PROA  
ATOM   1141  CG  ASN P  74     -37.288  51.964  37.779  0.00  0.00      PROA  
ATOM   1142  OD1 ASN P  74     -38.008  50.985  37.711  0.00  0.00      PROA  
ATOM   1143  ND2 ASN P  74     -37.712  53.168  38.153  0.00  0.00      PROA  
ATOM   1144 HD22 ASN P  74     -37.044  53.897  38.020  0.00  0.00      PROA  
ATOM   1145  C   ASN P  74     -33.538  50.930  37.453  0.00  0.00      PROA  
ATOM   1146  O   ASN P  74     -33.455  50.888  36.217  0.00  0.00      PROA  
ATOM   1147  N   GLY P  75     -32.540  50.552  38.249  0.00  0.00      PROA  
ATOM   1148  HN  GLY P  75     -32.740  50.569  39.226  0.00  0.00      PROA  
ATOM   1149  CA  GLY P  75     -31.143  50.363  37.819  0.00  0.00      PROA  
ATOM   1150  HA1 GLY P  75     -30.545  50.170  38.697  0.00  0.00      PROA  
ATOM   1151  HA2 GLY P  75     -30.689  51.252  37.407  0.00  0.00      PROA  
ATOM   1152  C   GLY P  75     -30.775  49.123  37.041  0.00  0.00      PROA  
ATOM   1153  O   GLY P  75     -31.451  48.096  37.107  0.00  0.00      PROA  
ATOM   1154  N   THR P  76     -29.628  49.199  36.318  0.00  0.00      PROA  
ATOM   1155  HN  THR P  76     -29.120  50.054  36.390  0.00  0.00      PROA  
ATOM   1156  CA  THR P  76     -29.009  48.155  35.536  0.00  0.00      PROA  
ATOM   1157  HA  THR P  76     -29.719  48.185  34.723  0.00  0.00      PROA  
ATOM   1158  CB  THR P  76     -27.690  48.488  34.891  0.00  0.00      PROA  
ATOM   1159  HB  THR P  76     -27.745  49.492  34.420  0.00  0.00      PROA  
ATOM   1160  OG1 THR P  76     -27.315  47.609  33.846  0.00  0.00      PROA  
ATOM   1161  HG1 THR P  76     -28.059  47.536  33.243  0.00  0.00      PROA  
ATOM   1162  CG2 THR P  76     -26.541  48.684  35.922  0.00  0.00      PROA  
ATOM   1163 HG21 THR P  76     -26.111  47.666  36.031  0.00  0.00      PROA  
ATOM   1164 HG22 THR P  76     -26.926  49.074  36.889  0.00  0.00      PROA  
ATOM   1165 HG23 THR P  76     -25.811  49.360  35.428  0.00  0.00      PROA  
ATOM   1166  C   THR P  76     -28.953  46.735  36.019  0.00  0.00      PROA  
ATOM   1167  O   THR P  76     -28.477  46.397  37.084  0.00  0.00      PROA  
ATOM   1168  N   LYS P  77     -29.333  45.825  35.107  0.00  0.00      PROA  
ATOM   1169  HN  LYS P  77     -29.654  46.113  34.208  0.00  0.00      PROA  
ATOM   1170  CA  LYS P  77     -29.379  44.391  35.490  0.00  0.00      PROA  
ATOM   1171  HA  LYS P  77     -28.489  44.212  36.074  0.00  0.00      PROA  
ATOM   1172  CB  LYS P  77     -30.657  43.973  36.344  0.00  0.00      PROA  
ATOM   1173  HB1 LYS P  77     -30.465  44.259  37.400  0.00  0.00      PROA  
ATOM   1174  HB2 LYS P  77     -30.779  42.875  36.463  0.00  0.00      PROA  
ATOM   1175  CG  LYS P  77     -31.925  44.643  35.761  0.00  0.00      PROA  
ATOM   1176  HG1 LYS P  77     -31.955  44.609  34.651  0.00  0.00      PROA  
ATOM   1177  HG2 LYS P  77     -32.041  45.731  35.956  0.00  0.00      PROA  
ATOM   1178  CD  LYS P  77     -33.222  44.031  36.325  0.00  0.00      PROA  
ATOM   1179  HD1 LYS P  77     -33.259  44.157  37.428  0.00  0.00      PROA  
ATOM   1180  HD2 LYS P  77     -33.133  42.938  36.144  0.00  0.00      PROA  
ATOM   1181  CE  LYS P  77     -34.551  44.516  35.575  0.00  0.00      PROA  
ATOM   1182  HE1 LYS P  77     -35.437  44.392  36.233  0.00  0.00      PROA  
ATOM   1183  HE2 LYS P  77     -34.774  44.114  34.564  0.00  0.00      PROA  
ATOM   1184  NZ  LYS P  77     -34.601  46.001  35.434  0.00  0.00      PROA  
ATOM   1185  HZ1 LYS P  77     -34.196  46.304  34.526  0.00  0.00      PROA  
ATOM   1186  HZ2 LYS P  77     -34.082  46.395  36.244  0.00  0.00      PROA  
ATOM   1187  HZ3 LYS P  77     -35.575  46.333  35.284  0.00  0.00      PROA  
ATOM   1188  C   LYS P  77     -29.122  43.497  34.252  0.00  0.00      PROA  
ATOM   1189  O   LYS P  77     -29.639  43.814  33.174  0.00  0.00      PROA  
ATOM   1190  N   ARG P  78     -28.386  42.361  34.402  0.00  0.00      PROA  
ATOM   1191  HN  ARG P  78     -28.015  42.091  35.287  0.00  0.00      PROA  
ATOM   1192  CA  ARG P  78     -28.033  41.421  33.387  0.00  0.00      PROA  
ATOM   1193  HA  ARG P  78     -28.861  41.459  32.696  0.00  0.00      PROA  
ATOM   1194  CB  ARG P  78     -26.644  41.679  32.776  0.00  0.00      PROA  
ATOM   1195  HB1 ARG P  78     -25.927  41.600  33.621  0.00  0.00      PROA  
ATOM   1196  HB2 ARG P  78     -26.656  42.781  32.638  0.00  0.00      PROA  
ATOM   1197  CG  ARG P  78     -26.172  41.058  31.445  0.00  0.00      PROA  
ATOM   1198  HG1 ARG P  78     -26.965  41.293  30.702  0.00  0.00      PROA  
ATOM   1199  HG2 ARG P  78     -26.146  39.951  31.536  0.00  0.00      PROA  
ATOM   1200  CD  ARG P  78     -24.797  41.535  31.111  0.00  0.00      PROA  
ATOM   1201  HD1 ARG P  78     -24.070  41.247  31.900  0.00  0.00      PROA  
ATOM   1202  HD2 ARG P  78     -24.718  42.632  30.948  0.00  0.00      PROA  
ATOM   1203  NE  ARG P  78     -24.473  40.827  29.830  0.00  0.00      PROA  
ATOM   1204  HE  ARG P  78     -24.893  39.941  29.630  0.00  0.00      PROA  
ATOM   1205  CZ  ARG P  78     -23.888  41.354  28.734  0.00  0.00      PROA  
ATOM   1206  NH1 ARG P  78     -23.912  40.563  27.668  0.00  0.00      PROA  
ATOM   1207 HH11 ARG P  78     -24.253  39.643  27.865  0.00  0.00      PROA  
ATOM   1208 HH12 ARG P  78     -23.760  40.936  26.752  0.00  0.00      PROA  
ATOM   1209  NH2 ARG P  78     -23.437  42.572  28.707  0.00  0.00      PROA  
ATOM   1210 HH21 ARG P  78     -22.895  42.789  29.519  0.00  0.00      PROA  
ATOM   1211 HH22 ARG P  78     -23.022  42.687  27.805  0.00  0.00      PROA  
ATOM   1212  C   ARG P  78     -27.957  39.992  33.954  0.00  0.00      PROA  
ATOM   1213  O   ARG P  78     -27.856  39.722  35.186  0.00  0.00      PROA  
ATOM   1214  N   PHE P  79     -28.208  39.031  33.039  0.00  0.00      PROA  
ATOM   1215  HN  PHE P  79     -28.508  39.336  32.139  0.00  0.00      PROA  
ATOM   1216  CA  PHE P  79     -27.975  37.573  33.328  0.00  0.00      PROA  
ATOM   1217  HA  PHE P  79     -27.183  37.319  34.017  0.00  0.00      PROA  
ATOM   1218  CB  PHE P  79     -29.441  37.133  33.802  0.00  0.00      PROA  
ATOM   1219  HB1 PHE P  79     -30.240  37.461  33.102  0.00  0.00      PROA  
ATOM   1220  HB2 PHE P  79     -29.680  37.566  34.797  0.00  0.00      PROA  
ATOM   1221  CG  PHE P  79     -29.415  35.665  33.876  0.00  0.00      PROA  
ATOM   1222  CD1 PHE P  79     -30.151  34.804  33.080  0.00  0.00      PROA  
ATOM   1223  HD1 PHE P  79     -30.926  35.087  32.382  0.00  0.00      PROA  
ATOM   1224  CE1 PHE P  79     -30.091  33.378  33.326  0.00  0.00      PROA  
ATOM   1225  HE1 PHE P  79     -30.666  32.701  32.713  0.00  0.00      PROA  
ATOM   1226  CZ  PHE P  79     -29.281  32.919  34.331  0.00  0.00      PROA  
ATOM   1227  HZ  PHE P  79     -29.217  31.869  34.578  0.00  0.00      PROA  
ATOM   1228  CD2 PHE P  79     -28.742  35.159  34.981  0.00  0.00      PROA  
ATOM   1229  HD2 PHE P  79     -28.135  35.767  35.634  0.00  0.00      PROA  
ATOM   1230  CE2 PHE P  79     -28.667  33.844  35.253  0.00  0.00      PROA  
ATOM   1231  HE2 PHE P  79     -28.146  33.557  36.154  0.00  0.00      PROA  
ATOM   1232  C   PHE P  79     -27.569  37.002  31.963  0.00  0.00      PROA  
ATOM   1233  O   PHE P  79     -28.367  37.059  31.024  0.00  0.00      PROA  
ATOM   1234  N   ASP P  80     -26.412  36.391  31.795  0.00  0.00      PROA  
ATOM   1235  HN  ASP P  80     -25.681  36.476  32.468  0.00  0.00      PROA  
ATOM   1236  CA  ASP P  80     -26.077  35.823  30.484  0.00  0.00      PROA  
ATOM   1237  HA  ASP P  80     -26.640  36.263  29.674  0.00  0.00      PROA  
ATOM   1238  CB  ASP P  80     -24.593  36.054  30.166  0.00  0.00      PROA  
ATOM   1239  HB1 ASP P  80     -24.096  35.259  29.570  0.00  0.00      PROA  
ATOM   1240  HB2 ASP P  80     -23.974  35.966  31.085  0.00  0.00      PROA  
ATOM   1241  CG  ASP P  80     -24.303  37.423  29.582  0.00  0.00      PROA  
ATOM   1242  OD1 ASP P  80     -23.066  37.607  29.344  0.00  0.00      PROA  
ATOM   1243  OD2 ASP P  80     -25.166  38.214  29.196  0.00  0.00      PROA  
ATOM   1244  C   ASP P  80     -26.323  34.295  30.597  0.00  0.00      PROA  
ATOM   1245  O   ASP P  80     -25.751  33.641  31.493  0.00  0.00      PROA  
ATOM   1246  N   ASN P  81     -27.007  33.586  29.643  0.00  0.00      PROA  
ATOM   1247  HN  ASN P  81     -27.317  34.112  28.855  0.00  0.00      PROA  
ATOM   1248  CA  ASN P  81     -27.159  32.125  29.710  0.00  0.00      PROA  
ATOM   1249  HA  ASN P  81     -26.209  31.713  30.015  0.00  0.00      PROA  
ATOM   1250  CB  ASN P  81     -28.173  31.914  30.878  0.00  0.00      PROA  
ATOM   1251  HB1 ASN P  81     -29.202  32.289  30.695  0.00  0.00      PROA  
ATOM   1252  HB2 ASN P  81     -27.735  32.391  31.781  0.00  0.00      PROA  
ATOM   1253  CG  ASN P  81     -28.382  30.396  31.176  0.00  0.00      PROA  
ATOM   1254  OD1 ASN P  81     -29.494  29.911  31.286  0.00  0.00      PROA  
ATOM   1255  ND2 ASN P  81     -27.283  29.602  31.462  0.00  0.00      PROA  
ATOM   1256 HD21 ASN P  81     -27.472  28.626  31.574  0.00  0.00      PROA  
ATOM   1257 HD22 ASN P  81     -26.376  30.017  31.535  0.00  0.00      PROA  
ATOM   1258  C   ASN P  81     -27.623  31.457  28.334  0.00  0.00      PROA  
ATOM   1259  O   ASN P  81     -28.645  30.884  28.277  0.00  0.00      PROA  
ATOM   1260  N   PRO P  82     -26.887  31.469  27.299  0.00  0.00      PROA  
ATOM   1261  CD  PRO P  82     -25.473  31.953  27.235  0.00  0.00      PROA  
ATOM   1262  HD1 PRO P  82     -24.886  31.174  27.767  0.00  0.00      PROA  
ATOM   1263  HD2 PRO P  82     -25.282  32.903  27.779  0.00  0.00      PROA  
ATOM   1264  CA  PRO P  82     -27.272  30.858  26.003  0.00  0.00      PROA  
ATOM   1265  HA  PRO P  82     -28.302  30.956  25.696  0.00  0.00      PROA  
ATOM   1266  CB  PRO P  82     -26.462  31.705  25.049  0.00  0.00      PROA  
ATOM   1267  HB1 PRO P  82     -27.048  32.643  24.953  0.00  0.00      PROA  
ATOM   1268  HB2 PRO P  82     -26.341  31.219  24.057  0.00  0.00      PROA  
ATOM   1269  CG  PRO P  82     -25.138  32.088  25.725  0.00  0.00      PROA  
ATOM   1270  HG1 PRO P  82     -24.293  31.403  25.502  0.00  0.00      PROA  
ATOM   1271  HG2 PRO P  82     -24.801  33.125  25.512  0.00  0.00      PROA  
ATOM   1272  C   PRO P  82     -26.861  29.335  25.955  0.00  0.00      PROA  
ATOM   1273  O   PRO P  82     -25.766  29.009  26.387  0.00  0.00      PROA  
ATOM   1274  N   VAL P  83     -27.670  28.446  25.289  0.00  0.00      PROA  
ATOM   1275  HN  VAL P  83     -28.537  28.817  24.966  0.00  0.00      PROA  
ATOM   1276  CA  VAL P  83     -27.381  27.081  24.848  0.00  0.00      PROA  
ATOM   1277  HA  VAL P  83     -27.038  26.429  25.638  0.00  0.00      PROA  
ATOM   1278  CB  VAL P  83     -28.602  26.370  24.197  0.00  0.00      PROA  
ATOM   1279  HB  VAL P  83     -29.018  27.038  23.413  0.00  0.00      PROA  
ATOM   1280  CG1 VAL P  83     -28.074  24.985  23.780  0.00  0.00      PROA  
ATOM   1281 HG11 VAL P  83     -27.477  24.630  24.647  0.00  0.00      PROA  
ATOM   1282 HG12 VAL P  83     -27.430  25.039  22.877  0.00  0.00      PROA  
ATOM   1283 HG13 VAL P  83     -28.891  24.241  23.663  0.00  0.00      PROA  
ATOM   1284  CG2 VAL P  83     -29.658  26.268  25.241  0.00  0.00      PROA  
ATOM   1285 HG21 VAL P  83     -30.403  25.502  24.937  0.00  0.00      PROA  
ATOM   1286 HG22 VAL P  83     -30.050  27.296  25.395  0.00  0.00      PROA  
ATOM   1287 HG23 VAL P  83     -29.315  25.986  26.260  0.00  0.00      PROA  
ATOM   1288  C   VAL P  83     -26.234  27.285  23.847  0.00  0.00      PROA  
ATOM   1289  O   VAL P  83     -26.358  28.045  22.908  0.00  0.00      PROA  
ATOM   1290  N   LEU P  84     -25.114  26.533  23.940  0.00  0.00      PROA  
ATOM   1291  HN  LEU P  84     -25.028  25.772  24.578  0.00  0.00      PROA  
ATOM   1292  CA  LEU P  84     -23.956  26.731  23.042  0.00  0.00      PROA  
ATOM   1293  HA  LEU P  84     -24.234  27.526  22.366  0.00  0.00      PROA  
ATOM   1294  CB  LEU P  84     -22.643  27.040  23.796  0.00  0.00      PROA  
ATOM   1295  HB1 LEU P  84     -21.772  26.835  23.138  0.00  0.00      PROA  
ATOM   1296  HB2 LEU P  84     -22.547  26.412  24.708  0.00  0.00      PROA  
ATOM   1297  CG  LEU P  84     -22.598  28.544  24.127  0.00  0.00      PROA  
ATOM   1298  HG  LEU P  84     -23.591  28.858  24.513  0.00  0.00      PROA  
ATOM   1299  CD1 LEU P  84     -21.538  28.713  25.230  0.00  0.00      PROA  
ATOM   1300 HD11 LEU P  84     -21.458  29.752  25.615  0.00  0.00      PROA  
ATOM   1301 HD12 LEU P  84     -20.552  28.369  24.850  0.00  0.00      PROA  
ATOM   1302 HD13 LEU P  84     -21.903  28.107  26.086  0.00  0.00      PROA  
ATOM   1303  CD2 LEU P  84     -22.185  29.359  22.909  0.00  0.00      PROA  
ATOM   1304 HD21 LEU P  84     -22.909  29.281  22.070  0.00  0.00      PROA  
ATOM   1305 HD22 LEU P  84     -21.132  29.140  22.632  0.00  0.00      PROA  
ATOM   1306 HD23 LEU P  84     -22.269  30.393  23.307  0.00  0.00      PROA  
ATOM   1307  C   LEU P  84     -23.736  25.454  22.295  0.00  0.00      PROA  
ATOM   1308  O   LEU P  84     -23.931  24.428  22.959  0.00  0.00      PROA  
ATOM   1309  N   PRO P  85     -23.333  25.245  20.991  0.00  0.00      PROA  
ATOM   1310  CD  PRO P  85     -23.520  26.219  19.958  0.00  0.00      PROA  
ATOM   1311  HD1 PRO P  85     -22.965  27.123  20.288  0.00  0.00      PROA  
ATOM   1312  HD2 PRO P  85     -24.596  26.482  19.880  0.00  0.00      PROA  
ATOM   1313  CA  PRO P  85     -22.643  24.040  20.455  0.00  0.00      PROA  
ATOM   1314  HA  PRO P  85     -23.450  23.340  20.296  0.00  0.00      PROA  
ATOM   1315  CB  PRO P  85     -22.033  24.537  19.109  0.00  0.00      PROA  
ATOM   1316  HB1 PRO P  85     -22.009  23.670  18.415  0.00  0.00      PROA  
ATOM   1317  HB2 PRO P  85     -21.028  25.000  19.214  0.00  0.00      PROA  
ATOM   1318  CG  PRO P  85     -23.019  25.620  18.618  0.00  0.00      PROA  
ATOM   1319  HG1 PRO P  85     -22.483  26.418  18.062  0.00  0.00      PROA  
ATOM   1320  HG2 PRO P  85     -23.911  25.255  18.065  0.00  0.00      PROA  
ATOM   1321  C   PRO P  85     -21.581  23.507  21.391  0.00  0.00      PROA  
ATOM   1322  O   PRO P  85     -20.939  24.281  22.182  0.00  0.00      PROA  
ATOM   1323  N   PHE P  86     -21.404  22.208  21.356  0.00  0.00      PROA  
ATOM   1324  HN  PHE P  86     -22.031  21.678  20.790  0.00  0.00      PROA  
ATOM   1325  CA  PHE P  86     -20.299  21.509  22.101  0.00  0.00      PROA  
ATOM   1326  HA  PHE P  86     -19.825  22.113  22.861  0.00  0.00      PROA  
ATOM   1327  CB  PHE P  86     -20.770  20.100  22.537  0.00  0.00      PROA  
ATOM   1328  HB1 PHE P  86     -20.895  19.380  21.700  0.00  0.00      PROA  
ATOM   1329  HB2 PHE P  86     -21.727  20.204  23.091  0.00  0.00      PROA  
ATOM   1330  CG  PHE P  86     -19.824  19.522  23.526  0.00  0.00      PROA  
ATOM   1331  CD1 PHE P  86     -19.953  19.795  24.919  0.00  0.00      PROA  
ATOM   1332  HD1 PHE P  86     -20.629  20.584  25.214  0.00  0.00      PROA  
ATOM   1333  CE1 PHE P  86     -19.282  18.996  25.853  0.00  0.00      PROA  
ATOM   1334  HE1 PHE P  86     -19.346  19.131  26.923  0.00  0.00      PROA  
ATOM   1335  CZ  PHE P  86     -18.432  17.950  25.434  0.00  0.00      PROA  
ATOM   1336  HZ  PHE P  86     -17.891  17.324  26.129  0.00  0.00      PROA  
ATOM   1337  CD2 PHE P  86     -18.853  18.506  23.112  0.00  0.00      PROA  
ATOM   1338  HD2 PHE P  86     -18.715  18.192  22.088  0.00  0.00      PROA  
ATOM   1339  CE2 PHE P  86     -18.218  17.703  24.083  0.00  0.00      PROA  
ATOM   1340  HE2 PHE P  86     -17.509  16.918  23.863  0.00  0.00      PROA  
ATOM   1341  C   PHE P  86     -19.096  21.365  21.170  0.00  0.00      PROA  
ATOM   1342  O   PHE P  86     -18.003  21.140  21.677  0.00  0.00      PROA  
ATOM   1343  N   ASN P  87     -19.358  21.441  19.855  0.00  0.00      PROA  
ATOM   1344  HN  ASN P  87     -20.262  21.735  19.553  0.00  0.00      PROA  
ATOM   1345  CA  ASN P  87     -18.447  21.024  18.713  0.00  0.00      PROA  
ATOM   1346  HA  ASN P  87     -19.143  20.892  17.898  0.00  0.00      PROA  
ATOM   1347  CB  ASN P  87     -17.350  21.976  18.392  0.00  0.00      PROA  
ATOM   1348  HB1 ASN P  87     -16.742  21.465  17.615  0.00  0.00      PROA  
ATOM   1349  HB2 ASN P  87     -16.703  22.287  19.240  0.00  0.00      PROA  
ATOM   1350  CG  ASN P  87     -17.998  23.275  17.782  0.00  0.00      PROA  
ATOM   1351  OD1 ASN P  87     -19.126  23.757  18.007  0.00  0.00      PROA  
ATOM   1352  ND2 ASN P  87     -17.264  23.722  16.718  0.00  0.00      PROA  
ATOM   1353 HD21 ASN P  87     -16.480  23.214  16.359  0.00  0.00      PROA  
ATOM   1354 HD22 ASN P  87     -17.622  24.524  16.240  0.00  0.00      PROA  
ATOM   1355  C   ASN P  87     -17.785  19.659  18.886  0.00  0.00      PROA  
ATOM   1356  O   ASN P  87     -18.433  18.700  19.194  0.00  0.00      PROA  
ATOM   1357  N   ASP P  88     -16.445  19.515  18.930  0.00  0.00      PROA  
ATOM   1358  HN  ASP P  88     -15.787  20.245  18.765  0.00  0.00      PROA  
ATOM   1359  CA  ASP P  88     -15.735  18.255  19.272  0.00  0.00      PROA  
ATOM   1360  HA  ASP P  88     -16.390  17.407  19.139  0.00  0.00      PROA  
ATOM   1361  CB  ASP P  88     -14.643  17.916  18.194  0.00  0.00      PROA  
ATOM   1362  HB1 ASP P  88     -14.211  16.962  18.563  0.00  0.00      PROA  
ATOM   1363  HB2 ASP P  88     -13.901  18.738  18.108  0.00  0.00      PROA  
ATOM   1364  CG  ASP P  88     -15.183  17.703  16.776  0.00  0.00      PROA  
ATOM   1365  OD1 ASP P  88     -16.295  17.232  16.683  0.00  0.00      PROA  
ATOM   1366  OD2 ASP P  88     -14.416  17.759  15.786  0.00  0.00      PROA  
ATOM   1367  C   ASP P  88     -15.129  18.227  20.619  0.00  0.00      PROA  
ATOM   1368  O   ASP P  88     -14.516  17.274  21.020  0.00  0.00      PROA  
ATOM   1369  N   GLY P  89     -15.326  19.336  21.396  0.00  0.00      PROA  
ATOM   1370  HN  GLY P  89     -15.834  20.043  20.911  0.00  0.00      PROA  
ATOM   1371  CA  GLY P  89     -14.699  19.538  22.687  0.00  0.00      PROA  
ATOM   1372  HA1 GLY P  89     -13.665  19.248  22.575  0.00  0.00      PROA  
ATOM   1373  HA2 GLY P  89     -15.191  18.939  23.439  0.00  0.00      PROA  
ATOM   1374  C   GLY P  89     -14.706  20.937  23.204  0.00  0.00      PROA  
ATOM   1375  O   GLY P  89     -14.554  21.881  22.383  0.00  0.00      PROA  
ATOM   1376  N   VAL P  90     -14.771  21.158  24.556  0.00  0.00      PROA  
ATOM   1377  HN  VAL P  90     -14.869  20.457  25.258  0.00  0.00      PROA  
ATOM   1378  CA  VAL P  90     -15.100  22.406  25.173  0.00  0.00      PROA  
ATOM   1379  HA  VAL P  90     -15.097  23.176  24.416  0.00  0.00      PROA  
ATOM   1380  CB  VAL P  90     -16.494  22.493  25.856  0.00  0.00      PROA  
ATOM   1381  HB  VAL P  90     -16.587  21.712  26.641  0.00  0.00      PROA  
ATOM   1382  CG1 VAL P  90     -16.737  23.840  26.500  0.00  0.00      PROA  
ATOM   1383 HG11 VAL P  90     -16.321  24.597  25.802  0.00  0.00      PROA  
ATOM   1384 HG12 VAL P  90     -16.345  23.876  27.539  0.00  0.00      PROA  
ATOM   1385 HG13 VAL P  90     -17.830  23.980  26.640  0.00  0.00      PROA  
ATOM   1386  CG2 VAL P  90     -17.591  22.281  24.854  0.00  0.00      PROA  
ATOM   1387 HG21 VAL P  90     -18.590  22.208  25.335  0.00  0.00      PROA  
ATOM   1388 HG22 VAL P  90     -17.478  21.272  24.404  0.00  0.00      PROA  
ATOM   1389 HG23 VAL P  90     -17.682  23.189  24.220  0.00  0.00      PROA  
ATOM   1390  C   VAL P  90     -14.138  22.711  26.326  0.00  0.00      PROA  
ATOM   1391  O   VAL P  90     -13.787  21.821  27.164  0.00  0.00      PROA  
ATOM   1392  N   TYR P  91     -13.772  23.961  26.411  0.00  0.00      PROA  
ATOM   1393  HN  TYR P  91     -14.061  24.646  25.747  0.00  0.00      PROA  
ATOM   1394  CA  TYR P  91     -13.020  24.534  27.488  0.00  0.00      PROA  
ATOM   1395  HA  TYR P  91     -12.733  23.777  28.203  0.00  0.00      PROA  
ATOM   1396  CB  TYR P  91     -11.825  25.285  26.889  0.00  0.00      PROA  
ATOM   1397  HB1 TYR P  91     -12.274  26.024  26.192  0.00  0.00      PROA  
ATOM   1398  HB2 TYR P  91     -11.190  24.600  26.288  0.00  0.00      PROA  
ATOM   1399  CG  TYR P  91     -11.077  26.002  27.977  0.00  0.00      PROA  
ATOM   1400  CD1 TYR P  91     -10.871  27.396  27.911  0.00  0.00      PROA  
ATOM   1401  HD1 TYR P  91     -11.417  27.939  27.154  0.00  0.00      PROA  
ATOM   1402  CE1 TYR P  91     -10.175  28.060  28.806  0.00  0.00      PROA  
ATOM   1403  HE1 TYR P  91     -10.044  29.117  28.625  0.00  0.00      PROA  
ATOM   1404  CZ  TYR P  91      -9.557  27.450  29.899  0.00  0.00      PROA  
ATOM   1405  OH  TYR P  91      -9.174  28.239  31.011  0.00  0.00      PROA  
ATOM   1406  HH  TYR P  91      -8.699  27.764  31.696  0.00  0.00      PROA  
ATOM   1407  CD2 TYR P  91     -10.408  25.367  29.067  0.00  0.00      PROA  
ATOM   1408  HD2 TYR P  91     -10.403  24.288  29.126  0.00  0.00      PROA  
ATOM   1409  CE2 TYR P  91      -9.754  26.110  30.043  0.00  0.00      PROA  
ATOM   1410  HE2 TYR P  91      -9.396  25.588  30.918  0.00  0.00      PROA  
ATOM   1411  C   TYR P  91     -14.102  25.466  28.122  0.00  0.00      PROA  
ATOM   1412  O   TYR P  91     -14.877  26.157  27.471  0.00  0.00      PROA  
ATOM   1413  N   PHE P  92     -14.190  25.395  29.373  0.00  0.00      PROA  
ATOM   1414  HN  PHE P  92     -13.590  24.712  29.782  0.00  0.00      PROA  
ATOM   1415  CA  PHE P  92     -14.933  26.244  30.248  0.00  0.00      PROA  
ATOM   1416  HA  PHE P  92     -15.182  27.169  29.750  0.00  0.00      PROA  
ATOM   1417  CB  PHE P  92     -16.319  25.601  30.518  0.00  0.00      PROA  
ATOM   1418  HB1 PHE P  92     -16.112  24.542  30.780  0.00  0.00      PROA  
ATOM   1419  HB2 PHE P  92     -16.859  25.517  29.551  0.00  0.00      PROA  
ATOM   1420  CG  PHE P  92     -17.280  26.112  31.627  0.00  0.00      PROA  
ATOM   1421  CD1 PHE P  92     -16.840  25.814  32.965  0.00  0.00      PROA  
ATOM   1422  HD1 PHE P  92     -15.897  25.364  33.236  0.00  0.00      PROA  
ATOM   1423  CE1 PHE P  92     -17.732  25.970  34.014  0.00  0.00      PROA  
ATOM   1424  HE1 PHE P  92     -17.349  25.789  35.007  0.00  0.00      PROA  
ATOM   1425  CZ  PHE P  92     -19.010  26.553  33.815  0.00  0.00      PROA  
ATOM   1426  HZ  PHE P  92     -19.706  26.653  34.635  0.00  0.00      PROA  
ATOM   1427  CD2 PHE P  92     -18.503  26.727  31.413  0.00  0.00      PROA  
ATOM   1428  HD2 PHE P  92     -18.788  26.839  30.378  0.00  0.00      PROA  
ATOM   1429  CE2 PHE P  92     -19.329  26.905  32.496  0.00  0.00      PROA  
ATOM   1430  HE2 PHE P  92     -20.315  27.305  32.313  0.00  0.00      PROA  
ATOM   1431  C   PHE P  92     -14.170  26.664  31.508  0.00  0.00      PROA  
ATOM   1432  O   PHE P  92     -13.379  25.883  32.069  0.00  0.00      PROA  
ATOM   1433  N   ALA P  93     -14.507  27.808  32.087  0.00  0.00      PROA  
ATOM   1434  HN  ALA P  93     -15.288  28.342  31.773  0.00  0.00      PROA  
ATOM   1435  CA  ALA P  93     -13.842  28.321  33.251  0.00  0.00      PROA  
ATOM   1436  HA  ALA P  93     -13.707  27.483  33.919  0.00  0.00      PROA  
ATOM   1437  CB  ALA P  93     -12.562  29.083  32.853  0.00  0.00      PROA  
ATOM   1438  HB1 ALA P  93     -12.730  30.016  32.272  0.00  0.00      PROA  
ATOM   1439  HB2 ALA P  93     -11.812  28.518  32.261  0.00  0.00      PROA  
ATOM   1440  HB3 ALA P  93     -12.021  29.388  33.774  0.00  0.00      PROA  
ATOM   1441  C   ALA P  93     -14.830  29.281  33.848  0.00  0.00      PROA  
ATOM   1442  O   ALA P  93     -15.749  29.809  33.251  0.00  0.00      PROA  
ATOM   1443  N   SER P  94     -14.582  29.571  35.155  0.00  0.00      PROA  
ATOM   1444  HN  SER P  94     -13.884  28.986  35.561  0.00  0.00      PROA  
ATOM   1445  CA  SER P  94     -15.349  30.580  35.912  0.00  0.00      PROA  
ATOM   1446  HA  SER P  94     -15.586  31.270  35.115  0.00  0.00      PROA  
ATOM   1447  CB  SER P  94     -16.539  30.018  36.715  0.00  0.00      PROA  
ATOM   1448  HB1 SER P  94     -16.150  29.337  37.503  0.00  0.00      PROA  
ATOM   1449  HB2 SER P  94     -17.128  29.359  36.042  0.00  0.00      PROA  
ATOM   1450  OG  SER P  94     -17.367  30.903  37.418  0.00  0.00      PROA  
ATOM   1451  HG1 SER P  94     -17.753  31.541  36.813  0.00  0.00      PROA  
ATOM   1452  C   SER P  94     -14.496  31.355  36.936  0.00  0.00      PROA  
ATOM   1453  O   SER P  94     -13.567  30.771  37.504  0.00  0.00      PROA  
ATOM   1454  N   THR P  95     -14.791  32.684  37.123  0.00  0.00      PROA  
ATOM   1455  HN  THR P  95     -15.370  33.075  36.412  0.00  0.00      PROA  
ATOM   1456  CA  THR P  95     -14.121  33.449  38.168  0.00  0.00      PROA  
ATOM   1457  HA  THR P  95     -13.332  32.874  38.629  0.00  0.00      PROA  
ATOM   1458  CB  THR P  95     -13.579  34.855  37.615  0.00  0.00      PROA  
ATOM   1459  HB  THR P  95     -13.014  35.414  38.391  0.00  0.00      PROA  
ATOM   1460  OG1 THR P  95     -14.544  35.714  36.950  0.00  0.00      PROA  
ATOM   1461  HG1 THR P  95     -15.008  36.160  37.662  0.00  0.00      PROA  
ATOM   1462  CG2 THR P  95     -12.537  34.363  36.616  0.00  0.00      PROA  
ATOM   1463 HG21 THR P  95     -13.039  33.778  35.816  0.00  0.00      PROA  
ATOM   1464 HG22 THR P  95     -11.669  33.784  36.995  0.00  0.00      PROA  
ATOM   1465 HG23 THR P  95     -12.079  35.240  36.111  0.00  0.00      PROA  
ATOM   1466  C   THR P  95     -15.161  33.774  39.232  0.00  0.00      PROA  
ATOM   1467  O   THR P  95     -14.881  34.453  40.224  0.00  0.00      PROA  
ATOM   1468  N   GLU P  96     -16.425  33.236  39.168  0.00  0.00      PROA  
ATOM   1469  HN  GLU P  96     -16.631  32.545  38.480  0.00  0.00      PROA  
ATOM   1470  CA  GLU P  96     -17.516  33.525  40.109  0.00  0.00      PROA  
ATOM   1471  HA  GLU P  96     -17.768  34.571  40.200  0.00  0.00      PROA  
ATOM   1472  CB  GLU P  96     -18.858  32.833  39.630  0.00  0.00      PROA  
ATOM   1473  HB1 GLU P  96     -18.625  31.812  39.256  0.00  0.00      PROA  
ATOM   1474  HB2 GLU P  96     -19.208  33.372  38.724  0.00  0.00      PROA  
ATOM   1475  CG  GLU P  96     -20.115  32.802  40.537  0.00  0.00      PROA  
ATOM   1476  HG1 GLU P  96     -21.048  32.927  39.947  0.00  0.00      PROA  
ATOM   1477  HG2 GLU P  96     -20.296  33.693  41.176  0.00  0.00      PROA  
ATOM   1478  CD  GLU P  96     -20.205  31.477  41.233  0.00  0.00      PROA  
ATOM   1479  OE1 GLU P  96     -19.467  31.311  42.257  0.00  0.00      PROA  
ATOM   1480  OE2 GLU P  96     -20.846  30.555  40.668  0.00  0.00      PROA  
ATOM   1481  C   GLU P  96     -17.247  33.241  41.502  0.00  0.00      PROA  
ATOM   1482  O   GLU P  96     -16.454  32.390  41.831  0.00  0.00      PROA  
ATOM   1483  N   LYS P  97     -17.816  34.048  42.474  0.00  0.00      PROA  
ATOM   1484  HN  LYS P  97     -18.490  34.736  42.217  0.00  0.00      PROA  
ATOM   1485  CA  LYS P  97     -17.488  34.029  43.862  0.00  0.00      PROA  
ATOM   1486  HA  LYS P  97     -16.646  33.355  43.931  0.00  0.00      PROA  
ATOM   1487  CB  LYS P  97     -17.008  35.492  44.351  0.00  0.00      PROA  
ATOM   1488  HB1 LYS P  97     -16.127  35.607  43.684  0.00  0.00      PROA  
ATOM   1489  HB2 LYS P  97     -16.704  35.530  45.418  0.00  0.00      PROA  
ATOM   1490  CG  LYS P  97     -18.048  36.655  44.126  0.00  0.00      PROA  
ATOM   1491  HG1 LYS P  97     -19.032  36.299  44.500  0.00  0.00      PROA  
ATOM   1492  HG2 LYS P  97     -18.161  36.785  43.029  0.00  0.00      PROA  
ATOM   1493  CD  LYS P  97     -17.552  37.932  44.781  0.00  0.00      PROA  
ATOM   1494  HD1 LYS P  97     -16.627  37.996  44.167  0.00  0.00      PROA  
ATOM   1495  HD2 LYS P  97     -17.205  37.832  45.832  0.00  0.00      PROA  
ATOM   1496  CE  LYS P  97     -18.262  39.201  44.450  0.00  0.00      PROA  
ATOM   1497  HE1 LYS P  97     -18.467  39.347  43.368  0.00  0.00      PROA  
ATOM   1498  HE2 LYS P  97     -17.485  39.929  44.769  0.00  0.00      PROA  
ATOM   1499  NZ  LYS P  97     -19.503  39.318  45.265  0.00  0.00      PROA  
ATOM   1500  HZ1 LYS P  97     -20.312  39.117  44.642  0.00  0.00      PROA  
ATOM   1501  HZ2 LYS P  97     -19.671  40.295  45.581  0.00  0.00      PROA  
ATOM   1502  HZ3 LYS P  97     -19.699  38.583  45.974  0.00  0.00      PROA  
ATOM   1503  C   LYS P  97     -18.409  33.455  44.968  0.00  0.00      PROA  
ATOM   1504  O   LYS P  97     -18.221  33.682  46.143  0.00  0.00      PROA  
ATOM   1505  N   SER P  98     -19.548  32.764  44.580  0.00  0.00      PROA  
ATOM   1506  HN  SER P  98     -19.664  32.423  43.651  0.00  0.00      PROA  
ATOM   1507  CA  SER P  98     -20.659  32.655  45.480  0.00  0.00      PROA  
ATOM   1508  HA  SER P  98     -20.154  32.408  46.402  0.00  0.00      PROA  
ATOM   1509  CB  SER P  98     -21.334  34.113  45.643  0.00  0.00      PROA  
ATOM   1510  HB1 SER P  98     -20.638  34.907  45.989  0.00  0.00      PROA  
ATOM   1511  HB2 SER P  98     -22.177  34.051  46.364  0.00  0.00      PROA  
ATOM   1512  OG  SER P  98     -21.804  34.484  44.337  0.00  0.00      PROA  
ATOM   1513  HG1 SER P  98     -22.761  34.534  44.398  0.00  0.00      PROA  
ATOM   1514  C   SER P  98     -21.616  31.602  45.089  0.00  0.00      PROA  
ATOM   1515  O   SER P  98     -22.752  31.546  45.633  0.00  0.00      PROA  
ATOM   1516  N   ASN P  99     -21.228  30.736  44.158  0.00  0.00      PROA  
ATOM   1517  HN  ASN P  99     -20.351  30.807  43.690  0.00  0.00      PROA  
ATOM   1518  CA  ASN P  99     -21.909  29.460  43.993  0.00  0.00      PROA  
ATOM   1519  HA  ASN P  99     -21.302  28.773  43.422  0.00  0.00      PROA  
ATOM   1520  CB  ASN P  99     -22.044  28.581  45.293  0.00  0.00      PROA  
ATOM   1521  HB1 ASN P  99     -22.246  27.510  45.078  0.00  0.00      PROA  
ATOM   1522  HB2 ASN P  99     -22.867  29.028  45.891  0.00  0.00      PROA  
ATOM   1523  CG  ASN P  99     -20.672  28.553  45.996  0.00  0.00      PROA  
ATOM   1524  OD1 ASN P  99     -19.589  28.774  45.498  0.00  0.00      PROA  
ATOM   1525  ND2 ASN P  99     -20.762  28.248  47.289  0.00  0.00      PROA  
ATOM   1526 HD21 ASN P  99     -19.939  28.127  47.845  0.00  0.00      PROA  
ATOM   1527 HD22 ASN P  99     -21.693  28.286  47.651  0.00  0.00      PROA  
ATOM   1528  C   ASN P  99     -23.154  29.584  43.142  0.00  0.00      PROA  
ATOM   1529  O   ASN P  99     -24.195  29.085  43.520  0.00  0.00      PROA  
ATOM   1530  N   ILE P 100     -23.133  30.364  42.023  0.00  0.00      PROA  
ATOM   1531  HN  ILE P 100     -22.279  30.629  41.582  0.00  0.00      PROA  
ATOM   1532  CA  ILE P 100     -24.355  30.565  41.282  0.00  0.00      PROA  
ATOM   1533  HA  ILE P 100     -25.225  30.353  41.885  0.00  0.00      PROA  
ATOM   1534  CB  ILE P 100     -24.467  32.025  40.981  0.00  0.00      PROA  
ATOM   1535  HB  ILE P 100     -23.627  32.333  40.321  0.00  0.00      PROA  
ATOM   1536  CG2 ILE P 100     -25.778  32.295  40.258  0.00  0.00      PROA  
ATOM   1537 HG21 ILE P 100     -25.950  33.383  40.116  0.00  0.00      PROA  
ATOM   1538 HG22 ILE P 100     -26.668  31.819  40.721  0.00  0.00      PROA  
ATOM   1539 HG23 ILE P 100     -25.718  31.811  39.259  0.00  0.00      PROA  
ATOM   1540  CG1 ILE P 100     -24.318  32.984  42.210  0.00  0.00      PROA  
ATOM   1541 HG11 ILE P 100     -23.433  32.626  42.777  0.00  0.00      PROA  
ATOM   1542 HG12 ILE P 100     -25.265  32.876  42.782  0.00  0.00      PROA  
ATOM   1543  CD  ILE P 100     -24.071  34.459  41.822  0.00  0.00      PROA  
ATOM   1544  HD1 ILE P 100     -23.881  35.108  42.704  0.00  0.00      PROA  
ATOM   1545  HD2 ILE P 100     -24.936  34.866  41.255  0.00  0.00      PROA  
ATOM   1546  HD3 ILE P 100     -23.134  34.541  41.230  0.00  0.00      PROA  
ATOM   1547  C   ILE P 100     -24.391  29.634  40.021  0.00  0.00      PROA  
ATOM   1548  O   ILE P 100     -25.432  29.395  39.399  0.00  0.00      PROA  
ATOM   1549  N   ILE P 101     -23.249  29.095  39.491  0.00  0.00      PROA  
ATOM   1550  HN  ILE P 101     -22.389  29.327  39.939  0.00  0.00      PROA  
ATOM   1551  CA  ILE P 101     -23.143  28.043  38.541  0.00  0.00      PROA  
ATOM   1552  HA  ILE P 101     -23.845  28.166  37.731  0.00  0.00      PROA  
ATOM   1553  CB  ILE P 101     -21.782  27.837  37.890  0.00  0.00      PROA  
ATOM   1554  HB  ILE P 101     -21.007  27.595  38.649  0.00  0.00      PROA  
ATOM   1555  CG2 ILE P 101     -21.967  26.651  36.912  0.00  0.00      PROA  
ATOM   1556 HG21 ILE P 101     -22.726  26.725  36.104  0.00  0.00      PROA  
ATOM   1557 HG22 ILE P 101     -21.936  25.717  37.514  0.00  0.00      PROA  
ATOM   1558 HG23 ILE P 101     -21.062  26.424  36.310  0.00  0.00      PROA  
ATOM   1559  CG1 ILE P 101     -21.394  29.226  37.175  0.00  0.00      PROA  
ATOM   1560 HG11 ILE P 101     -21.156  29.951  37.982  0.00  0.00      PROA  
ATOM   1561 HG12 ILE P 101     -22.283  29.516  36.576  0.00  0.00      PROA  
ATOM   1562  CD  ILE P 101     -20.114  29.235  36.397  0.00  0.00      PROA  
ATOM   1563  HD1 ILE P 101     -19.344  28.861  37.104  0.00  0.00      PROA  
ATOM   1564  HD2 ILE P 101     -19.909  30.314  36.232  0.00  0.00      PROA  
ATOM   1565  HD3 ILE P 101     -20.162  28.690  35.430  0.00  0.00      PROA  
ATOM   1566  C   ILE P 101     -23.502  26.830  39.327  0.00  0.00      PROA  
ATOM   1567  O   ILE P 101     -22.839  26.444  40.281  0.00  0.00      PROA  
ATOM   1568  N   ARG P 102     -24.539  26.169  38.897  0.00  0.00      PROA  
ATOM   1569  HN  ARG P 102     -25.085  26.508  38.135  0.00  0.00      PROA  
ATOM   1570  CA  ARG P 102     -25.094  25.103  39.687  0.00  0.00      PROA  
ATOM   1571  HA  ARG P 102     -24.662  25.057  40.676  0.00  0.00      PROA  
ATOM   1572  CB  ARG P 102     -26.642  25.193  39.900  0.00  0.00      PROA  
ATOM   1573  HB1 ARG P 102     -27.028  24.276  40.394  0.00  0.00      PROA  
ATOM   1574  HB2 ARG P 102     -27.072  25.189  38.875  0.00  0.00      PROA  
ATOM   1575  CG  ARG P 102     -27.035  26.543  40.518  0.00  0.00      PROA  
ATOM   1576  HG1 ARG P 102     -28.141  26.526  40.618  0.00  0.00      PROA  
ATOM   1577  HG2 ARG P 102     -26.886  27.338  39.756  0.00  0.00      PROA  
ATOM   1578  CD  ARG P 102     -26.313  26.897  41.860  0.00  0.00      PROA  
ATOM   1579  HD1 ARG P 102     -26.668  27.912  42.142  0.00  0.00      PROA  
ATOM   1580  HD2 ARG P 102     -25.216  27.020  41.738  0.00  0.00      PROA  
ATOM   1581  NE  ARG P 102     -26.794  25.928  42.857  0.00  0.00      PROA  
ATOM   1582  HE  ARG P 102     -27.323  25.133  42.561  0.00  0.00      PROA  
ATOM   1583  CZ  ARG P 102     -26.465  25.807  44.108  0.00  0.00      PROA  
ATOM   1584  NH1 ARG P 102     -25.975  26.688  44.873  0.00  0.00      PROA  
ATOM   1585 HH11 ARG P 102     -25.580  27.515  44.471  0.00  0.00      PROA  
ATOM   1586 HH12 ARG P 102     -25.740  26.415  45.806  0.00  0.00      PROA  
ATOM   1587  NH2 ARG P 102     -26.798  24.655  44.689  0.00  0.00      PROA  
ATOM   1588 HH21 ARG P 102     -26.798  24.560  45.685  0.00  0.00      PROA  
ATOM   1589 HH22 ARG P 102     -27.244  23.950  44.138  0.00  0.00      PROA  
ATOM   1590  C   ARG P 102     -24.825  23.742  39.011  0.00  0.00      PROA  
ATOM   1591  O   ARG P 102     -24.806  22.741  39.637  0.00  0.00      PROA  
ATOM   1592  N   GLY P 103     -24.551  23.738  37.660  0.00  0.00      PROA  
ATOM   1593  HN  GLY P 103     -24.601  24.479  36.995  0.00  0.00      PROA  
ATOM   1594  CA  GLY P 103     -24.523  22.527  36.878  0.00  0.00      PROA  
ATOM   1595  HA1 GLY P 103     -25.460  22.035  37.093  0.00  0.00      PROA  
ATOM   1596  HA2 GLY P 103     -23.682  21.881  37.084  0.00  0.00      PROA  
ATOM   1597  C   GLY P 103     -24.354  22.802  35.419  0.00  0.00      PROA  
ATOM   1598  O   GLY P 103     -24.134  23.944  34.969  0.00  0.00      PROA  
ATOM   1599  N   TRP P 104     -24.520  21.756  34.562  0.00  0.00      PROA  
ATOM   1600  HN  TRP P 104     -24.789  20.869  34.929  0.00  0.00      PROA  
ATOM   1601  CA  TRP P 104     -24.549  21.888  33.128  0.00  0.00      PROA  
ATOM   1602  HA  TRP P 104     -24.780  22.886  32.787  0.00  0.00      PROA  
ATOM   1603  CB  TRP P 104     -23.099  21.623  32.612  0.00  0.00      PROA  
ATOM   1604  HB1 TRP P 104     -23.087  21.801  31.515  0.00  0.00      PROA  
ATOM   1605  HB2 TRP P 104     -22.991  20.519  32.674  0.00  0.00      PROA  
ATOM   1606  CG  TRP P 104     -21.889  22.317  33.260  0.00  0.00      PROA  
ATOM   1607  CD1 TRP P 104     -21.278  23.442  32.698  0.00  0.00      PROA  
ATOM   1608  HD1 TRP P 104     -21.661  23.882  31.789  0.00  0.00      PROA  
ATOM   1609  NE1 TRP P 104     -20.306  23.890  33.576  0.00  0.00      PROA  
ATOM   1610  HE1 TRP P 104     -19.847  24.743  33.458  0.00  0.00      PROA  
ATOM   1611  CE2 TRP P 104     -20.212  23.037  34.650  0.00  0.00      PROA  
ATOM   1612  CD2 TRP P 104     -21.198  22.017  34.500  0.00  0.00      PROA  
ATOM   1613  CE3 TRP P 104     -21.259  20.986  35.435  0.00  0.00      PROA  
ATOM   1614  HE3 TRP P 104     -22.070  20.292  35.273  0.00  0.00      PROA  
ATOM   1615  CZ3 TRP P 104     -20.323  20.996  36.451  0.00  0.00      PROA  
ATOM   1616  HZ3 TRP P 104     -20.344  20.319  37.292  0.00  0.00      PROA  
ATOM   1617  CZ2 TRP P 104     -19.414  23.097  35.820  0.00  0.00      PROA  
ATOM   1618  HZ2 TRP P 104     -18.727  23.922  35.937  0.00  0.00      PROA  
ATOM   1619  CH2 TRP P 104     -19.481  22.003  36.711  0.00  0.00      PROA  
ATOM   1620  HH2 TRP P 104     -18.853  22.023  37.589  0.00  0.00      PROA  
ATOM   1621  C   TRP P 104     -25.443  20.781  32.599  0.00  0.00      PROA  
ATOM   1622  O   TRP P 104     -25.621  19.671  33.150  0.00  0.00      PROA  
ATOM   1623  N   ILE P 105     -25.922  20.974  31.375  0.00  0.00      PROA  
ATOM   1624  HN  ILE P 105     -25.729  21.858  30.957  0.00  0.00      PROA  
ATOM   1625  CA  ILE P 105     -26.760  20.059  30.591  0.00  0.00      PROA  
ATOM   1626  HA  ILE P 105     -26.926  19.130  31.116  0.00  0.00      PROA  
ATOM   1627  CB  ILE P 105     -28.123  20.707  30.385  0.00  0.00      PROA  
ATOM   1628  HB  ILE P 105     -28.077  21.406  29.523  0.00  0.00      PROA  
ATOM   1629  CG2 ILE P 105     -29.148  19.529  30.099  0.00  0.00      PROA  
ATOM   1630 HG21 ILE P 105     -29.208  18.767  30.905  0.00  0.00      PROA  
ATOM   1631 HG22 ILE P 105     -28.828  18.971  29.192  0.00  0.00      PROA  
ATOM   1632 HG23 ILE P 105     -30.155  19.833  29.744  0.00  0.00      PROA  
ATOM   1633  CG1 ILE P 105     -28.602  21.654  31.628  0.00  0.00      PROA  
ATOM   1634 HG11 ILE P 105     -28.161  22.662  31.472  0.00  0.00      PROA  
ATOM   1635 HG12 ILE P 105     -28.297  21.299  32.636  0.00  0.00      PROA  
ATOM   1636  CD  ILE P 105     -30.178  21.822  31.732  0.00  0.00      PROA  
ATOM   1637  HD1 ILE P 105     -30.408  22.512  30.892  0.00  0.00      PROA  
ATOM   1638  HD2 ILE P 105     -30.441  22.293  32.703  0.00  0.00      PROA  
ATOM   1639  HD3 ILE P 105     -30.769  20.898  31.554  0.00  0.00      PROA  
ATOM   1640  C   ILE P 105     -25.960  19.737  29.306  0.00  0.00      PROA  
ATOM   1641  O   ILE P 105     -25.804  20.605  28.508  0.00  0.00      PROA  
ATOM   1642  N   PHE P 106     -25.666  18.485  29.018  0.00  0.00      PROA  
ATOM   1643  HN  PHE P 106     -25.863  17.766  29.680  0.00  0.00      PROA  
ATOM   1644  CA  PHE P 106     -24.903  18.062  27.871  0.00  0.00      PROA  
ATOM   1645  HA  PHE P 106     -24.633  18.869  27.206  0.00  0.00      PROA  
ATOM   1646  CB  PHE P 106     -23.607  17.307  28.141  0.00  0.00      PROA  
ATOM   1647  HB1 PHE P 106     -22.910  17.081  27.306  0.00  0.00      PROA  
ATOM   1648  HB2 PHE P 106     -23.757  16.354  28.690  0.00  0.00      PROA  
ATOM   1649  CG  PHE P 106     -22.690  18.294  28.997  0.00  0.00      PROA  
ATOM   1650  CD1 PHE P 106     -22.553  18.188  30.356  0.00  0.00      PROA  
ATOM   1651  HD1 PHE P 106     -23.186  17.512  30.911  0.00  0.00      PROA  
ATOM   1652  CE1 PHE P 106     -21.615  18.907  31.162  0.00  0.00      PROA  
ATOM   1653  HE1 PHE P 106     -21.437  18.706  32.208  0.00  0.00      PROA  
ATOM   1654  CZ  PHE P 106     -20.785  19.758  30.441  0.00  0.00      PROA  
ATOM   1655  HZ  PHE P 106     -20.070  20.351  30.993  0.00  0.00      PROA  
ATOM   1656  CD2 PHE P 106     -21.860  19.240  28.381  0.00  0.00      PROA  
ATOM   1657  HD2 PHE P 106     -21.961  19.299  27.307  0.00  0.00      PROA  
ATOM   1658  CE2 PHE P 106     -20.901  20.002  29.026  0.00  0.00      PROA  
ATOM   1659  HE2 PHE P 106     -20.379  20.750  28.448  0.00  0.00      PROA  
ATOM   1660  C   PHE P 106     -25.772  17.179  27.010  0.00  0.00      PROA  
ATOM   1661  O   PHE P 106     -26.380  16.181  27.500  0.00  0.00      PROA  
ATOM   1662  N   GLY P 107     -26.032  17.510  25.775  0.00  0.00      PROA  
ATOM   1663  HN  GLY P 107     -25.738  18.390  25.409  0.00  0.00      PROA  
ATOM   1664  CA  GLY P 107     -27.078  16.725  24.977  0.00  0.00      PROA  
ATOM   1665  HA1 GLY P 107     -27.953  17.210  25.384  0.00  0.00      PROA  
ATOM   1666  HA2 GLY P 107     -27.179  15.668  25.174  0.00  0.00      PROA  
ATOM   1667  C   GLY P 107     -26.871  16.839  23.503  0.00  0.00      PROA  
ATOM   1668  O   GLY P 107     -25.985  17.517  23.016  0.00  0.00      PROA  
ATOM   1669  N   THR P 108     -27.704  16.172  22.747  0.00  0.00      PROA  
ATOM   1670  HN  THR P 108     -28.469  15.747  23.224  0.00  0.00      PROA  
ATOM   1671  CA  THR P 108     -27.827  16.388  21.320  0.00  0.00      PROA  
ATOM   1672  HA  THR P 108     -26.931  16.815  20.895  0.00  0.00      PROA  
ATOM   1673  CB  THR P 108     -28.200  15.067  20.594  0.00  0.00      PROA  
ATOM   1674  HB  THR P 108     -27.246  14.497  20.598  0.00  0.00      PROA  
ATOM   1675  OG1 THR P 108     -28.486  15.316  19.220  0.00  0.00      PROA  
ATOM   1676  HG1 THR P 108     -27.643  15.650  18.904  0.00  0.00      PROA  
ATOM   1677  CG2 THR P 108     -29.355  14.358  21.161  0.00  0.00      PROA  
ATOM   1678 HG21 THR P 108     -29.395  14.292  22.270  0.00  0.00      PROA  
ATOM   1679 HG22 THR P 108     -29.384  13.324  20.756  0.00  0.00      PROA  
ATOM   1680 HG23 THR P 108     -30.325  14.825  20.888  0.00  0.00      PROA  
ATOM   1681  C   THR P 108     -28.874  17.475  21.069  0.00  0.00      PROA  
ATOM   1682  O   THR P 108     -28.670  18.310  20.184  0.00  0.00      PROA  
ATOM   1683  N   THR P 109     -29.887  17.509  21.920  0.00  0.00      PROA  
ATOM   1684  HN  THR P 109     -30.032  16.906  22.701  0.00  0.00      PROA  
ATOM   1685  CA  THR P 109     -30.706  18.690  21.898  0.00  0.00      PROA  
ATOM   1686  HA  THR P 109     -30.118  19.574  21.702  0.00  0.00      PROA  
ATOM   1687  CB  THR P 109     -31.848  18.623  20.816  0.00  0.00      PROA  
ATOM   1688  HB  THR P 109     -31.330  18.664  19.834  0.00  0.00      PROA  
ATOM   1689  OG1 THR P 109     -32.793  19.678  20.863  0.00  0.00      PROA  
ATOM   1690  HG1 THR P 109     -32.509  20.420  20.325  0.00  0.00      PROA  
ATOM   1691  CG2 THR P 109     -32.659  17.308  20.875  0.00  0.00      PROA  
ATOM   1692 HG21 THR P 109     -33.345  17.176  20.011  0.00  0.00      PROA  
ATOM   1693 HG22 THR P 109     -33.224  17.189  21.824  0.00  0.00      PROA  
ATOM   1694 HG23 THR P 109     -31.956  16.461  20.725  0.00  0.00      PROA  
ATOM   1695  C   THR P 109     -31.232  18.900  23.283  0.00  0.00      PROA  
ATOM   1696  O   THR P 109     -31.381  17.955  24.007  0.00  0.00      PROA  
ATOM   1697  N   LEU P 110     -31.504  20.155  23.642  0.00  0.00      PROA  
ATOM   1698  HN  LEU P 110     -31.436  20.974  23.078  0.00  0.00      PROA  
ATOM   1699  CA  LEU P 110     -32.135  20.503  24.976  0.00  0.00      PROA  
ATOM   1700  HA  LEU P 110     -32.054  19.615  25.585  0.00  0.00      PROA  
ATOM   1701  CB  LEU P 110     -31.282  21.506  25.770  0.00  0.00      PROA  
ATOM   1702  HB1 LEU P 110     -31.758  21.463  26.773  0.00  0.00      PROA  
ATOM   1703  HB2 LEU P 110     -31.376  22.526  25.339  0.00  0.00      PROA  
ATOM   1704  CG  LEU P 110     -29.736  21.175  25.952  0.00  0.00      PROA  
ATOM   1705  HG  LEU P 110     -29.277  21.163  24.940  0.00  0.00      PROA  
ATOM   1706  CD1 LEU P 110     -29.010  22.400  26.659  0.00  0.00      PROA  
ATOM   1707 HD11 LEU P 110     -29.294  23.456  26.467  0.00  0.00      PROA  
ATOM   1708 HD12 LEU P 110     -27.928  22.223  26.479  0.00  0.00      PROA  
ATOM   1709 HD13 LEU P 110     -29.213  22.356  27.751  0.00  0.00      PROA  
ATOM   1710  CD2 LEU P 110     -29.519  19.909  26.756  0.00  0.00      PROA  
ATOM   1711 HD21 LEU P 110     -28.475  19.773  27.110  0.00  0.00      PROA  
ATOM   1712 HD22 LEU P 110     -29.795  18.975  26.220  0.00  0.00      PROA  
ATOM   1713 HD23 LEU P 110     -30.210  19.857  27.624  0.00  0.00      PROA  
ATOM   1714  C   LEU P 110     -33.553  20.940  24.861  0.00  0.00      PROA  
ATOM   1715  O   LEU P 110     -34.137  21.473  25.806  0.00  0.00      PROA  
ATOM   1716  N   ASP P 111     -34.140  20.716  23.659  0.00  0.00      PROA  
ATOM   1717  HN  ASP P 111     -33.649  20.322  22.886  0.00  0.00      PROA  
ATOM   1718  CA  ASP P 111     -35.414  21.186  23.285  0.00  0.00      PROA  
ATOM   1719  HA  ASP P 111     -35.676  22.050  23.878  0.00  0.00      PROA  
ATOM   1720  CB  ASP P 111     -35.376  21.653  21.810  0.00  0.00      PROA  
ATOM   1721  HB1 ASP P 111     -36.368  22.060  21.517  0.00  0.00      PROA  
ATOM   1722  HB2 ASP P 111     -35.109  20.798  21.153  0.00  0.00      PROA  
ATOM   1723  CG  ASP P 111     -34.389  22.694  21.721  0.00  0.00      PROA  
ATOM   1724  OD1 ASP P 111     -33.419  22.669  20.887  0.00  0.00      PROA  
ATOM   1725  OD2 ASP P 111     -34.588  23.778  22.350  0.00  0.00      PROA  
ATOM   1726  C   ASP P 111     -36.572  20.205  23.475  0.00  0.00      PROA  
ATOM   1727  O   ASP P 111     -37.665  20.364  23.007  0.00  0.00      PROA  
ATOM   1728  N   SER P 112     -36.275  19.159  24.248  0.00  0.00      PROA  
ATOM   1729  HN  SER P 112     -35.330  18.980  24.512  0.00  0.00      PROA  
ATOM   1730  CA  SER P 112     -37.138  18.111  24.807  0.00  0.00      PROA  
ATOM   1731  HA  SER P 112     -36.663  17.632  25.651  0.00  0.00      PROA  
ATOM   1732  CB  SER P 112     -38.417  18.662  25.448  0.00  0.00      PROA  
ATOM   1733  HB1 SER P 112     -38.891  17.866  26.061  0.00  0.00      PROA  
ATOM   1734  HB2 SER P 112     -39.103  19.025  24.653  0.00  0.00      PROA  
ATOM   1735  OG  SER P 112     -38.092  19.772  26.218  0.00  0.00      PROA  
ATOM   1736  HG1 SER P 112     -38.379  20.513  25.680  0.00  0.00      PROA  
ATOM   1737  C   SER P 112     -37.454  16.936  23.882  0.00  0.00      PROA  
ATOM   1738  O   SER P 112     -38.396  16.173  24.122  0.00  0.00      PROA  
ATOM   1739  N   LYS P 113     -36.651  16.654  22.855  0.00  0.00      PROA  
ATOM   1740  HN  LYS P 113     -35.791  17.141  22.727  0.00  0.00      PROA  
ATOM   1741  CA  LYS P 113     -37.047  15.769  21.776  0.00  0.00      PROA  
ATOM   1742  HA  LYS P 113     -38.120  15.657  21.712  0.00  0.00      PROA  
ATOM   1743  CB  LYS P 113     -36.573  16.224  20.305  0.00  0.00      PROA  
ATOM   1744  HB1 LYS P 113     -37.025  15.582  19.520  0.00  0.00      PROA  
ATOM   1745  HB2 LYS P 113     -35.485  16.047  20.167  0.00  0.00      PROA  
ATOM   1746  CG  LYS P 113     -36.797  17.681  19.936  0.00  0.00      PROA  
ATOM   1747  HG1 LYS P 113     -36.280  17.807  18.960  0.00  0.00      PROA  
ATOM   1748  HG2 LYS P 113     -36.391  18.325  20.745  0.00  0.00      PROA  
ATOM   1749  CD  LYS P 113     -38.238  18.094  19.810  0.00  0.00      PROA  
ATOM   1750  HD1 LYS P 113     -38.673  18.012  20.829  0.00  0.00      PROA  
ATOM   1751  HD2 LYS P 113     -38.835  17.435  19.144  0.00  0.00      PROA  
ATOM   1752  CE  LYS P 113     -38.534  19.522  19.301  0.00  0.00      PROA  
ATOM   1753  HE1 LYS P 113     -37.882  20.245  19.836  0.00  0.00      PROA  
ATOM   1754  HE2 LYS P 113     -39.623  19.735  19.364  0.00  0.00      PROA  
ATOM   1755  NZ  LYS P 113     -38.212  19.728  17.856  0.00  0.00      PROA  
ATOM   1756  HZ1 LYS P 113     -38.968  19.394  17.225  0.00  0.00      PROA  
ATOM   1757  HZ2 LYS P 113     -37.277  19.282  17.770  0.00  0.00      PROA  
ATOM   1758  HZ3 LYS P 113     -38.109  20.739  17.638  0.00  0.00      PROA  
ATOM   1759  C   LYS P 113     -36.484  14.414  22.010  0.00  0.00      PROA  
ATOM   1760  O   LYS P 113     -36.925  13.430  21.349  0.00  0.00      PROA  
ATOM   1761  N   THR P 114     -35.462  14.267  22.929  0.00  0.00      PROA  
ATOM   1762  HN  THR P 114     -35.150  15.101  23.379  0.00  0.00      PROA  
ATOM   1763  CA  THR P 114     -34.842  13.007  23.303  0.00  0.00      PROA  
ATOM   1764  HA  THR P 114     -35.566  12.224  23.476  0.00  0.00      PROA  
ATOM   1765  CB  THR P 114     -33.852  12.410  22.283  0.00  0.00      PROA  
ATOM   1766  HB  THR P 114     -34.318  12.386  21.275  0.00  0.00      PROA  
ATOM   1767  OG1 THR P 114     -33.465  11.011  22.490  0.00  0.00      PROA  
ATOM   1768  HG1 THR P 114     -34.298  10.553  22.628  0.00  0.00      PROA  
ATOM   1769  CG2 THR P 114     -32.573  13.344  22.088  0.00  0.00      PROA  
ATOM   1770 HG21 THR P 114     -32.818  14.410  21.891  0.00  0.00      PROA  
ATOM   1771 HG22 THR P 114     -31.942  13.031  21.228  0.00  0.00      PROA  
ATOM   1772 HG23 THR P 114     -31.838  13.272  22.917  0.00  0.00      PROA  
ATOM   1773  C   THR P 114     -34.182  13.220  24.675  0.00  0.00      PROA  
ATOM   1774  O   THR P 114     -34.107  14.345  25.171  0.00  0.00      PROA  
ATOM   1775  N   GLN P 115     -33.645  12.169  25.279  0.00  0.00      PROA  
ATOM   1776  HN  GLN P 115     -33.756  11.295  24.813  0.00  0.00      PROA  
ATOM   1777  CA  GLN P 115     -32.908  12.188  26.524  0.00  0.00      PROA  
ATOM   1778  HA  GLN P 115     -33.436  12.631  27.355  0.00  0.00      PROA  
ATOM   1779  CB  GLN P 115     -32.618  10.734  27.018  0.00  0.00      PROA  
ATOM   1780  HB1 GLN P 115     -33.590  10.215  27.158  0.00  0.00      PROA  
ATOM   1781  HB2 GLN P 115     -32.071  10.732  27.985  0.00  0.00      PROA  
ATOM   1782  CG  GLN P 115     -31.760   9.968  25.996  0.00  0.00      PROA  
ATOM   1783  HG1 GLN P 115     -30.703  10.307  26.044  0.00  0.00      PROA  
ATOM   1784  HG2 GLN P 115     -32.089  10.001  24.935  0.00  0.00      PROA  
ATOM   1785  CD  GLN P 115     -31.694   8.436  26.287  0.00  0.00      PROA  
ATOM   1786  OE1 GLN P 115     -30.791   7.768  25.753  0.00  0.00      PROA  
ATOM   1787  NE2 GLN P 115     -32.572   7.816  27.057  0.00  0.00      PROA  
ATOM   1788 HE21 GLN P 115     -33.434   8.167  27.421  0.00  0.00      PROA  
ATOM   1789 HE22 GLN P 115     -32.358   6.841  27.117  0.00  0.00      PROA  
ATOM   1790  C   GLN P 115     -31.503  12.918  26.474  0.00  0.00      PROA  
ATOM   1791  O   GLN P 115     -30.847  13.013  25.456  0.00  0.00      PROA  
ATOM   1792  N   SER P 116     -31.149  13.589  27.604  0.00  0.00      PROA  
ATOM   1793  HN  SER P 116     -31.785  13.490  28.365  0.00  0.00      PROA  
ATOM   1794  CA  SER P 116     -29.963  14.500  27.796  0.00  0.00      PROA  
ATOM   1795  HA  SER P 116     -29.184  14.253  27.089  0.00  0.00      PROA  
ATOM   1796  CB  SER P 116     -30.442  16.022  27.842  0.00  0.00      PROA  
ATOM   1797  HB1 SER P 116     -29.613  16.760  27.875  0.00  0.00      PROA  
ATOM   1798  HB2 SER P 116     -31.015  16.178  28.781  0.00  0.00      PROA  
ATOM   1799  OG  SER P 116     -31.190  16.484  26.706  0.00  0.00      PROA  
ATOM   1800  HG1 SER P 116     -32.138  16.383  26.816  0.00  0.00      PROA  
ATOM   1801  C   SER P 116     -29.326  14.227  29.171  0.00  0.00      PROA  
ATOM   1802  O   SER P 116     -29.880  14.091  30.218  0.00  0.00      PROA  
ATOM   1803  N   LEU P 117     -27.974  14.287  29.134  0.00  0.00      PROA  
ATOM   1804  HN  LEU P 117     -27.564  14.602  28.282  0.00  0.00      PROA  
ATOM   1805  CA  LEU P 117     -27.053  14.249  30.254  0.00  0.00      PROA  
ATOM   1806  HA  LEU P 117     -27.346  13.470  30.942  0.00  0.00      PROA  
ATOM   1807  CB  LEU P 117     -25.607  13.974  29.806  0.00  0.00      PROA  
ATOM   1808  HB1 LEU P 117     -25.409  14.738  29.024  0.00  0.00      PROA  
ATOM   1809  HB2 LEU P 117     -25.520  12.974  29.330  0.00  0.00      PROA  
ATOM   1810  CG  LEU P 117     -24.461  14.195  30.851  0.00  0.00      PROA  
ATOM   1811  HG  LEU P 117     -24.485  15.261  31.162  0.00  0.00      PROA  
ATOM   1812  CD1 LEU P 117     -24.652  13.464  32.190  0.00  0.00      PROA  
ATOM   1813 HD11 LEU P 117     -23.780  13.612  32.862  0.00  0.00      PROA  
ATOM   1814 HD12 LEU P 117     -24.787  12.376  32.008  0.00  0.00      PROA  
ATOM   1815 HD13 LEU P 117     -25.514  13.813  32.799  0.00  0.00      PROA  
ATOM   1816  CD2 LEU P 117     -23.035  13.752  30.340  0.00  0.00      PROA  
ATOM   1817 HD21 LEU P 117     -22.776  14.164  29.341  0.00  0.00      PROA  
ATOM   1818 HD22 LEU P 117     -22.991  12.652  30.187  0.00  0.00      PROA  
ATOM   1819 HD23 LEU P 117     -22.177  14.040  30.985  0.00  0.00      PROA  
ATOM   1820  C   LEU P 117     -27.093  15.534  31.131  0.00  0.00      PROA  
ATOM   1821  O   LEU P 117     -26.974  16.662  30.650  0.00  0.00      PROA  
ATOM   1822  N   LEU P 118     -27.347  15.471  32.461  0.00  0.00      PROA  
ATOM   1823  HN  LEU P 118     -27.489  14.608  32.941  0.00  0.00      PROA  
ATOM   1824  CA  LEU P 118     -27.423  16.634  33.288  0.00  0.00      PROA  
ATOM   1825  HA  LEU P 118     -27.176  17.541  32.757  0.00  0.00      PROA  
ATOM   1826  CB  LEU P 118     -28.878  16.843  33.752  0.00  0.00      PROA  
ATOM   1827  HB1 LEU P 118     -29.274  15.924  34.235  0.00  0.00      PROA  
ATOM   1828  HB2 LEU P 118     -29.497  17.115  32.870  0.00  0.00      PROA  
ATOM   1829  CG  LEU P 118     -29.117  17.948  34.808  0.00  0.00      PROA  
ATOM   1830  HG  LEU P 118     -28.280  17.973  35.539  0.00  0.00      PROA  
ATOM   1831  CD1 LEU P 118     -29.133  19.274  34.143  0.00  0.00      PROA  
ATOM   1832 HD11 LEU P 118     -28.176  19.513  33.631  0.00  0.00      PROA  
ATOM   1833 HD12 LEU P 118     -29.511  20.030  34.864  0.00  0.00      PROA  
ATOM   1834 HD13 LEU P 118     -29.960  19.120  33.417  0.00  0.00      PROA  
ATOM   1835  CD2 LEU P 118     -30.384  17.668  35.572  0.00  0.00      PROA  
ATOM   1836 HD21 LEU P 118     -30.604  18.425  36.355  0.00  0.00      PROA  
ATOM   1837 HD22 LEU P 118     -30.262  16.774  36.220  0.00  0.00      PROA  
ATOM   1838 HD23 LEU P 118     -31.277  17.694  34.911  0.00  0.00      PROA  
ATOM   1839  C   LEU P 118     -26.619  16.491  34.459  0.00  0.00      PROA  
ATOM   1840  O   LEU P 118     -26.811  15.505  35.200  0.00  0.00      PROA  
ATOM   1841  N   ILE P 119     -25.684  17.403  34.781  0.00  0.00      PROA  
ATOM   1842  HN  ILE P 119     -25.509  18.151  34.147  0.00  0.00      PROA  
ATOM   1843  CA  ILE P 119     -24.899  17.479  35.999  0.00  0.00      PROA  
ATOM   1844  HA  ILE P 119     -25.146  16.564  36.517  0.00  0.00      PROA  
ATOM   1845  CB  ILE P 119     -23.376  17.507  35.596  0.00  0.00      PROA  
ATOM   1846  HB  ILE P 119     -23.293  18.481  35.067  0.00  0.00      PROA  
ATOM   1847  CG2 ILE P 119     -22.446  17.400  36.805  0.00  0.00      PROA  
ATOM   1848 HG21 ILE P 119     -22.736  16.712  37.628  0.00  0.00      PROA  
ATOM   1849 HG22 ILE P 119     -22.352  18.382  37.318  0.00  0.00      PROA  
ATOM   1850 HG23 ILE P 119     -21.408  17.221  36.451  0.00  0.00      PROA  
ATOM   1851  CG1 ILE P 119     -23.057  16.418  34.454  0.00  0.00      PROA  
ATOM   1852 HG11 ILE P 119     -23.647  16.626  33.536  0.00  0.00      PROA  
ATOM   1853 HG12 ILE P 119     -23.510  15.471  34.817  0.00  0.00      PROA  
ATOM   1854  CD  ILE P 119     -21.598  16.306  34.125  0.00  0.00      PROA  
ATOM   1855  HD1 ILE P 119     -21.465  15.390  33.512  0.00  0.00      PROA  
ATOM   1856  HD2 ILE P 119     -21.015  15.939  34.997  0.00  0.00      PROA  
ATOM   1857  HD3 ILE P 119     -21.042  17.136  33.639  0.00  0.00      PROA  
ATOM   1858  C   ILE P 119     -25.325  18.662  36.808  0.00  0.00      PROA  
ATOM   1859  O   ILE P 119     -25.414  19.805  36.324  0.00  0.00      PROA  
ATOM   1860  N   VAL P 120     -25.627  18.483  38.125  0.00  0.00      PROA  
ATOM   1861  HN  VAL P 120     -25.706  17.544  38.451  0.00  0.00      PROA  
ATOM   1862  CA  VAL P 120     -25.999  19.562  39.039  0.00  0.00      PROA  
ATOM   1863  HA  VAL P 120     -25.753  20.519  38.603  0.00  0.00      PROA  
ATOM   1864  CB  VAL P 120     -27.529  19.738  39.004  0.00  0.00      PROA  
ATOM   1865  HB  VAL P 120     -27.896  20.052  38.004  0.00  0.00      PROA  
ATOM   1866  CG1 VAL P 120     -28.177  18.448  39.578  0.00  0.00      PROA  
ATOM   1867 HG11 VAL P 120     -28.234  17.556  38.918  0.00  0.00      PROA  
ATOM   1868 HG12 VAL P 120     -29.230  18.655  39.865  0.00  0.00      PROA  
ATOM   1869 HG13 VAL P 120     -27.804  18.197  40.594  0.00  0.00      PROA  
ATOM   1870  CG2 VAL P 120     -27.867  20.957  39.869  0.00  0.00      PROA  
ATOM   1871 HG21 VAL P 120     -28.877  21.413  39.791  0.00  0.00      PROA  
ATOM   1872 HG22 VAL P 120     -27.143  21.800  39.855  0.00  0.00      PROA  
ATOM   1873 HG23 VAL P 120     -27.779  20.491  40.873  0.00  0.00      PROA  
ATOM   1874  C   VAL P 120     -25.328  19.430  40.399  0.00  0.00      PROA  
ATOM   1875  O   VAL P 120     -25.116  18.343  40.889  0.00  0.00      PROA  
ATOM   1876  N   ASN P 121     -24.803  20.529  41.052  0.00  0.00      PROA  
ATOM   1877  HN  ASN P 121     -25.093  21.440  40.767  0.00  0.00      PROA  
ATOM   1878  CA  ASN P 121     -23.897  20.574  42.237  0.00  0.00      PROA  
ATOM   1879  HA  ASN P 121     -23.520  19.583  42.442  0.00  0.00      PROA  
ATOM   1880  CB  ASN P 121     -22.720  21.542  42.019  0.00  0.00      PROA  
ATOM   1881  HB1 ASN P 121     -22.099  21.554  42.941  0.00  0.00      PROA  
ATOM   1882  HB2 ASN P 121     -22.994  22.598  41.806  0.00  0.00      PROA  
ATOM   1883  CG  ASN P 121     -21.792  21.152  40.857  0.00  0.00      PROA  
ATOM   1884  OD1 ASN P 121     -20.805  20.420  41.092  0.00  0.00      PROA  
ATOM   1885  ND2 ASN P 121     -22.061  21.644  39.662  0.00  0.00      PROA  
ATOM   1886 HD21 ASN P 121     -21.676  21.091  38.923  0.00  0.00      PROA  
ATOM   1887 HD22 ASN P 121     -22.981  21.996  39.493  0.00  0.00      PROA  
ATOM   1888  C   ASN P 121     -24.708  21.041  43.451  0.00  0.00      PROA  
ATOM   1889  O   ASN P 121     -25.537  21.944  43.311  0.00  0.00      PROA  
ATOM   1890  N   ASN P 122     -24.522  20.341  44.626  0.00  0.00      PROA  
ATOM   1891  HN  ASN P 122     -23.908  19.556  44.610  0.00  0.00      PROA  
ATOM   1892  CA  ASN P 122     -25.429  20.629  45.763  0.00  0.00      PROA  
ATOM   1893  HA  ASN P 122     -25.860  21.619  45.730  0.00  0.00      PROA  
ATOM   1894  CB  ASN P 122     -26.591  19.704  45.895  0.00  0.00      PROA  
ATOM   1895  HB1 ASN P 122     -26.203  18.726  46.253  0.00  0.00      PROA  
ATOM   1896  HB2 ASN P 122     -27.137  19.471  44.956  0.00  0.00      PROA  
ATOM   1897  CG  ASN P 122     -27.751  20.196  46.807  0.00  0.00      PROA  
ATOM   1898  OD1 ASN P 122     -27.725  21.261  47.392  0.00  0.00      PROA  
ATOM   1899  ND2 ASN P 122     -28.843  19.405  46.865  0.00  0.00      PROA  
ATOM   1900 HD22 ASN P 122     -28.844  18.584  46.299  0.00  0.00      PROA  
ATOM   1901  C   ASN P 122     -24.560  20.596  46.980  0.00  0.00      PROA  
ATOM   1902  O   ASN P 122     -23.422  20.276  46.923  0.00  0.00      PROA  
ATOM   1903  N   ALA P 123     -24.984  21.119  48.152  0.00  0.00      PROA  
ATOM   1904  HN  ALA P 123     -25.912  21.483  48.131  0.00  0.00      PROA  
ATOM   1905  CA  ALA P 123     -24.272  21.259  49.412  0.00  0.00      PROA  
ATOM   1906  HA  ALA P 123     -23.812  22.233  49.338  0.00  0.00      PROA  
ATOM   1907  CB  ALA P 123     -25.396  21.388  50.511  0.00  0.00      PROA  
ATOM   1908  HB1 ALA P 123     -26.213  22.112  50.307  0.00  0.00      PROA  
ATOM   1909  HB2 ALA P 123     -24.921  21.636  51.485  0.00  0.00      PROA  
ATOM   1910  HB3 ALA P 123     -26.037  20.488  50.627  0.00  0.00      PROA  
ATOM   1911  C   ALA P 123     -23.275  20.166  49.786  0.00  0.00      PROA  
ATOM   1912  O   ALA P 123     -22.210  20.452  50.217  0.00  0.00      PROA  
ATOM   1913  N   THR P 124     -23.644  18.912  49.551  0.00  0.00      PROA  
ATOM   1914  HN  THR P 124     -24.560  18.752  49.190  0.00  0.00      PROA  
ATOM   1915  CA  THR P 124     -22.959  17.700  49.944  0.00  0.00      PROA  
ATOM   1916  HA  THR P 124     -22.048  17.957  50.463  0.00  0.00      PROA  
ATOM   1917  CB  THR P 124     -23.744  16.723  50.804  0.00  0.00      PROA  
ATOM   1918  HB  THR P 124     -23.229  15.755  50.981  0.00  0.00      PROA  
ATOM   1919  OG1 THR P 124     -25.085  16.391  50.395  0.00  0.00      PROA  
ATOM   1920  HG1 THR P 124     -25.126  15.452  50.590  0.00  0.00      PROA  
ATOM   1921  CG2 THR P 124     -23.820  17.382  52.183  0.00  0.00      PROA  
ATOM   1922 HG21 THR P 124     -22.861  17.923  52.327  0.00  0.00      PROA  
ATOM   1923 HG22 THR P 124     -23.851  16.553  52.921  0.00  0.00      PROA  
ATOM   1924 HG23 THR P 124     -24.685  18.080  52.179  0.00  0.00      PROA  
ATOM   1925  C   THR P 124     -22.364  16.893  48.784  0.00  0.00      PROA  
ATOM   1926  O   THR P 124     -21.524  16.035  48.966  0.00  0.00      PROA  
ATOM   1927  N   ASN P 125     -22.792  17.190  47.519  0.00  0.00      PROA  
ATOM   1928  HN  ASN P 125     -23.466  17.904  47.345  0.00  0.00      PROA  
ATOM   1929  CA  ASN P 125     -22.572  16.298  46.396  0.00  0.00      PROA  
ATOM   1930  HA  ASN P 125     -21.502  16.152  46.386  0.00  0.00      PROA  
ATOM   1931  CB  ASN P 125     -23.307  14.941  46.571  0.00  0.00      PROA  
ATOM   1932  HB1 ASN P 125     -23.030  14.382  47.490  0.00  0.00      PROA  
ATOM   1933  HB2 ASN P 125     -22.953  14.269  45.761  0.00  0.00      PROA  
ATOM   1934  CG  ASN P 125     -24.817  15.143  46.525  0.00  0.00      PROA  
ATOM   1935  OD1 ASN P 125     -25.344  16.217  46.143  0.00  0.00      PROA  
ATOM   1936  ND2 ASN P 125     -25.517  14.188  47.100  0.00  0.00      PROA  
ATOM   1937 HD21 ASN P 125     -25.102  13.313  47.348  0.00  0.00      PROA  
ATOM   1938 HD22 ASN P 125     -26.512  14.292  47.083  0.00  0.00      PROA  
ATOM   1939  C   ASN P 125     -22.848  16.947  44.989  0.00  0.00      PROA  
ATOM   1940  O   ASN P 125     -23.457  17.953  44.831  0.00  0.00      PROA  
ATOM   1941  N   VAL P 126     -22.351  16.254  43.922  0.00  0.00      PROA  
ATOM   1942  HN  VAL P 126     -21.868  15.398  44.095  0.00  0.00      PROA  
ATOM   1943  CA  VAL P 126     -22.775  16.446  42.529  0.00  0.00      PROA  
ATOM   1944  HA  VAL P 126     -23.318  17.374  42.426  0.00  0.00      PROA  
ATOM   1945  CB  VAL P 126     -21.480  16.407  41.731  0.00  0.00      PROA  
ATOM   1946  HB  VAL P 126     -20.972  15.437  41.919  0.00  0.00      PROA  
ATOM   1947  CG1 VAL P 126     -21.629  16.509  40.246  0.00  0.00      PROA  
ATOM   1948 HG11 VAL P 126     -21.808  15.526  39.759  0.00  0.00      PROA  
ATOM   1949 HG12 VAL P 126     -20.689  16.910  39.812  0.00  0.00      PROA  
ATOM   1950 HG13 VAL P 126     -22.498  17.191  40.126  0.00  0.00      PROA  
ATOM   1951  CG2 VAL P 126     -20.622  17.616  42.152  0.00  0.00      PROA  
ATOM   1952 HG21 VAL P 126     -19.771  17.779  41.457  0.00  0.00      PROA  
ATOM   1953 HG22 VAL P 126     -20.062  17.391  43.084  0.00  0.00      PROA  
ATOM   1954 HG23 VAL P 126     -21.224  18.543  42.263  0.00  0.00      PROA  
ATOM   1955  C   VAL P 126     -23.680  15.237  42.108  0.00  0.00      PROA  
ATOM   1956  O   VAL P 126     -23.439  14.110  42.423  0.00  0.00      PROA  
ATOM   1957  N   VAL P 127     -24.838  15.524  41.439  0.00  0.00      PROA  
ATOM   1958  HN  VAL P 127     -24.967  16.456  41.109  0.00  0.00      PROA  
ATOM   1959  CA  VAL P 127     -25.830  14.536  41.059  0.00  0.00      PROA  
ATOM   1960  HA  VAL P 127     -25.444  13.567  41.340  0.00  0.00      PROA  
ATOM   1961  CB  VAL P 127     -27.190  14.819  41.688  0.00  0.00      PROA  
ATOM   1962  HB  VAL P 127     -27.278  15.925  41.635  0.00  0.00      PROA  
ATOM   1963  CG1 VAL P 127     -28.508  14.328  41.070  0.00  0.00      PROA  
ATOM   1964 HG11 VAL P 127     -28.697  14.769  40.068  0.00  0.00      PROA  
ATOM   1965 HG12 VAL P 127     -29.347  14.493  41.779  0.00  0.00      PROA  
ATOM   1966 HG13 VAL P 127     -28.502  13.224  40.942  0.00  0.00      PROA  
ATOM   1967  CG2 VAL P 127     -27.160  14.505  43.207  0.00  0.00      PROA  
ATOM   1968 HG21 VAL P 127     -28.037  14.983  43.693  0.00  0.00      PROA  
ATOM   1969 HG22 VAL P 127     -26.260  14.977  43.656  0.00  0.00      PROA  
ATOM   1970 HG23 VAL P 127     -27.196  13.408  43.379  0.00  0.00      PROA  
ATOM   1971  C   VAL P 127     -25.893  14.434  39.529  0.00  0.00      PROA  
ATOM   1972  O   VAL P 127     -26.034  15.436  38.879  0.00  0.00      PROA  
ATOM   1973  N   ILE P 128     -25.706  13.206  38.992  0.00  0.00      PROA  
ATOM   1974  HN  ILE P 128     -25.619  12.427  39.608  0.00  0.00      PROA  
ATOM   1975  CA  ILE P 128     -25.511  12.951  37.582  0.00  0.00      PROA  
ATOM   1976  HA  ILE P 128     -25.493  13.897  37.062  0.00  0.00      PROA  
ATOM   1977  CB  ILE P 128     -24.160  12.316  37.357  0.00  0.00      PROA  
ATOM   1978  HB  ILE P 128     -24.051  11.366  37.924  0.00  0.00      PROA  
ATOM   1979  CG2 ILE P 128     -24.043  11.940  35.904  0.00  0.00      PROA  
ATOM   1980 HG21 ILE P 128     -24.658  11.058  35.624  0.00  0.00      PROA  
ATOM   1981 HG22 ILE P 128     -23.010  11.621  35.649  0.00  0.00      PROA  
ATOM   1982 HG23 ILE P 128     -24.282  12.801  35.244  0.00  0.00      PROA  
ATOM   1983  CG1 ILE P 128     -22.937  13.132  37.717  0.00  0.00      PROA  
ATOM   1984 HG11 ILE P 128     -23.185  14.183  37.455  0.00  0.00      PROA  
ATOM   1985 HG12 ILE P 128     -22.097  12.853  37.046  0.00  0.00      PROA  
ATOM   1986  CD  ILE P 128     -22.536  12.942  39.151  0.00  0.00      PROA  
ATOM   1987  HD1 ILE P 128     -22.430  11.864  39.401  0.00  0.00      PROA  
ATOM   1988  HD2 ILE P 128     -23.292  13.283  39.890  0.00  0.00      PROA  
ATOM   1989  HD3 ILE P 128     -21.647  13.512  39.495  0.00  0.00      PROA  
ATOM   1990  C   ILE P 128     -26.690  12.278  37.015  0.00  0.00      PROA  
ATOM   1991  O   ILE P 128     -27.070  11.202  37.482  0.00  0.00      PROA  
ATOM   1992  N   LYS P 129     -27.291  12.844  35.964  0.00  0.00      PROA  
ATOM   1993  HN  LYS P 129     -26.930  13.715  35.640  0.00  0.00      PROA  
ATOM   1994  CA  LYS P 129     -28.579  12.210  35.433  0.00  0.00      PROA  
ATOM   1995  HA  LYS P 129     -28.467  11.186  35.758  0.00  0.00      PROA  
ATOM   1996  CB  LYS P 129     -29.895  13.008  35.935  0.00  0.00      PROA  
ATOM   1997  HB1 LYS P 129     -30.728  12.394  35.530  0.00  0.00      PROA  
ATOM   1998  HB2 LYS P 129     -30.071  13.923  35.330  0.00  0.00      PROA  
ATOM   1999  CG  LYS P 129     -30.116  13.203  37.459  0.00  0.00      PROA  
ATOM   2000  HG1 LYS P 129     -31.019  13.849  37.500  0.00  0.00      PROA  
ATOM   2001  HG2 LYS P 129     -29.222  13.655  37.940  0.00  0.00      PROA  
ATOM   2002  CD  LYS P 129     -30.305  11.905  38.170  0.00  0.00      PROA  
ATOM   2003  HD1 LYS P 129     -29.300  11.443  38.280  0.00  0.00      PROA  
ATOM   2004  HD2 LYS P 129     -31.092  11.370  37.598  0.00  0.00      PROA  
ATOM   2005  CE  LYS P 129     -31.064  12.088  39.525  0.00  0.00      PROA  
ATOM   2006  HE1 LYS P 129     -32.066  12.544  39.373  0.00  0.00      PROA  
ATOM   2007  HE2 LYS P 129     -30.418  12.783  40.103  0.00  0.00      PROA  
ATOM   2008  NZ  LYS P 129     -31.136  10.785  40.260  0.00  0.00      PROA  
ATOM   2009  HZ1 LYS P 129     -30.177  10.484  40.527  0.00  0.00      PROA  
ATOM   2010  HZ2 LYS P 129     -31.619  10.084  39.663  0.00  0.00      PROA  
ATOM   2011  HZ3 LYS P 129     -31.702  10.876  41.128  0.00  0.00      PROA  
ATOM   2012  C   LYS P 129     -28.660  12.175  33.923  0.00  0.00      PROA  
ATOM   2013  O   LYS P 129     -28.227  13.081  33.217  0.00  0.00      PROA  
ATOM   2014  N   VAL P 130     -29.169  11.057  33.466  0.00  0.00      PROA  
ATOM   2015  HN  VAL P 130     -29.240  10.177  33.931  0.00  0.00      PROA  
ATOM   2016  CA  VAL P 130     -29.511  10.884  32.073  0.00  0.00      PROA  
ATOM   2017  HA  VAL P 130     -29.520  11.868  31.626  0.00  0.00      PROA  
ATOM   2018  CB  VAL P 130     -28.620   9.957  31.303  0.00  0.00      PROA  
ATOM   2019  HB  VAL P 130     -28.595   8.932  31.731  0.00  0.00      PROA  
ATOM   2020  CG1 VAL P 130     -28.966   9.979  29.779  0.00  0.00      PROA  
ATOM   2021 HG11 VAL P 130     -29.988   9.644  29.502  0.00  0.00      PROA  
ATOM   2022 HG12 VAL P 130     -28.292   9.320  29.191  0.00  0.00      PROA  
ATOM   2023 HG13 VAL P 130     -28.878  11.017  29.394  0.00  0.00      PROA  
ATOM   2024  CG2 VAL P 130     -27.136  10.332  31.533  0.00  0.00      PROA  
ATOM   2025 HG21 VAL P 130     -26.359   9.755  30.987  0.00  0.00      PROA  
ATOM   2026 HG22 VAL P 130     -26.882  10.425  32.611  0.00  0.00      PROA  
ATOM   2027 HG23 VAL P 130     -27.100  11.398  31.221  0.00  0.00      PROA  
ATOM   2028  C   VAL P 130     -30.959  10.396  31.959  0.00  0.00      PROA  
ATOM   2029  O   VAL P 130     -31.199   9.229  32.282  0.00  0.00      PROA  
ATOM   2030  N   CYS P 131     -31.862  11.244  31.513  0.00  0.00      PROA  
ATOM   2031  HN  CYS P 131     -31.559  12.085  31.071  0.00  0.00      PROA  
ATOM   2032  CA  CYS P 131     -33.261  11.035  31.574  0.00  0.00      PROA  
ATOM   2033  HA  CYS P 131     -33.479   9.978  31.542  0.00  0.00      PROA  
ATOM   2034  CB  CYS P 131     -33.840  11.577  32.901  0.00  0.00      PROA  
ATOM   2035  HB1 CYS P 131     -34.930  11.378  32.985  0.00  0.00      PROA  
ATOM   2036  HB2 CYS P 131     -33.678  12.676  32.889  0.00  0.00      PROA  
ATOM   2037  SG  CYS P 131     -32.967  11.039  34.440  0.00  0.00      PROA  
ATOM   2038  C   CYS P 131     -33.923  11.729  30.324  0.00  0.00      PROA  
ATOM   2039  O   CYS P 131     -33.287  12.514  29.607  0.00  0.00      PROA  
ATOM   2040  N   GLU P 132     -35.235  11.422  30.070  0.00  0.00      PROA  
ATOM   2041  HN  GLU P 132     -35.794  10.998  30.778  0.00  0.00      PROA  
ATOM   2042  CA  GLU P 132     -35.943  11.942  28.931  0.00  0.00      PROA  
ATOM   2043  HA  GLU P 132     -35.412  11.590  28.059  0.00  0.00      PROA  
ATOM   2044  CB  GLU P 132     -37.365  11.322  28.791  0.00  0.00      PROA  
ATOM   2045  HB1 GLU P 132     -37.933  11.694  27.911  0.00  0.00      PROA  
ATOM   2046  HB2 GLU P 132     -37.925  11.555  29.722  0.00  0.00      PROA  
ATOM   2047  CG  GLU P 132     -37.345   9.693  28.584  0.00  0.00      PROA  
ATOM   2048  HG1 GLU P 132     -38.359   9.271  28.415  0.00  0.00      PROA  
ATOM   2049  HG2 GLU P 132     -36.872   9.305  29.511  0.00  0.00      PROA  
ATOM   2050  CD  GLU P 132     -36.567   9.150  27.401  0.00  0.00      PROA  
ATOM   2051  OE1 GLU P 132     -36.882   9.477  26.212  0.00  0.00      PROA  
ATOM   2052  OE2 GLU P 132     -35.604   8.446  27.725  0.00  0.00      PROA  
ATOM   2053  C   GLU P 132     -36.043  13.480  28.916  0.00  0.00      PROA  
ATOM   2054  O   GLU P 132     -35.888  14.137  27.860  0.00  0.00      PROA  
ATOM   2055  N   PHE P 133     -36.259  14.153  30.042  0.00  0.00      PROA  
ATOM   2056  HN  PHE P 133     -36.455  13.706  30.911  0.00  0.00      PROA  
ATOM   2057  CA  PHE P 133     -36.272  15.592  30.305  0.00  0.00      PROA  
ATOM   2058  HA  PHE P 133     -36.751  15.646  31.272  0.00  0.00      PROA  
ATOM   2059  CB  PHE P 133     -34.874  16.261  30.462  0.00  0.00      PROA  
ATOM   2060  HB1 PHE P 133     -35.024  17.357  30.565  0.00  0.00      PROA  
ATOM   2061  HB2 PHE P 133     -34.251  16.087  29.559  0.00  0.00      PROA  
ATOM   2062  CG  PHE P 133     -34.108  15.833  31.593  0.00  0.00      PROA  
ATOM   2063  CD1 PHE P 133     -32.839  15.242  31.444  0.00  0.00      PROA  
ATOM   2064  HD1 PHE P 133     -32.426  14.998  30.476  0.00  0.00      PROA  
ATOM   2065  CE1 PHE P 133     -32.143  14.877  32.648  0.00  0.00      PROA  
ATOM   2066  HE1 PHE P 133     -31.173  14.437  32.469  0.00  0.00      PROA  
ATOM   2067  CZ  PHE P 133     -32.669  15.040  33.920  0.00  0.00      PROA  
ATOM   2068  HZ  PHE P 133     -31.994  14.816  34.733  0.00  0.00      PROA  
ATOM   2069  CD2 PHE P 133     -34.637  16.044  32.931  0.00  0.00      PROA  
ATOM   2070  HD2 PHE P 133     -35.544  16.610  33.089  0.00  0.00      PROA  
ATOM   2071  CE2 PHE P 133     -33.913  15.547  34.071  0.00  0.00      PROA  
ATOM   2072  HE2 PHE P 133     -34.248  15.863  35.048  0.00  0.00      PROA  
ATOM   2073  C   PHE P 133     -37.246  16.389  29.376  0.00  0.00      PROA  
ATOM   2074  O   PHE P 133     -37.020  16.697  28.183  0.00  0.00      PROA  
ATOM   2075  N   GLN P 134     -38.427  16.782  29.967  0.00  0.00      PROA  
ATOM   2076  HN  GLN P 134     -38.650  16.429  30.872  0.00  0.00      PROA  
ATOM   2077  CA  GLN P 134     -39.285  17.754  29.299  0.00  0.00      PROA  
ATOM   2078  HA  GLN P 134     -39.184  17.644  28.230  0.00  0.00      PROA  
ATOM   2079  CB  GLN P 134     -40.751  17.403  29.631  0.00  0.00      PROA  
ATOM   2080  HB1 GLN P 134     -41.260  18.290  29.198  0.00  0.00      PROA  
ATOM   2081  HB2 GLN P 134     -40.888  17.427  30.733  0.00  0.00      PROA  
ATOM   2082  CG  GLN P 134     -41.363  16.116  29.013  0.00  0.00      PROA  
ATOM   2083  HG1 GLN P 134     -42.453  16.110  29.227  0.00  0.00      PROA  
ATOM   2084  HG2 GLN P 134     -40.776  15.261  29.412  0.00  0.00      PROA  
ATOM   2085  CD  GLN P 134     -41.318  15.819  27.456  0.00  0.00      PROA  
ATOM   2086  OE1 GLN P 134     -42.077  16.541  26.755  0.00  0.00      PROA  
ATOM   2087  NE2 GLN P 134     -40.632  14.795  26.953  0.00  0.00      PROA  
ATOM   2088 HE21 GLN P 134     -40.655  14.736  25.955  0.00  0.00      PROA  
ATOM   2089 HE22 GLN P 134     -39.882  14.369  27.459  0.00  0.00      PROA  
ATOM   2090  C   GLN P 134     -38.807  19.159  29.756  0.00  0.00      PROA  
ATOM   2091  O   GLN P 134     -39.406  19.810  30.661  0.00  0.00      PROA  
ATOM   2092  N   PHE P 135     -37.676  19.663  29.265  0.00  0.00      PROA  
ATOM   2093  HN  PHE P 135     -37.197  19.262  28.488  0.00  0.00      PROA  
ATOM   2094  CA  PHE P 135     -37.027  20.909  29.669  0.00  0.00      PROA  
ATOM   2095  HA  PHE P 135     -37.000  20.745  30.737  0.00  0.00      PROA  
ATOM   2096  CB  PHE P 135     -35.561  21.114  29.138  0.00  0.00      PROA  
ATOM   2097  HB1 PHE P 135     -35.250  22.179  29.188  0.00  0.00      PROA  
ATOM   2098  HB2 PHE P 135     -35.540  20.920  28.044  0.00  0.00      PROA  
ATOM   2099  CG  PHE P 135     -34.583  20.129  29.767  0.00  0.00      PROA  
ATOM   2100  CD1 PHE P 135     -33.794  19.254  28.970  0.00  0.00      PROA  
ATOM   2101  HD1 PHE P 135     -33.926  19.084  27.912  0.00  0.00      PROA  
ATOM   2102  CE1 PHE P 135     -32.757  18.516  29.649  0.00  0.00      PROA  
ATOM   2103  HE1 PHE P 135     -32.022  17.946  29.100  0.00  0.00      PROA  
ATOM   2104  CZ  PHE P 135     -32.559  18.730  31.054  0.00  0.00      PROA  
ATOM   2105  HZ  PHE P 135     -31.685  18.216  31.425  0.00  0.00      PROA  
ATOM   2106  CD2 PHE P 135     -34.337  20.377  31.183  0.00  0.00      PROA  
ATOM   2107  HD2 PHE P 135     -34.843  21.071  31.838  0.00  0.00      PROA  
ATOM   2108  CE2 PHE P 135     -33.321  19.613  31.799  0.00  0.00      PROA  
ATOM   2109  HE2 PHE P 135     -32.976  19.869  32.789  0.00  0.00      PROA  
ATOM   2110  C   PHE P 135     -37.871  22.109  29.466  0.00  0.00      PROA  
ATOM   2111  O   PHE P 135     -38.618  22.238  28.475  0.00  0.00      PROA  
ATOM   2112  N   CYS P 136     -37.705  23.202  30.219  0.00  0.00      PROA  
ATOM   2113  HN  CYS P 136     -37.129  23.132  31.029  0.00  0.00      PROA  
ATOM   2114  CA  CYS P 136     -38.139  24.534  29.732  0.00  0.00      PROA  
ATOM   2115  HA  CYS P 136     -39.133  24.489  29.313  0.00  0.00      PROA  
ATOM   2116  CB  CYS P 136     -38.037  25.540  30.841  0.00  0.00      PROA  
ATOM   2117  HB1 CYS P 136     -38.204  26.592  30.523  0.00  0.00      PROA  
ATOM   2118  HB2 CYS P 136     -37.074  25.559  31.395  0.00  0.00      PROA  
ATOM   2119  SG  CYS P 136     -39.210  25.254  32.207  0.00  0.00      PROA  
ATOM   2120  C   CYS P 136     -37.266  25.150  28.630  0.00  0.00      PROA  
ATOM   2121  O   CYS P 136     -36.073  24.793  28.583  0.00  0.00      PROA  
ATOM   2122  N   ASN P 137     -37.785  26.084  27.815  0.00  0.00      PROA  
ATOM   2123  HN  ASN P 137     -38.702  26.475  27.834  0.00  0.00      PROA  
ATOM   2124  CA  ASN P 137     -37.046  26.679  26.687  0.00  0.00      PROA  
ATOM   2125  HA  ASN P 137     -36.710  25.836  26.100  0.00  0.00      PROA  
ATOM   2126  CB  ASN P 137     -37.906  27.677  25.842  0.00  0.00      PROA  
ATOM   2127  HB1 ASN P 137     -37.253  27.846  24.959  0.00  0.00      PROA  
ATOM   2128  HB2 ASN P 137     -38.224  28.663  26.243  0.00  0.00      PROA  
ATOM   2129  CG  ASN P 137     -39.194  26.996  25.455  0.00  0.00      PROA  
ATOM   2130  OD1 ASN P 137     -40.229  27.624  25.689  0.00  0.00      PROA  
ATOM   2131  ND2 ASN P 137     -39.146  25.732  24.912  0.00  0.00      PROA  
ATOM   2132 HD21 ASN P 137     -38.275  25.270  24.747  0.00  0.00      PROA  
ATOM   2133 HD22 ASN P 137     -40.005  25.326  24.599  0.00  0.00      PROA  
ATOM   2134  C   ASN P 137     -35.837  27.442  27.221  0.00  0.00      PROA  
ATOM   2135  O   ASN P 137     -34.727  27.182  26.772  0.00  0.00      PROA  
ATOM   2136  N   ASP P 138     -36.004  28.147  28.313  0.00  0.00      PROA  
ATOM   2137  HN  ASP P 138     -36.887  28.221  28.769  0.00  0.00      PROA  
ATOM   2138  CA  ASP P 138     -34.890  28.726  29.078  0.00  0.00      PROA  
ATOM   2139  HA  ASP P 138     -33.945  28.474  28.621  0.00  0.00      PROA  
ATOM   2140  CB  ASP P 138     -35.085  30.306  29.177  0.00  0.00      PROA  
ATOM   2141  HB1 ASP P 138     -34.356  30.682  29.925  0.00  0.00      PROA  
ATOM   2142  HB2 ASP P 138     -36.076  30.593  29.590  0.00  0.00      PROA  
ATOM   2143  CG  ASP P 138     -34.772  31.091  27.835  0.00  0.00      PROA  
ATOM   2144  OD1 ASP P 138     -35.721  31.867  27.462  0.00  0.00      PROA  
ATOM   2145  OD2 ASP P 138     -33.647  31.019  27.304  0.00  0.00      PROA  
ATOM   2146  C   ASP P 138     -34.902  27.960  30.479  0.00  0.00      PROA  
ATOM   2147  O   ASP P 138     -35.853  28.214  31.248  0.00  0.00      PROA  
ATOM   2148  N   PRO P 139     -33.964  27.045  30.816  0.00  0.00      PROA  
ATOM   2149  CD  PRO P 139     -33.170  26.407  29.788  0.00  0.00      PROA  
ATOM   2150  HD1 PRO P 139     -32.442  27.115  29.340  0.00  0.00      PROA  
ATOM   2151  HD2 PRO P 139     -33.804  25.953  28.996  0.00  0.00      PROA  
ATOM   2152  CA  PRO P 139     -34.062  26.224  32.020  0.00  0.00      PROA  
ATOM   2153  HA  PRO P 139     -35.093  26.128  32.327  0.00  0.00      PROA  
ATOM   2154  CB  PRO P 139     -33.550  24.864  31.493  0.00  0.00      PROA  
ATOM   2155  HB1 PRO P 139     -34.430  24.379  31.020  0.00  0.00      PROA  
ATOM   2156  HB2 PRO P 139     -33.154  24.181  32.275  0.00  0.00      PROA  
ATOM   2157  CG  PRO P 139     -32.526  25.222  30.549  0.00  0.00      PROA  
ATOM   2158  HG1 PRO P 139     -31.637  25.565  31.121  0.00  0.00      PROA  
ATOM   2159  HG2 PRO P 139     -32.285  24.333  29.927  0.00  0.00      PROA  
ATOM   2160  C   PRO P 139     -33.231  26.850  33.181  0.00  0.00      PROA  
ATOM   2161  O   PRO P 139     -32.105  27.346  32.893  0.00  0.00      PROA  
ATOM   2162  N   PHE P 140     -33.788  27.031  34.356  0.00  0.00      PROA  
ATOM   2163  HN  PHE P 140     -34.756  26.814  34.455  0.00  0.00      PROA  
ATOM   2164  CA  PHE P 140     -33.120  27.523  35.535  0.00  0.00      PROA  
ATOM   2165  HA  PHE P 140     -32.117  27.132  35.613  0.00  0.00      PROA  
ATOM   2166  CB  PHE P 140     -33.200  29.051  35.557  0.00  0.00      PROA  
ATOM   2167  HB1 PHE P 140     -32.670  29.412  34.650  0.00  0.00      PROA  
ATOM   2168  HB2 PHE P 140     -32.659  29.424  36.454  0.00  0.00      PROA  
ATOM   2169  CG  PHE P 140     -34.623  29.616  35.583  0.00  0.00      PROA  
ATOM   2170  CD1 PHE P 140     -35.306  29.856  36.808  0.00  0.00      PROA  
ATOM   2171  HD1 PHE P 140     -34.822  29.508  37.708  0.00  0.00      PROA  
ATOM   2172  CE1 PHE P 140     -36.580  30.454  36.763  0.00  0.00      PROA  
ATOM   2173  HE1 PHE P 140     -36.972  30.613  37.756  0.00  0.00      PROA  
ATOM   2174  CZ  PHE P 140     -37.187  30.813  35.569  0.00  0.00      PROA  
ATOM   2175  HZ  PHE P 140     -38.177  31.231  35.676  0.00  0.00      PROA  
ATOM   2176  CD2 PHE P 140     -35.267  29.903  34.381  0.00  0.00      PROA  
ATOM   2177  HD2 PHE P 140     -34.731  29.672  33.472  0.00  0.00      PROA  
ATOM   2178  CE2 PHE P 140     -36.493  30.537  34.345  0.00  0.00      PROA  
ATOM   2179  HE2 PHE P 140     -37.005  30.686  33.406  0.00  0.00      PROA  
ATOM   2180  C   PHE P 140     -33.617  26.863  36.857  0.00  0.00      PROA  
ATOM   2181  O   PHE P 140     -34.740  26.339  36.895  0.00  0.00      PROA  
ATOM   2182  N   LEU P 141     -32.899  27.047  38.037  0.00  0.00      PROA  
ATOM   2183  HN  LEU P 141     -31.976  27.393  37.884  0.00  0.00      PROA  
ATOM   2184  CA  LEU P 141     -33.387  26.579  39.330  0.00  0.00      PROA  
ATOM   2185  HA  LEU P 141     -34.225  25.910  39.204  0.00  0.00      PROA  
ATOM   2186  CB  LEU P 141     -32.306  25.799  40.039  0.00  0.00      PROA  
ATOM   2187  HB1 LEU P 141     -32.437  25.804  41.142  0.00  0.00      PROA  
ATOM   2188  HB2 LEU P 141     -31.330  26.317  39.923  0.00  0.00      PROA  
ATOM   2189  CG  LEU P 141     -32.139  24.268  39.598  0.00  0.00      PROA  
ATOM   2190  HG  LEU P 141     -32.244  24.085  38.507  0.00  0.00      PROA  
ATOM   2191  CD1 LEU P 141     -30.675  23.843  39.990  0.00  0.00      PROA  
ATOM   2192 HD11 LEU P 141     -30.597  24.082  41.072  0.00  0.00      PROA  
ATOM   2193 HD12 LEU P 141     -30.013  24.450  39.336  0.00  0.00      PROA  
ATOM   2194 HD13 LEU P 141     -30.541  22.761  39.777  0.00  0.00      PROA  
ATOM   2195  CD2 LEU P 141     -33.067  23.309  40.349  0.00  0.00      PROA  
ATOM   2196 HD21 LEU P 141     -32.671  22.275  40.256  0.00  0.00      PROA  
ATOM   2197 HD22 LEU P 141     -34.129  23.378  40.029  0.00  0.00      PROA  
ATOM   2198 HD23 LEU P 141     -33.078  23.348  41.459  0.00  0.00      PROA  
ATOM   2199  C   LEU P 141     -33.913  27.758  40.164  0.00  0.00      PROA  
ATOM   2200  O   LEU P 141     -33.349  28.860  40.277  0.00  0.00      PROA  
ATOM   2201  N   ASP P 142     -35.145  27.621  40.751  0.00  0.00      PROA  
ATOM   2202  HN  ASP P 142     -35.673  26.820  40.479  0.00  0.00      PROA  
ATOM   2203  CA  ASP P 142     -35.894  28.615  41.528  0.00  0.00      PROA  
ATOM   2204  HA  ASP P 142     -35.439  29.568  41.300  0.00  0.00      PROA  
ATOM   2205  CB  ASP P 142     -37.410  28.552  41.092  0.00  0.00      PROA  
ATOM   2206  HB1 ASP P 142     -37.770  27.504  41.008  0.00  0.00      PROA  
ATOM   2207  HB2 ASP P 142     -37.521  28.966  40.068  0.00  0.00      PROA  
ATOM   2208  CG  ASP P 142     -38.332  29.295  41.990  0.00  0.00      PROA  
ATOM   2209  OD1 ASP P 142     -37.961  30.474  42.243  0.00  0.00      PROA  
ATOM   2210  OD2 ASP P 142     -39.416  28.793  42.351  0.00  0.00      PROA  
ATOM   2211  C   ASP P 142     -35.633  28.197  42.928  0.00  0.00      PROA  
ATOM   2212  O   ASP P 142     -35.992  27.076  43.342  0.00  0.00      PROA  
ATOM   2213  N   VAL P 143     -35.030  29.046  43.733  0.00  0.00      PROA  
ATOM   2214  HN  VAL P 143     -34.760  29.954  43.421  0.00  0.00      PROA  
ATOM   2215  CA  VAL P 143     -34.659  28.771  45.184  0.00  0.00      PROA  
ATOM   2216  HA  VAL P 143     -34.541  27.698  45.153  0.00  0.00      PROA  
ATOM   2217  CB  VAL P 143     -33.259  29.312  45.577  0.00  0.00      PROA  
ATOM   2218  HB  VAL P 143     -32.967  28.722  46.473  0.00  0.00      PROA  
ATOM   2219  CG1 VAL P 143     -32.203  29.014  44.453  0.00  0.00      PROA  
ATOM   2220 HG11 VAL P 143     -31.187  29.295  44.801  0.00  0.00      PROA  
ATOM   2221 HG12 VAL P 143     -32.497  29.563  43.533  0.00  0.00      PROA  
ATOM   2222 HG13 VAL P 143     -32.050  27.921  44.320  0.00  0.00      PROA  
ATOM   2223  CG2 VAL P 143     -33.301  30.793  45.809  0.00  0.00      PROA  
ATOM   2224 HG21 VAL P 143     -34.011  31.015  46.634  0.00  0.00      PROA  
ATOM   2225 HG22 VAL P 143     -33.676  31.423  44.974  0.00  0.00      PROA  
ATOM   2226 HG23 VAL P 143     -32.316  31.212  46.106  0.00  0.00      PROA  
ATOM   2227  C   VAL P 143     -35.768  29.010  46.163  0.00  0.00      PROA  
ATOM   2228  O   VAL P 143     -35.574  28.996  47.365  0.00  0.00      PROA  
ATOM   2229  N   TYR P 144     -36.919  29.326  45.665  0.00  0.00      PROA  
ATOM   2230  HN  TYR P 144     -37.003  29.176  44.683  0.00  0.00      PROA  
ATOM   2231  CA  TYR P 144     -38.053  29.725  46.520  0.00  0.00      PROA  
ATOM   2232  HA  TYR P 144     -37.836  30.414  47.323  0.00  0.00      PROA  
ATOM   2233  CB  TYR P 144     -39.161  30.492  45.654  0.00  0.00      PROA  
ATOM   2234  HB1 TYR P 144     -39.747  29.784  45.030  0.00  0.00      PROA  
ATOM   2235  HB2 TYR P 144     -38.717  31.261  44.986  0.00  0.00      PROA  
ATOM   2236  CG  TYR P 144     -40.149  31.230  46.506  0.00  0.00      PROA  
ATOM   2237  CD1 TYR P 144     -41.475  30.916  46.627  0.00  0.00      PROA  
ATOM   2238  HD1 TYR P 144     -41.838  29.938  46.349  0.00  0.00      PROA  
ATOM   2239  CE1 TYR P 144     -42.374  31.707  47.345  0.00  0.00      PROA  
ATOM   2240  HE1 TYR P 144     -43.406  31.418  47.484  0.00  0.00      PROA  
ATOM   2241  CZ  TYR P 144     -41.878  32.901  47.933  0.00  0.00      PROA  
ATOM   2242  OH  TYR P 144     -42.696  33.734  48.662  0.00  0.00      PROA  
ATOM   2243  HH  TYR P 144     -42.174  34.351  49.180  0.00  0.00      PROA  
ATOM   2244  CD2 TYR P 144     -39.694  32.472  47.040  0.00  0.00      PROA  
ATOM   2245  HD2 TYR P 144     -38.731  32.928  46.866  0.00  0.00      PROA  
ATOM   2246  CE2 TYR P 144     -40.585  33.295  47.725  0.00  0.00      PROA  
ATOM   2247  HE2 TYR P 144     -40.342  34.260  48.143  0.00  0.00      PROA  
ATOM   2248  C   TYR P 144     -38.717  28.545  47.181  0.00  0.00      PROA  
ATOM   2249  O   TYR P 144     -39.243  27.694  46.419  0.00  0.00      PROA  
ATOM   2250  N   TYR P 145     -38.605  28.379  48.529  0.00  0.00      PROA  
ATOM   2251  HN  TYR P 145     -38.121  28.932  49.203  0.00  0.00      PROA  
ATOM   2252  CA  TYR P 145     -39.176  27.201  49.082  0.00  0.00      PROA  
ATOM   2253  HA  TYR P 145     -38.881  26.413  48.406  0.00  0.00      PROA  
ATOM   2254  CB  TYR P 145     -38.608  26.801  50.513  0.00  0.00      PROA  
ATOM   2255  HB1 TYR P 145     -37.527  26.605  50.348  0.00  0.00      PROA  
ATOM   2256  HB2 TYR P 145     -39.188  25.950  50.932  0.00  0.00      PROA  
ATOM   2257  CG  TYR P 145     -38.645  28.005  51.455  0.00  0.00      PROA  
ATOM   2258  CD1 TYR P 145     -37.546  28.734  51.803  0.00  0.00      PROA  
ATOM   2259  HD1 TYR P 145     -36.571  28.561  51.373  0.00  0.00      PROA  
ATOM   2260  CE1 TYR P 145     -37.640  29.872  52.694  0.00  0.00      PROA  
ATOM   2261  HE1 TYR P 145     -36.774  30.513  52.756  0.00  0.00      PROA  
ATOM   2262  CZ  TYR P 145     -38.915  30.115  53.258  0.00  0.00      PROA  
ATOM   2263  OH  TYR P 145     -39.170  31.202  54.129  0.00  0.00      PROA  
ATOM   2264  HH  TYR P 145     -38.353  31.660  54.338  0.00  0.00      PROA  
ATOM   2265  CD2 TYR P 145     -39.810  28.235  52.141  0.00  0.00      PROA  
ATOM   2266  HD2 TYR P 145     -40.632  27.603  51.840  0.00  0.00      PROA  
ATOM   2267  CE2 TYR P 145     -39.995  29.362  52.947  0.00  0.00      PROA  
ATOM   2268  HE2 TYR P 145     -40.937  29.692  53.360  0.00  0.00      PROA  
ATOM   2269  C   TYR P 145     -40.719  27.149  49.211  0.00  0.00      PROA  
ATOM   2270  O   TYR P 145     -41.396  28.106  49.534  0.00  0.00      PROA  
ATOM   2271  N   HSD P 146     -41.344  25.997  48.989  0.00  0.00      PROA  
ATOM   2272  HN  HSD P 146     -40.756  25.211  48.818  0.00  0.00      PROA  
ATOM   2273  CA  HSD P 146     -42.801  25.769  49.294  0.00  0.00      PROA  
ATOM   2274  HA  HSD P 146     -43.216  26.545  48.667  0.00  0.00      PROA  
ATOM   2275  CB  HSD P 146     -43.165  24.273  48.925  0.00  0.00      PROA  
ATOM   2276  HB1 HSD P 146     -44.138  24.036  49.406  0.00  0.00      PROA  
ATOM   2277  HB2 HSD P 146     -42.390  23.642  49.410  0.00  0.00      PROA  
ATOM   2278  ND1 HSD P 146     -43.027  24.803  46.420  0.00  0.00      PROA  
ATOM   2279  HD1 HSD P 146     -43.108  25.795  46.520  0.00  0.00      PROA  
ATOM   2280  CG  HSD P 146     -43.127  23.887  47.489  0.00  0.00      PROA  
ATOM   2281  CE1 HSD P 146     -42.892  24.026  45.313  0.00  0.00      PROA  
ATOM   2282  HE1 HSD P 146     -42.894  24.394  44.287  0.00  0.00      PROA  
ATOM   2283  NE2 HSD P 146     -42.976  22.741  45.590  0.00  0.00      PROA  
ATOM   2284  CD2 HSD P 146     -43.118  22.608  46.990  0.00  0.00      PROA  
ATOM   2285  HD2 HSD P 146     -43.180  21.668  47.526  0.00  0.00      PROA  
ATOM   2286  C   HSD P 146     -43.307  26.090  50.692  0.00  0.00      PROA  
ATOM   2287  O   HSD P 146     -42.572  25.998  51.667  0.00  0.00      PROA  
ATOM   2288  N   LYS P 147     -44.568  26.558  50.822  0.00  0.00      PROA  
ATOM   2289  HN  LYS P 147     -45.093  26.658  49.980  0.00  0.00      PROA  
ATOM   2290  CA  LYS P 147     -45.202  26.883  52.076  0.00  0.00      PROA  
ATOM   2291  HA  LYS P 147     -44.518  27.457  52.685  0.00  0.00      PROA  
ATOM   2292  CB  LYS P 147     -46.506  27.655  51.762  0.00  0.00      PROA  
ATOM   2293  HB1 LYS P 147     -47.047  27.845  52.714  0.00  0.00      PROA  
ATOM   2294  HB2 LYS P 147     -47.179  27.027  51.141  0.00  0.00      PROA  
ATOM   2295  CG  LYS P 147     -46.193  28.927  50.982  0.00  0.00      PROA  
ATOM   2296  HG1 LYS P 147     -47.158  29.478  50.989  0.00  0.00      PROA  
ATOM   2297  HG2 LYS P 147     -45.861  28.860  49.924  0.00  0.00      PROA  
ATOM   2298  CD  LYS P 147     -45.178  29.901  51.822  0.00  0.00      PROA  
ATOM   2299  HD1 LYS P 147     -44.167  29.521  51.559  0.00  0.00      PROA  
ATOM   2300  HD2 LYS P 147     -45.310  29.670  52.901  0.00  0.00      PROA  
ATOM   2301  CE  LYS P 147     -45.155  31.423  51.448  0.00  0.00      PROA  
ATOM   2302  HE1 LYS P 147     -44.610  32.077  52.162  0.00  0.00      PROA  
ATOM   2303  HE2 LYS P 147     -46.155  31.904  51.417  0.00  0.00      PROA  
ATOM   2304  NZ  LYS P 147     -44.466  31.725  50.190  0.00  0.00      PROA  
ATOM   2305  HZ1 LYS P 147     -44.513  32.737  49.956  0.00  0.00      PROA  
ATOM   2306  HZ2 LYS P 147     -44.908  31.152  49.442  0.00  0.00      PROA  
ATOM   2307  HZ3 LYS P 147     -43.463  31.488  50.329  0.00  0.00      PROA  
ATOM   2308  C   LYS P 147     -45.480  25.569  52.878  0.00  0.00      PROA  
ATOM   2309  O   LYS P 147     -46.330  24.765  52.445  0.00  0.00      PROA  
ATOM   2310  N   ASN P 148     -44.848  25.436  53.994  0.00  0.00      PROA  
ATOM   2311  HN  ASN P 148     -44.281  26.157  54.385  0.00  0.00      PROA  
ATOM   2312  CA  ASN P 148     -45.006  24.197  54.753  0.00  0.00      PROA  
ATOM   2313  HA  ASN P 148     -46.058  23.960  54.695  0.00  0.00      PROA  
ATOM   2314  CB  ASN P 148     -44.058  23.084  54.240  0.00  0.00      PROA  
ATOM   2315  HB1 ASN P 148     -42.979  23.298  54.397  0.00  0.00      PROA  
ATOM   2316  HB2 ASN P 148     -44.243  23.140  53.146  0.00  0.00      PROA  
ATOM   2317  CG  ASN P 148     -44.329  21.669  54.694  0.00  0.00      PROA  
ATOM   2318  OD1 ASN P 148     -45.031  21.369  55.695  0.00  0.00      PROA  
ATOM   2319  ND2 ASN P 148     -43.695  20.651  54.055  0.00  0.00      PROA  
ATOM   2320 HD21 ASN P 148     -43.718  19.693  54.342  0.00  0.00      PROA  
ATOM   2321 HD22 ASN P 148     -43.084  20.850  53.289  0.00  0.00      PROA  
ATOM   2322  C   ASN P 148     -44.534  24.613  56.134  0.00  0.00      PROA  
ATOM   2323  O   ASN P 148     -44.087  25.753  56.317  0.00  0.00      PROA  
ATOM   2324  N   ASN P 149     -44.593  23.788  57.191  0.00  0.00      PROA  
ATOM   2325  HN  ASN P 149     -44.896  22.847  57.061  0.00  0.00      PROA  
ATOM   2326  CA  ASN P 149     -44.699  24.263  58.558  0.00  0.00      PROA  
ATOM   2327  HA  ASN P 149     -45.310  25.153  58.596  0.00  0.00      PROA  
ATOM   2328  CB  ASN P 149     -45.645  23.347  59.357  0.00  0.00      PROA  
ATOM   2329  HB1 ASN P 149     -45.890  23.870  60.306  0.00  0.00      PROA  
ATOM   2330  HB2 ASN P 149     -45.031  22.429  59.474  0.00  0.00      PROA  
ATOM   2331  CG  ASN P 149     -46.906  23.145  58.651  0.00  0.00      PROA  
ATOM   2332  OD1 ASN P 149     -46.931  22.181  57.891  0.00  0.00      PROA  
ATOM   2333  ND2 ASN P 149     -47.927  23.953  58.853  0.00  0.00      PROA  
ATOM   2334 HD22 ASN P 149     -47.947  24.734  59.473  0.00  0.00      PROA  
ATOM   2335  C   ASN P 149     -43.319  24.413  59.278  0.00  0.00      PROA  
ATOM   2336  O   ASN P 149     -43.404  24.600  60.523  0.00  0.00      PROA  
ATOM   2337  N   LYS P 150     -42.207  24.277  58.489  0.00  0.00      PROA  
ATOM   2338  HN  LYS P 150     -42.502  23.962  57.590  0.00  0.00      PROA  
ATOM   2339  CA  LYS P 150     -40.752  24.546  58.617  0.00  0.00      PROA  
ATOM   2340  HA  LYS P 150     -40.687  25.325  59.363  0.00  0.00      PROA  
ATOM   2341  CB  LYS P 150     -39.925  23.298  58.882  0.00  0.00      PROA  
ATOM   2342  HB1 LYS P 150     -38.825  23.450  58.853  0.00  0.00      PROA  
ATOM   2343  HB2 LYS P 150     -40.273  22.567  58.121  0.00  0.00      PROA  
ATOM   2344  CG  LYS P 150     -40.269  22.593  60.192  0.00  0.00      PROA  
ATOM   2345  HG1 LYS P 150     -41.299  22.183  60.120  0.00  0.00      PROA  
ATOM   2346  HG2 LYS P 150     -40.332  23.307  61.040  0.00  0.00      PROA  
ATOM   2347  CD  LYS P 150     -39.300  21.461  60.536  0.00  0.00      PROA  
ATOM   2348  HD1 LYS P 150     -39.646  21.093  61.526  0.00  0.00      PROA  
ATOM   2349  HD2 LYS P 150     -38.249  21.808  60.624  0.00  0.00      PROA  
ATOM   2350  CE  LYS P 150     -39.283  20.293  59.602  0.00  0.00      PROA  
ATOM   2351  HE1 LYS P 150     -39.091  20.620  58.557  0.00  0.00      PROA  
ATOM   2352  HE2 LYS P 150     -40.300  19.861  59.492  0.00  0.00      PROA  
ATOM   2353  NZ  LYS P 150     -38.285  19.259  59.957  0.00  0.00      PROA  
ATOM   2354  HZ1 LYS P 150     -38.659  18.611  60.679  0.00  0.00      PROA  
ATOM   2355  HZ2 LYS P 150     -37.368  19.640  60.266  0.00  0.00      PROA  
ATOM   2356  HZ3 LYS P 150     -38.049  18.509  59.276  0.00  0.00      PROA  
ATOM   2357  C   LYS P 150     -40.392  24.988  57.294  0.00  0.00      PROA  
ATOM   2358  O   LYS P 150     -40.745  24.410  56.306  0.00  0.00      PROA  
ATOM   2359  N   SER P 151     -39.682  26.125  57.214  0.00  0.00      PROA  
ATOM   2360  HN  SER P 151     -39.362  26.350  58.131  0.00  0.00      PROA  
ATOM   2361  CA  SER P 151     -39.144  26.815  56.042  0.00  0.00      PROA  
ATOM   2362  HA  SER P 151     -39.966  26.923  55.351  0.00  0.00      PROA  
ATOM   2363  CB  SER P 151     -38.553  28.229  56.317  0.00  0.00      PROA  
ATOM   2364  HB1 SER P 151     -39.321  28.958  56.651  0.00  0.00      PROA  
ATOM   2365  HB2 SER P 151     -38.016  28.683  55.457  0.00  0.00      PROA  
ATOM   2366  OG  SER P 151     -37.569  28.190  57.439  0.00  0.00      PROA  
ATOM   2367  HG1 SER P 151     -37.810  29.012  57.871  0.00  0.00      PROA  
ATOM   2368  C   SER P 151     -38.070  25.982  55.433  0.00  0.00      PROA  
ATOM   2369  O   SER P 151     -37.409  25.180  56.173  0.00  0.00      PROA  
ATOM   2370  N   TRP P 152     -37.816  26.097  54.154  0.00  0.00      PROA  
ATOM   2371  HN  TRP P 152     -38.172  26.827  53.575  0.00  0.00      PROA  
ATOM   2372  CA  TRP P 152     -36.820  25.303  53.422  0.00  0.00      PROA  
ATOM   2373  HA  TRP P 152     -36.810  25.800  52.464  0.00  0.00      PROA  
ATOM   2374  CB  TRP P 152     -35.393  25.451  53.967  0.00  0.00      PROA  
ATOM   2375  HB1 TRP P 152     -34.714  24.693  53.521  0.00  0.00      PROA  
ATOM   2376  HB2 TRP P 152     -35.373  25.101  55.021  0.00  0.00      PROA  
ATOM   2377  CG  TRP P 152     -34.829  26.799  53.804  0.00  0.00      PROA  
ATOM   2378  CD1 TRP P 152     -34.683  27.789  54.772  0.00  0.00      PROA  
ATOM   2379  HD1 TRP P 152     -35.081  27.713  55.773  0.00  0.00      PROA  
ATOM   2380  NE1 TRP P 152     -34.512  29.050  54.094  0.00  0.00      PROA  
ATOM   2381  HE1 TRP P 152     -34.286  29.906  54.504  0.00  0.00      PROA  
ATOM   2382  CE2 TRP P 152     -34.371  28.822  52.746  0.00  0.00      PROA  
ATOM   2383  CD2 TRP P 152     -34.498  27.429  52.537  0.00  0.00      PROA  
ATOM   2384  CE3 TRP P 152     -34.389  26.933  51.228  0.00  0.00      PROA  
ATOM   2385  HE3 TRP P 152     -34.511  25.862  51.174  0.00  0.00      PROA  
ATOM   2386  CZ3 TRP P 152     -34.096  27.784  50.202  0.00  0.00      PROA  
ATOM   2387  HZ3 TRP P 152     -33.834  27.462  49.205  0.00  0.00      PROA  
ATOM   2388  CZ2 TRP P 152     -34.037  29.720  51.704  0.00  0.00      PROA  
ATOM   2389  HZ2 TRP P 152     -33.969  30.795  51.787  0.00  0.00      PROA  
ATOM   2390  CH2 TRP P 152     -33.940  29.158  50.429  0.00  0.00      PROA  
ATOM   2391  HH2 TRP P 152     -33.808  29.766  49.547  0.00  0.00      PROA  
ATOM   2392  C   TRP P 152     -37.287  23.918  53.155  0.00  0.00      PROA  
ATOM   2393  O   TRP P 152     -36.611  22.940  53.515  0.00  0.00      PROA  
ATOM   2394  N   MET P 153     -38.466  23.682  52.586  0.00  0.00      PROA  
ATOM   2395  HN  MET P 153     -39.105  24.444  52.516  0.00  0.00      PROA  
ATOM   2396  CA  MET P 153     -38.904  22.455  52.168  0.00  0.00      PROA  
ATOM   2397  HA  MET P 153     -38.138  21.696  52.228  0.00  0.00      PROA  
ATOM   2398  CB  MET P 153     -39.949  22.010  53.110  0.00  0.00      PROA  
ATOM   2399  HB1 MET P 153     -40.424  21.147  52.595  0.00  0.00      PROA  
ATOM   2400  HB2 MET P 153     -40.763  22.745  53.279  0.00  0.00      PROA  
ATOM   2401  CG  MET P 153     -39.608  21.667  54.601  0.00  0.00      PROA  
ATOM   2402  HG1 MET P 153     -40.539  21.572  55.201  0.00  0.00      PROA  
ATOM   2403  HG2 MET P 153     -39.112  22.551  55.056  0.00  0.00      PROA  
ATOM   2404  SD  MET P 153     -38.507  20.252  54.842  0.00  0.00      PROA  
ATOM   2405  CE  MET P 153     -39.869  19.068  54.898  0.00  0.00      PROA  
ATOM   2406  HE1 MET P 153     -40.406  19.078  53.925  0.00  0.00      PROA  
ATOM   2407  HE2 MET P 153     -40.710  19.160  55.617  0.00  0.00      PROA  
ATOM   2408  HE3 MET P 153     -39.328  18.098  54.928  0.00  0.00      PROA  
ATOM   2409  C   MET P 153     -39.531  22.489  50.780  0.00  0.00      PROA  
ATOM   2410  O   MET P 153     -40.542  23.136  50.462  0.00  0.00      PROA  
ATOM   2411  N   GLU P 154     -38.872  21.785  49.862  0.00  0.00      PROA  
ATOM   2412  HN  GLU P 154     -37.995  21.366  50.088  0.00  0.00      PROA  
ATOM   2413  CA  GLU P 154     -39.268  21.606  48.457  0.00  0.00      PROA  
ATOM   2414  HA  GLU P 154     -38.496  21.008  47.994  0.00  0.00      PROA  
ATOM   2415  CB  GLU P 154     -40.516  20.771  48.335  0.00  0.00      PROA  
ATOM   2416  HB1 GLU P 154     -40.539  20.442  47.274  0.00  0.00      PROA  
ATOM   2417  HB2 GLU P 154     -41.426  21.339  48.626  0.00  0.00      PROA  
ATOM   2418  CG  GLU P 154     -40.453  19.436  49.077  0.00  0.00      PROA  
ATOM   2419  HG1 GLU P 154     -40.223  19.580  50.154  0.00  0.00      PROA  
ATOM   2420  HG2 GLU P 154     -39.569  18.870  48.713  0.00  0.00      PROA  
ATOM   2421  CD  GLU P 154     -41.773  18.846  48.912  0.00  0.00      PROA  
ATOM   2422  OE1 GLU P 154     -42.663  19.247  49.660  0.00  0.00      PROA  
ATOM   2423  OE2 GLU P 154     -41.963  17.987  47.989  0.00  0.00      PROA  
ATOM   2424  C   GLU P 154     -39.405  22.792  47.552  0.00  0.00      PROA  
ATOM   2425  O   GLU P 154     -39.456  23.944  48.052  0.00  0.00      PROA  
ATOM   2426  N   SER P 155     -39.244  22.644  46.257  0.00  0.00      PROA  
ATOM   2427  HN  SER P 155     -39.135  21.682  46.018  0.00  0.00      PROA  
ATOM   2428  CA  SER P 155     -39.227  23.677  45.219  0.00  0.00      PROA  
ATOM   2429  HA  SER P 155     -39.882  24.488  45.502  0.00  0.00      PROA  
ATOM   2430  CB  SER P 155     -37.774  24.152  44.938  0.00  0.00      PROA  
ATOM   2431  HB1 SER P 155     -37.432  24.670  45.859  0.00  0.00      PROA  
ATOM   2432  HB2 SER P 155     -37.746  24.938  44.153  0.00  0.00      PROA  
ATOM   2433  OG  SER P 155     -36.911  23.141  44.542  0.00  0.00      PROA  
ATOM   2434  HG1 SER P 155     -36.983  22.455  45.211  0.00  0.00      PROA  
ATOM   2435  C   SER P 155     -39.820  23.043  44.020  0.00  0.00      PROA  
ATOM   2436  O   SER P 155     -39.659  21.846  43.869  0.00  0.00      PROA  
ATOM   2437  N   GLU P 156     -40.494  23.829  43.161  0.00  0.00      PROA  
ATOM   2438  HN  GLU P 156     -40.477  24.806  43.359  0.00  0.00      PROA  
ATOM   2439  CA  GLU P 156     -40.933  23.318  41.897  0.00  0.00      PROA  
ATOM   2440  HA  GLU P 156     -41.131  22.269  42.058  0.00  0.00      PROA  
ATOM   2441  CB  GLU P 156     -42.394  23.824  41.628  0.00  0.00      PROA  
ATOM   2442  HB1 GLU P 156     -42.920  23.811  42.607  0.00  0.00      PROA  
ATOM   2443  HB2 GLU P 156     -42.829  23.123  40.884  0.00  0.00      PROA  
ATOM   2444  CG  GLU P 156     -42.447  25.287  41.170  0.00  0.00      PROA  
ATOM   2445  HG1 GLU P 156     -41.905  25.533  40.231  0.00  0.00      PROA  
ATOM   2446  HG2 GLU P 156     -41.863  25.915  41.876  0.00  0.00      PROA  
ATOM   2447  CD  GLU P 156     -43.814  25.928  40.918  0.00  0.00      PROA  
ATOM   2448  OE1 GLU P 156     -44.557  25.622  39.914  0.00  0.00      PROA  
ATOM   2449  OE2 GLU P 156     -44.198  26.808  41.714  0.00  0.00      PROA  
ATOM   2450  C   GLU P 156     -39.952  23.558  40.780  0.00  0.00      PROA  
ATOM   2451  O   GLU P 156     -39.273  24.587  40.682  0.00  0.00      PROA  
ATOM   2452  N   PHE P 157     -39.712  22.536  39.906  0.00  0.00      PROA  
ATOM   2453  HN  PHE P 157     -40.192  21.672  40.034  0.00  0.00      PROA  
ATOM   2454  CA  PHE P 157     -38.787  22.548  38.730  0.00  0.00      PROA  
ATOM   2455  HA  PHE P 157     -37.767  22.784  38.996  0.00  0.00      PROA  
ATOM   2456  CB  PHE P 157     -38.857  21.155  38.004  0.00  0.00      PROA  
ATOM   2457  HB1 PHE P 157     -38.190  21.168  37.115  0.00  0.00      PROA  
ATOM   2458  HB2 PHE P 157     -39.910  21.025  37.675  0.00  0.00      PROA  
ATOM   2459  CG  PHE P 157     -38.365  20.053  38.890  0.00  0.00      PROA  
ATOM   2460  CD1 PHE P 157     -38.977  18.731  39.073  0.00  0.00      PROA  
ATOM   2461  HD1 PHE P 157     -39.951  18.734  38.607  0.00  0.00      PROA  
ATOM   2462  CE1 PHE P 157     -38.424  17.709  39.800  0.00  0.00      PROA  
ATOM   2463  HE1 PHE P 157     -38.969  16.784  39.911  0.00  0.00      PROA  
ATOM   2464  CZ  PHE P 157     -37.148  17.890  40.449  0.00  0.00      PROA  
ATOM   2465  HZ  PHE P 157     -36.587  17.033  40.789  0.00  0.00      PROA  
ATOM   2466  CD2 PHE P 157     -37.109  20.197  39.541  0.00  0.00      PROA  
ATOM   2467  HD2 PHE P 157     -36.519  21.093  39.413  0.00  0.00      PROA  
ATOM   2468  CE2 PHE P 157     -36.533  19.147  40.267  0.00  0.00      PROA  
ATOM   2469  HE2 PHE P 157     -35.496  19.220  40.561  0.00  0.00      PROA  
ATOM   2470  C   PHE P 157     -39.131  23.614  37.780  0.00  0.00      PROA  
ATOM   2471  O   PHE P 157     -40.142  23.573  37.119  0.00  0.00      PROA  
ATOM   2472  N   ARG P 158     -38.259  24.648  37.659  0.00  0.00      PROA  
ATOM   2473  HN  ARG P 158     -37.582  24.807  38.374  0.00  0.00      PROA  
ATOM   2474  CA  ARG P 158     -38.371  25.632  36.495  0.00  0.00      PROA  
ATOM   2475  HA  ARG P 158     -39.321  25.571  35.986  0.00  0.00      PROA  
ATOM   2476  CB  ARG P 158     -38.180  27.018  37.081  0.00  0.00      PROA  
ATOM   2477  HB1 ARG P 158     -37.891  27.761  36.308  0.00  0.00      PROA  
ATOM   2478  HB2 ARG P 158     -37.328  26.932  37.788  0.00  0.00      PROA  
ATOM   2479  CG  ARG P 158     -39.412  27.548  37.862  0.00  0.00      PROA  
ATOM   2480  HG1 ARG P 158     -39.183  28.544  38.299  0.00  0.00      PROA  
ATOM   2481  HG2 ARG P 158     -39.580  26.881  38.734  0.00  0.00      PROA  
ATOM   2482  CD  ARG P 158     -40.724  27.611  37.121  0.00  0.00      PROA  
ATOM   2483  HD1 ARG P 158     -40.934  26.626  36.652  0.00  0.00      PROA  
ATOM   2484  HD2 ARG P 158     -40.749  28.485  36.435  0.00  0.00      PROA  
ATOM   2485  NE  ARG P 158     -41.763  28.012  38.070  0.00  0.00      PROA  
ATOM   2486  HE  ARG P 158     -41.601  27.916  39.052  0.00  0.00      PROA  
ATOM   2487  CZ  ARG P 158     -42.847  28.693  37.848  0.00  0.00      PROA  
ATOM   2488  NH1 ARG P 158     -43.229  29.136  36.694  0.00  0.00      PROA  
ATOM   2489 HH11 ARG P 158     -42.737  28.652  35.971  0.00  0.00      PROA  
ATOM   2490 HH12 ARG P 158     -44.167  29.452  36.556  0.00  0.00      PROA  
ATOM   2491  NH2 ARG P 158     -43.572  29.028  38.901  0.00  0.00      PROA  
ATOM   2492 HH21 ARG P 158     -44.378  29.620  38.877  0.00  0.00      PROA  
ATOM   2493 HH22 ARG P 158     -43.119  28.810  39.766  0.00  0.00      PROA  
ATOM   2494  C   ARG P 158     -37.283  25.324  35.426  0.00  0.00      PROA  
ATOM   2495  O   ARG P 158     -37.175  25.957  34.385  0.00  0.00      PROA  
ATOM   2496  N   VAL P 159     -36.556  24.316  35.768  0.00  0.00      PROA  
ATOM   2497  HN  VAL P 159     -36.515  23.874  36.660  0.00  0.00      PROA  
ATOM   2498  CA  VAL P 159     -35.742  23.648  34.749  0.00  0.00      PROA  
ATOM   2499  HA  VAL P 159     -35.143  24.347  34.185  0.00  0.00      PROA  
ATOM   2500  CB  VAL P 159     -34.740  22.651  35.505  0.00  0.00      PROA  
ATOM   2501  HB  VAL P 159     -34.398  21.843  34.823  0.00  0.00      PROA  
ATOM   2502  CG1 VAL P 159     -33.488  23.433  35.715  0.00  0.00      PROA  
ATOM   2503 HG11 VAL P 159     -33.630  24.378  36.280  0.00  0.00      PROA  
ATOM   2504 HG12 VAL P 159     -32.981  23.457  34.726  0.00  0.00      PROA  
ATOM   2505 HG13 VAL P 159     -32.828  22.747  36.288  0.00  0.00      PROA  
ATOM   2506  CG2 VAL P 159     -35.322  22.084  36.765  0.00  0.00      PROA  
ATOM   2507 HG21 VAL P 159     -36.108  21.351  36.487  0.00  0.00      PROA  
ATOM   2508 HG22 VAL P 159     -35.670  22.895  37.441  0.00  0.00      PROA  
ATOM   2509 HG23 VAL P 159     -34.568  21.477  37.312  0.00  0.00      PROA  
ATOM   2510  C   VAL P 159     -36.526  22.860  33.798  0.00  0.00      PROA  
ATOM   2511  O   VAL P 159     -36.306  22.965  32.562  0.00  0.00      PROA  
ATOM   2512  N   TYR P 160     -37.569  22.064  34.292  0.00  0.00      PROA  
ATOM   2513  HN  TYR P 160     -37.829  22.021  35.254  0.00  0.00      PROA  
ATOM   2514  CA  TYR P 160     -38.249  21.187  33.359  0.00  0.00      PROA  
ATOM   2515  HA  TYR P 160     -38.331  21.813  32.482  0.00  0.00      PROA  
ATOM   2516  CB  TYR P 160     -37.420  19.847  33.184  0.00  0.00      PROA  
ATOM   2517  HB1 TYR P 160     -36.515  19.985  32.554  0.00  0.00      PROA  
ATOM   2518  HB2 TYR P 160     -37.997  19.107  32.589  0.00  0.00      PROA  
ATOM   2519  CG  TYR P 160     -36.994  19.203  34.475  0.00  0.00      PROA  
ATOM   2520  CD1 TYR P 160     -35.682  19.216  34.820  0.00  0.00      PROA  
ATOM   2521  HD1 TYR P 160     -34.992  19.841  34.273  0.00  0.00      PROA  
ATOM   2522  CE1 TYR P 160     -35.176  18.394  35.876  0.00  0.00      PROA  
ATOM   2523  HE1 TYR P 160     -34.157  18.480  36.224  0.00  0.00      PROA  
ATOM   2524  CZ  TYR P 160     -36.078  17.617  36.607  0.00  0.00      PROA  
ATOM   2525  OH  TYR P 160     -35.725  16.818  37.667  0.00  0.00      PROA  
ATOM   2526  HH  TYR P 160     -36.506  16.418  38.056  0.00  0.00      PROA  
ATOM   2527  CD2 TYR P 160     -37.913  18.389  35.198  0.00  0.00      PROA  
ATOM   2528  HD2 TYR P 160     -38.927  18.281  34.842  0.00  0.00      PROA  
ATOM   2529  CE2 TYR P 160     -37.404  17.644  36.179  0.00  0.00      PROA  
ATOM   2530  HE2 TYR P 160     -38.053  16.985  36.738  0.00  0.00      PROA  
ATOM   2531  C   TYR P 160     -39.684  20.806  33.881  0.00  0.00      PROA  
ATOM   2532  O   TYR P 160     -39.978  20.907  35.075  0.00  0.00      PROA  
ATOM   2533  N   SER P 161     -40.641  20.425  33.010  0.00  0.00      PROA  
ATOM   2534  HN  SER P 161     -40.399  20.352  32.046  0.00  0.00      PROA  
ATOM   2535  CA  SER P 161     -42.015  19.886  33.215  0.00  0.00      PROA  
ATOM   2536  HA  SER P 161     -42.555  20.624  33.790  0.00  0.00      PROA  
ATOM   2537  CB  SER P 161     -42.794  19.747  31.899  0.00  0.00      PROA  
ATOM   2538  HB1 SER P 161     -43.833  19.416  32.109  0.00  0.00      PROA  
ATOM   2539  HB2 SER P 161     -42.348  18.994  31.214  0.00  0.00      PROA  
ATOM   2540  OG  SER P 161     -42.872  20.961  31.229  0.00  0.00      PROA  
ATOM   2541  HG1 SER P 161     -43.615  21.462  31.572  0.00  0.00      PROA  
ATOM   2542  C   SER P 161     -41.916  18.525  33.984  0.00  0.00      PROA  
ATOM   2543  O   SER P 161     -42.677  18.273  34.940  0.00  0.00      PROA  
ATOM   2544  N   SER P 162     -41.068  17.595  33.520  0.00  0.00      PROA  
ATOM   2545  HN  SER P 162     -40.523  17.743  32.698  0.00  0.00      PROA  
ATOM   2546  CA  SER P 162     -40.896  16.334  34.183  0.00  0.00      PROA  
ATOM   2547  HA  SER P 162     -40.652  16.446  35.229  0.00  0.00      PROA  
ATOM   2548  CB  SER P 162     -42.015  15.295  33.960  0.00  0.00      PROA  
ATOM   2549  HB1 SER P 162     -41.954  15.064  32.875  0.00  0.00      PROA  
ATOM   2550  HB2 SER P 162     -43.019  15.750  34.103  0.00  0.00      PROA  
ATOM   2551  OG  SER P 162     -41.877  14.141  34.724  0.00  0.00      PROA  
ATOM   2552  HG1 SER P 162     -42.031  13.413  34.118  0.00  0.00      PROA  
ATOM   2553  C   SER P 162     -39.613  15.737  33.593  0.00  0.00      PROA  
ATOM   2554  O   SER P 162     -39.302  15.990  32.435  0.00  0.00      PROA  
ATOM   2555  N   ALA P 163     -38.904  14.993  34.469  0.00  0.00      PROA  
ATOM   2556  HN  ALA P 163     -39.171  14.922  35.427  0.00  0.00      PROA  
ATOM   2557  CA  ALA P 163     -37.726  14.251  34.064  0.00  0.00      PROA  
ATOM   2558  HA  ALA P 163     -37.287  14.887  33.309  0.00  0.00      PROA  
ATOM   2559  CB  ALA P 163     -36.700  13.972  35.199  0.00  0.00      PROA  
ATOM   2560  HB1 ALA P 163     -36.642  14.901  35.804  0.00  0.00      PROA  
ATOM   2561  HB2 ALA P 163     -35.747  13.588  34.777  0.00  0.00      PROA  
ATOM   2562  HB3 ALA P 163     -37.124  13.179  35.852  0.00  0.00      PROA  
ATOM   2563  C   ALA P 163     -37.945  12.899  33.247  0.00  0.00      PROA  
ATOM   2564  O   ALA P 163     -37.092  12.621  32.413  0.00  0.00      PROA  
ATOM   2565  N   ASN P 164     -39.077  12.201  33.491  0.00  0.00      PROA  
ATOM   2566  HN  ASN P 164     -39.629  12.495  34.268  0.00  0.00      PROA  
ATOM   2567  CA  ASN P 164     -39.550  10.909  33.071  0.00  0.00      PROA  
ATOM   2568  HA  ASN P 164     -40.253  10.589  33.826  0.00  0.00      PROA  
ATOM   2569  CB  ASN P 164     -40.290  10.942  31.727  0.00  0.00      PROA  
ATOM   2570  HB1 ASN P 164     -40.719   9.994  31.339  0.00  0.00      PROA  
ATOM   2571  HB2 ASN P 164     -39.504  11.318  31.038  0.00  0.00      PROA  
ATOM   2572  CG  ASN P 164     -41.455  11.869  31.752  0.00  0.00      PROA  
ATOM   2573  OD1 ASN P 164     -41.997  12.277  32.804  0.00  0.00      PROA  
ATOM   2574  ND2 ASN P 164     -41.971  12.083  30.502  0.00  0.00      PROA  
ATOM   2575 HD21 ASN P 164     -41.519  11.712  29.691  0.00  0.00      PROA  
ATOM   2576 HD22 ASN P 164     -42.808  12.630  30.498  0.00  0.00      PROA  
ATOM   2577  C   ASN P 164     -38.503   9.830  33.193  0.00  0.00      PROA  
ATOM   2578  O   ASN P 164     -37.754   9.710  34.211  0.00  0.00      PROA  
ATOM   2579  N   ASN P 165     -38.400   8.804  32.281  0.00  0.00      PROA  
ATOM   2580  HN  ASN P 165     -38.965   8.765  31.460  0.00  0.00      PROA  
ATOM   2581  CA  ASN P 165     -37.546   7.660  32.577  0.00  0.00      PROA  
ATOM   2582  HA  ASN P 165     -37.767   7.375  33.595  0.00  0.00      PROA  
ATOM   2583  CB  ASN P 165     -37.785   6.488  31.586  0.00  0.00      PROA  
ATOM   2584  HB1 ASN P 165     -37.157   5.592  31.780  0.00  0.00      PROA  
ATOM   2585  HB2 ASN P 165     -37.487   6.865  30.584  0.00  0.00      PROA  
ATOM   2586  CG  ASN P 165     -39.218   6.089  31.705  0.00  0.00      PROA  
ATOM   2587  OD1 ASN P 165     -40.008   6.693  30.957  0.00  0.00      PROA  
ATOM   2588  ND2 ASN P 165     -39.583   5.187  32.626  0.00  0.00      PROA  
ATOM   2589 HD22 ASN P 165     -38.859   4.761  33.164  0.00  0.00      PROA  
ATOM   2590  C   ASN P 165     -36.115   8.038  32.588  0.00  0.00      PROA  
ATOM   2591  O   ASN P 165     -35.633   8.916  31.858  0.00  0.00      PROA  
ATOM   2592  N   CYS P 166     -35.306   7.453  33.495  0.00  0.00      PROA  
ATOM   2593  HN  CYS P 166     -35.772   6.735  34.007  0.00  0.00      PROA  
ATOM   2594  CA  CYS P 166     -33.865   7.677  33.576  0.00  0.00      PROA  
ATOM   2595  HA  CYS P 166     -33.524   8.334  32.790  0.00  0.00      PROA  
ATOM   2596  CB  CYS P 166     -33.333   8.087  35.057  0.00  0.00      PROA  
ATOM   2597  HB1 CYS P 166     -32.237   8.119  34.874  0.00  0.00      PROA  
ATOM   2598  HB2 CYS P 166     -33.495   7.339  35.861  0.00  0.00      PROA  
ATOM   2599  SG  CYS P 166     -34.130   9.699  35.395  0.00  0.00      PROA  
ATOM   2600  C   CYS P 166     -33.204   6.459  33.164  0.00  0.00      PROA  
ATOM   2601  O   CYS P 166     -33.569   5.303  33.468  0.00  0.00      PROA  
ATOM   2602  N   THR P 167     -32.210   6.602  32.261  0.00  0.00      PROA  
ATOM   2603  HN  THR P 167     -31.958   7.485  31.872  0.00  0.00      PROA  
ATOM   2604  CA  THR P 167     -31.335   5.473  31.815  0.00  0.00      PROA  
ATOM   2605  HA  THR P 167     -31.767   4.521  32.086  0.00  0.00      PROA  
ATOM   2606  CB  THR P 167     -31.218   5.570  30.246  0.00  0.00      PROA  
ATOM   2607  HB  THR P 167     -32.216   5.594  29.758  0.00  0.00      PROA  
ATOM   2608  OG1 THR P 167     -30.451   4.533  29.806  0.00  0.00      PROA  
ATOM   2609  HG1 THR P 167     -31.043   3.778  29.856  0.00  0.00      PROA  
ATOM   2610  CG2 THR P 167     -30.516   6.860  29.927  0.00  0.00      PROA  
ATOM   2611 HG21 THR P 167     -30.292   6.906  28.840  0.00  0.00      PROA  
ATOM   2612 HG22 THR P 167     -29.533   7.034  30.414  0.00  0.00      PROA  
ATOM   2613 HG23 THR P 167     -31.197   7.705  30.166  0.00  0.00      PROA  
ATOM   2614  C   THR P 167     -29.959   5.584  32.555  0.00  0.00      PROA  
ATOM   2615  O   THR P 167     -29.201   4.589  32.616  0.00  0.00      PROA  
ATOM   2616  N   PHE P 168     -29.722   6.700  33.215  0.00  0.00      PROA  
ATOM   2617  HN  PHE P 168     -30.284   7.497  33.008  0.00  0.00      PROA  
ATOM   2618  CA  PHE P 168     -28.568   6.761  34.014  0.00  0.00      PROA  
ATOM   2619  HA  PHE P 168     -28.305   5.805  34.441  0.00  0.00      PROA  
ATOM   2620  CB  PHE P 168     -27.268   7.227  33.261  0.00  0.00      PROA  
ATOM   2621  HB1 PHE P 168     -27.254   8.336  33.209  0.00  0.00      PROA  
ATOM   2622  HB2 PHE P 168     -27.329   6.673  32.300  0.00  0.00      PROA  
ATOM   2623  CG  PHE P 168     -26.015   6.797  33.957  0.00  0.00      PROA  
ATOM   2624  CD1 PHE P 168     -25.531   5.529  33.648  0.00  0.00      PROA  
ATOM   2625  HD1 PHE P 168     -26.151   4.871  33.057  0.00  0.00      PROA  
ATOM   2626  CE1 PHE P 168     -24.297   5.015  34.169  0.00  0.00      PROA  
ATOM   2627  HE1 PHE P 168     -23.931   4.020  33.961  0.00  0.00      PROA  
ATOM   2628  CZ  PHE P 168     -23.493   5.863  34.917  0.00  0.00      PROA  
ATOM   2629  HZ  PHE P 168     -22.598   5.439  35.347  0.00  0.00      PROA  
ATOM   2630  CD2 PHE P 168     -25.163   7.575  34.709  0.00  0.00      PROA  
ATOM   2631  HD2 PHE P 168     -25.538   8.553  34.971  0.00  0.00      PROA  
ATOM   2632  CE2 PHE P 168     -23.896   7.147  35.161  0.00  0.00      PROA  
ATOM   2633  HE2 PHE P 168     -23.283   7.793  35.771  0.00  0.00      PROA  
ATOM   2634  C   PHE P 168     -28.716   7.693  35.201  0.00  0.00      PROA  
ATOM   2635  O   PHE P 168     -29.188   8.825  35.139  0.00  0.00      PROA  
ATOM   2636  N   GLU P 169     -28.292   7.235  36.429  0.00  0.00      PROA  
ATOM   2637  HN  GLU P 169     -27.891   6.324  36.488  0.00  0.00      PROA  
ATOM   2638  CA  GLU P 169     -28.377   8.042  37.566  0.00  0.00      PROA  
ATOM   2639  HA  GLU P 169     -28.556   9.098  37.430  0.00  0.00      PROA  
ATOM   2640  CB  GLU P 169     -29.589   7.637  38.408  0.00  0.00      PROA  
ATOM   2641  HB1 GLU P 169     -29.693   8.366  39.239  0.00  0.00      PROA  
ATOM   2642  HB2 GLU P 169     -29.470   6.643  38.891  0.00  0.00      PROA  
ATOM   2643  CG  GLU P 169     -30.879   7.828  37.569  0.00  0.00      PROA  
ATOM   2644  HG1 GLU P 169     -30.944   7.147  36.693  0.00  0.00      PROA  
ATOM   2645  HG2 GLU P 169     -30.913   8.838  37.107  0.00  0.00      PROA  
ATOM   2646  CD  GLU P 169     -32.129   7.953  38.424  0.00  0.00      PROA  
ATOM   2647  OE1 GLU P 169     -32.597   6.835  38.798  0.00  0.00      PROA  
ATOM   2648  OE2 GLU P 169     -32.670   9.030  38.773  0.00  0.00      PROA  
ATOM   2649  C   GLU P 169     -27.097   7.772  38.435  0.00  0.00      PROA  
ATOM   2650  O   GLU P 169     -26.723   6.600  38.659  0.00  0.00      PROA  
ATOM   2651  N   TYR P 170     -26.298   8.798  38.914  0.00  0.00      PROA  
ATOM   2652  HN  TYR P 170     -26.459   9.761  38.712  0.00  0.00      PROA  
ATOM   2653  CA  TYR P 170     -25.107   8.490  39.628  0.00  0.00      PROA  
ATOM   2654  HA  TYR P 170     -25.301   7.570  40.160  0.00  0.00      PROA  
ATOM   2655  CB  TYR P 170     -23.997   8.086  38.637  0.00  0.00      PROA  
ATOM   2656  HB1 TYR P 170     -23.797   8.963  37.985  0.00  0.00      PROA  
ATOM   2657  HB2 TYR P 170     -24.293   7.228  37.996  0.00  0.00      PROA  
ATOM   2658  CG  TYR P 170     -22.641   7.712  39.281  0.00  0.00      PROA  
ATOM   2659  CD1 TYR P 170     -21.556   8.687  39.192  0.00  0.00      PROA  
ATOM   2660  HD1 TYR P 170     -21.667   9.524  38.519  0.00  0.00      PROA  
ATOM   2661  CE1 TYR P 170     -20.357   8.457  39.892  0.00  0.00      PROA  
ATOM   2662  HE1 TYR P 170     -19.660   9.280  39.961  0.00  0.00      PROA  
ATOM   2663  CZ  TYR P 170     -20.233   7.381  40.662  0.00  0.00      PROA  
ATOM   2664  OH  TYR P 170     -19.110   7.295  41.527  0.00  0.00      PROA  
ATOM   2665  HH  TYR P 170     -18.741   8.180  41.589  0.00  0.00      PROA  
ATOM   2666  CD2 TYR P 170     -22.415   6.542  39.987  0.00  0.00      PROA  
ATOM   2667  HD2 TYR P 170     -23.098   5.707  39.931  0.00  0.00      PROA  
ATOM   2668  CE2 TYR P 170     -21.202   6.311  40.711  0.00  0.00      PROA  
ATOM   2669  HE2 TYR P 170     -21.012   5.430  41.307  0.00  0.00      PROA  
ATOM   2670  C   TYR P 170     -24.811   9.588  40.627  0.00  0.00      PROA  
ATOM   2671  O   TYR P 170     -25.247  10.718  40.446  0.00  0.00      PROA  
ATOM   2672  N   VAL P 171     -24.078   9.324  41.735  0.00  0.00      PROA  
ATOM   2673  HN  VAL P 171     -23.703   8.420  41.926  0.00  0.00      PROA  
ATOM   2674  CA  VAL P 171     -23.808  10.228  42.778  0.00  0.00      PROA  
ATOM   2675  HA  VAL P 171     -24.122  11.226  42.508  0.00  0.00      PROA  
ATOM   2676  CB  VAL P 171     -24.647   9.807  44.048  0.00  0.00      PROA  
ATOM   2677  HB  VAL P 171     -24.590   8.711  44.218  0.00  0.00      PROA  
ATOM   2678  CG1 VAL P 171     -24.124  10.520  45.274  0.00  0.00      PROA  
ATOM   2679 HG11 VAL P 171     -24.802  10.412  46.147  0.00  0.00      PROA  
ATOM   2680 HG12 VAL P 171     -24.090  11.625  45.158  0.00  0.00      PROA  
ATOM   2681 HG13 VAL P 171     -23.105  10.155  45.525  0.00  0.00      PROA  
ATOM   2682  CG2 VAL P 171     -26.118  10.254  43.941  0.00  0.00      PROA  
ATOM   2683 HG21 VAL P 171     -26.215  11.360  43.994  0.00  0.00      PROA  
ATOM   2684 HG22 VAL P 171     -26.712   9.953  44.830  0.00  0.00      PROA  
ATOM   2685 HG23 VAL P 171     -26.632   9.891  43.026  0.00  0.00      PROA  
ATOM   2686  C   VAL P 171     -22.361  10.362  43.022  0.00  0.00      PROA  
ATOM   2687  O   VAL P 171     -21.645   9.401  43.158  0.00  0.00      PROA  
ATOM   2688  N   SER P 172     -21.816  11.642  42.913  0.00  0.00      PROA  
ATOM   2689  HN  SER P 172     -22.381  12.463  42.946  0.00  0.00      PROA  
ATOM   2690  CA  SER P 172     -20.412  11.864  42.933  0.00  0.00      PROA  
ATOM   2691  HA  SER P 172     -19.898  10.928  43.096  0.00  0.00      PROA  
ATOM   2692  CB  SER P 172     -20.032  12.447  41.478  0.00  0.00      PROA  
ATOM   2693  HB1 SER P 172     -20.520  13.427  41.290  0.00  0.00      PROA  
ATOM   2694  HB2 SER P 172     -20.505  11.737  40.765  0.00  0.00      PROA  
ATOM   2695  OG  SER P 172     -18.600  12.606  41.295  0.00  0.00      PROA  
ATOM   2696  HG1 SER P 172     -18.322  13.346  41.839  0.00  0.00      PROA  
ATOM   2697  C   SER P 172     -20.073  12.892  44.021  0.00  0.00      PROA  
ATOM   2698  O   SER P 172     -20.913  13.758  44.380  0.00  0.00      PROA  
ATOM   2699  N   GLN P 173     -18.830  12.687  44.624  0.00  0.00      PROA  
ATOM   2700  HN  GLN P 173     -18.296  11.886  44.362  0.00  0.00      PROA  
ATOM   2701  CA  GLN P 173     -18.278  13.701  45.494  0.00  0.00      PROA  
ATOM   2702  HA  GLN P 173     -19.088  14.004  46.141  0.00  0.00      PROA  
ATOM   2703  CB  GLN P 173     -16.959  13.220  46.157  0.00  0.00      PROA  
ATOM   2704  HB1 GLN P 173     -16.471  14.103  46.624  0.00  0.00      PROA  
ATOM   2705  HB2 GLN P 173     -16.278  12.780  45.398  0.00  0.00      PROA  
ATOM   2706  CG  GLN P 173     -17.210  12.258  47.332  0.00  0.00      PROA  
ATOM   2707  HG1 GLN P 173     -16.232  12.159  47.850  0.00  0.00      PROA  
ATOM   2708  HG2 GLN P 173     -17.456  11.261  46.909  0.00  0.00      PROA  
ATOM   2709  CD  GLN P 173     -18.390  12.665  48.261  0.00  0.00      PROA  
ATOM   2710  OE1 GLN P 173     -19.545  12.294  48.154  0.00  0.00      PROA  
ATOM   2711  NE2 GLN P 173     -18.020  13.461  49.247  0.00  0.00      PROA  
ATOM   2712 HE21 GLN P 173     -18.610  13.617  50.039  0.00  0.00      PROA  
ATOM   2713 HE22 GLN P 173     -17.023  13.517  49.313  0.00  0.00      PROA  
ATOM   2714  C   GLN P 173     -18.022  14.995  44.719  0.00  0.00      PROA  
ATOM   2715  O   GLN P 173     -17.955  14.984  43.480  0.00  0.00      PROA  
ATOM   2716  N   PRO P 174     -17.997  16.195  45.472  0.00  0.00      PROA  
ATOM   2717  CD  PRO P 174     -18.442  16.245  46.872  0.00  0.00      PROA  
ATOM   2718  HD1 PRO P 174     -17.744  15.708  47.549  0.00  0.00      PROA  
ATOM   2719  HD2 PRO P 174     -19.452  15.792  46.968  0.00  0.00      PROA  
ATOM   2720  CA  PRO P 174     -17.745  17.536  45.027  0.00  0.00      PROA  
ATOM   2721  HA  PRO P 174     -18.646  17.851  44.521  0.00  0.00      PROA  
ATOM   2722  CB  PRO P 174     -17.590  18.427  46.339  0.00  0.00      PROA  
ATOM   2723  HB1 PRO P 174     -18.108  19.383  46.107  0.00  0.00      PROA  
ATOM   2724  HB2 PRO P 174     -16.591  18.492  46.820  0.00  0.00      PROA  
ATOM   2725  CG  PRO P 174     -18.579  17.721  47.277  0.00  0.00      PROA  
ATOM   2726  HG1 PRO P 174     -18.338  17.993  48.326  0.00  0.00      PROA  
ATOM   2727  HG2 PRO P 174     -19.630  18.060  47.152  0.00  0.00      PROA  
ATOM   2728  C   PRO P 174     -16.645  17.896  44.060  0.00  0.00      PROA  
ATOM   2729  O   PRO P 174     -15.673  17.144  44.078  0.00  0.00      PROA  
ATOM   2730  N   PHE P 175     -16.786  19.045  43.339  0.00  0.00      PROA  
ATOM   2731  HN  PHE P 175     -17.655  19.534  43.356  0.00  0.00      PROA  
ATOM   2732  CA  PHE P 175     -15.620  19.477  42.520  0.00  0.00      PROA  
ATOM   2733  HA  PHE P 175     -14.711  19.430  43.103  0.00  0.00      PROA  
ATOM   2734  CB  PHE P 175     -15.316  18.489  41.363  0.00  0.00      PROA  
ATOM   2735  HB1 PHE P 175     -14.897  17.541  41.762  0.00  0.00      PROA  
ATOM   2736  HB2 PHE P 175     -14.510  18.965  40.764  0.00  0.00      PROA  
ATOM   2737  CG  PHE P 175     -16.502  18.097  40.436  0.00  0.00      PROA  
ATOM   2738  CD1 PHE P 175     -17.114  16.825  40.370  0.00  0.00      PROA  
ATOM   2739  HD1 PHE P 175     -16.747  16.070  41.049  0.00  0.00      PROA  
ATOM   2740  CE1 PHE P 175     -18.053  16.578  39.362  0.00  0.00      PROA  
ATOM   2741  HE1 PHE P 175     -18.607  15.651  39.369  0.00  0.00      PROA  
ATOM   2742  CZ  PHE P 175     -18.437  17.543  38.501  0.00  0.00      PROA  
ATOM   2743  HZ  PHE P 175     -19.097  17.329  37.674  0.00  0.00      PROA  
ATOM   2744  CD2 PHE P 175     -16.877  19.085  39.611  0.00  0.00      PROA  
ATOM   2745  HD2 PHE P 175     -16.503  20.086  39.765  0.00  0.00      PROA  
ATOM   2746  CE2 PHE P 175     -17.831  18.810  38.627  0.00  0.00      PROA  
ATOM   2747  HE2 PHE P 175     -18.087  19.603  37.940  0.00  0.00      PROA  
ATOM   2748  C   PHE P 175     -15.769  20.916  42.097  0.00  0.00      PROA  
ATOM   2749  O   PHE P 175     -14.795  21.522  41.686  0.00  0.00      PROA  
ATOM   2750  N   LEU P 176     -16.968  21.439  42.155  0.00  0.00      PROA  
ATOM   2751  HN  LEU P 176     -17.786  20.939  42.428  0.00  0.00      PROA  
ATOM   2752  CA  LEU P 176     -17.171  22.851  41.747  0.00  0.00      PROA  
ATOM   2753  HA  LEU P 176     -16.304  23.264  41.254  0.00  0.00      PROA  
ATOM   2754  CB  LEU P 176     -18.408  22.987  40.825  0.00  0.00      PROA  
ATOM   2755  HB1 LEU P 176     -19.325  22.688  41.378  0.00  0.00      PROA  
ATOM   2756  HB2 LEU P 176     -18.222  22.352  39.933  0.00  0.00      PROA  
ATOM   2757  CG  LEU P 176     -18.732  24.346  40.113  0.00  0.00      PROA  
ATOM   2758  HG  LEU P 176     -18.909  25.048  40.956  0.00  0.00      PROA  
ATOM   2759  CD1 LEU P 176     -17.672  24.921  39.181  0.00  0.00      PROA  
ATOM   2760 HD11 LEU P 176     -16.640  24.855  39.588  0.00  0.00      PROA  
ATOM   2761 HD12 LEU P 176     -17.867  25.950  38.809  0.00  0.00      PROA  
ATOM   2762 HD13 LEU P 176     -17.602  24.259  38.292  0.00  0.00      PROA  
ATOM   2763  CD2 LEU P 176     -20.112  24.497  39.588  0.00  0.00      PROA  
ATOM   2764 HD21 LEU P 176     -20.294  23.633  38.914  0.00  0.00      PROA  
ATOM   2765 HD22 LEU P 176     -20.244  25.510  39.150  0.00  0.00      PROA  
ATOM   2766 HD23 LEU P 176     -20.893  24.410  40.373  0.00  0.00      PROA  
ATOM   2767  C   LEU P 176     -17.368  23.758  42.956  0.00  0.00      PROA  
ATOM   2768  O   LEU P 176     -17.335  24.960  42.717  0.00  0.00      PROA  
ATOM   2769  N   MET P 177     -17.614  23.255  44.208  0.00  0.00      PROA  
ATOM   2770  HN  MET P 177     -17.829  22.284  44.271  0.00  0.00      PROA  
ATOM   2771  CA  MET P 177     -17.755  24.044  45.370  0.00  0.00      PROA  
ATOM   2772  HA  MET P 177     -18.430  24.806  45.007  0.00  0.00      PROA  
ATOM   2773  CB  MET P 177     -18.600  23.501  46.566  0.00  0.00      PROA  
ATOM   2774  HB1 MET P 177     -18.352  24.062  47.492  0.00  0.00      PROA  
ATOM   2775  HB2 MET P 177     -18.179  22.480  46.683  0.00  0.00      PROA  
ATOM   2776  CG  MET P 177     -20.111  23.446  46.165  0.00  0.00      PROA  
ATOM   2777  HG1 MET P 177     -20.771  22.874  46.851  0.00  0.00      PROA  
ATOM   2778  HG2 MET P 177     -19.962  22.784  45.284  0.00  0.00      PROA  
ATOM   2779  SD  MET P 177     -20.939  25.024  45.659  0.00  0.00      PROA  
ATOM   2780  CE  MET P 177     -22.023  24.162  44.509  0.00  0.00      PROA  
ATOM   2781  HE1 MET P 177     -22.572  24.912  43.900  0.00  0.00      PROA  
ATOM   2782  HE2 MET P 177     -22.727  23.516  45.076  0.00  0.00      PROA  
ATOM   2783  HE3 MET P 177     -21.486  23.415  43.886  0.00  0.00      PROA  
ATOM   2784  C   MET P 177     -16.520  24.948  45.780  0.00  0.00      PROA  
ATOM   2785  O   MET P 177     -15.352  24.671  45.538  0.00  0.00      PROA  
ATOM   2786  N   ASP P 178     -16.858  26.046  46.474  0.00  0.00      PROA  
ATOM   2787  HN  ASP P 178     -17.807  26.202  46.739  0.00  0.00      PROA  
ATOM   2788  CA  ASP P 178     -15.996  27.048  47.068  0.00  0.00      PROA  
ATOM   2789  HA  ASP P 178     -15.176  26.578  47.590  0.00  0.00      PROA  
ATOM   2790  CB  ASP P 178     -15.619  28.081  45.991  0.00  0.00      PROA  
ATOM   2791  HB1 ASP P 178     -16.418  28.837  45.839  0.00  0.00      PROA  
ATOM   2792  HB2 ASP P 178     -15.388  27.699  44.973  0.00  0.00      PROA  
ATOM   2793  CG  ASP P 178     -14.279  28.712  46.262  0.00  0.00      PROA  
ATOM   2794  OD1 ASP P 178     -13.941  29.654  45.557  0.00  0.00      PROA  
ATOM   2795  OD2 ASP P 178     -13.598  28.340  47.215  0.00  0.00      PROA  
ATOM   2796  C   ASP P 178     -16.842  27.774  48.164  0.00  0.00      PROA  
ATOM   2797  O   ASP P 178     -18.048  27.690  48.242  0.00  0.00      PROA  
ATOM   2798  N   LEU P 179     -16.161  28.359  49.199  0.00  0.00      PROA  
ATOM   2799  HN  LEU P 179     -15.211  28.626  49.345  0.00  0.00      PROA  
ATOM   2800  CA  LEU P 179     -16.908  29.161  50.146  0.00  0.00      PROA  
ATOM   2801  HA  LEU P 179     -17.782  28.595  50.431  0.00  0.00      PROA  
ATOM   2802  CB  LEU P 179     -16.050  29.456  51.437  0.00  0.00      PROA  
ATOM   2803  HB1 LEU P 179     -16.702  30.093  52.072  0.00  0.00      PROA  
ATOM   2804  HB2 LEU P 179     -15.139  29.994  51.101  0.00  0.00      PROA  
ATOM   2805  CG  LEU P 179     -15.519  28.267  52.312  0.00  0.00      PROA  
ATOM   2806  HG  LEU P 179     -15.152  27.541  51.556  0.00  0.00      PROA  
ATOM   2807  CD1 LEU P 179     -14.286  28.633  53.109  0.00  0.00      PROA  
ATOM   2808 HD11 LEU P 179     -13.387  28.850  52.493  0.00  0.00      PROA  
ATOM   2809 HD12 LEU P 179     -13.987  27.708  53.648  0.00  0.00      PROA  
ATOM   2810 HD13 LEU P 179     -14.426  29.356  53.941  0.00  0.00      PROA  
ATOM   2811  CD2 LEU P 179     -16.639  27.609  53.198  0.00  0.00      PROA  
ATOM   2812 HD21 LEU P 179     -16.268  26.603  53.490  0.00  0.00      PROA  
ATOM   2813 HD22 LEU P 179     -17.554  27.464  52.586  0.00  0.00      PROA  
ATOM   2814 HD23 LEU P 179     -16.795  28.334  54.025  0.00  0.00      PROA  
ATOM   2815  C   LEU P 179     -17.183  30.598  49.579  0.00  0.00      PROA  
ATOM   2816  O   LEU P 179     -16.356  31.175  48.882  0.00  0.00      PROA  
ATOM   2817  N   GLU P 180     -18.318  31.201  49.876  0.00  0.00      PROA  
ATOM   2818  HN  GLU P 180     -18.999  30.813  50.492  0.00  0.00      PROA  
ATOM   2819  CA  GLU P 180     -18.676  32.524  49.471  0.00  0.00      PROA  
ATOM   2820  HA  GLU P 180     -18.948  32.513  48.425  0.00  0.00      PROA  
ATOM   2821  CB  GLU P 180     -19.992  33.059  50.157  0.00  0.00      PROA  
ATOM   2822  HB1 GLU P 180     -20.223  34.101  49.849  0.00  0.00      PROA  
ATOM   2823  HB2 GLU P 180     -19.804  33.099  51.251  0.00  0.00      PROA  
ATOM   2824  CG  GLU P 180     -21.196  32.268  49.813  0.00  0.00      PROA  
ATOM   2825  HG1 GLU P 180     -20.986  31.178  49.781  0.00  0.00      PROA  
ATOM   2826  HG2 GLU P 180     -21.507  32.709  48.841  0.00  0.00      PROA  
ATOM   2827  CD  GLU P 180     -22.199  32.447  50.927  0.00  0.00      PROA  
ATOM   2828  OE1 GLU P 180     -22.408  33.572  51.413  0.00  0.00      PROA  
ATOM   2829  OE2 GLU P 180     -22.891  31.471  51.362  0.00  0.00      PROA  
ATOM   2830  C   GLU P 180     -17.633  33.661  49.654  0.00  0.00      PROA  
ATOM   2831  O   GLU P 180     -17.143  33.825  50.798  0.00  0.00      PROA  
ATOM   2832  N   GLY P 181     -17.178  34.304  48.551  0.00  0.00      PROA  
ATOM   2833  HN  GLY P 181     -17.681  34.112  47.712  0.00  0.00      PROA  
ATOM   2834  CA  GLY P 181     -16.168  35.382  48.534  0.00  0.00      PROA  
ATOM   2835  HA1 GLY P 181     -15.789  35.479  47.527  0.00  0.00      PROA  
ATOM   2836  HA2 GLY P 181     -15.426  35.200  49.298  0.00  0.00      PROA  
ATOM   2837  C   GLY P 181     -16.825  36.647  48.916  0.00  0.00      PROA  
ATOM   2838  O   GLY P 181     -17.550  37.182  48.093  0.00  0.00      PROA  
ATOM   2839  N   LYS P 182     -16.685  37.000  50.196  0.00  0.00      PROA  
ATOM   2840  HN  LYS P 182     -16.130  36.539  50.884  0.00  0.00      PROA  
ATOM   2841  CA  LYS P 182     -17.388  38.096  50.727  0.00  0.00      PROA  
ATOM   2842  HA  LYS P 182     -18.431  37.965  50.480  0.00  0.00      PROA  
ATOM   2843  CB  LYS P 182     -17.336  38.054  52.236  0.00  0.00      PROA  
ATOM   2844  HB1 LYS P 182     -17.908  38.890  52.692  0.00  0.00      PROA  
ATOM   2845  HB2 LYS P 182     -16.280  38.022  52.578  0.00  0.00      PROA  
ATOM   2846  CG  LYS P 182     -17.949  36.753  52.877  0.00  0.00      PROA  
ATOM   2847  HG1 LYS P 182     -17.842  36.815  53.981  0.00  0.00      PROA  
ATOM   2848  HG2 LYS P 182     -17.349  35.857  52.610  0.00  0.00      PROA  
ATOM   2849  CD  LYS P 182     -19.427  36.468  52.491  0.00  0.00      PROA  
ATOM   2850  HD1 LYS P 182     -19.449  36.110  51.440  0.00  0.00      PROA  
ATOM   2851  HD2 LYS P 182     -19.951  37.447  52.507  0.00  0.00      PROA  
ATOM   2852  CE  LYS P 182     -20.152  35.598  53.511  0.00  0.00      PROA  
ATOM   2853  HE1 LYS P 182     -20.085  36.094  54.503  0.00  0.00      PROA  
ATOM   2854  HE2 LYS P 182     -19.591  34.641  53.569  0.00  0.00      PROA  
ATOM   2855  NZ  LYS P 182     -21.540  35.412  53.118  0.00  0.00      PROA  
ATOM   2856  HZ1 LYS P 182     -21.900  36.308  52.732  0.00  0.00      PROA  
ATOM   2857  HZ2 LYS P 182     -22.057  35.114  53.970  0.00  0.00      PROA  
ATOM   2858  HZ3 LYS P 182     -21.676  34.730  52.346  0.00  0.00      PROA  
ATOM   2859  C   LYS P 182     -16.978  39.461  50.161  0.00  0.00      PROA  
ATOM   2860  O   LYS P 182     -17.772  40.375  49.958  0.00  0.00      PROA  
ATOM   2861  N   GLN P 183     -15.641  39.729  49.785  0.00  0.00      PROA  
ATOM   2862  HN  GLN P 183     -14.836  39.162  49.940  0.00  0.00      PROA  
ATOM   2863  CA  GLN P 183     -15.264  40.978  49.167  0.00  0.00      PROA  
ATOM   2864  HA  GLN P 183     -15.772  41.761  49.710  0.00  0.00      PROA  
ATOM   2865  CB  GLN P 183     -13.729  41.140  49.276  0.00  0.00      PROA  
ATOM   2866  HB1 GLN P 183     -13.539  42.152  48.861  0.00  0.00      PROA  
ATOM   2867  HB2 GLN P 183     -13.213  40.431  48.594  0.00  0.00      PROA  
ATOM   2868  CG  GLN P 183     -13.230  41.058  50.721  0.00  0.00      PROA  
ATOM   2869  HG1 GLN P 183     -12.191  41.392  50.931  0.00  0.00      PROA  
ATOM   2870  HG2 GLN P 183     -13.287  40.010  51.084  0.00  0.00      PROA  
ATOM   2871  CD  GLN P 183     -14.095  41.711  51.812  0.00  0.00      PROA  
ATOM   2872  OE1 GLN P 183     -14.633  41.054  52.672  0.00  0.00      PROA  
ATOM   2873  NE2 GLN P 183     -14.197  43.019  51.799  0.00  0.00      PROA  
ATOM   2874 HE21 GLN P 183     -13.778  43.561  51.070  0.00  0.00      PROA  
ATOM   2875 HE22 GLN P 183     -14.703  43.469  52.535  0.00  0.00      PROA  
ATOM   2876  C   GLN P 183     -15.700  41.091  47.744  0.00  0.00      PROA  
ATOM   2877  O   GLN P 183     -16.087  40.161  47.086  0.00  0.00      PROA  
ATOM   2878  N   GLY P 184     -15.688  42.267  47.154  0.00  0.00      PROA  
ATOM   2879  HN  GLY P 184     -15.359  43.064  47.655  0.00  0.00      PROA  
ATOM   2880  CA  GLY P 184     -15.988  42.494  45.760  0.00  0.00      PROA  
ATOM   2881  HA1 GLY P 184     -15.948  43.567  45.637  0.00  0.00      PROA  
ATOM   2882  HA2 GLY P 184     -16.950  42.029  45.607  0.00  0.00      PROA  
ATOM   2883  C   GLY P 184     -15.168  41.770  44.631  0.00  0.00      PROA  
ATOM   2884  O   GLY P 184     -15.690  41.314  43.608  0.00  0.00      PROA  
ATOM   2885  N   ASN P 185     -13.889  41.569  44.841  0.00  0.00      PROA  
ATOM   2886  HN  ASN P 185     -13.461  41.934  45.663  0.00  0.00      PROA  
ATOM   2887  CA  ASN P 185     -13.091  40.886  43.955  0.00  0.00      PROA  
ATOM   2888  HA  ASN P 185     -13.306  41.312  42.986  0.00  0.00      PROA  
ATOM   2889  CB  ASN P 185     -11.542  41.068  44.275  0.00  0.00      PROA  
ATOM   2890  HB1 ASN P 185     -11.313  42.149  44.392  0.00  0.00      PROA  
ATOM   2891  HB2 ASN P 185     -10.833  40.743  43.484  0.00  0.00      PROA  
ATOM   2892  CG  ASN P 185     -10.997  40.360  45.515  0.00  0.00      PROA  
ATOM   2893  OD1 ASN P 185     -11.062  40.904  46.622  0.00  0.00      PROA  
ATOM   2894  ND2 ASN P 185     -10.552  39.102  45.359  0.00  0.00      PROA  
ATOM   2895 HD21 ASN P 185     -10.373  38.941  44.388  0.00  0.00      PROA  
ATOM   2896 HD22 ASN P 185     -10.199  38.581  46.136  0.00  0.00      PROA  
ATOM   2897  C   ASN P 185     -13.388  39.433  43.759  0.00  0.00      PROA  
ATOM   2898  O   ASN P 185     -13.992  38.815  44.545  0.00  0.00      PROA  
ATOM   2899  N   PHE P 186     -12.926  38.923  42.601  0.00  0.00      PROA  
ATOM   2900  HN  PHE P 186     -12.476  39.509  41.932  0.00  0.00      PROA  
ATOM   2901  CA  PHE P 186     -13.002  37.501  42.252  0.00  0.00      PROA  
ATOM   2902  HA  PHE P 186     -13.719  36.890  42.780  0.00  0.00      PROA  
ATOM   2903  CB  PHE P 186     -13.143  37.258  40.746  0.00  0.00      PROA  
ATOM   2904  HB1 PHE P 186     -12.943  36.192  40.501  0.00  0.00      PROA  
ATOM   2905  HB2 PHE P 186     -12.328  37.838  40.263  0.00  0.00      PROA  
ATOM   2906  CG  PHE P 186     -14.417  37.677  40.057  0.00  0.00      PROA  
ATOM   2907  CD1 PHE P 186     -14.368  38.080  38.730  0.00  0.00      PROA  
ATOM   2908  HD1 PHE P 186     -13.427  38.189  38.212  0.00  0.00      PROA  
ATOM   2909  CE1 PHE P 186     -15.627  38.299  38.009  0.00  0.00      PROA  
ATOM   2910  HE1 PHE P 186     -15.565  38.415  36.937  0.00  0.00      PROA  
ATOM   2911  CZ  PHE P 186     -16.822  38.297  38.759  0.00  0.00      PROA  
ATOM   2912  HZ  PHE P 186     -17.739  38.407  38.198  0.00  0.00      PROA  
ATOM   2913  CD2 PHE P 186     -15.628  37.700  40.820  0.00  0.00      PROA  
ATOM   2914  HD2 PHE P 186     -15.690  37.344  41.838  0.00  0.00      PROA  
ATOM   2915  CE2 PHE P 186     -16.835  37.957  40.165  0.00  0.00      PROA  
ATOM   2916  HE2 PHE P 186     -17.771  38.040  40.699  0.00  0.00      PROA  
ATOM   2917  C   PHE P 186     -11.608  36.928  42.721  0.00  0.00      PROA  
ATOM   2918  O   PHE P 186     -10.644  37.707  42.895  0.00  0.00      PROA  
ATOM   2919  N   LYS P 187     -11.566  35.686  43.123  0.00  0.00      PROA  
ATOM   2920  HN  LYS P 187     -12.373  35.120  42.971  0.00  0.00      PROA  
ATOM   2921  CA  LYS P 187     -10.601  35.116  44.059  0.00  0.00      PROA  
ATOM   2922  HA  LYS P 187      -9.666  35.626  43.885  0.00  0.00      PROA  
ATOM   2923  CB  LYS P 187     -11.070  35.279  45.576  0.00  0.00      PROA  
ATOM   2924  HB1 LYS P 187     -11.125  36.380  45.719  0.00  0.00      PROA  
ATOM   2925  HB2 LYS P 187     -10.204  34.959  46.194  0.00  0.00      PROA  
ATOM   2926  CG  LYS P 187     -12.451  34.744  46.025  0.00  0.00      PROA  
ATOM   2927  HG1 LYS P 187     -13.207  34.840  45.217  0.00  0.00      PROA  
ATOM   2928  HG2 LYS P 187     -12.778  35.359  46.891  0.00  0.00      PROA  
ATOM   2929  CD  LYS P 187     -12.513  33.188  46.404  0.00  0.00      PROA  
ATOM   2930  HD1 LYS P 187     -11.827  32.952  47.245  0.00  0.00      PROA  
ATOM   2931  HD2 LYS P 187     -12.265  32.626  45.478  0.00  0.00      PROA  
ATOM   2932  CE  LYS P 187     -13.918  32.837  46.903  0.00  0.00      PROA  
ATOM   2933  HE1 LYS P 187     -14.702  32.950  46.125  0.00  0.00      PROA  
ATOM   2934  HE2 LYS P 187     -14.245  33.557  47.684  0.00  0.00      PROA  
ATOM   2935  NZ  LYS P 187     -14.019  31.525  47.521  0.00  0.00      PROA  
ATOM   2936  HZ1 LYS P 187     -13.873  30.756  46.836  0.00  0.00      PROA  
ATOM   2937  HZ2 LYS P 187     -14.862  31.434  48.123  0.00  0.00      PROA  
ATOM   2938  HZ3 LYS P 187     -13.271  31.635  48.235  0.00  0.00      PROA  
ATOM   2939  C   LYS P 187     -10.332  33.653  43.732  0.00  0.00      PROA  
ATOM   2940  O   LYS P 187      -9.572  32.966  44.424  0.00  0.00      PROA  
ATOM   2941  N   ASN P 188     -10.971  33.046  42.714  0.00  0.00      PROA  
ATOM   2942  HN  ASN P 188     -11.731  33.557  42.319  0.00  0.00      PROA  
ATOM   2943  CA  ASN P 188     -10.705  31.605  42.264  0.00  0.00      PROA  
ATOM   2944  HA  ASN P 188      -9.655  31.383  42.388  0.00  0.00      PROA  
ATOM   2945  CB  ASN P 188     -11.407  30.616  43.265  0.00  0.00      PROA  
ATOM   2946  HB1 ASN P 188     -12.474  30.925  43.265  0.00  0.00      PROA  
ATOM   2947  HB2 ASN P 188     -10.953  30.816  44.259  0.00  0.00      PROA  
ATOM   2948  CG  ASN P 188     -11.351  29.115  42.944  0.00  0.00      PROA  
ATOM   2949  OD1 ASN P 188     -10.609  28.617  42.159  0.00  0.00      PROA  
ATOM   2950  ND2 ASN P 188     -12.241  28.368  43.682  0.00  0.00      PROA  
ATOM   2951 HD21 ASN P 188     -12.733  28.717  44.480  0.00  0.00      PROA  
ATOM   2952 HD22 ASN P 188     -12.306  27.404  43.423  0.00  0.00      PROA  
ATOM   2953  C   ASN P 188     -11.111  31.343  40.871  0.00  0.00      PROA  
ATOM   2954  O   ASN P 188     -12.130  31.709  40.384  0.00  0.00      PROA  
ATOM   2955  N   LEU P 189     -10.280  30.576  40.168  0.00  0.00      PROA  
ATOM   2956  HN  LEU P 189      -9.385  30.314  40.520  0.00  0.00      PROA  
ATOM   2957  CA  LEU P 189     -10.559  30.327  38.738  0.00  0.00      PROA  
ATOM   2958  HA  LEU P 189     -11.509  30.719  38.407  0.00  0.00      PROA  
ATOM   2959  CB  LEU P 189      -9.327  30.936  37.849  0.00  0.00      PROA  
ATOM   2960  HB1 LEU P 189      -8.336  30.792  38.330  0.00  0.00      PROA  
ATOM   2961  HB2 LEU P 189      -9.516  32.030  37.836  0.00  0.00      PROA  
ATOM   2962  CG  LEU P 189      -9.322  30.516  36.346  0.00  0.00      PROA  
ATOM   2963  HG  LEU P 189      -9.553  29.433  36.258  0.00  0.00      PROA  
ATOM   2964  CD1 LEU P 189     -10.425  31.197  35.575  0.00  0.00      PROA  
ATOM   2965 HD11 LEU P 189     -10.521  30.816  34.536  0.00  0.00      PROA  
ATOM   2966 HD12 LEU P 189     -10.238  32.251  35.280  0.00  0.00      PROA  
ATOM   2967 HD13 LEU P 189     -11.416  31.126  36.072  0.00  0.00      PROA  
ATOM   2968  CD2 LEU P 189      -7.988  30.704  35.648  0.00  0.00      PROA  
ATOM   2969 HD21 LEU P 189      -8.034  30.930  34.561  0.00  0.00      PROA  
ATOM   2970 HD22 LEU P 189      -7.363  29.803  35.825  0.00  0.00      PROA  
ATOM   2971 HD23 LEU P 189      -7.667  31.654  36.125  0.00  0.00      PROA  
ATOM   2972  C   LEU P 189     -10.770  28.855  38.624  0.00  0.00      PROA  
ATOM   2973  O   LEU P 189      -9.822  28.074  38.742  0.00  0.00      PROA  
ATOM   2974  N   ARG P 190     -12.012  28.384  38.296  0.00  0.00      PROA  
ATOM   2975  HN  ARG P 190     -12.675  29.126  38.237  0.00  0.00      PROA  
ATOM   2976  CA  ARG P 190     -12.455  27.049  38.273  0.00  0.00      PROA  
ATOM   2977  HA  ARG P 190     -11.686  26.399  38.663  0.00  0.00      PROA  
ATOM   2978  CB  ARG P 190     -13.827  26.881  39.104  0.00  0.00      PROA  
ATOM   2979  HB1 ARG P 190     -14.298  25.888  38.940  0.00  0.00      PROA  
ATOM   2980  HB2 ARG P 190     -14.589  27.553  38.655  0.00  0.00      PROA  
ATOM   2981  CG  ARG P 190     -13.668  27.113  40.623  0.00  0.00      PROA  
ATOM   2982  HG1 ARG P 190     -13.177  28.095  40.797  0.00  0.00      PROA  
ATOM   2983  HG2 ARG P 190     -12.958  26.334  40.975  0.00  0.00      PROA  
ATOM   2984  CD  ARG P 190     -14.942  27.029  41.520  0.00  0.00      PROA  
ATOM   2985  HD1 ARG P 190     -14.726  26.986  42.609  0.00  0.00      PROA  
ATOM   2986  HD2 ARG P 190     -15.477  26.063  41.398  0.00  0.00      PROA  
ATOM   2987  NE  ARG P 190     -15.752  28.221  41.104  0.00  0.00      PROA  
ATOM   2988  HE  ARG P 190     -15.284  28.999  40.684  0.00  0.00      PROA  
ATOM   2989  CZ  ARG P 190     -17.017  28.421  41.332  0.00  0.00      PROA  
ATOM   2990  NH1 ARG P 190     -17.530  29.483  40.832  0.00  0.00      PROA  
ATOM   2991 HH11 ARG P 190     -16.871  29.996  40.282  0.00  0.00      PROA  
ATOM   2992 HH12 ARG P 190     -18.325  29.806  41.344  0.00  0.00      PROA  
ATOM   2993  NH2 ARG P 190     -17.605  27.668  42.193  0.00  0.00      PROA  
ATOM   2994 HH21 ARG P 190     -17.313  26.735  42.404  0.00  0.00      PROA  
ATOM   2995 HH22 ARG P 190     -18.595  27.808  42.195  0.00  0.00      PROA  
ATOM   2996  C   ARG P 190     -12.533  26.522  36.882  0.00  0.00      PROA  
ATOM   2997  O   ARG P 190     -13.523  26.947  36.223  0.00  0.00      PROA  
ATOM   2998  N   GLU P 191     -11.522  25.701  36.545  0.00  0.00      PROA  
ATOM   2999  HN  GLU P 191     -10.709  25.544  37.100  0.00  0.00      PROA  
ATOM   3000  CA  GLU P 191     -11.221  25.431  35.138  0.00  0.00      PROA  
ATOM   3001  HA  GLU P 191     -11.800  26.164  34.595  0.00  0.00      PROA  
ATOM   3002  CB  GLU P 191      -9.729  25.559  34.748  0.00  0.00      PROA  
ATOM   3003  HB1 GLU P 191      -9.693  25.359  33.656  0.00  0.00      PROA  
ATOM   3004  HB2 GLU P 191      -9.207  24.804  35.373  0.00  0.00      PROA  
ATOM   3005  CG  GLU P 191      -9.128  26.906  34.811  0.00  0.00      PROA  
ATOM   3006  HG1 GLU P 191      -8.980  27.190  35.875  0.00  0.00      PROA  
ATOM   3007  HG2 GLU P 191      -9.804  27.630  34.307  0.00  0.00      PROA  
ATOM   3008  CD  GLU P 191      -7.723  27.043  34.192  0.00  0.00      PROA  
ATOM   3009  OE1 GLU P 191      -6.600  26.974  34.870  0.00  0.00      PROA  
ATOM   3010  OE2 GLU P 191      -7.651  27.219  32.917  0.00  0.00      PROA  
ATOM   3011  C   GLU P 191     -11.785  24.063  34.799  0.00  0.00      PROA  
ATOM   3012  O   GLU P 191     -11.598  23.122  35.584  0.00  0.00      PROA  
ATOM   3013  N   PHE P 192     -12.396  23.903  33.602  0.00  0.00      PROA  
ATOM   3014  HN  PHE P 192     -12.470  24.722  33.039  0.00  0.00      PROA  
ATOM   3015  CA  PHE P 192     -12.959  22.636  33.115  0.00  0.00      PROA  
ATOM   3016  HA  PHE P 192     -12.574  21.803  33.685  0.00  0.00      PROA  
ATOM   3017  CB  PHE P 192     -14.542  22.509  33.384  0.00  0.00      PROA  
ATOM   3018  HB1 PHE P 192     -14.946  21.544  33.010  0.00  0.00      PROA  
ATOM   3019  HB2 PHE P 192     -15.145  23.295  32.880  0.00  0.00      PROA  
ATOM   3020  CG  PHE P 192     -14.831  22.519  34.888  0.00  0.00      PROA  
ATOM   3021  CD1 PHE P 192     -15.113  23.654  35.626  0.00  0.00      PROA  
ATOM   3022  HD1 PHE P 192     -15.138  24.629  35.164  0.00  0.00      PROA  
ATOM   3023  CE1 PHE P 192     -15.373  23.588  36.992  0.00  0.00      PROA  
ATOM   3024  HE1 PHE P 192     -15.632  24.513  37.485  0.00  0.00      PROA  
ATOM   3025  CZ  PHE P 192     -15.335  22.382  37.685  0.00  0.00      PROA  
ATOM   3026  HZ  PHE P 192     -15.738  22.304  38.684  0.00  0.00      PROA  
ATOM   3027  CD2 PHE P 192     -14.829  21.287  35.617  0.00  0.00      PROA  
ATOM   3028  HD2 PHE P 192     -14.609  20.419  35.014  0.00  0.00      PROA  
ATOM   3029  CE2 PHE P 192     -15.100  21.225  36.997  0.00  0.00      PROA  
ATOM   3030  HE2 PHE P 192     -15.066  20.282  37.521  0.00  0.00      PROA  
ATOM   3031  C   PHE P 192     -12.708  22.336  31.634  0.00  0.00      PROA  
ATOM   3032  O   PHE P 192     -12.554  23.246  30.737  0.00  0.00      PROA  
ATOM   3033  N   VAL P 193     -12.453  21.083  31.275  0.00  0.00      PROA  
ATOM   3034  HN  VAL P 193     -12.452  20.393  31.995  0.00  0.00      PROA  
ATOM   3035  CA  VAL P 193     -12.335  20.755  29.839  0.00  0.00      PROA  
ATOM   3036  HA  VAL P 193     -12.821  21.544  29.286  0.00  0.00      PROA  
ATOM   3037  CB  VAL P 193     -10.939  20.360  29.309  0.00  0.00      PROA  
ATOM   3038  HB  VAL P 193     -10.516  19.660  30.061  0.00  0.00      PROA  
ATOM   3039  CG1 VAL P 193     -10.999  19.823  27.885  0.00  0.00      PROA  
ATOM   3040 HG11 VAL P 193     -11.514  20.588  27.264  0.00  0.00      PROA  
ATOM   3041 HG12 VAL P 193     -11.627  18.920  27.729  0.00  0.00      PROA  
ATOM   3042 HG13 VAL P 193      -9.981  19.645  27.479  0.00  0.00      PROA  
ATOM   3043  CG2 VAL P 193     -10.098  21.782  29.216  0.00  0.00      PROA  
ATOM   3044 HG21 VAL P 193     -10.256  22.358  30.153  0.00  0.00      PROA  
ATOM   3045 HG22 VAL P 193     -10.491  22.335  28.337  0.00  0.00      PROA  
ATOM   3046 HG23 VAL P 193      -9.021  21.552  29.065  0.00  0.00      PROA  
ATOM   3047  C   VAL P 193     -13.253  19.531  29.639  0.00  0.00      PROA  
ATOM   3048  O   VAL P 193     -13.205  18.571  30.414  0.00  0.00      PROA  
ATOM   3049  N   PHE P 194     -14.138  19.601  28.618  0.00  0.00      PROA  
ATOM   3050  HN  PHE P 194     -14.035  20.440  28.089  0.00  0.00      PROA  
ATOM   3051  CA  PHE P 194     -15.222  18.589  28.298  0.00  0.00      PROA  
ATOM   3052  HA  PHE P 194     -15.088  17.751  28.966  0.00  0.00      PROA  
ATOM   3053  CB  PHE P 194     -16.615  19.213  28.348  0.00  0.00      PROA  
ATOM   3054  HB1 PHE P 194     -17.403  18.437  28.248  0.00  0.00      PROA  
ATOM   3055  HB2 PHE P 194     -16.856  19.978  27.579  0.00  0.00      PROA  
ATOM   3056  CG  PHE P 194     -16.913  19.769  29.753  0.00  0.00      PROA  
ATOM   3057  CD1 PHE P 194     -16.855  18.926  30.800  0.00  0.00      PROA  
ATOM   3058  HD1 PHE P 194     -16.619  17.880  30.678  0.00  0.00      PROA  
ATOM   3059  CE1 PHE P 194     -17.203  19.339  32.124  0.00  0.00      PROA  
ATOM   3060  HE1 PHE P 194     -17.350  18.615  32.912  0.00  0.00      PROA  
ATOM   3061  CZ  PHE P 194     -17.707  20.642  32.333  0.00  0.00      PROA  
ATOM   3062  HZ  PHE P 194     -17.968  20.998  33.319  0.00  0.00      PROA  
ATOM   3063  CD2 PHE P 194     -17.302  21.133  29.984  0.00  0.00      PROA  
ATOM   3064  HD2 PHE P 194     -17.356  21.849  29.177  0.00  0.00      PROA  
ATOM   3065  CE2 PHE P 194     -17.732  21.561  31.252  0.00  0.00      PROA  
ATOM   3066  HE2 PHE P 194     -17.858  22.625  31.387  0.00  0.00      PROA  
ATOM   3067  C   PHE P 194     -15.038  18.035  26.947  0.00  0.00      PROA  
ATOM   3068  O   PHE P 194     -14.583  18.729  26.072  0.00  0.00      PROA  
ATOM   3069  N   LYS P 195     -15.330  16.721  26.813  0.00  0.00      PROA  
ATOM   3070  HN  LYS P 195     -15.561  16.261  27.667  0.00  0.00      PROA  
ATOM   3071  CA  LYS P 195     -15.145  16.016  25.600  0.00  0.00      PROA  
ATOM   3072  HA  LYS P 195     -15.533  16.542  24.740  0.00  0.00      PROA  
ATOM   3073  CB  LYS P 195     -13.731  15.509  25.471  0.00  0.00      PROA  
ATOM   3074  HB1 LYS P 195     -13.602  14.845  24.590  0.00  0.00      PROA  
ATOM   3075  HB2 LYS P 195     -13.223  15.036  26.338  0.00  0.00      PROA  
ATOM   3076  CG  LYS P 195     -12.733  16.639  25.121  0.00  0.00      PROA  
ATOM   3077  HG1 LYS P 195     -12.620  17.128  26.112  0.00  0.00      PROA  
ATOM   3078  HG2 LYS P 195     -13.158  17.363  24.392  0.00  0.00      PROA  
ATOM   3079  CD  LYS P 195     -11.485  15.972  24.512  0.00  0.00      PROA  
ATOM   3080  HD1 LYS P 195     -10.903  16.820  24.091  0.00  0.00      PROA  
ATOM   3081  HD2 LYS P 195     -11.751  15.426  23.582  0.00  0.00      PROA  
ATOM   3082  CE  LYS P 195     -10.664  15.029  25.466  0.00  0.00      PROA  
ATOM   3083  HE1 LYS P 195     -11.380  14.295  25.892  0.00  0.00      PROA  
ATOM   3084  HE2 LYS P 195     -10.264  15.607  26.327  0.00  0.00      PROA  
ATOM   3085  NZ  LYS P 195      -9.656  14.313  24.748  0.00  0.00      PROA  
ATOM   3086  HZ1 LYS P 195      -9.346  13.502  25.322  0.00  0.00      PROA  
ATOM   3087  HZ2 LYS P 195      -8.802  14.890  24.610  0.00  0.00      PROA  
ATOM   3088  HZ3 LYS P 195      -9.945  14.048  23.785  0.00  0.00      PROA  
ATOM   3089  C   LYS P 195     -16.046  14.763  25.784  0.00  0.00      PROA  
ATOM   3090  O   LYS P 195     -16.331  14.362  26.887  0.00  0.00      PROA  
ATOM   3091  N   ASN P 196     -16.355  14.049  24.626  0.00  0.00      PROA  
ATOM   3092  HN  ASN P 196     -16.198  14.456  23.730  0.00  0.00      PROA  
ATOM   3093  CA  ASN P 196     -16.860  12.666  24.663  0.00  0.00      PROA  
ATOM   3094  HA  ASN P 196     -16.579  12.281  25.632  0.00  0.00      PROA  
ATOM   3095  CB  ASN P 196     -18.457  12.675  24.609  0.00  0.00      PROA  
ATOM   3096  HB1 ASN P 196     -18.850  13.367  25.385  0.00  0.00      PROA  
ATOM   3097  HB2 ASN P 196     -18.833  11.656  24.842  0.00  0.00      PROA  
ATOM   3098  CG  ASN P 196     -19.078  13.107  23.349  0.00  0.00      PROA  
ATOM   3099  OD1 ASN P 196     -19.758  12.373  22.631  0.00  0.00      PROA  
ATOM   3100  ND2 ASN P 196     -18.825  14.431  22.929  0.00  0.00      PROA  
ATOM   3101 HD21 ASN P 196     -18.962  14.644  21.961  0.00  0.00      PROA  
ATOM   3102 HD22 ASN P 196     -18.239  15.094  23.395  0.00  0.00      PROA  
ATOM   3103  C   ASN P 196     -16.083  11.679  23.759  0.00  0.00      PROA  
ATOM   3104  O   ASN P 196     -16.062  11.878  22.531  0.00  0.00      PROA  
ATOM   3105  N   ILE P 197     -15.540  10.615  24.376  0.00  0.00      PROA  
ATOM   3106  HN  ILE P 197     -15.699  10.524  25.357  0.00  0.00      PROA  
ATOM   3107  CA  ILE P 197     -14.865   9.558  23.681  0.00  0.00      PROA  
ATOM   3108  HA  ILE P 197     -15.240   9.643  22.672  0.00  0.00      PROA  
ATOM   3109  CB  ILE P 197     -13.313   9.843  23.631  0.00  0.00      PROA  
ATOM   3110  HB  ILE P 197     -13.140  10.922  23.428  0.00  0.00      PROA  
ATOM   3111  CG2 ILE P 197     -12.715   9.452  25.006  0.00  0.00      PROA  
ATOM   3112 HG21 ILE P 197     -11.757   9.960  25.252  0.00  0.00      PROA  
ATOM   3113 HG22 ILE P 197     -12.522   8.360  24.943  0.00  0.00      PROA  
ATOM   3114 HG23 ILE P 197     -13.453   9.795  25.762  0.00  0.00      PROA  
ATOM   3115  CG1 ILE P 197     -12.644   9.029  22.428  0.00  0.00      PROA  
ATOM   3116 HG11 ILE P 197     -13.348   9.003  21.568  0.00  0.00      PROA  
ATOM   3117 HG12 ILE P 197     -12.473   8.008  22.832  0.00  0.00      PROA  
ATOM   3118  CD  ILE P 197     -11.316   9.618  21.989  0.00  0.00      PROA  
ATOM   3119  HD1 ILE P 197     -10.733   8.969  21.302  0.00  0.00      PROA  
ATOM   3120  HD2 ILE P 197     -10.688   9.774  22.892  0.00  0.00      PROA  
ATOM   3121  HD3 ILE P 197     -11.600  10.553  21.460  0.00  0.00      PROA  
ATOM   3122  C   ILE P 197     -15.225   8.112  24.258  0.00  0.00      PROA  
ATOM   3123  O   ILE P 197     -15.551   7.959  25.413  0.00  0.00      PROA  
ATOM   3124  N   ASP P 198     -15.129   7.109  23.378  0.00  0.00      PROA  
ATOM   3125  HN  ASP P 198     -14.628   7.155  22.517  0.00  0.00      PROA  
ATOM   3126  CA  ASP P 198     -15.222   5.692  23.621  0.00  0.00      PROA  
ATOM   3127  HA  ASP P 198     -15.553   5.367  22.646  0.00  0.00      PROA  
ATOM   3128  CB  ASP P 198     -13.854   5.060  23.895  0.00  0.00      PROA  
ATOM   3129  HB1 ASP P 198     -13.945   3.983  24.152  0.00  0.00      PROA  
ATOM   3130  HB2 ASP P 198     -13.394   5.682  24.692  0.00  0.00      PROA  
ATOM   3131  CG  ASP P 198     -12.920   5.000  22.663  0.00  0.00      PROA  
ATOM   3132  OD1 ASP P 198     -13.391   5.552  21.587  0.00  0.00      PROA  
ATOM   3133  OD2 ASP P 198     -11.745   4.600  22.749  0.00  0.00      PROA  
ATOM   3134  C   ASP P 198     -16.329   5.177  24.563  0.00  0.00      PROA  
ATOM   3135  O   ASP P 198     -16.081   4.163  25.264  0.00  0.00      PROA  
ATOM   3136  N   GLY P 199     -17.482   5.820  24.454  0.00  0.00      PROA  
ATOM   3137  HN  GLY P 199     -17.370   6.635  23.889  0.00  0.00      PROA  
ATOM   3138  CA  GLY P 199     -18.609   5.597  25.305  0.00  0.00      PROA  
ATOM   3139  HA1 GLY P 199     -18.530   4.530  25.446  0.00  0.00      PROA  
ATOM   3140  HA2 GLY P 199     -19.546   5.912  24.869  0.00  0.00      PROA  
ATOM   3141  C   GLY P 199     -18.565   6.213  26.677  0.00  0.00      PROA  
ATOM   3142  O   GLY P 199     -19.248   5.748  27.596  0.00  0.00      PROA  
ATOM   3143  N   TYR P 200     -17.880   7.380  26.783  0.00  0.00      PROA  
ATOM   3144  HN  TYR P 200     -17.302   7.571  25.993  0.00  0.00      PROA  
ATOM   3145  CA  TYR P 200     -17.681   8.067  27.999  0.00  0.00      PROA  
ATOM   3146  HA  TYR P 200     -18.369   7.783  28.781  0.00  0.00      PROA  
ATOM   3147  CB  TYR P 200     -16.258   7.819  28.617  0.00  0.00      PROA  
ATOM   3148  HB1 TYR P 200     -16.343   8.401  29.560  0.00  0.00      PROA  
ATOM   3149  HB2 TYR P 200     -15.393   8.118  27.986  0.00  0.00      PROA  
ATOM   3150  CG  TYR P 200     -16.140   6.390  29.093  0.00  0.00      PROA  
ATOM   3151  CD1 TYR P 200     -15.332   5.437  28.380  0.00  0.00      PROA  
ATOM   3152  HD1 TYR P 200     -14.929   5.643  27.400  0.00  0.00      PROA  
ATOM   3153  CE1 TYR P 200     -14.782   4.307  29.027  0.00  0.00      PROA  
ATOM   3154  HE1 TYR P 200     -14.125   3.662  28.462  0.00  0.00      PROA  
ATOM   3155  CZ  TYR P 200     -15.270   3.892  30.262  0.00  0.00      PROA  
ATOM   3156  OH  TYR P 200     -15.010   2.665  30.993  0.00  0.00      PROA  
ATOM   3157  HH  TYR P 200     -15.433   2.712  31.854  0.00  0.00      PROA  
ATOM   3158  CD2 TYR P 200     -16.531   5.949  30.387  0.00  0.00      PROA  
ATOM   3159  HD2 TYR P 200     -17.014   6.690  31.007  0.00  0.00      PROA  
ATOM   3160  CE2 TYR P 200     -16.198   4.764  30.947  0.00  0.00      PROA  
ATOM   3161  HE2 TYR P 200     -16.391   4.427  31.955  0.00  0.00      PROA  
ATOM   3162  C   TYR P 200     -17.767   9.594  27.727  0.00  0.00      PROA  
ATOM   3163  O   TYR P 200     -17.282  10.106  26.752  0.00  0.00      PROA  
ATOM   3164  N   PHE P 201     -18.473  10.290  28.617  0.00  0.00      PROA  
ATOM   3165  HN  PHE P 201     -18.987   9.817  29.328  0.00  0.00      PROA  
ATOM   3166  CA  PHE P 201     -18.280  11.705  28.756  0.00  0.00      PROA  
ATOM   3167  HA  PHE P 201     -18.022  12.074  27.774  0.00  0.00      PROA  
ATOM   3168  CB  PHE P 201     -19.558  12.376  29.285  0.00  0.00      PROA  
ATOM   3169  HB1 PHE P 201     -19.860  12.007  30.288  0.00  0.00      PROA  
ATOM   3170  HB2 PHE P 201     -20.376  11.976  28.649  0.00  0.00      PROA  
ATOM   3171  CG  PHE P 201     -19.522  13.855  29.189  0.00  0.00      PROA  
ATOM   3172  CD1 PHE P 201     -19.140  14.561  30.346  0.00  0.00      PROA  
ATOM   3173  HD1 PHE P 201     -18.754  14.070  31.227  0.00  0.00      PROA  
ATOM   3174  CE1 PHE P 201     -19.121  15.983  30.367  0.00  0.00      PROA  
ATOM   3175  HE1 PHE P 201     -18.799  16.615  31.181  0.00  0.00      PROA  
ATOM   3176  CZ  PHE P 201     -19.444  16.708  29.170  0.00  0.00      PROA  
ATOM   3177  HZ  PHE P 201     -19.467  17.787  29.223  0.00  0.00      PROA  
ATOM   3178  CD2 PHE P 201     -19.829  14.588  28.050  0.00  0.00      PROA  
ATOM   3179  HD2 PHE P 201     -20.016  14.066  27.123  0.00  0.00      PROA  
ATOM   3180  CE2 PHE P 201     -19.783  15.993  28.015  0.00  0.00      PROA  
ATOM   3181  HE2 PHE P 201     -20.029  16.614  27.166  0.00  0.00      PROA  
ATOM   3182  C   PHE P 201     -17.042  12.018  29.573  0.00  0.00      PROA  
ATOM   3183  O   PHE P 201     -16.759  11.361  30.539  0.00  0.00      PROA  
ATOM   3184  N   LYS P 202     -16.253  12.975  29.188  0.00  0.00      PROA  
ATOM   3185  HN  LYS P 202     -16.449  13.535  28.386  0.00  0.00      PROA  
ATOM   3186  CA  LYS P 202     -14.937  13.315  29.769  0.00  0.00      PROA  
ATOM   3187  HA  LYS P 202     -14.567  12.613  30.502  0.00  0.00      PROA  
ATOM   3188  CB  LYS P 202     -13.795  13.321  28.707  0.00  0.00      PROA  
ATOM   3189  HB1 LYS P 202     -12.843  13.491  29.255  0.00  0.00      PROA  
ATOM   3190  HB2 LYS P 202     -13.858  14.189  28.016  0.00  0.00      PROA  
ATOM   3191  CG  LYS P 202     -13.716  12.015  27.905  0.00  0.00      PROA  
ATOM   3192  HG1 LYS P 202     -13.062  12.076  27.009  0.00  0.00      PROA  
ATOM   3193  HG2 LYS P 202     -14.700  11.712  27.488  0.00  0.00      PROA  
ATOM   3194  CD  LYS P 202     -13.195  10.753  28.668  0.00  0.00      PROA  
ATOM   3195  HD1 LYS P 202     -13.370   9.881  28.003  0.00  0.00      PROA  
ATOM   3196  HD2 LYS P 202     -13.922  10.579  29.490  0.00  0.00      PROA  
ATOM   3197  CE  LYS P 202     -11.691  10.927  29.112  0.00  0.00      PROA  
ATOM   3198  HE1 LYS P 202     -11.454  11.872  29.645  0.00  0.00      PROA  
ATOM   3199  HE2 LYS P 202     -11.046  10.829  28.213  0.00  0.00      PROA  
ATOM   3200  NZ  LYS P 202     -11.416   9.785  29.995  0.00  0.00      PROA  
ATOM   3201  HZ1 LYS P 202     -12.061   9.652  30.800  0.00  0.00      PROA  
ATOM   3202  HZ2 LYS P 202     -10.455  10.028  30.310  0.00  0.00      PROA  
ATOM   3203  HZ3 LYS P 202     -11.437   8.943  29.386  0.00  0.00      PROA  
ATOM   3204  C   LYS P 202     -14.941  14.685  30.375  0.00  0.00      PROA  
ATOM   3205  O   LYS P 202     -15.513  15.577  29.860  0.00  0.00      PROA  
ATOM   3206  N   ILE P 203     -14.367  14.815  31.543  0.00  0.00      PROA  
ATOM   3207  HN  ILE P 203     -14.077  13.945  31.933  0.00  0.00      PROA  
ATOM   3208  CA  ILE P 203     -14.278  15.920  32.444  0.00  0.00      PROA  
ATOM   3209  HA  ILE P 203     -14.627  16.828  31.973  0.00  0.00      PROA  
ATOM   3210  CB  ILE P 203     -15.213  15.893  33.668  0.00  0.00      PROA  
ATOM   3211  HB  ILE P 203     -14.845  15.038  34.273  0.00  0.00      PROA  
ATOM   3212  CG2 ILE P 203     -15.184  17.256  34.418  0.00  0.00      PROA  
ATOM   3213 HG21 ILE P 203     -15.915  17.193  35.252  0.00  0.00      PROA  
ATOM   3214 HG22 ILE P 203     -15.413  18.083  33.712  0.00  0.00      PROA  
ATOM   3215 HG23 ILE P 203     -14.172  17.384  34.858  0.00  0.00      PROA  
ATOM   3216  CG1 ILE P 203     -16.701  15.600  33.126  0.00  0.00      PROA  
ATOM   3217 HG11 ILE P 203     -16.630  14.678  32.511  0.00  0.00      PROA  
ATOM   3218 HG12 ILE P 203     -16.953  16.423  32.423  0.00  0.00      PROA  
ATOM   3219  CD  ILE P 203     -17.790  15.454  34.205  0.00  0.00      PROA  
ATOM   3220  HD1 ILE P 203     -17.876  16.486  34.607  0.00  0.00      PROA  
ATOM   3221  HD2 ILE P 203     -17.429  14.807  35.032  0.00  0.00      PROA  
ATOM   3222  HD3 ILE P 203     -18.802  15.154  33.857  0.00  0.00      PROA  
ATOM   3223  C   ILE P 203     -12.810  16.109  33.052  0.00  0.00      PROA  
ATOM   3224  O   ILE P 203     -12.316  15.177  33.738  0.00  0.00      PROA  
ATOM   3225  N   TYR P 204     -12.187  17.225  32.867  0.00  0.00      PROA  
ATOM   3226  HN  TYR P 204     -12.614  17.839  32.208  0.00  0.00      PROA  
ATOM   3227  CA  TYR P 204     -10.903  17.501  33.488  0.00  0.00      PROA  
ATOM   3228  HA  TYR P 204     -10.693  16.748  34.234  0.00  0.00      PROA  
ATOM   3229  CB  TYR P 204      -9.671  17.550  32.515  0.00  0.00      PROA  
ATOM   3230  HB1 TYR P 204      -8.701  17.484  33.052  0.00  0.00      PROA  
ATOM   3231  HB2 TYR P 204      -9.775  18.525  31.992  0.00  0.00      PROA  
ATOM   3232  CG  TYR P 204      -9.643  16.477  31.417  0.00  0.00      PROA  
ATOM   3233  CD1 TYR P 204     -10.433  16.681  30.213  0.00  0.00      PROA  
ATOM   3234  HD1 TYR P 204     -10.955  17.620  30.103  0.00  0.00      PROA  
ATOM   3235  CE1 TYR P 204     -10.563  15.649  29.297  0.00  0.00      PROA  
ATOM   3236  HE1 TYR P 204     -11.198  15.790  28.436  0.00  0.00      PROA  
ATOM   3237  CZ  TYR P 204      -9.927  14.451  29.437  0.00  0.00      PROA  
ATOM   3238  OH  TYR P 204     -10.079  13.454  28.444  0.00  0.00      PROA  
ATOM   3239  HH  TYR P 204      -9.294  12.909  28.532  0.00  0.00      PROA  
ATOM   3240  CD2 TYR P 204      -8.968  15.265  31.567  0.00  0.00      PROA  
ATOM   3241  HD2 TYR P 204      -8.384  15.181  32.472  0.00  0.00      PROA  
ATOM   3242  CE2 TYR P 204      -9.092  14.242  30.589  0.00  0.00      PROA  
ATOM   3243  HE2 TYR P 204      -8.445  13.380  30.658  0.00  0.00      PROA  
ATOM   3244  C   TYR P 204     -11.042  18.813  34.265  0.00  0.00      PROA  
ATOM   3245  O   TYR P 204     -11.861  19.647  33.916  0.00  0.00      PROA  
ATOM   3246  N   SER P 205     -10.291  18.929  35.397  0.00  0.00      PROA  
ATOM   3247  HN  SER P 205      -9.862  18.098  35.741  0.00  0.00      PROA  
ATOM   3248  CA  SER P 205     -10.367  20.107  36.238  0.00  0.00      PROA  
ATOM   3249  HA  SER P 205     -10.297  20.908  35.517  0.00  0.00      PROA  
ATOM   3250  CB  SER P 205     -11.714  20.254  36.990  0.00  0.00      PROA  
ATOM   3251  HB1 SER P 205     -11.759  19.456  37.762  0.00  0.00      PROA  
ATOM   3252  HB2 SER P 205     -12.550  20.157  36.266  0.00  0.00      PROA  
ATOM   3253  OG  SER P 205     -11.908  21.518  37.634  0.00  0.00      PROA  
ATOM   3254  HG1 SER P 205     -12.036  22.108  36.888  0.00  0.00      PROA  
ATOM   3255  C   SER P 205      -9.136  20.126  37.048  0.00  0.00      PROA  
ATOM   3256  O   SER P 205      -8.449  19.097  37.030  0.00  0.00      PROA  
ATOM   3257  N   LYS P 206      -8.963  21.220  37.843  0.00  0.00      PROA  
ATOM   3258  HN  LYS P 206      -9.682  21.909  37.790  0.00  0.00      PROA  
ATOM   3259  CA  LYS P 206      -7.948  21.692  38.721  0.00  0.00      PROA  
ATOM   3260  HA  LYS P 206      -8.017  21.184  39.671  0.00  0.00      PROA  
ATOM   3261  CB  LYS P 206      -6.471  21.460  38.193  0.00  0.00      PROA  
ATOM   3262  HB1 LYS P 206      -6.390  22.139  37.317  0.00  0.00      PROA  
ATOM   3263  HB2 LYS P 206      -6.349  20.440  37.770  0.00  0.00      PROA  
ATOM   3264  CG  LYS P 206      -5.405  21.584  39.218  0.00  0.00      PROA  
ATOM   3265  HG1 LYS P 206      -5.538  22.479  39.863  0.00  0.00      PROA  
ATOM   3266  HG2 LYS P 206      -4.399  21.731  38.770  0.00  0.00      PROA  
ATOM   3267  CD  LYS P 206      -5.374  20.367  40.141  0.00  0.00      PROA  
ATOM   3268  HD1 LYS P 206      -5.498  19.489  39.471  0.00  0.00      PROA  
ATOM   3269  HD2 LYS P 206      -6.244  20.406  40.831  0.00  0.00      PROA  
ATOM   3270  CE  LYS P 206      -4.042  20.396  40.909  0.00  0.00      PROA  
ATOM   3271  HE1 LYS P 206      -3.942  21.325  41.510  0.00  0.00      PROA  
ATOM   3272  HE2 LYS P 206      -3.280  20.374  40.100  0.00  0.00      PROA  
ATOM   3273  NZ  LYS P 206      -3.850  19.124  41.627  0.00  0.00      PROA  
ATOM   3274  HZ1 LYS P 206      -3.115  19.048  42.359  0.00  0.00      PROA  
ATOM   3275  HZ2 LYS P 206      -3.574  18.430  40.903  0.00  0.00      PROA  
ATOM   3276  HZ3 LYS P 206      -4.726  18.822  42.100  0.00  0.00      PROA  
ATOM   3277  C   LYS P 206      -8.117  23.201  38.852  0.00  0.00      PROA  
ATOM   3278  O   LYS P 206      -8.184  23.903  37.885  0.00  0.00      PROA  
ATOM   3279  N   HSD P 207      -8.289  23.767  40.105  0.00  0.00      PROA  
ATOM   3280  HN  HSD P 207      -8.417  23.209  40.921  0.00  0.00      PROA  
ATOM   3281  CA  HSD P 207      -8.665  25.211  40.278  0.00  0.00      PROA  
ATOM   3282  HA  HSD P 207      -8.959  25.513  39.283  0.00  0.00      PROA  
ATOM   3283  CB  HSD P 207      -9.894  25.654  41.074  0.00  0.00      PROA  
ATOM   3284  HB1 HSD P 207     -10.780  25.108  40.686  0.00  0.00      PROA  
ATOM   3285  HB2 HSD P 207     -10.075  26.736  40.896  0.00  0.00      PROA  
ATOM   3286  ND1 HSD P 207      -9.577  26.236  43.487  0.00  0.00      PROA  
ATOM   3287  HD1 HSD P 207      -9.590  27.236  43.493  0.00  0.00      PROA  
ATOM   3288  CG  HSD P 207      -9.698  25.307  42.522  0.00  0.00      PROA  
ATOM   3289  CE1 HSD P 207      -9.393  25.533  44.664  0.00  0.00      PROA  
ATOM   3290  HE1 HSD P 207      -9.287  26.047  45.619  0.00  0.00      PROA  
ATOM   3291  NE2 HSD P 207      -9.516  24.264  44.480  0.00  0.00      PROA  
ATOM   3292  CD2 HSD P 207      -9.754  24.066  43.105  0.00  0.00      PROA  
ATOM   3293  HD2 HSD P 207      -9.910  23.101  42.638  0.00  0.00      PROA  
ATOM   3294  C   HSD P 207      -7.472  26.036  40.740  0.00  0.00      PROA  
ATOM   3295  O   HSD P 207      -6.602  25.482  41.362  0.00  0.00      PROA  
ATOM   3296  N   THR P 208      -7.383  27.295  40.337  0.00  0.00      PROA  
ATOM   3297  HN  THR P 208      -8.138  27.677  39.810  0.00  0.00      PROA  
ATOM   3298  CA  THR P 208      -6.321  28.174  40.835  0.00  0.00      PROA  
ATOM   3299  HA  THR P 208      -5.681  27.617  41.503  0.00  0.00      PROA  
ATOM   3300  CB  THR P 208      -5.597  28.813  39.635  0.00  0.00      PROA  
ATOM   3301  HB  THR P 208      -6.351  29.347  39.018  0.00  0.00      PROA  
ATOM   3302  OG1 THR P 208      -5.060  27.793  38.840  0.00  0.00      PROA  
ATOM   3303  HG1 THR P 208      -5.772  27.241  38.507  0.00  0.00      PROA  
ATOM   3304  CG2 THR P 208      -4.501  29.803  40.075  0.00  0.00      PROA  
ATOM   3305 HG21 THR P 208      -3.809  29.341  40.811  0.00  0.00      PROA  
ATOM   3306 HG22 THR P 208      -4.844  30.785  40.465  0.00  0.00      PROA  
ATOM   3307 HG23 THR P 208      -3.881  30.089  39.198  0.00  0.00      PROA  
ATOM   3308  C   THR P 208      -6.919  29.399  41.568  0.00  0.00      PROA  
ATOM   3309  O   THR P 208      -7.653  30.206  41.082  0.00  0.00      PROA  
ATOM   3310  N   PRO P 209      -6.797  29.440  42.917  0.00  0.00      PROA  
ATOM   3311  CD  PRO P 209      -6.540  28.383  43.869  0.00  0.00      PROA  
ATOM   3312  HD1 PRO P 209      -5.494  28.054  43.691  0.00  0.00      PROA  
ATOM   3313  HD2 PRO P 209      -7.144  27.457  43.754  0.00  0.00      PROA  
ATOM   3314  CA  PRO P 209      -6.918  30.710  43.607  0.00  0.00      PROA  
ATOM   3315  HA  PRO P 209      -7.973  30.938  43.548  0.00  0.00      PROA  
ATOM   3316  CB  PRO P 209      -6.346  30.455  45.020  0.00  0.00      PROA  
ATOM   3317  HB1 PRO P 209      -6.784  31.022  45.869  0.00  0.00      PROA  
ATOM   3318  HB2 PRO P 209      -5.246  30.603  44.978  0.00  0.00      PROA  
ATOM   3319  CG  PRO P 209      -6.734  28.982  45.281  0.00  0.00      PROA  
ATOM   3320  HG1 PRO P 209      -6.029  28.434  45.942  0.00  0.00      PROA  
ATOM   3321  HG2 PRO P 209      -7.796  28.905  45.600  0.00  0.00      PROA  
ATOM   3322  C   PRO P 209      -6.213  31.899  42.992  0.00  0.00      PROA  
ATOM   3323  O   PRO P 209      -5.043  31.778  42.689  0.00  0.00      PROA  
ATOM   3324  N   ILE P 210      -6.904  33.083  42.950  0.00  0.00      PROA  
ATOM   3325  HN  ILE P 210      -7.764  33.115  43.452  0.00  0.00      PROA  
ATOM   3326  CA  ILE P 210      -6.353  34.235  42.262  0.00  0.00      PROA  
ATOM   3327  HA  ILE P 210      -5.778  34.010  41.376  0.00  0.00      PROA  
ATOM   3328  CB  ILE P 210      -7.514  35.085  41.717  0.00  0.00      PROA  
ATOM   3329  HB  ILE P 210      -8.084  35.453  42.596  0.00  0.00      PROA  
ATOM   3330  CG2 ILE P 210      -6.931  36.344  41.006  0.00  0.00      PROA  
ATOM   3331 HG21 ILE P 210      -7.666  36.948  40.432  0.00  0.00      PROA  
ATOM   3332 HG22 ILE P 210      -6.233  36.033  40.199  0.00  0.00      PROA  
ATOM   3333 HG23 ILE P 210      -6.493  37.125  41.663  0.00  0.00      PROA  
ATOM   3334  CG1 ILE P 210      -8.384  34.228  40.692  0.00  0.00      PROA  
ATOM   3335 HG11 ILE P 210      -8.595  33.259  41.193  0.00  0.00      PROA  
ATOM   3336 HG12 ILE P 210      -7.699  34.032  39.840  0.00  0.00      PROA  
ATOM   3337  CD  ILE P 210      -9.696  34.802  40.085  0.00  0.00      PROA  
ATOM   3338  HD1 ILE P 210     -10.110  34.036  39.395  0.00  0.00      PROA  
ATOM   3339  HD2 ILE P 210      -9.542  35.679  39.420  0.00  0.00      PROA  
ATOM   3340  HD3 ILE P 210     -10.431  35.133  40.850  0.00  0.00      PROA  
ATOM   3341  C   ILE P 210      -5.392  35.071  43.166  0.00  0.00      PROA  
ATOM   3342  O   ILE P 210      -5.638  35.390  44.328  0.00  0.00      PROA  
ATOM   3343  N   ASN P 211      -4.376  35.593  42.538  0.00  0.00      PROA  
ATOM   3344  HN  ASN P 211      -4.027  35.456  41.614  0.00  0.00      PROA  
ATOM   3345  CA  ASN P 211      -3.491  36.541  43.158  0.00  0.00      PROA  
ATOM   3346  HA  ASN P 211      -3.938  36.995  44.029  0.00  0.00      PROA  
ATOM   3347  CB  ASN P 211      -2.127  35.956  43.308  0.00  0.00      PROA  
ATOM   3348  HB1 ASN P 211      -1.666  35.587  42.368  0.00  0.00      PROA  
ATOM   3349  HB2 ASN P 211      -2.155  35.092  44.006  0.00  0.00      PROA  
ATOM   3350  CG  ASN P 211      -1.108  36.959  43.966  0.00  0.00      PROA  
ATOM   3351  OD1 ASN P 211      -1.520  38.000  44.502  0.00  0.00      PROA  
ATOM   3352  ND2 ASN P 211       0.217  36.701  43.807  0.00  0.00      PROA  
ATOM   3353 HD21 ASN P 211       0.889  37.359  44.146  0.00  0.00      PROA  
ATOM   3354 HD22 ASN P 211       0.724  36.034  43.260  0.00  0.00      PROA  
ATOM   3355  C   ASN P 211      -3.534  37.605  42.113  0.00  0.00      PROA  
ATOM   3356  O   ASN P 211      -3.176  37.437  40.962  0.00  0.00      PROA  
ATOM   3357  N   LEU P 212      -4.110  38.795  42.619  0.00  0.00      PROA  
ATOM   3358  HN  LEU P 212      -4.441  38.757  43.558  0.00  0.00      PROA  
ATOM   3359  CA  LEU P 212      -4.287  40.020  41.869  0.00  0.00      PROA  
ATOM   3360  HA  LEU P 212      -4.920  39.640  41.080  0.00  0.00      PROA  
ATOM   3361  CB  LEU P 212      -5.036  41.164  42.549  0.00  0.00      PROA  
ATOM   3362  HB1 LEU P 212      -5.161  42.043  41.882  0.00  0.00      PROA  
ATOM   3363  HB2 LEU P 212      -4.301  41.443  43.334  0.00  0.00      PROA  
ATOM   3364  CG  LEU P 212      -6.315  40.738  43.293  0.00  0.00      PROA  
ATOM   3365  HG  LEU P 212      -6.091  39.838  43.905  0.00  0.00      PROA  
ATOM   3366  CD1 LEU P 212      -6.705  41.811  44.334  0.00  0.00      PROA  
ATOM   3367 HD11 LEU P 212      -7.196  42.702  43.887  0.00  0.00      PROA  
ATOM   3368 HD12 LEU P 212      -5.742  42.057  44.831  0.00  0.00      PROA  
ATOM   3369 HD13 LEU P 212      -7.370  41.489  45.163  0.00  0.00      PROA  
ATOM   3370  CD2 LEU P 212      -7.504  40.449  42.315  0.00  0.00      PROA  
ATOM   3371 HD21 LEU P 212      -7.713  41.264  41.590  0.00  0.00      PROA  
ATOM   3372 HD22 LEU P 212      -8.487  40.206  42.771  0.00  0.00      PROA  
ATOM   3373 HD23 LEU P 212      -7.198  39.621  41.641  0.00  0.00      PROA  
ATOM   3374  C   LEU P 212      -2.998  40.548  41.328  0.00  0.00      PROA  
ATOM   3375  O   LEU P 212      -1.861  40.201  41.752  0.00  0.00      PROA  
ATOM   3376  N   GLY P 213      -3.127  41.292  40.180  0.00  0.00      PROA  
ATOM   3377  HN  GLY P 213      -3.967  41.382  39.651  0.00  0.00      PROA  
ATOM   3378  CA  GLY P 213      -2.051  41.946  39.521  0.00  0.00      PROA  
ATOM   3379  HA1 GLY P 213      -1.161  41.339  39.586  0.00  0.00      PROA  
ATOM   3380  HA2 GLY P 213      -1.946  42.922  39.971  0.00  0.00      PROA  
ATOM   3381  C   GLY P 213      -2.294  41.926  38.049  0.00  0.00      PROA  
ATOM   3382  O   GLY P 213      -1.629  42.694  37.362  0.00  0.00      PROA  
ATOM   3383  N   ARG P 214      -3.288  41.091  37.557  0.00  0.00      PROA  
ATOM   3384  HN  ARG P 214      -3.600  40.364  38.164  0.00  0.00      PROA  
ATOM   3385  CA  ARG P 214      -3.633  41.073  36.202  0.00  0.00      PROA  
ATOM   3386  HA  ARG P 214      -3.563  42.078  35.814  0.00  0.00      PROA  
ATOM   3387  CB  ARG P 214      -2.651  40.050  35.410  0.00  0.00      PROA  
ATOM   3388  HB1 ARG P 214      -2.978  39.885  34.361  0.00  0.00      PROA  
ATOM   3389  HB2 ARG P 214      -2.698  39.132  36.033  0.00  0.00      PROA  
ATOM   3390  CG  ARG P 214      -1.227  40.603  35.172  0.00  0.00      PROA  
ATOM   3391  HG1 ARG P 214      -0.689  39.862  34.543  0.00  0.00      PROA  
ATOM   3392  HG2 ARG P 214      -0.768  40.722  36.177  0.00  0.00      PROA  
ATOM   3393  CD  ARG P 214      -1.162  41.896  34.397  0.00  0.00      PROA  
ATOM   3394  HD1 ARG P 214      -1.629  42.765  34.907  0.00  0.00      PROA  
ATOM   3395  HD2 ARG P 214      -1.720  41.728  33.451  0.00  0.00      PROA  
ATOM   3396  NE  ARG P 214       0.262  42.066  34.023  0.00  0.00      PROA  
ATOM   3397  HE  ARG P 214       0.552  41.752  33.119  0.00  0.00      PROA  
ATOM   3398  CZ  ARG P 214       1.099  42.727  34.820  0.00  0.00      PROA  
ATOM   3399  NH1 ARG P 214       0.803  43.356  35.910  0.00  0.00      PROA  
ATOM   3400 HH11 ARG P 214      -0.029  43.206  36.444  0.00  0.00      PROA  
ATOM   3401 HH12 ARG P 214       1.503  43.827  36.446  0.00  0.00      PROA  
ATOM   3402  NH2 ARG P 214       2.291  42.952  34.355  0.00  0.00      PROA  
ATOM   3403 HH21 ARG P 214       2.560  42.532  33.489  0.00  0.00      PROA  
ATOM   3404 HH22 ARG P 214       2.952  43.489  34.880  0.00  0.00      PROA  
ATOM   3405  C   ARG P 214      -4.953  40.483  35.963  0.00  0.00      PROA  
ATOM   3406  O   ARG P 214      -5.536  39.810  36.817  0.00  0.00      PROA  
ATOM   3407  N   ASP P 215      -5.632  40.873  34.806  0.00  0.00      PROA  
ATOM   3408  HN  ASP P 215      -5.171  41.516  34.201  0.00  0.00      PROA  
ATOM   3409  CA  ASP P 215      -6.963  40.566  34.386  0.00  0.00      PROA  
ATOM   3410  HA  ASP P 215      -7.592  40.885  35.203  0.00  0.00      PROA  
ATOM   3411  CB  ASP P 215      -7.456  41.264  33.005  0.00  0.00      PROA  
ATOM   3412  HB1 ASP P 215      -8.419  40.885  32.600  0.00  0.00      PROA  
ATOM   3413  HB2 ASP P 215      -6.622  41.086  32.294  0.00  0.00      PROA  
ATOM   3414  CG  ASP P 215      -7.685  42.684  33.241  0.00  0.00      PROA  
ATOM   3415  OD1 ASP P 215      -7.097  43.516  32.437  0.00  0.00      PROA  
ATOM   3416  OD2 ASP P 215      -8.349  43.080  34.213  0.00  0.00      PROA  
ATOM   3417  C   ASP P 215      -7.204  39.026  34.309  0.00  0.00      PROA  
ATOM   3418  O   ASP P 215      -8.214  38.528  34.821  0.00  0.00      PROA  
ATOM   3419  N   LEU P 216      -6.256  38.305  33.737  0.00  0.00      PROA  
ATOM   3420  HN  LEU P 216      -5.508  38.711  33.218  0.00  0.00      PROA  
ATOM   3421  CA  LEU P 216      -6.332  36.876  33.651  0.00  0.00      PROA  
ATOM   3422  HA  LEU P 216      -7.282  36.528  34.030  0.00  0.00      PROA  
ATOM   3423  CB  LEU P 216      -6.403  36.406  32.219  0.00  0.00      PROA  
ATOM   3424  HB1 LEU P 216      -5.556  36.799  31.617  0.00  0.00      PROA  
ATOM   3425  HB2 LEU P 216      -7.363  36.674  31.727  0.00  0.00      PROA  
ATOM   3426  CG  LEU P 216      -6.275  34.927  31.994  0.00  0.00      PROA  
ATOM   3427  HG  LEU P 216      -6.577  34.398  32.923  0.00  0.00      PROA  
ATOM   3428  CD1 LEU P 216      -7.139  34.455  30.792  0.00  0.00      PROA  
ATOM   3429 HD11 LEU P 216      -6.733  35.014  29.922  0.00  0.00      PROA  
ATOM   3430 HD12 LEU P 216      -8.221  34.706  30.828  0.00  0.00      PROA  
ATOM   3431 HD13 LEU P 216      -6.995  33.382  30.545  0.00  0.00      PROA  
ATOM   3432  CD2 LEU P 216      -4.850  34.478  31.710  0.00  0.00      PROA  
ATOM   3433 HD21 LEU P 216      -4.243  34.382  32.636  0.00  0.00      PROA  
ATOM   3434 HD22 LEU P 216      -4.312  35.235  31.100  0.00  0.00      PROA  
ATOM   3435 HD23 LEU P 216      -4.782  33.448  31.299  0.00  0.00      PROA  
ATOM   3436  C   LEU P 216      -5.221  36.341  34.508  0.00  0.00      PROA  
ATOM   3437  O   LEU P 216      -4.111  36.879  34.551  0.00  0.00      PROA  
ATOM   3438  N   PRO P 217      -5.445  35.315  35.450  0.00  0.00      PROA  
ATOM   3439  CD  PRO P 217      -6.656  34.587  35.798  0.00  0.00      PROA  
ATOM   3440  HD1 PRO P 217      -6.899  33.767  35.089  0.00  0.00      PROA  
ATOM   3441  HD2 PRO P 217      -7.562  35.230  35.799  0.00  0.00      PROA  
ATOM   3442  CA  PRO P 217      -4.282  34.705  36.238  0.00  0.00      PROA  
ATOM   3443  HA  PRO P 217      -3.791  35.507  36.770  0.00  0.00      PROA  
ATOM   3444  CB  PRO P 217      -4.916  33.698  37.184  0.00  0.00      PROA  
ATOM   3445  HB1 PRO P 217      -4.445  33.588  38.185  0.00  0.00      PROA  
ATOM   3446  HB2 PRO P 217      -4.995  32.683  36.739  0.00  0.00      PROA  
ATOM   3447  CG  PRO P 217      -6.415  34.147  37.194  0.00  0.00      PROA  
ATOM   3448  HG1 PRO P 217      -7.175  33.384  37.466  0.00  0.00      PROA  
ATOM   3449  HG2 PRO P 217      -6.496  35.024  37.872  0.00  0.00      PROA  
ATOM   3450  C   PRO P 217      -3.207  34.023  35.421  0.00  0.00      PROA  
ATOM   3451  O   PRO P 217      -3.432  32.884  34.956  0.00  0.00      PROA  
ATOM   3452  N   GLN P 218      -2.048  34.634  35.187  0.00  0.00      PROA  
ATOM   3453  HN  GLN P 218      -1.865  35.553  35.528  0.00  0.00      PROA  
ATOM   3454  CA  GLN P 218      -0.911  34.212  34.364  0.00  0.00      PROA  
ATOM   3455  HA  GLN P 218      -1.464  34.111  33.442  0.00  0.00      PROA  
ATOM   3456  CB  GLN P 218       0.324  35.200  34.441  0.00  0.00      PROA  
ATOM   3457  HB1 GLN P 218       1.090  34.784  33.752  0.00  0.00      PROA  
ATOM   3458  HB2 GLN P 218       0.759  35.306  35.457  0.00  0.00      PROA  
ATOM   3459  CG  GLN P 218      -0.103  36.607  33.984  0.00  0.00      PROA  
ATOM   3460  HG1 GLN P 218       0.877  37.117  33.872  0.00  0.00      PROA  
ATOM   3461  HG2 GLN P 218      -0.635  37.070  34.843  0.00  0.00      PROA  
ATOM   3462  CD  GLN P 218      -0.747  36.693  32.600  0.00  0.00      PROA  
ATOM   3463  OE1 GLN P 218      -0.109  36.738  31.592  0.00  0.00      PROA  
ATOM   3464  NE2 GLN P 218      -2.122  36.666  32.516  0.00  0.00      PROA  
ATOM   3465 HE21 GLN P 218      -2.632  36.813  33.364  0.00  0.00      PROA  
ATOM   3466 HE22 GLN P 218      -2.463  37.004  31.639  0.00  0.00      PROA  
ATOM   3467  C   GLN P 218      -0.452  32.829  34.518  0.00  0.00      PROA  
ATOM   3468  O   GLN P 218      -0.608  32.235  35.589  0.00  0.00      PROA  
ATOM   3469  N   GLY P 219       0.151  32.305  33.450  0.00  0.00      PROA  
ATOM   3470  HN  GLY P 219       0.429  32.987  32.778  0.00  0.00      PROA  
ATOM   3471  CA  GLY P 219       0.576  30.915  33.368  0.00  0.00      PROA  
ATOM   3472  HA1 GLY P 219       1.093  30.784  34.307  0.00  0.00      PROA  
ATOM   3473  HA2 GLY P 219       1.200  30.876  32.487  0.00  0.00      PROA  
ATOM   3474  C   GLY P 219      -0.645  29.861  33.308  0.00  0.00      PROA  
ATOM   3475  O   GLY P 219      -1.840  30.283  33.172  0.00  0.00      PROA  
ATOM   3476  N   PHE P 220      -0.342  28.547  33.489  0.00  0.00      PROA  
ATOM   3477  HN  PHE P 220       0.603  28.304  33.692  0.00  0.00      PROA  
ATOM   3478  CA  PHE P 220      -1.390  27.563  33.385  0.00  0.00      PROA  
ATOM   3479  HA  PHE P 220      -2.273  28.085  33.725  0.00  0.00      PROA  
ATOM   3480  CB  PHE P 220      -1.579  26.864  31.986  0.00  0.00      PROA  
ATOM   3481  HB1 PHE P 220      -1.767  27.592  31.168  0.00  0.00      PROA  
ATOM   3482  HB2 PHE P 220      -2.443  26.166  31.968  0.00  0.00      PROA  
ATOM   3483  CG  PHE P 220      -0.364  25.959  31.620  0.00  0.00      PROA  
ATOM   3484  CD1 PHE P 220       0.520  26.464  30.721  0.00  0.00      PROA  
ATOM   3485  HD1 PHE P 220       0.367  27.457  30.324  0.00  0.00      PROA  
ATOM   3486  CE1 PHE P 220       1.556  25.692  30.201  0.00  0.00      PROA  
ATOM   3487  HE1 PHE P 220       2.331  25.993  29.512  0.00  0.00      PROA  
ATOM   3488  CZ  PHE P 220       1.670  24.340  30.622  0.00  0.00      PROA  
ATOM   3489  HZ  PHE P 220       2.336  23.606  30.194  0.00  0.00      PROA  
ATOM   3490  CD2 PHE P 220      -0.189  24.651  32.123  0.00  0.00      PROA  
ATOM   3491  HD2 PHE P 220      -0.896  24.282  32.852  0.00  0.00      PROA  
ATOM   3492  CE2 PHE P 220       0.836  23.845  31.617  0.00  0.00      PROA  
ATOM   3493  HE2 PHE P 220       0.816  22.801  31.893  0.00  0.00      PROA  
ATOM   3494  C   PHE P 220      -1.214  26.556  34.398  0.00  0.00      PROA  
ATOM   3495  O   PHE P 220      -0.117  26.361  34.925  0.00  0.00      PROA  
ATOM   3496  N   SER P 221      -2.381  25.917  34.810  0.00  0.00      PROA  
ATOM   3497  HN  SER P 221      -3.119  26.014  34.146  0.00  0.00      PROA  
ATOM   3498  CA  SER P 221      -2.484  24.701  35.723  0.00  0.00      PROA  
ATOM   3499  HA  SER P 221      -1.505  24.411  36.077  0.00  0.00      PROA  
ATOM   3500  CB  SER P 221      -3.256  25.000  37.064  0.00  0.00      PROA  
ATOM   3501  HB1 SER P 221      -4.351  24.992  36.879  0.00  0.00      PROA  
ATOM   3502  HB2 SER P 221      -3.024  26.026  37.422  0.00  0.00      PROA  
ATOM   3503  OG  SER P 221      -3.055  23.987  38.022  0.00  0.00      PROA  
ATOM   3504  HG1 SER P 221      -3.598  24.173  38.792  0.00  0.00      PROA  
ATOM   3505  C   SER P 221      -3.001  23.508  34.987  0.00  0.00      PROA  
ATOM   3506  O   SER P 221      -4.044  23.615  34.283  0.00  0.00      PROA  
ATOM   3507  N   ALA P 222      -2.326  22.349  35.085  0.00  0.00      PROA  
ATOM   3508  HN  ALA P 222      -1.632  22.118  35.763  0.00  0.00      PROA  
ATOM   3509  CA  ALA P 222      -2.563  21.242  34.163  0.00  0.00      PROA  
ATOM   3510  HA  ALA P 222      -2.887  21.693  33.237  0.00  0.00      PROA  
ATOM   3511  CB  ALA P 222      -1.222  20.447  34.044  0.00  0.00      PROA  
ATOM   3512  HB1 ALA P 222      -0.381  21.135  33.813  0.00  0.00      PROA  
ATOM   3513  HB2 ALA P 222      -1.419  19.792  33.168  0.00  0.00      PROA  
ATOM   3514  HB3 ALA P 222      -1.097  19.798  34.937  0.00  0.00      PROA  
ATOM   3515  C   ALA P 222      -3.676  20.427  34.677  0.00  0.00      PROA  
ATOM   3516  O   ALA P 222      -3.610  19.874  35.750  0.00  0.00      PROA  
ATOM   3517  N   LEU P 223      -4.831  20.489  33.929  0.00  0.00      PROA  
ATOM   3518  HN  LEU P 223      -4.901  21.255  33.295  0.00  0.00      PROA  
ATOM   3519  CA  LEU P 223      -6.131  20.122  34.441  0.00  0.00      PROA  
ATOM   3520  HA  LEU P 223      -6.342  20.360  35.473  0.00  0.00      PROA  
ATOM   3521  CB  LEU P 223      -7.301  20.598  33.531  0.00  0.00      PROA  
ATOM   3522  HB1 LEU P 223      -8.225  20.280  34.062  0.00  0.00      PROA  
ATOM   3523  HB2 LEU P 223      -7.307  20.058  32.560  0.00  0.00      PROA  
ATOM   3524  CG  LEU P 223      -7.317  22.081  33.217  0.00  0.00      PROA  
ATOM   3525  HG  LEU P 223      -6.429  22.325  32.596  0.00  0.00      PROA  
ATOM   3526  CD1 LEU P 223      -8.553  22.510  32.450  0.00  0.00      PROA  
ATOM   3527 HD11 LEU P 223      -9.464  22.275  33.041  0.00  0.00      PROA  
ATOM   3528 HD12 LEU P 223      -8.543  21.961  31.484  0.00  0.00      PROA  
ATOM   3529 HD13 LEU P 223      -8.546  23.607  32.278  0.00  0.00      PROA  
ATOM   3530  CD2 LEU P 223      -7.275  22.921  34.519  0.00  0.00      PROA  
ATOM   3531 HD21 LEU P 223      -6.280  22.834  35.008  0.00  0.00      PROA  
ATOM   3532 HD22 LEU P 223      -8.111  22.597  35.175  0.00  0.00      PROA  
ATOM   3533 HD23 LEU P 223      -7.342  24.025  34.411  0.00  0.00      PROA  
ATOM   3534  C   LEU P 223      -6.217  18.551  34.356  0.00  0.00      PROA  
ATOM   3535  O   LEU P 223      -5.912  17.902  33.377  0.00  0.00      PROA  
ATOM   3536  N   GLU P 224      -6.587  17.927  35.475  0.00  0.00      PROA  
ATOM   3537  HN  GLU P 224      -6.889  18.443  36.273  0.00  0.00      PROA  
ATOM   3538  CA  GLU P 224      -6.367  16.604  35.895  0.00  0.00      PROA  
ATOM   3539  HA  GLU P 224      -5.617  16.218  35.221  0.00  0.00      PROA  
ATOM   3540  CB  GLU P 224      -5.817  16.456  37.336  0.00  0.00      PROA  
ATOM   3541  HB1 GLU P 224      -5.649  15.376  37.533  0.00  0.00      PROA  
ATOM   3542  HB2 GLU P 224      -6.554  16.856  38.065  0.00  0.00      PROA  
ATOM   3543  CG  GLU P 224      -4.502  17.137  37.719  0.00  0.00      PROA  
ATOM   3544  HG1 GLU P 224      -4.537  18.236  37.558  0.00  0.00      PROA  
ATOM   3545  HG2 GLU P 224      -3.766  16.684  37.021  0.00  0.00      PROA  
ATOM   3546  CD  GLU P 224      -4.165  16.862  39.135  0.00  0.00      PROA  
ATOM   3547  OE1 GLU P 224      -3.089  17.441  39.560  0.00  0.00      PROA  
ATOM   3548  OE2 GLU P 224      -4.907  16.213  39.874  0.00  0.00      PROA  
ATOM   3549  C   GLU P 224      -7.694  15.901  35.748  0.00  0.00      PROA  
ATOM   3550  O   GLU P 224      -8.754  16.461  36.130  0.00  0.00      PROA  
ATOM   3551  N   PRO P 225      -7.742  14.688  35.196  0.00  0.00      PROA  
ATOM   3552  CD  PRO P 225      -6.544  13.961  34.709  0.00  0.00      PROA  
ATOM   3553  HD1 PRO P 225      -5.972  13.565  35.576  0.00  0.00      PROA  
ATOM   3554  HD2 PRO P 225      -5.836  14.515  34.056  0.00  0.00      PROA  
ATOM   3555  CA  PRO P 225      -8.941  13.841  35.070  0.00  0.00      PROA  
ATOM   3556  HA  PRO P 225      -9.503  14.276  34.257  0.00  0.00      PROA  
ATOM   3557  CB  PRO P 225      -8.353  12.452  34.730  0.00  0.00      PROA  
ATOM   3558  HB1 PRO P 225      -9.059  11.930  34.049  0.00  0.00      PROA  
ATOM   3559  HB2 PRO P 225      -7.962  11.828  35.562  0.00  0.00      PROA  
ATOM   3560  CG  PRO P 225      -7.135  12.786  33.867  0.00  0.00      PROA  
ATOM   3561  HG1 PRO P 225      -6.446  11.921  33.763  0.00  0.00      PROA  
ATOM   3562  HG2 PRO P 225      -7.440  13.193  32.879  0.00  0.00      PROA  
ATOM   3563  C   PRO P 225      -9.755  13.789  36.318  0.00  0.00      PROA  
ATOM   3564  O   PRO P 225      -9.202  13.580  37.398  0.00  0.00      PROA  
ATOM   3565  N   LEU P 226     -11.087  13.914  36.194  0.00  0.00      PROA  
ATOM   3566  HN  LEU P 226     -11.391  14.227  35.297  0.00  0.00      PROA  
ATOM   3567  CA  LEU P 226     -12.019  13.756  37.316  0.00  0.00      PROA  
ATOM   3568  HA  LEU P 226     -11.550  14.011  38.255  0.00  0.00      PROA  
ATOM   3569  CB  LEU P 226     -13.150  14.868  37.245  0.00  0.00      PROA  
ATOM   3570  HB1 LEU P 226     -14.034  14.475  37.790  0.00  0.00      PROA  
ATOM   3571  HB2 LEU P 226     -13.380  15.009  36.167  0.00  0.00      PROA  
ATOM   3572  CG  LEU P 226     -12.771  16.132  38.053  0.00  0.00      PROA  
ATOM   3573  HG  LEU P 226     -11.677  16.230  37.883  0.00  0.00      PROA  
ATOM   3574  CD1 LEU P 226     -13.539  17.426  37.673  0.00  0.00      PROA  
ATOM   3575 HD11 LEU P 226     -13.167  17.880  36.729  0.00  0.00      PROA  
ATOM   3576 HD12 LEU P 226     -13.378  18.158  38.493  0.00  0.00      PROA  
ATOM   3577 HD13 LEU P 226     -14.629  17.273  37.523  0.00  0.00      PROA  
ATOM   3578  CD2 LEU P 226     -12.924  15.848  39.588  0.00  0.00      PROA  
ATOM   3579 HD21 LEU P 226     -14.000  15.641  39.771  0.00  0.00      PROA  
ATOM   3580 HD22 LEU P 226     -12.598  16.750  40.148  0.00  0.00      PROA  
ATOM   3581 HD23 LEU P 226     -12.259  15.066  40.014  0.00  0.00      PROA  
ATOM   3582  C   LEU P 226     -12.656  12.373  37.322  0.00  0.00      PROA  
ATOM   3583  O   LEU P 226     -12.147  11.401  37.865  0.00  0.00      PROA  
ATOM   3584  N   VAL P 227     -13.815  12.264  36.785  0.00  0.00      PROA  
ATOM   3585  HN  VAL P 227     -14.347  12.985  36.347  0.00  0.00      PROA  
ATOM   3586  CA  VAL P 227     -14.528  10.922  36.850  0.00  0.00      PROA  
ATOM   3587  HA  VAL P 227     -13.860  10.097  37.047  0.00  0.00      PROA  
ATOM   3588  CB  VAL P 227     -15.678  10.933  37.837  0.00  0.00      PROA  
ATOM   3589  HB  VAL P 227     -16.417  11.698  37.517  0.00  0.00      PROA  
ATOM   3590  CG1 VAL P 227     -16.316   9.582  37.706  0.00  0.00      PROA  
ATOM   3591 HG11 VAL P 227     -17.107   9.429  38.472  0.00  0.00      PROA  
ATOM   3592 HG12 VAL P 227     -15.677   8.674  37.674  0.00  0.00      PROA  
ATOM   3593 HG13 VAL P 227     -16.906   9.465  36.772  0.00  0.00      PROA  
ATOM   3594  CG2 VAL P 227     -15.174  11.121  39.314  0.00  0.00      PROA  
ATOM   3595 HG21 VAL P 227     -14.470  10.296  39.555  0.00  0.00      PROA  
ATOM   3596 HG22 VAL P 227     -16.064  11.137  39.979  0.00  0.00      PROA  
ATOM   3597 HG23 VAL P 227     -14.598  12.051  39.509  0.00  0.00      PROA  
ATOM   3598  C   VAL P 227     -15.077  10.766  35.468  0.00  0.00      PROA  
ATOM   3599  O   VAL P 227     -15.680  11.667  34.866  0.00  0.00      PROA  
ATOM   3600  N   ASP P 228     -14.864   9.580  34.872  0.00  0.00      PROA  
ATOM   3601  HN  ASP P 228     -14.163   8.950  35.199  0.00  0.00      PROA  
ATOM   3602  CA  ASP P 228     -15.383   9.218  33.530  0.00  0.00      PROA  
ATOM   3603  HA  ASP P 228     -15.315  10.077  32.879  0.00  0.00      PROA  
ATOM   3604  CB  ASP P 228     -14.398   8.087  32.894  0.00  0.00      PROA  
ATOM   3605  HB1 ASP P 228     -14.868   7.710  31.961  0.00  0.00      PROA  
ATOM   3606  HB2 ASP P 228     -14.290   7.214  33.572  0.00  0.00      PROA  
ATOM   3607  CG  ASP P 228     -13.124   8.723  32.396  0.00  0.00      PROA  
ATOM   3608  OD1 ASP P 228     -12.897   9.946  32.551  0.00  0.00      PROA  
ATOM   3609  OD2 ASP P 228     -12.265   8.015  31.863  0.00  0.00      PROA  
ATOM   3610  C   ASP P 228     -16.859   8.810  33.675  0.00  0.00      PROA  
ATOM   3611  O   ASP P 228     -17.194   8.037  34.600  0.00  0.00      PROA  
ATOM   3612  N   LEU P 229     -17.756   9.352  32.850  0.00  0.00      PROA  
ATOM   3613  HN  LEU P 229     -17.603  10.055  32.160  0.00  0.00      PROA  
ATOM   3614  CA  LEU P 229     -19.174   9.066  32.974  0.00  0.00      PROA  
ATOM   3615  HA  LEU P 229     -19.345   8.426  33.828  0.00  0.00      PROA  
ATOM   3616  CB  LEU P 229     -20.035  10.299  33.165  0.00  0.00      PROA  
ATOM   3617  HB1 LEU P 229     -21.138  10.168  33.178  0.00  0.00      PROA  
ATOM   3618  HB2 LEU P 229     -19.827  10.984  32.316  0.00  0.00      PROA  
ATOM   3619  CG  LEU P 229     -19.758  11.137  34.500  0.00  0.00      PROA  
ATOM   3620  HG  LEU P 229     -18.701  11.472  34.563  0.00  0.00      PROA  
ATOM   3621  CD1 LEU P 229     -20.586  12.395  34.267  0.00  0.00      PROA  
ATOM   3622 HD11 LEU P 229     -20.662  12.865  35.270  0.00  0.00      PROA  
ATOM   3623 HD12 LEU P 229     -21.580  12.326  33.776  0.00  0.00      PROA  
ATOM   3624 HD13 LEU P 229     -19.991  13.074  33.619  0.00  0.00      PROA  
ATOM   3625  CD2 LEU P 229     -20.133  10.448  35.833  0.00  0.00      PROA  
ATOM   3626 HD21 LEU P 229     -19.216   9.961  36.226  0.00  0.00      PROA  
ATOM   3627 HD22 LEU P 229     -20.871   9.718  35.437  0.00  0.00      PROA  
ATOM   3628 HD23 LEU P 229     -20.519  11.198  36.556  0.00  0.00      PROA  
ATOM   3629  C   LEU P 229     -19.710   8.328  31.773  0.00  0.00      PROA  
ATOM   3630  O   LEU P 229     -19.674   8.900  30.708  0.00  0.00      PROA  
ATOM   3631  N   PRO P 230     -20.037   7.118  31.840  0.00  0.00      PROA  
ATOM   3632  CD  PRO P 230     -19.755   6.253  32.945  0.00  0.00      PROA  
ATOM   3633  HD1 PRO P 230     -20.505   6.453  33.739  0.00  0.00      PROA  
ATOM   3634  HD2 PRO P 230     -18.706   6.361  33.296  0.00  0.00      PROA  
ATOM   3635  CA  PRO P 230     -20.807   6.399  30.779  0.00  0.00      PROA  
ATOM   3636  HA  PRO P 230     -20.124   6.094  30.000  0.00  0.00      PROA  
ATOM   3637  CB  PRO P 230     -21.282   5.196  31.490  0.00  0.00      PROA  
ATOM   3638  HB1 PRO P 230     -21.449   4.314  30.835  0.00  0.00      PROA  
ATOM   3639  HB2 PRO P 230     -22.204   5.271  32.104  0.00  0.00      PROA  
ATOM   3640  CG  PRO P 230     -20.039   4.848  32.351  0.00  0.00      PROA  
ATOM   3641  HG1 PRO P 230     -20.134   4.134  33.197  0.00  0.00      PROA  
ATOM   3642  HG2 PRO P 230     -19.191   4.542  31.702  0.00  0.00      PROA  
ATOM   3643  C   PRO P 230     -21.801   7.106  30.005  0.00  0.00      PROA  
ATOM   3644  O   PRO P 230     -22.509   7.874  30.605  0.00  0.00      PROA  
ATOM   3645  N   ILE P 231     -21.901   6.997  28.681  0.00  0.00      PROA  
ATOM   3646  HN  ILE P 231     -21.202   6.432  28.249  0.00  0.00      PROA  
ATOM   3647  CA  ILE P 231     -22.904   7.768  27.857  0.00  0.00      PROA  
ATOM   3648  HA  ILE P 231     -23.855   7.781  28.369  0.00  0.00      PROA  
ATOM   3649  CB  ILE P 231     -22.609   9.273  27.726  0.00  0.00      PROA  
ATOM   3650  HB  ILE P 231     -22.208   9.612  28.705  0.00  0.00      PROA  
ATOM   3651  CG2 ILE P 231     -21.604   9.585  26.635  0.00  0.00      PROA  
ATOM   3652 HG21 ILE P 231     -20.773   8.850  26.697  0.00  0.00      PROA  
ATOM   3653 HG22 ILE P 231     -21.103  10.574  26.699  0.00  0.00      PROA  
ATOM   3654 HG23 ILE P 231     -21.973   9.425  25.600  0.00  0.00      PROA  
ATOM   3655  CG1 ILE P 231     -23.870  10.210  27.462  0.00  0.00      PROA  
ATOM   3656 HG11 ILE P 231     -24.319   9.943  26.481  0.00  0.00      PROA  
ATOM   3657 HG12 ILE P 231     -23.493  11.230  27.233  0.00  0.00      PROA  
ATOM   3658  CD  ILE P 231     -24.937  10.186  28.561  0.00  0.00      PROA  
ATOM   3659  HD1 ILE P 231     -25.653  11.018  28.385  0.00  0.00      PROA  
ATOM   3660  HD2 ILE P 231     -24.532  10.191  29.595  0.00  0.00      PROA  
ATOM   3661  HD3 ILE P 231     -25.470   9.214  28.490  0.00  0.00      PROA  
ATOM   3662  C   ILE P 231     -23.040   7.005  26.574  0.00  0.00      PROA  
ATOM   3663  O   ILE P 231     -22.125   6.294  26.094  0.00  0.00      PROA  
ATOM   3664  N   GLY P 232     -24.256   7.115  25.948  0.00  0.00      PROA  
ATOM   3665  HN  GLY P 232     -25.095   7.480  26.345  0.00  0.00      PROA  
ATOM   3666  CA  GLY P 232     -24.523   6.602  24.631  0.00  0.00      PROA  
ATOM   3667  HA1 GLY P 232     -25.379   5.944  24.600  0.00  0.00      PROA  
ATOM   3668  HA2 GLY P 232     -23.659   6.063  24.271  0.00  0.00      PROA  
ATOM   3669  C   GLY P 232     -24.636   7.639  23.602  0.00  0.00      PROA  
ATOM   3670  O   GLY P 232     -24.109   7.578  22.469  0.00  0.00      PROA  
ATOM   3671  N   ILE P 233     -25.318   8.693  23.990  0.00  0.00      PROA  
ATOM   3672  HN  ILE P 233     -25.616   8.716  24.941  0.00  0.00      PROA  
ATOM   3673  CA  ILE P 233     -25.567   9.825  23.182  0.00  0.00      PROA  
ATOM   3674  HA  ILE P 233     -25.834   9.398  22.226  0.00  0.00      PROA  
ATOM   3675  CB  ILE P 233     -26.857  10.640  23.659  0.00  0.00      PROA  
ATOM   3676  HB  ILE P 233     -27.010  11.413  22.875  0.00  0.00      PROA  
ATOM   3677  CG2 ILE P 233     -28.160   9.805  23.820  0.00  0.00      PROA  
ATOM   3678 HG21 ILE P 233     -28.077   9.127  24.696  0.00  0.00      PROA  
ATOM   3679 HG22 ILE P 233     -28.363   9.128  22.964  0.00  0.00      PROA  
ATOM   3680 HG23 ILE P 233     -29.021  10.497  23.940  0.00  0.00      PROA  
ATOM   3681  CG1 ILE P 233     -26.588  11.372  24.940  0.00  0.00      PROA  
ATOM   3682 HG11 ILE P 233     -25.512  11.603  25.092  0.00  0.00      PROA  
ATOM   3683 HG12 ILE P 233     -26.985  10.749  25.770  0.00  0.00      PROA  
ATOM   3684  CD  ILE P 233     -27.211  12.768  24.987  0.00  0.00      PROA  
ATOM   3685  HD1 ILE P 233     -27.345  13.309  25.948  0.00  0.00      PROA  
ATOM   3686  HD2 ILE P 233     -28.228  12.581  24.582  0.00  0.00      PROA  
ATOM   3687  HD3 ILE P 233     -26.678  13.562  24.421  0.00  0.00      PROA  
ATOM   3688  C   ILE P 233     -24.306  10.704  22.980  0.00  0.00      PROA  
ATOM   3689  O   ILE P 233     -23.431  10.972  23.811  0.00  0.00      PROA  
ATOM   3690  N   ASN P 234     -23.999  11.196  21.743  0.00  0.00      PROA  
ATOM   3691  HN  ASN P 234     -24.587  10.944  20.978  0.00  0.00      PROA  
ATOM   3692  CA  ASN P 234     -22.925  12.075  21.427  0.00  0.00      PROA  
ATOM   3693  HA  ASN P 234     -22.084  11.877  22.074  0.00  0.00      PROA  
ATOM   3694  CB  ASN P 234     -22.550  11.732  19.883  0.00  0.00      PROA  
ATOM   3695  HB1 ASN P 234     -23.180  12.359  19.216  0.00  0.00      PROA  
ATOM   3696  HB2 ASN P 234     -22.850  10.679  19.697  0.00  0.00      PROA  
ATOM   3697  CG  ASN P 234     -21.104  11.870  19.542  0.00  0.00      PROA  
ATOM   3698  OD1 ASN P 234     -20.607  12.898  19.050  0.00  0.00      PROA  
ATOM   3699  ND2 ASN P 234     -20.324  10.842  19.883  0.00  0.00      PROA  
ATOM   3700 HD22 ASN P 234     -20.711   9.988  20.221  0.00  0.00      PROA  
ATOM   3701  C   ASN P 234     -23.197  13.471  21.533  0.00  0.00      PROA  
ATOM   3702  O   ASN P 234     -24.277  14.055  21.165  0.00  0.00      PROA  
ATOM   3703  N   ILE P 235     -22.353  14.247  22.085  0.00  0.00      PROA  
ATOM   3704  HN  ILE P 235     -21.487  13.914  22.450  0.00  0.00      PROA  
ATOM   3705  CA  ILE P 235     -22.675  15.594  22.393  0.00  0.00      PROA  
ATOM   3706  HA  ILE P 235     -23.726  15.754  22.588  0.00  0.00      PROA  
ATOM   3707  CB  ILE P 235     -22.036  16.055  23.706  0.00  0.00      PROA  
ATOM   3708  HB  ILE P 235     -20.976  16.371  23.607  0.00  0.00      PROA  
ATOM   3709  CG2 ILE P 235     -22.678  17.359  24.228  0.00  0.00      PROA  
ATOM   3710 HG21 ILE P 235     -22.118  17.761  25.099  0.00  0.00      PROA  
ATOM   3711 HG22 ILE P 235     -23.756  17.292  24.490  0.00  0.00      PROA  
ATOM   3712 HG23 ILE P 235     -22.551  18.208  23.523  0.00  0.00      PROA  
ATOM   3713  CG1 ILE P 235     -21.932  15.030  24.807  0.00  0.00      PROA  
ATOM   3714 HG11 ILE P 235     -21.460  15.569  25.656  0.00  0.00      PROA  
ATOM   3715 HG12 ILE P 235     -21.191  14.224  24.618  0.00  0.00      PROA  
ATOM   3716  CD  ILE P 235     -23.250  14.340  25.185  0.00  0.00      PROA  
ATOM   3717  HD1 ILE P 235     -23.481  13.791  24.247  0.00  0.00      PROA  
ATOM   3718  HD2 ILE P 235     -24.059  15.036  25.494  0.00  0.00      PROA  
ATOM   3719  HD3 ILE P 235     -23.068  13.550  25.945  0.00  0.00      PROA  
ATOM   3720  C   ILE P 235     -22.469  16.646  21.358  0.00  0.00      PROA  
ATOM   3721  O   ILE P 235     -21.370  16.805  20.846  0.00  0.00      PROA  
ATOM   3722  N   THR P 236     -23.468  17.515  21.018  0.00  0.00      PROA  
ATOM   3723  HN  THR P 236     -24.376  17.441  21.423  0.00  0.00      PROA  
ATOM   3724  CA  THR P 236     -23.106  18.596  20.038  0.00  0.00      PROA  
ATOM   3725  HA  THR P 236     -22.039  18.764  20.017  0.00  0.00      PROA  
ATOM   3726  CB  THR P 236     -23.625  18.343  18.564  0.00  0.00      PROA  
ATOM   3727  HB  THR P 236     -23.478  19.290  18.003  0.00  0.00      PROA  
ATOM   3728  OG1 THR P 236     -25.029  17.918  18.522  0.00  0.00      PROA  
ATOM   3729  HG1 THR P 236     -24.975  17.002  18.803  0.00  0.00      PROA  
ATOM   3730  CG2 THR P 236     -22.797  17.262  17.914  0.00  0.00      PROA  
ATOM   3731 HG21 THR P 236     -23.086  17.266  16.842  0.00  0.00      PROA  
ATOM   3732 HG22 THR P 236     -22.846  16.208  18.261  0.00  0.00      PROA  
ATOM   3733 HG23 THR P 236     -21.706  17.472  17.895  0.00  0.00      PROA  
ATOM   3734  C   THR P 236     -23.726  19.921  20.523  0.00  0.00      PROA  
ATOM   3735  O   THR P 236     -23.288  20.983  20.017  0.00  0.00      PROA  
ATOM   3736  N   ARG P 237     -24.650  19.968  21.558  0.00  0.00      PROA  
ATOM   3737  HN  ARG P 237     -24.788  19.112  22.049  0.00  0.00      PROA  
ATOM   3738  CA  ARG P 237     -25.140  21.119  22.270  0.00  0.00      PROA  
ATOM   3739  HA  ARG P 237     -24.692  22.020  21.876  0.00  0.00      PROA  
ATOM   3740  CB  ARG P 237     -26.655  21.381  22.026  0.00  0.00      PROA  
ATOM   3741  HB1 ARG P 237     -26.785  22.480  22.133  0.00  0.00      PROA  
ATOM   3742  HB2 ARG P 237     -27.258  20.885  22.816  0.00  0.00      PROA  
ATOM   3743  CG  ARG P 237     -27.222  20.828  20.700  0.00  0.00      PROA  
ATOM   3744  HG1 ARG P 237     -28.314  20.873  20.899  0.00  0.00      PROA  
ATOM   3745  HG2 ARG P 237     -27.045  19.731  20.672  0.00  0.00      PROA  
ATOM   3746  CD  ARG P 237     -26.767  21.365  19.380  0.00  0.00      PROA  
ATOM   3747  HD1 ARG P 237     -27.142  20.752  18.532  0.00  0.00      PROA  
ATOM   3748  HD2 ARG P 237     -25.661  21.258  19.384  0.00  0.00      PROA  
ATOM   3749  NE  ARG P 237     -27.213  22.784  19.347  0.00  0.00      PROA  
ATOM   3750  HE  ARG P 237     -27.819  23.282  19.967  0.00  0.00      PROA  
ATOM   3751  CZ  ARG P 237     -26.767  23.680  18.482  0.00  0.00      PROA  
ATOM   3752  NH1 ARG P 237     -27.144  24.927  18.680  0.00  0.00      PROA  
ATOM   3753 HH11 ARG P 237     -27.690  25.275  19.442  0.00  0.00      PROA  
ATOM   3754 HH12 ARG P 237     -26.632  25.552  18.091  0.00  0.00      PROA  
ATOM   3755  NH2 ARG P 237     -25.862  23.438  17.551  0.00  0.00      PROA  
ATOM   3756 HH21 ARG P 237     -25.518  22.501  17.612  0.00  0.00      PROA  
ATOM   3757 HH22 ARG P 237     -25.541  24.095  16.869  0.00  0.00      PROA  
ATOM   3758  C   ARG P 237     -24.850  21.023  23.703  0.00  0.00      PROA  
ATOM   3759  O   ARG P 237     -24.592  19.983  24.267  0.00  0.00      PROA  
ATOM   3760  N   PHE P 238     -24.848  22.175  24.433  0.00  0.00      PROA  
ATOM   3761  HN  PHE P 238     -24.733  23.031  23.935  0.00  0.00      PROA  
ATOM   3762  CA  PHE P 238     -24.816  22.067  25.920  0.00  0.00      PROA  
ATOM   3763  HA  PHE P 238     -25.589  21.328  26.070  0.00  0.00      PROA  
ATOM   3764  CB  PHE P 238     -23.403  21.637  26.587  0.00  0.00      PROA  
ATOM   3765  HB1 PHE P 238     -22.868  20.873  25.984  0.00  0.00      PROA  
ATOM   3766  HB2 PHE P 238     -23.697  21.169  27.550  0.00  0.00      PROA  
ATOM   3767  CG  PHE P 238     -22.458  22.768  26.820  0.00  0.00      PROA  
ATOM   3768  CD1 PHE P 238     -22.214  23.181  28.137  0.00  0.00      PROA  
ATOM   3769  HD1 PHE P 238     -22.623  22.622  28.966  0.00  0.00      PROA  
ATOM   3770  CE1 PHE P 238     -21.286  24.223  28.277  0.00  0.00      PROA  
ATOM   3771  HE1 PHE P 238     -21.081  24.580  29.275  0.00  0.00      PROA  
ATOM   3772  CZ  PHE P 238     -20.768  24.927  27.143  0.00  0.00      PROA  
ATOM   3773  HZ  PHE P 238     -20.053  25.725  27.275  0.00  0.00      PROA  
ATOM   3774  CD2 PHE P 238     -21.876  23.397  25.741  0.00  0.00      PROA  
ATOM   3775  HD2 PHE P 238     -22.166  23.235  24.714  0.00  0.00      PROA  
ATOM   3776  CE2 PHE P 238     -21.082  24.543  25.872  0.00  0.00      PROA  
ATOM   3777  HE2 PHE P 238     -20.616  24.945  24.984  0.00  0.00      PROA  
ATOM   3778  C   PHE P 238     -25.325  23.478  26.383  0.00  0.00      PROA  
ATOM   3779  O   PHE P 238     -25.483  24.389  25.605  0.00  0.00      PROA  
ATOM   3780  N   GLN P 239     -25.631  23.506  27.671  0.00  0.00      PROA  
ATOM   3781  HN  GLN P 239     -25.715  22.631  28.142  0.00  0.00      PROA  
ATOM   3782  CA  GLN P 239     -26.062  24.660  28.358  0.00  0.00      PROA  
ATOM   3783  HA  GLN P 239     -25.543  25.486  27.895  0.00  0.00      PROA  
ATOM   3784  CB  GLN P 239     -27.676  24.748  28.206  0.00  0.00      PROA  
ATOM   3785  HB1 GLN P 239     -28.158  23.789  28.493  0.00  0.00      PROA  
ATOM   3786  HB2 GLN P 239     -27.776  24.882  27.108  0.00  0.00      PROA  
ATOM   3787  CG  GLN P 239     -28.354  25.750  29.200  0.00  0.00      PROA  
ATOM   3788  HG1 GLN P 239     -28.143  25.289  30.189  0.00  0.00      PROA  
ATOM   3789  HG2 GLN P 239     -29.448  25.574  29.111  0.00  0.00      PROA  
ATOM   3790  CD  GLN P 239     -28.013  27.170  29.020  0.00  0.00      PROA  
ATOM   3791  OE1 GLN P 239     -26.869  27.568  29.111  0.00  0.00      PROA  
ATOM   3792  NE2 GLN P 239     -28.990  27.983  28.546  0.00  0.00      PROA  
ATOM   3793 HE21 GLN P 239     -28.809  28.920  28.246  0.00  0.00      PROA  
ATOM   3794 HE22 GLN P 239     -29.914  27.631  28.401  0.00  0.00      PROA  
ATOM   3795  C   GLN P 239     -25.472  24.563  29.773  0.00  0.00      PROA  
ATOM   3796  O   GLN P 239     -25.453  23.498  30.371  0.00  0.00      PROA  
ATOM   3797  N   THR P 240     -24.933  25.693  30.227  0.00  0.00      PROA  
ATOM   3798  HN  THR P 240     -24.633  26.334  29.524  0.00  0.00      PROA  
ATOM   3799  CA  THR P 240     -24.549  25.939  31.594  0.00  0.00      PROA  
ATOM   3800  HA  THR P 240     -23.958  25.080  31.875  0.00  0.00      PROA  
ATOM   3801  CB  THR P 240     -23.654  27.163  31.866  0.00  0.00      PROA  
ATOM   3802  HB  THR P 240     -24.207  28.112  31.696  0.00  0.00      PROA  
ATOM   3803  OG1 THR P 240     -22.466  27.141  31.066  0.00  0.00      PROA  
ATOM   3804  HG1 THR P 240     -22.705  27.720  30.339  0.00  0.00      PROA  
ATOM   3805  CG2 THR P 240     -23.143  27.056  33.268  0.00  0.00      PROA  
ATOM   3806 HG21 THR P 240     -23.961  27.008  34.018  0.00  0.00      PROA  
ATOM   3807 HG22 THR P 240     -22.535  27.968  33.447  0.00  0.00      PROA  
ATOM   3808 HG23 THR P 240     -22.441  26.219  33.471  0.00  0.00      PROA  
ATOM   3809  C   THR P 240     -25.897  26.082  32.448  0.00  0.00      PROA  
ATOM   3810  O   THR P 240     -26.900  26.741  32.004  0.00  0.00      PROA  
ATOM   3811  N   LEU P 241     -25.995  25.620  33.711  0.00  0.00      PROA  
ATOM   3812  HN  LEU P 241     -25.346  25.137  34.294  0.00  0.00      PROA  
ATOM   3813  CA  LEU P 241     -27.223  25.692  34.559  0.00  0.00      PROA  
ATOM   3814  HA  LEU P 241     -27.968  26.203  33.967  0.00  0.00      PROA  
ATOM   3815  CB  LEU P 241     -27.736  24.281  34.932  0.00  0.00      PROA  
ATOM   3816  HB1 LEU P 241     -26.891  23.697  35.354  0.00  0.00      PROA  
ATOM   3817  HB2 LEU P 241     -28.113  23.860  33.975  0.00  0.00      PROA  
ATOM   3818  CG  LEU P 241     -28.831  24.210  36.060  0.00  0.00      PROA  
ATOM   3819  HG  LEU P 241     -28.393  24.550  37.023  0.00  0.00      PROA  
ATOM   3820  CD1 LEU P 241     -30.186  24.991  35.814  0.00  0.00      PROA  
ATOM   3821 HD11 LEU P 241     -30.050  26.076  35.618  0.00  0.00      PROA  
ATOM   3822 HD12 LEU P 241     -30.888  24.939  36.674  0.00  0.00      PROA  
ATOM   3823 HD13 LEU P 241     -30.738  24.619  34.925  0.00  0.00      PROA  
ATOM   3824  CD2 LEU P 241     -29.051  22.682  36.232  0.00  0.00      PROA  
ATOM   3825 HD21 LEU P 241     -29.472  22.212  35.317  0.00  0.00      PROA  
ATOM   3826 HD22 LEU P 241     -29.732  22.543  37.099  0.00  0.00      PROA  
ATOM   3827 HD23 LEU P 241     -28.104  22.121  36.381  0.00  0.00      PROA  
ATOM   3828  C   LEU P 241     -26.937  26.555  35.774  0.00  0.00      PROA  
ATOM   3829  O   LEU P 241     -25.946  26.351  36.466  0.00  0.00      PROA  
ATOM   3830  N   LEU P 242     -27.866  27.481  36.030  0.00  0.00      PROA  
ATOM   3831  HN  LEU P 242     -28.598  27.622  35.368  0.00  0.00      PROA  
ATOM   3832  CA  LEU P 242     -27.808  28.565  37.124  0.00  0.00      PROA  
ATOM   3833  HA  LEU P 242     -26.980  28.358  37.786  0.00  0.00      PROA  
ATOM   3834  CB  LEU P 242     -27.580  30.046  36.540  0.00  0.00      PROA  
ATOM   3835  HB1 LEU P 242     -27.524  30.689  37.444  0.00  0.00      PROA  
ATOM   3836  HB2 LEU P 242     -28.490  30.330  35.970  0.00  0.00      PROA  
ATOM   3837  CG  LEU P 242     -26.223  30.323  35.915  0.00  0.00      PROA  
ATOM   3838  HG  LEU P 242     -25.610  29.448  36.220  0.00  0.00      PROA  
ATOM   3839  CD1 LEU P 242     -26.252  30.139  34.365  0.00  0.00      PROA  
ATOM   3840 HD11 LEU P 242     -25.225  30.035  33.953  0.00  0.00      PROA  
ATOM   3841 HD12 LEU P 242     -26.630  31.049  33.852  0.00  0.00      PROA  
ATOM   3842 HD13 LEU P 242     -26.823  29.208  34.158  0.00  0.00      PROA  
ATOM   3843  CD2 LEU P 242     -25.606  31.682  36.253  0.00  0.00      PROA  
ATOM   3844 HD21 LEU P 242     -25.169  31.684  37.274  0.00  0.00      PROA  
ATOM   3845 HD22 LEU P 242     -26.346  32.511  36.256  0.00  0.00      PROA  
ATOM   3846 HD23 LEU P 242     -24.836  32.006  35.520  0.00  0.00      PROA  
ATOM   3847  C   LEU P 242     -29.133  28.561  37.961  0.00  0.00      PROA  
ATOM   3848  O   LEU P 242     -30.196  28.021  37.591  0.00  0.00      PROA  
ATOM   3849  N   ALA P 243     -29.126  29.219  39.086  0.00  0.00      PROA  
ATOM   3850  HN  ALA P 243     -28.296  29.686  39.383  0.00  0.00      PROA  
ATOM   3851  CA  ALA P 243     -30.375  29.364  39.912  0.00  0.00      PROA  
ATOM   3852  HA  ALA P 243     -31.223  28.818  39.525  0.00  0.00      PROA  
ATOM   3853  CB  ALA P 243     -30.030  28.966  41.370  0.00  0.00      PROA  
ATOM   3854  HB1 ALA P 243     -29.397  29.737  41.859  0.00  0.00      PROA  
ATOM   3855  HB2 ALA P 243     -29.491  27.999  41.288  0.00  0.00      PROA  
ATOM   3856  HB3 ALA P 243     -30.959  28.685  41.911  0.00  0.00      PROA  
ATOM   3857  C   ALA P 243     -30.633  30.870  39.894  0.00  0.00      PROA  
ATOM   3858  O   ALA P 243     -29.694  31.648  39.716  0.00  0.00      PROA  
ATOM   3859  N   LEU P 244     -31.908  31.314  39.990  0.00  0.00      PROA  
ATOM   3860  HN  LEU P 244     -32.646  30.645  39.951  0.00  0.00      PROA  
ATOM   3861  CA  LEU P 244     -32.245  32.708  40.062  0.00  0.00      PROA  
ATOM   3862  HA  LEU P 244     -31.332  33.285  40.069  0.00  0.00      PROA  
ATOM   3863  CB  LEU P 244     -33.171  33.205  38.893  0.00  0.00      PROA  
ATOM   3864  HB1 LEU P 244     -33.401  34.287  38.994  0.00  0.00      PROA  
ATOM   3865  HB2 LEU P 244     -34.140  32.663  38.904  0.00  0.00      PROA  
ATOM   3866  CG  LEU P 244     -32.623  33.114  37.506  0.00  0.00      PROA  
ATOM   3867  HG  LEU P 244     -32.126  32.169  37.199  0.00  0.00      PROA  
ATOM   3868  CD1 LEU P 244     -33.773  33.330  36.481  0.00  0.00      PROA  
ATOM   3869 HD11 LEU P 244     -33.376  33.094  35.471  0.00  0.00      PROA  
ATOM   3870 HD12 LEU P 244     -34.054  34.403  36.422  0.00  0.00      PROA  
ATOM   3871 HD13 LEU P 244     -34.687  32.755  36.741  0.00  0.00      PROA  
ATOM   3872  CD2 LEU P 244     -31.452  34.193  37.260  0.00  0.00      PROA  
ATOM   3873 HD21 LEU P 244     -30.583  33.934  37.901  0.00  0.00      PROA  
ATOM   3874 HD22 LEU P 244     -31.781  35.176  37.661  0.00  0.00      PROA  
ATOM   3875 HD23 LEU P 244     -31.207  34.307  36.182  0.00  0.00      PROA  
ATOM   3876  C   LEU P 244     -32.931  32.975  41.384  0.00  0.00      PROA  
ATOM   3877  O   LEU P 244     -33.618  32.107  41.949  0.00  0.00      PROA  
ATOM   3878  N   HSD P 245     -32.932  34.262  41.822  0.00  0.00      PROA  
ATOM   3879  HN  HSD P 245     -32.567  35.063  41.354  0.00  0.00      PROA  
ATOM   3880  CA  HSD P 245     -33.685  34.714  43.008  0.00  0.00      PROA  
ATOM   3881  HA  HSD P 245     -33.778  33.902  43.715  0.00  0.00      PROA  
ATOM   3882  CB  HSD P 245     -33.022  35.786  43.806  0.00  0.00      PROA  
ATOM   3883  HB1 HSD P 245     -33.736  36.057  44.613  0.00  0.00      PROA  
ATOM   3884  HB2 HSD P 245     -32.894  36.692  43.176  0.00  0.00      PROA  
ATOM   3885  ND1 HSD P 245     -31.541  34.463  45.412  0.00  0.00      PROA  
ATOM   3886  HD1 HSD P 245     -32.245  34.191  46.069  0.00  0.00      PROA  
ATOM   3887  CG  HSD P 245     -31.708  35.308  44.338  0.00  0.00      PROA  
ATOM   3888  CE1 HSD P 245     -30.301  34.620  45.851  0.00  0.00      PROA  
ATOM   3889  HE1 HSD P 245     -29.895  34.022  46.667  0.00  0.00      PROA  
ATOM   3890  NE2 HSD P 245     -29.606  35.471  45.129  0.00  0.00      PROA  
ATOM   3891  CD2 HSD P 245     -30.513  35.921  44.179  0.00  0.00      PROA  
ATOM   3892  HD2 HSD P 245     -30.174  36.684  43.489  0.00  0.00      PROA  
ATOM   3893  C   HSD P 245     -35.045  35.199  42.557  0.00  0.00      PROA  
ATOM   3894  O   HSD P 245     -35.184  35.413  41.369  0.00  0.00      PROA  
ATOM   3895  N   ARG P 246     -35.987  35.313  43.487  0.00  0.00      PROA  
ATOM   3896  HN  ARG P 246     -35.862  35.007  44.427  0.00  0.00      PROA  
ATOM   3897  CA  ARG P 246     -37.273  35.948  43.225  0.00  0.00      PROA  
ATOM   3898  HA  ARG P 246     -37.519  35.642  42.219  0.00  0.00      PROA  
ATOM   3899  CB  ARG P 246     -38.545  35.508  44.070  0.00  0.00      PROA  
ATOM   3900  HB1 ARG P 246     -39.463  36.066  43.786  0.00  0.00      PROA  
ATOM   3901  HB2 ARG P 246     -38.412  35.536  45.173  0.00  0.00      PROA  
ATOM   3902  CG  ARG P 246     -39.058  34.044  43.907  0.00  0.00      PROA  
ATOM   3903  HG1 ARG P 246     -39.759  33.863  44.749  0.00  0.00      PROA  
ATOM   3904  HG2 ARG P 246     -38.197  33.367  44.092  0.00  0.00      PROA  
ATOM   3905  CD  ARG P 246     -39.740  33.714  42.607  0.00  0.00      PROA  
ATOM   3906  HD1 ARG P 246     -39.038  33.939  41.775  0.00  0.00      PROA  
ATOM   3907  HD2 ARG P 246     -40.645  34.285  42.311  0.00  0.00      PROA  
ATOM   3908  NE  ARG P 246     -40.154  32.255  42.706  0.00  0.00      PROA  
ATOM   3909  HE  ARG P 246     -39.408  31.590  42.725  0.00  0.00      PROA  
ATOM   3910  CZ  ARG P 246     -41.355  31.791  42.885  0.00  0.00      PROA  
ATOM   3911  NH1 ARG P 246     -42.362  32.584  43.221  0.00  0.00      PROA  
ATOM   3912 HH11 ARG P 246     -42.200  33.552  43.413  0.00  0.00      PROA  
ATOM   3913 HH12 ARG P 246     -43.151  32.248  43.736  0.00  0.00      PROA  
ATOM   3914  NH2 ARG P 246     -41.531  30.472  42.939  0.00  0.00      PROA  
ATOM   3915 HH21 ARG P 246     -40.717  29.985  42.622  0.00  0.00      PROA  
ATOM   3916 HH22 ARG P 246     -42.429  30.043  42.842  0.00  0.00      PROA  
ATOM   3917  C   ARG P 246     -37.233  37.431  43.339  0.00  0.00      PROA  
ATOM   3918  O   ARG P 246     -36.453  38.055  44.021  0.00  0.00      PROA  
ATOM   3919  N   SER P 247     -38.097  38.062  42.596  0.00  0.00      PROA  
ATOM   3920  HN  SER P 247     -38.832  37.582  42.124  0.00  0.00      PROA  
ATOM   3921  CA  SER P 247     -37.997  39.509  42.324  0.00  0.00      PROA  
ATOM   3922  HA  SER P 247     -36.987  39.856  42.485  0.00  0.00      PROA  
ATOM   3923  CB  SER P 247     -38.336  39.934  40.862  0.00  0.00      PROA  
ATOM   3924  HB1 SER P 247     -39.427  39.906  40.653  0.00  0.00      PROA  
ATOM   3925  HB2 SER P 247     -37.802  39.110  40.343  0.00  0.00      PROA  
ATOM   3926  OG  SER P 247     -37.722  41.207  40.569  0.00  0.00      PROA  
ATOM   3927  HG1 SER P 247     -38.109  41.396  39.711  0.00  0.00      PROA  
ATOM   3928  C   SER P 247     -38.832  40.371  43.300  0.00  0.00      PROA  
ATOM   3929  O   SER P 247     -38.382  40.697  44.413  0.00  0.00      PROA  
ATOM   3930  N   TYR P 248     -40.180  40.679  43.059  0.00  0.00      PROA  
ATOM   3931  HN  TYR P 248     -40.644  40.236  42.295  0.00  0.00      PROA  
ATOM   3932  CA  TYR P 248     -40.931  41.513  43.962  0.00  0.00      PROA  
ATOM   3933  HA  TYR P 248     -40.264  42.066  44.606  0.00  0.00      PROA  
ATOM   3934  CB  TYR P 248     -41.976  42.518  43.116  0.00  0.00      PROA  
ATOM   3935  HB1 TYR P 248     -42.457  43.265  43.783  0.00  0.00      PROA  
ATOM   3936  HB2 TYR P 248     -42.814  41.931  42.684  0.00  0.00      PROA  
ATOM   3937  CG  TYR P 248     -41.190  43.180  41.987  0.00  0.00      PROA  
ATOM   3938  CD1 TYR P 248     -41.908  43.625  40.818  0.00  0.00      PROA  
ATOM   3939  HD1 TYR P 248     -42.969  43.424  40.838  0.00  0.00      PROA  
ATOM   3940  CE1 TYR P 248     -41.395  44.321  39.752  0.00  0.00      PROA  
ATOM   3941  HE1 TYR P 248     -41.973  44.656  38.904  0.00  0.00      PROA  
ATOM   3942  CZ  TYR P 248     -40.038  44.636  39.810  0.00  0.00      PROA  
ATOM   3943  OH  TYR P 248     -39.346  45.349  38.759  0.00  0.00      PROA  
ATOM   3944  HH  TYR P 248     -38.407  45.349  38.959  0.00  0.00      PROA  
ATOM   3945  CD2 TYR P 248     -39.849  43.623  42.015  0.00  0.00      PROA  
ATOM   3946  HD2 TYR P 248     -39.263  43.519  42.916  0.00  0.00      PROA  
ATOM   3947  CE2 TYR P 248     -39.240  44.253  40.898  0.00  0.00      PROA  
ATOM   3948  HE2 TYR P 248     -38.195  44.502  41.009  0.00  0.00      PROA  
ATOM   3949  C   TYR P 248     -41.838  40.626  44.896  0.00  0.00      PROA  
ATOM   3950  O   TYR P 248     -42.563  39.809  44.386  0.00  0.00      PROA  
ATOM   3951  N   LEU P 249     -41.987  40.932  46.249  0.00  0.00      PROA  
ATOM   3952  HN  LEU P 249     -41.505  41.696  46.673  0.00  0.00      PROA  
ATOM   3953  CA  LEU P 249     -43.144  40.537  47.017  0.00  0.00      PROA  
ATOM   3954  HA  LEU P 249     -43.160  39.459  47.069  0.00  0.00      PROA  
ATOM   3955  CB  LEU P 249     -43.214  41.207  48.416  0.00  0.00      PROA  
ATOM   3956  HB1 LEU P 249     -44.263  41.143  48.774  0.00  0.00      PROA  
ATOM   3957  HB2 LEU P 249     -42.990  42.262  48.147  0.00  0.00      PROA  
ATOM   3958  CG  LEU P 249     -42.097  40.706  49.371  0.00  0.00      PROA  
ATOM   3959  HG  LEU P 249     -41.147  40.774  48.799  0.00  0.00      PROA  
ATOM   3960  CD1 LEU P 249     -41.807  41.671  50.543  0.00  0.00      PROA  
ATOM   3961 HD11 LEU P 249     -41.529  42.699  50.226  0.00  0.00      PROA  
ATOM   3962 HD12 LEU P 249     -41.073  41.210  51.238  0.00  0.00      PROA  
ATOM   3963 HD13 LEU P 249     -42.651  41.743  51.262  0.00  0.00      PROA  
ATOM   3964  CD2 LEU P 249     -42.293  39.244  49.860  0.00  0.00      PROA  
ATOM   3965 HD21 LEU P 249     -42.439  38.702  48.901  0.00  0.00      PROA  
ATOM   3966 HD22 LEU P 249     -43.148  39.111  50.556  0.00  0.00      PROA  
ATOM   3967 HD23 LEU P 249     -41.354  38.942  50.372  0.00  0.00      PROA  
ATOM   3968  C   LEU P 249     -44.479  40.808  46.319  0.00  0.00      PROA  
ATOM   3969  O   LEU P 249     -44.666  41.909  45.861  0.00  0.00      PROA  
ATOM   3970  N   THR P 250     -45.464  39.882  46.497  0.00  0.00      PROA  
ATOM   3971  HN  THR P 250     -45.268  39.023  46.965  0.00  0.00      PROA  
ATOM   3972  CA  THR P 250     -46.779  40.199  46.107  0.00  0.00      PROA  
ATOM   3973  HA  THR P 250     -46.897  41.273  46.129  0.00  0.00      PROA  
ATOM   3974  CB  THR P 250     -47.090  39.556  44.665  0.00  0.00      PROA  
ATOM   3975  HB  THR P 250     -46.431  40.095  43.952  0.00  0.00      PROA  
ATOM   3976  OG1 THR P 250     -48.447  39.725  44.316  0.00  0.00      PROA  
ATOM   3977  HG1 THR P 250     -48.455  40.646  44.044  0.00  0.00      PROA  
ATOM   3978  CG2 THR P 250     -46.768  38.084  44.478  0.00  0.00      PROA  
ATOM   3979 HG21 THR P 250     -47.488  37.465  45.055  0.00  0.00      PROA  
ATOM   3980 HG22 THR P 250     -45.773  37.686  44.770  0.00  0.00      PROA  
ATOM   3981 HG23 THR P 250     -46.953  37.878  43.402  0.00  0.00      PROA  
ATOM   3982  C   THR P 250     -47.716  39.646  47.188  0.00  0.00      PROA  
ATOM   3983  O   THR P 250     -47.360  38.545  47.651  0.00  0.00      PROA  
ATOM   3984  N   PRO P 251     -48.847  40.307  47.739  0.00  0.00      PROA  
ATOM   3985  CD  PRO P 251     -49.592  41.315  47.008  0.00  0.00      PROA  
ATOM   3986  HD1 PRO P 251     -50.187  40.769  46.245  0.00  0.00      PROA  
ATOM   3987  HD2 PRO P 251     -49.052  42.144  46.500  0.00  0.00      PROA  
ATOM   3988  CA  PRO P 251     -49.667  39.794  48.869  0.00  0.00      PROA  
ATOM   3989  HA  PRO P 251     -49.091  39.815  49.783  0.00  0.00      PROA  
ATOM   3990  CB  PRO P 251     -50.858  40.721  48.804  0.00  0.00      PROA  
ATOM   3991  HB1 PRO P 251     -51.101  40.897  49.874  0.00  0.00      PROA  
ATOM   3992  HB2 PRO P 251     -51.726  40.211  48.335  0.00  0.00      PROA  
ATOM   3993  CG  PRO P 251     -50.478  41.957  48.109  0.00  0.00      PROA  
ATOM   3994  HG1 PRO P 251     -51.289  42.541  47.624  0.00  0.00      PROA  
ATOM   3995  HG2 PRO P 251     -49.852  42.546  48.813  0.00  0.00      PROA  
ATOM   3996  C   PRO P 251     -50.065  38.340  48.915  0.00  0.00      PROA  
ATOM   3997  O   PRO P 251     -50.266  37.788  47.819  0.00  0.00      PROA  
ATOM   3998  N   GLY P 252     -50.145  37.698  50.095  0.00  0.00      PROA  
ATOM   3999  HN  GLY P 252     -50.216  38.227  50.938  0.00  0.00      PROA  
ATOM   4000  CA  GLY P 252     -50.430  36.269  50.441  0.00  0.00      PROA  
ATOM   4001  HA1 GLY P 252     -50.649  35.810  49.488  0.00  0.00      PROA  
ATOM   4002  HA2 GLY P 252     -51.320  36.200  51.049  0.00  0.00      PROA  
ATOM   4003  C   GLY P 252     -49.233  35.522  50.972  0.00  0.00      PROA  
ATOM   4004  O   GLY P 252     -49.243  34.294  51.091  0.00  0.00      PROA  
ATOM   4005  N   ASP P 253     -48.111  36.291  51.186  0.00  0.00      PROA  
ATOM   4006  HN  ASP P 253     -48.250  37.265  51.024  0.00  0.00      PROA  
ATOM   4007  CA  ASP P 253     -46.784  35.801  51.445  0.00  0.00      PROA  
ATOM   4008  HA  ASP P 253     -46.113  36.603  51.715  0.00  0.00      PROA  
ATOM   4009  CB  ASP P 253     -46.812  34.923  52.735  0.00  0.00      PROA  
ATOM   4010  HB1 ASP P 253     -45.851  34.378  52.852  0.00  0.00      PROA  
ATOM   4011  HB2 ASP P 253     -47.648  34.204  52.870  0.00  0.00      PROA  
ATOM   4012  CG  ASP P 253     -46.792  35.765  53.975  0.00  0.00      PROA  
ATOM   4013  OD1 ASP P 253     -46.460  36.971  53.971  0.00  0.00      PROA  
ATOM   4014  OD2 ASP P 253     -47.005  35.162  55.089  0.00  0.00      PROA  
ATOM   4015  C   ASP P 253     -46.042  35.185  50.246  0.00  0.00      PROA  
ATOM   4016  O   ASP P 253     -45.301  34.197  50.462  0.00  0.00      PROA  
ATOM   4017  N   SER P 254     -46.178  35.751  49.065  0.00  0.00      PROA  
ATOM   4018  HN  SER P 254     -46.718  36.584  48.978  0.00  0.00      PROA  
ATOM   4019  CA  SER P 254     -45.502  35.354  47.838  0.00  0.00      PROA  
ATOM   4020  HA  SER P 254     -44.988  34.436  48.083  0.00  0.00      PROA  
ATOM   4021  CB  SER P 254     -46.611  35.239  46.775  0.00  0.00      PROA  
ATOM   4022  HB1 SER P 254     -47.166  36.195  46.670  0.00  0.00      PROA  
ATOM   4023  HB2 SER P 254     -47.307  34.420  47.055  0.00  0.00      PROA  
ATOM   4024  OG  SER P 254     -46.107  34.782  45.508  0.00  0.00      PROA  
ATOM   4025  HG1 SER P 254     -45.769  33.904  45.700  0.00  0.00      PROA  
ATOM   4026  C   SER P 254     -44.414  36.365  47.463  0.00  0.00      PROA  
ATOM   4027  O   SER P 254     -44.320  37.455  47.947  0.00  0.00      PROA  
ATOM   4028  N   SER P 255     -43.479  35.904  46.605  0.00  0.00      PROA  
ATOM   4029  HN  SER P 255     -43.471  34.928  46.402  0.00  0.00      PROA  
ATOM   4030  CA  SER P 255     -42.684  36.781  45.830  0.00  0.00      PROA  
ATOM   4031  HA  SER P 255     -43.096  37.779  45.848  0.00  0.00      PROA  
ATOM   4032  CB  SER P 255     -41.303  36.777  46.365  0.00  0.00      PROA  
ATOM   4033  HB1 SER P 255     -40.883  35.750  46.295  0.00  0.00      PROA  
ATOM   4034  HB2 SER P 255     -41.311  37.101  47.428  0.00  0.00      PROA  
ATOM   4035  OG  SER P 255     -40.554  37.706  45.543  0.00  0.00      PROA  
ATOM   4036  HG1 SER P 255     -39.887  37.992  46.172  0.00  0.00      PROA  
ATOM   4037  C   SER P 255     -42.730  36.344  44.353  0.00  0.00      PROA  
ATOM   4038  O   SER P 255     -42.722  35.162  44.042  0.00  0.00      PROA  
ATOM   4039  N   SER P 256     -42.738  37.251  43.413  0.00  0.00      PROA  
ATOM   4040  HN  SER P 256     -42.787  38.181  43.770  0.00  0.00      PROA  
ATOM   4041  CA  SER P 256     -43.066  36.949  42.049  0.00  0.00      PROA  
ATOM   4042  HA  SER P 256     -42.985  35.882  41.905  0.00  0.00      PROA  
ATOM   4043  CB  SER P 256     -44.412  37.551  41.541  0.00  0.00      PROA  
ATOM   4044  HB1 SER P 256     -44.445  38.658  41.459  0.00  0.00      PROA  
ATOM   4045  HB2 SER P 256     -45.148  37.260  42.320  0.00  0.00      PROA  
ATOM   4046  OG  SER P 256     -44.977  36.831  40.390  0.00  0.00      PROA  
ATOM   4047  HG1 SER P 256     -45.304  35.970  40.661  0.00  0.00      PROA  
ATOM   4048  C   SER P 256     -41.960  37.553  41.124  0.00  0.00      PROA  
ATOM   4049  O   SER P 256     -41.301  38.546  41.366  0.00  0.00      PROA  
ATOM   4050  N   GLY P 257     -41.871  36.953  39.905  0.00  0.00      PROA  
ATOM   4051  HN  GLY P 257     -42.464  36.179  39.700  0.00  0.00      PROA  
ATOM   4052  CA  GLY P 257     -40.857  37.216  38.940  0.00  0.00      PROA  
ATOM   4053  HA1 GLY P 257     -40.905  38.284  38.787  0.00  0.00      PROA  
ATOM   4054  HA2 GLY P 257     -41.167  36.733  38.025  0.00  0.00      PROA  
ATOM   4055  C   GLY P 257     -39.452  36.787  39.352  0.00  0.00      PROA  
ATOM   4056  O   GLY P 257     -39.227  36.520  40.542  0.00  0.00      PROA  
ATOM   4057  N   TRP P 258     -38.408  36.780  38.508  0.00  0.00      PROA  
ATOM   4058  HN  TRP P 258     -38.454  37.068  37.554  0.00  0.00      PROA  
ATOM   4059  CA  TRP P 258     -37.120  36.299  39.021  0.00  0.00      PROA  
ATOM   4060  HA  TRP P 258     -37.157  36.245  40.099  0.00  0.00      PROA  
ATOM   4061  CB  TRP P 258     -36.729  34.993  38.261  0.00  0.00      PROA  
ATOM   4062  HB1 TRP P 258     -35.639  34.779  38.239  0.00  0.00      PROA  
ATOM   4063  HB2 TRP P 258     -37.107  35.026  37.217  0.00  0.00      PROA  
ATOM   4064  CG  TRP P 258     -37.362  33.798  38.829  0.00  0.00      PROA  
ATOM   4065  CD1 TRP P 258     -36.828  32.899  39.682  0.00  0.00      PROA  
ATOM   4066  HD1 TRP P 258     -35.877  33.081  40.160  0.00  0.00      PROA  
ATOM   4067  NE1 TRP P 258     -37.827  31.993  39.981  0.00  0.00      PROA  
ATOM   4068  HE1 TRP P 258     -37.884  31.435  40.780  0.00  0.00      PROA  
ATOM   4069  CE2 TRP P 258     -38.959  32.254  39.270  0.00  0.00      PROA  
ATOM   4070  CD2 TRP P 258     -38.711  33.294  38.456  0.00  0.00      PROA  
ATOM   4071  CE3 TRP P 258     -39.653  33.810  37.563  0.00  0.00      PROA  
ATOM   4072  HE3 TRP P 258     -39.450  34.597  36.852  0.00  0.00      PROA  
ATOM   4073  CZ3 TRP P 258     -40.985  33.316  37.740  0.00  0.00      PROA  
ATOM   4074  HZ3 TRP P 258     -41.757  33.699  37.089  0.00  0.00      PROA  
ATOM   4075  CZ2 TRP P 258     -40.224  31.680  39.382  0.00  0.00      PROA  
ATOM   4076  HZ2 TRP P 258     -40.418  30.819  40.005  0.00  0.00      PROA  
ATOM   4077  CH2 TRP P 258     -41.209  32.261  38.589  0.00  0.00      PROA  
ATOM   4078  HH2 TRP P 258     -42.179  31.787  38.607  0.00  0.00      PROA  
ATOM   4079  C   TRP P 258     -36.115  37.411  38.643  0.00  0.00      PROA  
ATOM   4080  O   TRP P 258     -36.374  38.281  37.814  0.00  0.00      PROA  
ATOM   4081  N   THR P 259     -34.898  37.255  39.244  0.00  0.00      PROA  
ATOM   4082  HN  THR P 259     -34.806  36.591  39.982  0.00  0.00      PROA  
ATOM   4083  CA  THR P 259     -33.829  38.152  38.929  0.00  0.00      PROA  
ATOM   4084  HA  THR P 259     -33.651  38.295  37.873  0.00  0.00      PROA  
ATOM   4085  CB  THR P 259     -33.870  39.603  39.460  0.00  0.00      PROA  
ATOM   4086  HB  THR P 259     -34.931  39.920  39.372  0.00  0.00      PROA  
ATOM   4087  OG1 THR P 259     -33.111  40.490  38.719  0.00  0.00      PROA  
ATOM   4088  HG1 THR P 259     -33.410  40.442  37.808  0.00  0.00      PROA  
ATOM   4089  CG2 THR P 259     -33.318  39.770  40.929  0.00  0.00      PROA  
ATOM   4090 HG21 THR P 259     -33.516  40.799  41.299  0.00  0.00      PROA  
ATOM   4091 HG22 THR P 259     -32.234  39.534  40.862  0.00  0.00      PROA  
ATOM   4092 HG23 THR P 259     -33.721  38.994  41.614  0.00  0.00      PROA  
ATOM   4093  C   THR P 259     -32.557  37.427  39.430  0.00  0.00      PROA  
ATOM   4094  O   THR P 259     -32.496  36.609  40.318  0.00  0.00      PROA  
ATOM   4095  N   ALA P 260     -31.363  37.755  38.821  0.00  0.00      PROA  
ATOM   4096  HN  ALA P 260     -31.380  38.503  38.161  0.00  0.00      PROA  
ATOM   4097  CA  ALA P 260     -30.030  37.075  39.094  0.00  0.00      PROA  
ATOM   4098  HA  ALA P 260     -30.200  36.129  39.586  0.00  0.00      PROA  
ATOM   4099  CB  ALA P 260     -29.298  36.796  37.821  0.00  0.00      PROA  
ATOM   4100  HB1 ALA P 260     -29.923  36.502  36.951  0.00  0.00      PROA  
ATOM   4101  HB2 ALA P 260     -28.421  36.159  38.067  0.00  0.00      PROA  
ATOM   4102  HB3 ALA P 260     -28.769  37.727  37.525  0.00  0.00      PROA  
ATOM   4103  C   ALA P 260     -29.123  37.844  40.041  0.00  0.00      PROA  
ATOM   4104  O   ALA P 260     -29.211  39.070  40.055  0.00  0.00      PROA  
ATOM   4105  N   GLY P 261     -28.246  37.067  40.731  0.00  0.00      PROA  
ATOM   4106  HN  GLY P 261     -28.292  36.080  40.600  0.00  0.00      PROA  
ATOM   4107  CA  GLY P 261     -27.047  37.649  41.366  0.00  0.00      PROA  
ATOM   4108  HA1 GLY P 261     -26.755  37.076  42.234  0.00  0.00      PROA  
ATOM   4109  HA2 GLY P 261     -27.330  38.628  41.724  0.00  0.00      PROA  
ATOM   4110  C   GLY P 261     -25.865  37.746  40.397  0.00  0.00      PROA  
ATOM   4111  O   GLY P 261     -25.703  37.175  39.358  0.00  0.00      PROA  
ATOM   4112  N   ALA P 262     -24.909  38.597  40.726  0.00  0.00      PROA  
ATOM   4113  HN  ALA P 262     -24.742  39.084  41.579  0.00  0.00      PROA  
ATOM   4114  CA  ALA P 262     -23.763  38.804  39.906  0.00  0.00      PROA  
ATOM   4115  HA  ALA P 262     -24.066  38.855  38.870  0.00  0.00      PROA  
ATOM   4116  CB  ALA P 262     -22.826  39.999  40.304  0.00  0.00      PROA  
ATOM   4117  HB1 ALA P 262     -22.302  39.905  41.279  0.00  0.00      PROA  
ATOM   4118  HB2 ALA P 262     -23.451  40.910  40.420  0.00  0.00      PROA  
ATOM   4119  HB3 ALA P 262     -22.083  40.133  39.488  0.00  0.00      PROA  
ATOM   4120  C   ALA P 262     -22.773  37.618  39.827  0.00  0.00      PROA  
ATOM   4121  O   ALA P 262     -22.476  36.948  40.782  0.00  0.00      PROA  
ATOM   4122  N   ALA P 263     -22.336  37.293  38.620  0.00  0.00      PROA  
ATOM   4123  HN  ALA P 263     -22.437  38.022  37.948  0.00  0.00      PROA  
ATOM   4124  CA  ALA P 263     -21.616  36.060  38.413  0.00  0.00      PROA  
ATOM   4125  HA  ALA P 263     -20.986  35.817  39.255  0.00  0.00      PROA  
ATOM   4126  CB  ALA P 263     -22.586  34.989  38.144  0.00  0.00      PROA  
ATOM   4127  HB1 ALA P 263     -23.202  34.823  39.053  0.00  0.00      PROA  
ATOM   4128  HB2 ALA P 263     -21.974  34.077  37.978  0.00  0.00      PROA  
ATOM   4129  HB3 ALA P 263     -23.248  35.302  37.309  0.00  0.00      PROA  
ATOM   4130  C   ALA P 263     -20.791  36.336  37.117  0.00  0.00      PROA  
ATOM   4131  O   ALA P 263     -21.153  37.154  36.280  0.00  0.00      PROA  
ATOM   4132  N   ALA P 264     -19.755  35.525  36.886  0.00  0.00      PROA  
ATOM   4133  HN  ALA P 264     -19.570  34.829  37.576  0.00  0.00      PROA  
ATOM   4134  CA  ALA P 264     -18.949  35.567  35.674  0.00  0.00      PROA  
ATOM   4135  HA  ALA P 264     -19.577  36.011  34.915  0.00  0.00      PROA  
ATOM   4136  CB  ALA P 264     -17.794  36.562  35.887  0.00  0.00      PROA  
ATOM   4137  HB1 ALA P 264     -17.325  36.187  36.822  0.00  0.00      PROA  
ATOM   4138  HB2 ALA P 264     -18.198  37.593  35.988  0.00  0.00      PROA  
ATOM   4139  HB3 ALA P 264     -17.014  36.488  35.100  0.00  0.00      PROA  
ATOM   4140  C   ALA P 264     -18.441  34.165  35.199  0.00  0.00      PROA  
ATOM   4141  O   ALA P 264     -18.222  33.347  36.088  0.00  0.00      PROA  
ATOM   4142  N   TYR P 265     -18.366  33.940  33.872  0.00  0.00      PROA  
ATOM   4143  HN  TYR P 265     -18.712  34.587  33.196  0.00  0.00      PROA  
ATOM   4144  CA  TYR P 265     -17.779  32.713  33.378  0.00  0.00      PROA  
ATOM   4145  HA  TYR P 265     -16.864  32.515  33.915  0.00  0.00      PROA  
ATOM   4146  CB  TYR P 265     -18.703  31.434  33.671  0.00  0.00      PROA  
ATOM   4147  HB1 TYR P 265     -18.906  31.357  34.760  0.00  0.00      PROA  
ATOM   4148  HB2 TYR P 265     -18.122  30.549  33.335  0.00  0.00      PROA  
ATOM   4149  CG  TYR P 265     -20.058  31.475  32.946  0.00  0.00      PROA  
ATOM   4150  CD1 TYR P 265     -21.066  32.264  33.457  0.00  0.00      PROA  
ATOM   4151  HD1 TYR P 265     -20.924  32.810  34.378  0.00  0.00      PROA  
ATOM   4152  CE1 TYR P 265     -22.341  32.282  32.905  0.00  0.00      PROA  
ATOM   4153  HE1 TYR P 265     -23.118  32.902  33.328  0.00  0.00      PROA  
ATOM   4154  CZ  TYR P 265     -22.577  31.547  31.728  0.00  0.00      PROA  
ATOM   4155  OH  TYR P 265     -23.883  31.495  31.184  0.00  0.00      PROA  
ATOM   4156  HH  TYR P 265     -24.385  32.242  31.518  0.00  0.00      PROA  
ATOM   4157  CD2 TYR P 265     -20.351  30.704  31.774  0.00  0.00      PROA  
ATOM   4158  HD2 TYR P 265     -19.504  30.173  31.365  0.00  0.00      PROA  
ATOM   4159  CE2 TYR P 265     -21.641  30.686  31.218  0.00  0.00      PROA  
ATOM   4160  HE2 TYR P 265     -21.873  29.953  30.459  0.00  0.00      PROA  
ATOM   4161  C   TYR P 265     -17.382  32.770  31.889  0.00  0.00      PROA  
ATOM   4162  O   TYR P 265     -17.758  33.697  31.164  0.00  0.00      PROA  
ATOM   4163  N   TYR P 266     -16.608  31.810  31.315  0.00  0.00      PROA  
ATOM   4164  HN  TYR P 266     -16.216  31.072  31.859  0.00  0.00      PROA  
ATOM   4165  CA  TYR P 266     -16.224  31.857  29.973  0.00  0.00      PROA  
ATOM   4166  HA  TYR P 266     -17.008  32.338  29.407  0.00  0.00      PROA  
ATOM   4167  CB  TYR P 266     -15.093  32.909  29.683  0.00  0.00      PROA  
ATOM   4168  HB1 TYR P 266     -15.516  33.885  30.002  0.00  0.00      PROA  
ATOM   4169  HB2 TYR P 266     -14.804  33.020  28.616  0.00  0.00      PROA  
ATOM   4170  CG  TYR P 266     -13.807  32.692  30.508  0.00  0.00      PROA  
ATOM   4171  CD1 TYR P 266     -13.617  33.532  31.677  0.00  0.00      PROA  
ATOM   4172  HD1 TYR P 266     -14.350  34.194  32.112  0.00  0.00      PROA  
ATOM   4173  CE1 TYR P 266     -12.307  33.519  32.310  0.00  0.00      PROA  
ATOM   4174  HE1 TYR P 266     -11.997  34.244  33.048  0.00  0.00      PROA  
ATOM   4175  CZ  TYR P 266     -11.238  32.751  31.713  0.00  0.00      PROA  
ATOM   4176  OH  TYR P 266      -9.926  32.643  32.286  0.00  0.00      PROA  
ATOM   4177  HH  TYR P 266      -9.481  31.900  31.870  0.00  0.00      PROA  
ATOM   4178  CD2 TYR P 266     -12.877  31.718  30.164  0.00  0.00      PROA  
ATOM   4179  HD2 TYR P 266     -13.163  30.983  29.427  0.00  0.00      PROA  
ATOM   4180  CE2 TYR P 266     -11.607  31.769  30.731  0.00  0.00      PROA  
ATOM   4181  HE2 TYR P 266     -10.834  31.138  30.317  0.00  0.00      PROA  
ATOM   4182  C   TYR P 266     -16.036  30.513  29.294  0.00  0.00      PROA  
ATOM   4183  O   TYR P 266     -15.786  29.519  29.960  0.00  0.00      PROA  
ATOM   4184  N   VAL P 267     -16.127  30.442  27.967  0.00  0.00      PROA  
ATOM   4185  HN  VAL P 267     -16.247  31.276  27.434  0.00  0.00      PROA  
ATOM   4186  CA  VAL P 267     -16.157  29.217  27.110  0.00  0.00      PROA  
ATOM   4187  HA  VAL P 267     -15.783  28.442  27.763  0.00  0.00      PROA  
ATOM   4188  CB  VAL P 267     -17.636  28.755  26.820  0.00  0.00      PROA  
ATOM   4189  HB  VAL P 267     -18.111  29.320  25.989  0.00  0.00      PROA  
ATOM   4190  CG1 VAL P 267     -17.717  27.290  26.300  0.00  0.00      PROA  
ATOM   4191 HG11 VAL P 267     -17.019  27.022  25.478  0.00  0.00      PROA  
ATOM   4192 HG12 VAL P 267     -18.748  27.020  25.986  0.00  0.00      PROA  
ATOM   4193 HG13 VAL P 267     -17.470  26.596  27.132  0.00  0.00      PROA  
ATOM   4194  CG2 VAL P 267     -18.499  28.891  28.084  0.00  0.00      PROA  
ATOM   4195 HG21 VAL P 267     -18.119  28.288  28.936  0.00  0.00      PROA  
ATOM   4196 HG22 VAL P 267     -19.566  28.601  27.975  0.00  0.00      PROA  
ATOM   4197 HG23 VAL P 267     -18.619  29.947  28.409  0.00  0.00      PROA  
ATOM   4198  C   VAL P 267     -15.350  29.345  25.844  0.00  0.00      PROA  
ATOM   4199  O   VAL P 267     -15.392  30.303  25.104  0.00  0.00      PROA  
ATOM   4200  N   GLY P 268     -14.444  28.393  25.511  0.00  0.00      PROA  
ATOM   4201  HN  GLY P 268     -14.406  27.680  26.206  0.00  0.00      PROA  
ATOM   4202  CA  GLY P 268     -13.574  28.228  24.350  0.00  0.00      PROA  
ATOM   4203  HA1 GLY P 268     -12.535  28.285  24.637  0.00  0.00      PROA  
ATOM   4204  HA2 GLY P 268     -13.891  28.864  23.537  0.00  0.00      PROA  
ATOM   4205  C   GLY P 268     -13.739  26.828  23.805  0.00  0.00      PROA  
ATOM   4206  O   GLY P 268     -14.130  25.932  24.482  0.00  0.00      PROA  
ATOM   4207  N   TYR P 269     -13.385  26.612  22.503  0.00  0.00      PROA  
ATOM   4208  HN  TYR P 269     -12.994  27.344  21.951  0.00  0.00      PROA  
ATOM   4209  CA  TYR P 269     -13.549  25.367  21.845  0.00  0.00      PROA  
ATOM   4210  HA  TYR P 269     -14.126  24.669  22.434  0.00  0.00      PROA  
ATOM   4211  CB  TYR P 269     -14.317  25.582  20.492  0.00  0.00      PROA  
ATOM   4212  HB1 TYR P 269     -14.291  24.619  19.938  0.00  0.00      PROA  
ATOM   4213  HB2 TYR P 269     -13.855  26.367  19.857  0.00  0.00      PROA  
ATOM   4214  CG  TYR P 269     -15.827  25.872  20.702  0.00  0.00      PROA  
ATOM   4215  CD1 TYR P 269     -16.650  24.840  21.126  0.00  0.00      PROA  
ATOM   4216  HD1 TYR P 269     -16.150  23.902  21.319  0.00  0.00      PROA  
ATOM   4217  CE1 TYR P 269     -18.003  25.083  21.331  0.00  0.00      PROA  
ATOM   4218  HE1 TYR P 269     -18.593  24.276  21.741  0.00  0.00      PROA  
ATOM   4219  CZ  TYR P 269     -18.530  26.329  20.999  0.00  0.00      PROA  
ATOM   4220  OH  TYR P 269     -19.898  26.621  21.108  0.00  0.00      PROA  
ATOM   4221  HH  TYR P 269     -20.333  25.944  21.632  0.00  0.00      PROA  
ATOM   4222  CD2 TYR P 269     -16.316  27.137  20.584  0.00  0.00      PROA  
ATOM   4223  HD2 TYR P 269     -15.595  27.903  20.337  0.00  0.00      PROA  
ATOM   4224  CE2 TYR P 269     -17.644  27.376  20.728  0.00  0.00      PROA  
ATOM   4225  HE2 TYR P 269     -18.103  28.354  20.729  0.00  0.00      PROA  
ATOM   4226  C   TYR P 269     -12.228  24.689  21.466  0.00  0.00      PROA  
ATOM   4227  O   TYR P 269     -11.250  25.296  20.952  0.00  0.00      PROA  
ATOM   4228  N   LEU P 270     -12.152  23.372  21.722  0.00  0.00      PROA  
ATOM   4229  HN  LEU P 270     -12.933  22.928  22.154  0.00  0.00      PROA  
ATOM   4230  CA  LEU P 270     -11.049  22.528  21.374  0.00  0.00      PROA  
ATOM   4231  HA  LEU P 270     -10.224  23.199  21.561  0.00  0.00      PROA  
ATOM   4232  CB  LEU P 270     -10.942  21.287  22.269  0.00  0.00      PROA  
ATOM   4233  HB1 LEU P 270     -10.215  20.596  21.791  0.00  0.00      PROA  
ATOM   4234  HB2 LEU P 270     -11.851  20.656  22.367  0.00  0.00      PROA  
ATOM   4235  CG  LEU P 270     -10.308  21.561  23.677  0.00  0.00      PROA  
ATOM   4236  HG  LEU P 270      -9.362  22.123  23.523  0.00  0.00      PROA  
ATOM   4237  CD1 LEU P 270     -11.124  22.440  24.593  0.00  0.00      PROA  
ATOM   4238 HD11 LEU P 270     -12.180  22.133  24.752  0.00  0.00      PROA  
ATOM   4239 HD12 LEU P 270     -11.049  23.532  24.399  0.00  0.00      PROA  
ATOM   4240 HD13 LEU P 270     -10.611  22.218  25.553  0.00  0.00      PROA  
ATOM   4241  CD2 LEU P 270     -10.113  20.243  24.394  0.00  0.00      PROA  
ATOM   4242 HD21 LEU P 270      -9.375  20.465  25.194  0.00  0.00      PROA  
ATOM   4243 HD22 LEU P 270      -9.557  19.574  23.703  0.00  0.00      PROA  
ATOM   4244 HD23 LEU P 270     -11.037  19.728  24.734  0.00  0.00      PROA  
ATOM   4245  C   LEU P 270     -10.987  22.133  19.858  0.00  0.00      PROA  
ATOM   4246  O   LEU P 270     -11.868  21.505  19.337  0.00  0.00      PROA  
ATOM   4247  N   GLN P 271      -9.875  22.524  19.263  0.00  0.00      PROA  
ATOM   4248  HN  GLN P 271      -9.216  23.017  19.825  0.00  0.00      PROA  
ATOM   4249  CA  GLN P 271      -9.536  22.439  17.846  0.00  0.00      PROA  
ATOM   4250  HA  GLN P 271     -10.471  22.216  17.353  0.00  0.00      PROA  
ATOM   4251  CB  GLN P 271      -8.939  23.818  17.238  0.00  0.00      PROA  
ATOM   4252  HB1 GLN P 271      -8.690  23.729  16.159  0.00  0.00      PROA  
ATOM   4253  HB2 GLN P 271      -8.007  24.069  17.788  0.00  0.00      PROA  
ATOM   4254  CG  GLN P 271      -9.823  25.058  17.342  0.00  0.00      PROA  
ATOM   4255  HG1 GLN P 271      -9.457  25.971  16.825  0.00  0.00      PROA  
ATOM   4256  HG2 GLN P 271      -9.763  25.334  18.417  0.00  0.00      PROA  
ATOM   4257  CD  GLN P 271     -11.286  24.768  17.335  0.00  0.00      PROA  
ATOM   4258  OE1 GLN P 271     -12.102  24.663  18.200  0.00  0.00      PROA  
ATOM   4259  NE2 GLN P 271     -11.756  24.615  15.992  0.00  0.00      PROA  
ATOM   4260 HE21 GLN P 271     -12.747  24.736  15.932  0.00  0.00      PROA  
ATOM   4261 HE22 GLN P 271     -11.186  24.262  15.250  0.00  0.00      PROA  
ATOM   4262  C   GLN P 271      -8.526  21.340  17.658  0.00  0.00      PROA  
ATOM   4263  O   GLN P 271      -7.688  20.982  18.454  0.00  0.00      PROA  
ATOM   4264  N   PRO P 272      -8.665  20.729  16.410  0.00  0.00      PROA  
ATOM   4265  CD  PRO P 272      -9.897  20.491  15.553  0.00  0.00      PROA  
ATOM   4266  HD1 PRO P 272     -10.054  21.312  14.821  0.00  0.00      PROA  
ATOM   4267  HD2 PRO P 272     -10.830  20.335  16.135  0.00  0.00      PROA  
ATOM   4268  CA  PRO P 272      -7.615  19.821  15.966  0.00  0.00      PROA  
ATOM   4269  HA  PRO P 272      -7.563  19.040  16.711  0.00  0.00      PROA  
ATOM   4270  CB  PRO P 272      -7.998  19.377  14.590  0.00  0.00      PROA  
ATOM   4271  HB1 PRO P 272      -7.495  18.407  14.391  0.00  0.00      PROA  
ATOM   4272  HB2 PRO P 272      -7.745  20.139  13.823  0.00  0.00      PROA  
ATOM   4273  CG  PRO P 272      -9.550  19.243  14.787  0.00  0.00      PROA  
ATOM   4274  HG1 PRO P 272     -10.018  19.355  13.785  0.00  0.00      PROA  
ATOM   4275  HG2 PRO P 272      -9.863  18.374  15.405  0.00  0.00      PROA  
ATOM   4276  C   PRO P 272      -6.169  20.418  16.006  0.00  0.00      PROA  
ATOM   4277  O   PRO P 272      -5.855  21.161  15.058  0.00  0.00      PROA  
ATOM   4278  N   ARG P 273      -5.374  20.001  16.960  0.00  0.00      PROA  
ATOM   4279  HN  ARG P 273      -5.592  19.223  17.543  0.00  0.00      PROA  
ATOM   4280  CA  ARG P 273      -4.097  20.698  17.294  0.00  0.00      PROA  
ATOM   4281  HA  ARG P 273      -3.772  21.126  16.357  0.00  0.00      PROA  
ATOM   4282  CB  ARG P 273      -4.203  21.948  18.272  0.00  0.00      PROA  
ATOM   4283  HB1 ARG P 273      -3.222  22.339  18.615  0.00  0.00      PROA  
ATOM   4284  HB2 ARG P 273      -4.784  21.714  19.190  0.00  0.00      PROA  
ATOM   4285  CG  ARG P 273      -4.831  23.180  17.628  0.00  0.00      PROA  
ATOM   4286  HG1 ARG P 273      -4.878  23.993  18.384  0.00  0.00      PROA  
ATOM   4287  HG2 ARG P 273      -5.877  22.840  17.468  0.00  0.00      PROA  
ATOM   4288  CD  ARG P 273      -4.156  23.994  16.490  0.00  0.00      PROA  
ATOM   4289  HD1 ARG P 273      -3.967  23.357  15.599  0.00  0.00      PROA  
ATOM   4290  HD2 ARG P 273      -3.104  24.270  16.713  0.00  0.00      PROA  
ATOM   4291  NE  ARG P 273      -4.959  25.176  16.093  0.00  0.00      PROA  
ATOM   4292  HE  ARG P 273      -4.619  26.091  16.309  0.00  0.00      PROA  
ATOM   4293  CZ  ARG P 273      -6.000  25.022  15.236  0.00  0.00      PROA  
ATOM   4294  NH1 ARG P 273      -6.438  23.918  14.773  0.00  0.00      PROA  
ATOM   4295 HH11 ARG P 273      -7.099  24.059  14.037  0.00  0.00      PROA  
ATOM   4296 HH12 ARG P 273      -6.076  23.009  14.981  0.00  0.00      PROA  
ATOM   4297  NH2 ARG P 273      -6.662  26.070  14.885  0.00  0.00      PROA  
ATOM   4298 HH21 ARG P 273      -6.283  26.988  15.005  0.00  0.00      PROA  
ATOM   4299 HH22 ARG P 273      -7.622  25.909  14.655  0.00  0.00      PROA  
ATOM   4300  C   ARG P 273      -2.951  19.754  17.743  0.00  0.00      PROA  
ATOM   4301  O   ARG P 273      -3.102  18.760  18.485  0.00  0.00      PROA  
ATOM   4302  N   THR P 274      -1.669  20.078  17.270  0.00  0.00      PROA  
ATOM   4303  HN  THR P 274      -1.598  20.843  16.635  0.00  0.00      PROA  
ATOM   4304  CA  THR P 274      -0.502  19.277  17.522  0.00  0.00      PROA  
ATOM   4305  HA  THR P 274      -0.793  18.440  18.139  0.00  0.00      PROA  
ATOM   4306  CB  THR P 274       0.401  18.892  16.361  0.00  0.00      PROA  
ATOM   4307  HB  THR P 274       0.834  19.724  15.766  0.00  0.00      PROA  
ATOM   4308  OG1 THR P 274      -0.434  18.146  15.494  0.00  0.00      PROA  
ATOM   4309  HG1 THR P 274      -0.235  18.569  14.655  0.00  0.00      PROA  
ATOM   4310  CG2 THR P 274       1.627  17.961  16.868  0.00  0.00      PROA  
ATOM   4311 HG21 THR P 274       2.439  18.501  17.400  0.00  0.00      PROA  
ATOM   4312 HG22 THR P 274       2.033  17.485  15.950  0.00  0.00      PROA  
ATOM   4313 HG23 THR P 274       1.186  17.207  17.555  0.00  0.00      PROA  
ATOM   4314  C   THR P 274       0.262  20.152  18.541  0.00  0.00      PROA  
ATOM   4315  O   THR P 274       0.544  21.355  18.388  0.00  0.00      PROA  
ATOM   4316  N   PHE P 275       0.638  19.527  19.722  0.00  0.00      PROA  
ATOM   4317  HN  PHE P 275       0.397  18.568  19.849  0.00  0.00      PROA  
ATOM   4318  CA  PHE P 275       1.107  20.116  20.875  0.00  0.00      PROA  
ATOM   4319  HA  PHE P 275       1.395  21.133  20.651  0.00  0.00      PROA  
ATOM   4320  CB  PHE P 275       0.031  19.932  22.017  0.00  0.00      PROA  
ATOM   4321  HB1 PHE P 275       0.492  19.666  22.991  0.00  0.00      PROA  
ATOM   4322  HB2 PHE P 275      -0.805  19.234  21.795  0.00  0.00      PROA  
ATOM   4323  CG  PHE P 275      -0.759  21.240  22.033  0.00  0.00      PROA  
ATOM   4324  CD1 PHE P 275      -0.626  21.955  23.162  0.00  0.00      PROA  
ATOM   4325  HD1 PHE P 275      -0.012  21.500  23.924  0.00  0.00      PROA  
ATOM   4326  CE1 PHE P 275      -1.259  23.196  23.374  0.00  0.00      PROA  
ATOM   4327  HE1 PHE P 275      -1.161  23.664  24.342  0.00  0.00      PROA  
ATOM   4328  CZ  PHE P 275      -2.114  23.655  22.412  0.00  0.00      PROA  
ATOM   4329  HZ  PHE P 275      -2.630  24.564  22.685  0.00  0.00      PROA  
ATOM   4330  CD2 PHE P 275      -1.627  21.726  21.016  0.00  0.00      PROA  
ATOM   4331  HD2 PHE P 275      -1.779  21.036  20.199  0.00  0.00      PROA  
ATOM   4332  CE2 PHE P 275      -2.345  22.884  21.235  0.00  0.00      PROA  
ATOM   4333  HE2 PHE P 275      -3.019  23.277  20.488  0.00  0.00      PROA  
ATOM   4334  C   PHE P 275       2.486  19.441  21.158  0.00  0.00      PROA  
ATOM   4335  O   PHE P 275       2.684  18.250  21.019  0.00  0.00      PROA  
ATOM   4336  N   LEU P 276       3.467  20.228  21.598  0.00  0.00      PROA  
ATOM   4337  HN  LEU P 276       3.478  21.224  21.640  0.00  0.00      PROA  
ATOM   4338  CA  LEU P 276       4.726  19.714  22.227  0.00  0.00      PROA  
ATOM   4339  HA  LEU P 276       4.838  18.688  21.909  0.00  0.00      PROA  
ATOM   4340  CB  LEU P 276       6.036  20.407  21.687  0.00  0.00      PROA  
ATOM   4341  HB1 LEU P 276       5.780  21.445  21.384  0.00  0.00      PROA  
ATOM   4342  HB2 LEU P 276       6.198  19.715  20.833  0.00  0.00      PROA  
ATOM   4343  CG  LEU P 276       7.265  20.495  22.602  0.00  0.00      PROA  
ATOM   4344  HG  LEU P 276       6.956  21.009  23.537  0.00  0.00      PROA  
ATOM   4345  CD1 LEU P 276       7.772  19.094  22.985  0.00  0.00      PROA  
ATOM   4346 HD11 LEU P 276       8.465  19.213  23.845  0.00  0.00      PROA  
ATOM   4347 HD12 LEU P 276       8.283  18.676  22.091  0.00  0.00      PROA  
ATOM   4348 HD13 LEU P 276       7.008  18.391  23.380  0.00  0.00      PROA  
ATOM   4349  CD2 LEU P 276       8.470  21.199  21.903  0.00  0.00      PROA  
ATOM   4350 HD21 LEU P 276       8.810  20.628  21.013  0.00  0.00      PROA  
ATOM   4351 HD22 LEU P 276       9.348  21.095  22.575  0.00  0.00      PROA  
ATOM   4352 HD23 LEU P 276       8.258  22.268  21.685  0.00  0.00      PROA  
ATOM   4353  C   LEU P 276       4.579  19.825  23.672  0.00  0.00      PROA  
ATOM   4354  O   LEU P 276       4.539  20.889  24.309  0.00  0.00      PROA  
ATOM   4355  N   LEU P 277       4.389  18.614  24.336  0.00  0.00      PROA  
ATOM   4356  HN  LEU P 277       4.461  17.717  23.907  0.00  0.00      PROA  
ATOM   4357  CA  LEU P 277       4.036  18.550  25.765  0.00  0.00      PROA  
ATOM   4358  HA  LEU P 277       3.822  19.553  26.103  0.00  0.00      PROA  
ATOM   4359  CB  LEU P 277       2.855  17.565  26.058  0.00  0.00      PROA  
ATOM   4360  HB1 LEU P 277       2.796  17.582  27.168  0.00  0.00      PROA  
ATOM   4361  HB2 LEU P 277       2.966  16.535  25.657  0.00  0.00      PROA  
ATOM   4362  CG  LEU P 277       1.463  18.084  25.546  0.00  0.00      PROA  
ATOM   4363  HG  LEU P 277       1.505  18.433  24.492  0.00  0.00      PROA  
ATOM   4364  CD1 LEU P 277       0.437  16.986  25.564  0.00  0.00      PROA  
ATOM   4365 HD11 LEU P 277       0.674  16.184  24.832  0.00  0.00      PROA  
ATOM   4366 HD12 LEU P 277      -0.548  17.433  25.311  0.00  0.00      PROA  
ATOM   4367 HD13 LEU P 277       0.479  16.482  26.553  0.00  0.00      PROA  
ATOM   4368  CD2 LEU P 277       0.991  19.225  26.458  0.00  0.00      PROA  
ATOM   4369 HD21 LEU P 277       1.730  20.053  26.410  0.00  0.00      PROA  
ATOM   4370 HD22 LEU P 277       0.965  18.815  27.490  0.00  0.00      PROA  
ATOM   4371 HD23 LEU P 277      -0.026  19.591  26.199  0.00  0.00      PROA  
ATOM   4372  C   LEU P 277       5.236  18.089  26.533  0.00  0.00      PROA  
ATOM   4373  O   LEU P 277       5.844  17.007  26.300  0.00  0.00      PROA  
ATOM   4374  N   LYS P 278       5.647  18.864  27.580  0.00  0.00      PROA  
ATOM   4375  HN  LYS P 278       5.388  19.804  27.786  0.00  0.00      PROA  
ATOM   4376  CA  LYS P 278       6.745  18.374  28.375  0.00  0.00      PROA  
ATOM   4377  HA  LYS P 278       7.349  17.706  27.778  0.00  0.00      PROA  
ATOM   4378  CB  LYS P 278       7.768  19.494  28.738  0.00  0.00      PROA  
ATOM   4379  HB1 LYS P 278       7.130  20.313  29.132  0.00  0.00      PROA  
ATOM   4380  HB2 LYS P 278       8.253  19.922  27.834  0.00  0.00      PROA  
ATOM   4381  CG  LYS P 278       8.849  19.087  29.806  0.00  0.00      PROA  
ATOM   4382  HG1 LYS P 278       9.469  18.202  29.548  0.00  0.00      PROA  
ATOM   4383  HG2 LYS P 278       8.184  18.739  30.624  0.00  0.00      PROA  
ATOM   4384  CD  LYS P 278       9.745  20.259  30.245  0.00  0.00      PROA  
ATOM   4385  HD1 LYS P 278       9.119  20.941  30.859  0.00  0.00      PROA  
ATOM   4386  HD2 LYS P 278      10.090  20.725  29.298  0.00  0.00      PROA  
ATOM   4387  CE  LYS P 278      11.073  19.973  31.027  0.00  0.00      PROA  
ATOM   4388  HE1 LYS P 278      11.825  19.336  30.515  0.00  0.00      PROA  
ATOM   4389  HE2 LYS P 278      10.829  19.679  32.071  0.00  0.00      PROA  
ATOM   4390  NZ  LYS P 278      11.829  21.288  31.184  0.00  0.00      PROA  
ATOM   4391  HZ1 LYS P 278      12.503  21.217  31.973  0.00  0.00      PROA  
ATOM   4392  HZ2 LYS P 278      11.188  22.089  31.355  0.00  0.00      PROA  
ATOM   4393  HZ3 LYS P 278      12.390  21.475  30.328  0.00  0.00      PROA  
ATOM   4394  C   LYS P 278       6.222  17.629  29.577  0.00  0.00      PROA  
ATOM   4395  O   LYS P 278       5.496  18.186  30.403  0.00  0.00      PROA  
ATOM   4396  N   TYR P 279       6.682  16.379  29.830  0.00  0.00      PROA  
ATOM   4397  HN  TYR P 279       7.241  15.823  29.220  0.00  0.00      PROA  
ATOM   4398  CA  TYR P 279       6.391  15.703  31.128  0.00  0.00      PROA  
ATOM   4399  HA  TYR P 279       5.603  16.147  31.718  0.00  0.00      PROA  
ATOM   4400  CB  TYR P 279       6.004  14.219  30.907  0.00  0.00      PROA  
ATOM   4401  HB1 TYR P 279       5.843  13.697  31.875  0.00  0.00      PROA  
ATOM   4402  HB2 TYR P 279       6.820  13.652  30.410  0.00  0.00      PROA  
ATOM   4403  CG  TYR P 279       4.752  14.090  30.064  0.00  0.00      PROA  
ATOM   4404  CD1 TYR P 279       4.820  13.684  28.757  0.00  0.00      PROA  
ATOM   4405  HD1 TYR P 279       5.704  13.221  28.344  0.00  0.00      PROA  
ATOM   4406  CE1 TYR P 279       3.680  13.574  27.976  0.00  0.00      PROA  
ATOM   4407  HE1 TYR P 279       3.702  13.170  26.975  0.00  0.00      PROA  
ATOM   4408  CZ  TYR P 279       2.438  13.974  28.471  0.00  0.00      PROA  
ATOM   4409  OH  TYR P 279       1.220  13.738  27.745  0.00  0.00      PROA  
ATOM   4410  HH  TYR P 279       1.343  13.523  26.817  0.00  0.00      PROA  
ATOM   4411  CD2 TYR P 279       3.514  14.552  30.548  0.00  0.00      PROA  
ATOM   4412  HD2 TYR P 279       3.513  14.997  31.533  0.00  0.00      PROA  
ATOM   4413  CE2 TYR P 279       2.419  14.541  29.778  0.00  0.00      PROA  
ATOM   4414  HE2 TYR P 279       1.465  14.775  30.226  0.00  0.00      PROA  
ATOM   4415  C   TYR P 279       7.614  15.873  31.991  0.00  0.00      PROA  
ATOM   4416  O   TYR P 279       8.679  15.322  31.754  0.00  0.00      PROA  
ATOM   4417  N   ASN P 280       7.441  16.629  33.092  0.00  0.00      PROA  
ATOM   4418  HN  ASN P 280       6.643  17.209  33.236  0.00  0.00      PROA  
ATOM   4419  CA  ASN P 280       8.514  16.845  34.053  0.00  0.00      PROA  
ATOM   4420  HA  ASN P 280       9.298  17.309  33.473  0.00  0.00      PROA  
ATOM   4421  CB  ASN P 280       7.928  17.741  35.164  0.00  0.00      PROA  
ATOM   4422  HB1 ASN P 280       8.597  17.853  36.043  0.00  0.00      PROA  
ATOM   4423  HB2 ASN P 280       6.975  17.278  35.497  0.00  0.00      PROA  
ATOM   4424  CG  ASN P 280       7.607  19.094  34.503  0.00  0.00      PROA  
ATOM   4425  OD1 ASN P 280       8.211  19.456  33.475  0.00  0.00      PROA  
ATOM   4426  ND2 ASN P 280       6.722  19.865  35.086  0.00  0.00      PROA  
ATOM   4427 HD21 ASN P 280       6.738  20.830  34.821  0.00  0.00      PROA  
ATOM   4428 HD22 ASN P 280       5.952  19.474  35.589  0.00  0.00      PROA  
ATOM   4429  C   ASN P 280       9.219  15.619  34.648  0.00  0.00      PROA  
ATOM   4430  O   ASN P 280       8.712  14.497  34.551  0.00  0.00      PROA  
ATOM   4431  N   GLU P 281      10.244  15.836  35.489  0.00  0.00      PROA  
ATOM   4432  HN  GLU P 281      10.647  16.731  35.664  0.00  0.00      PROA  
ATOM   4433  CA  GLU P 281      10.815  14.722  36.330  0.00  0.00      PROA  
ATOM   4434  HA  GLU P 281      11.205  13.974  35.655  0.00  0.00      PROA  
ATOM   4435  CB  GLU P 281      11.981  15.243  37.151  0.00  0.00      PROA  
ATOM   4436  HB1 GLU P 281      12.248  14.546  37.973  0.00  0.00      PROA  
ATOM   4437  HB2 GLU P 281      11.703  16.188  37.664  0.00  0.00      PROA  
ATOM   4438  CG  GLU P 281      13.265  15.405  36.370  0.00  0.00      PROA  
ATOM   4439  HG1 GLU P 281      13.035  15.990  35.454  0.00  0.00      PROA  
ATOM   4440  HG2 GLU P 281      13.604  14.374  36.131  0.00  0.00      PROA  
ATOM   4441  CD  GLU P 281      14.346  16.103  37.222  0.00  0.00      PROA  
ATOM   4442  OE1 GLU P 281      14.684  17.253  36.910  0.00  0.00      PROA  
ATOM   4443  OE2 GLU P 281      14.977  15.478  38.094  0.00  0.00      PROA  
ATOM   4444  C   GLU P 281       9.744  14.158  37.272  0.00  0.00      PROA  
ATOM   4445  O   GLU P 281       9.760  12.992  37.494  0.00  0.00      PROA  
ATOM   4446  N   ASN P 282       8.835  15.031  37.812  0.00  0.00      PROA  
ATOM   4447  HN  ASN P 282       8.950  16.020  37.759  0.00  0.00      PROA  
ATOM   4448  CA  ASN P 282       7.850  14.548  38.677  0.00  0.00      PROA  
ATOM   4449  HA  ASN P 282       8.218  13.738  39.290  0.00  0.00      PROA  
ATOM   4450  CB  ASN P 282       7.521  15.572  39.762  0.00  0.00      PROA  
ATOM   4451  HB1 ASN P 282       8.433  15.652  40.391  0.00  0.00      PROA  
ATOM   4452  HB2 ASN P 282       6.780  15.148  40.475  0.00  0.00      PROA  
ATOM   4453  CG  ASN P 282       7.007  16.898  39.247  0.00  0.00      PROA  
ATOM   4454  OD1 ASN P 282       6.597  17.106  38.125  0.00  0.00      PROA  
ATOM   4455  ND2 ASN P 282       7.040  17.967  40.073  0.00  0.00      PROA  
ATOM   4456 HD22 ASN P 282       7.396  17.834  40.994  0.00  0.00      PROA  
ATOM   4457  C   ASN P 282       6.627  13.991  37.918  0.00  0.00      PROA  
ATOM   4458  O   ASN P 282       5.719  13.461  38.580  0.00  0.00      PROA  
ATOM   4459  N   GLY P 283       6.569  14.110  36.592  0.00  0.00      PROA  
ATOM   4460  HN  GLY P 283       7.443  14.412  36.219  0.00  0.00      PROA  
ATOM   4461  CA  GLY P 283       5.466  13.568  35.751  0.00  0.00      PROA  
ATOM   4462  HA1 GLY P 283       4.927  12.753  36.212  0.00  0.00      PROA  
ATOM   4463  HA2 GLY P 283       6.007  13.299  34.856  0.00  0.00      PROA  
ATOM   4464  C   GLY P 283       4.447  14.587  35.429  0.00  0.00      PROA  
ATOM   4465  O   GLY P 283       3.487  14.316  34.725  0.00  0.00      PROA  
ATOM   4466  N   THR P 284       4.675  15.867  35.721  0.00  0.00      PROA  
ATOM   4467  HN  THR P 284       5.502  16.225  36.147  0.00  0.00      PROA  
ATOM   4468  CA  THR P 284       3.547  16.857  35.509  0.00  0.00      PROA  
ATOM   4469  HA  THR P 284       2.567  16.406  35.452  0.00  0.00      PROA  
ATOM   4470  CB  THR P 284       3.380  17.732  36.804  0.00  0.00      PROA  
ATOM   4471  HB  THR P 284       2.633  18.536  36.626  0.00  0.00      PROA  
ATOM   4472  OG1 THR P 284       4.565  18.463  37.058  0.00  0.00      PROA  
ATOM   4473  HG1 THR P 284       5.065  17.838  37.589  0.00  0.00      PROA  
ATOM   4474  CG2 THR P 284       2.895  16.812  37.938  0.00  0.00      PROA  
ATOM   4475 HG21 THR P 284       3.559  15.953  38.171  0.00  0.00      PROA  
ATOM   4476 HG22 THR P 284       1.855  16.472  37.746  0.00  0.00      PROA  
ATOM   4477 HG23 THR P 284       2.798  17.452  38.841  0.00  0.00      PROA  
ATOM   4478  C   THR P 284       3.841  17.731  34.301  0.00  0.00      PROA  
ATOM   4479  O   THR P 284       4.901  17.720  33.727  0.00  0.00      PROA  
ATOM   4480  N   ILE P 285       2.880  18.539  33.932  0.00  0.00      PROA  
ATOM   4481  HN  ILE P 285       1.987  18.702  34.343  0.00  0.00      PROA  
ATOM   4482  CA  ILE P 285       3.009  19.482  32.799  0.00  0.00      PROA  
ATOM   4483  HA  ILE P 285       3.910  19.348  32.220  0.00  0.00      PROA  
ATOM   4484  CB  ILE P 285       1.827  19.302  31.799  0.00  0.00      PROA  
ATOM   4485  HB  ILE P 285       0.879  19.612  32.288  0.00  0.00      PROA  
ATOM   4486  CG2 ILE P 285       2.004  20.284  30.662  0.00  0.00      PROA  
ATOM   4487 HG21 ILE P 285       2.973  20.159  30.134  0.00  0.00      PROA  
ATOM   4488 HG22 ILE P 285       2.008  21.317  31.071  0.00  0.00      PROA  
ATOM   4489 HG23 ILE P 285       1.156  20.201  29.949  0.00  0.00      PROA  
ATOM   4490  CG1 ILE P 285       1.646  17.799  31.239  0.00  0.00      PROA  
ATOM   4491 HG11 ILE P 285       1.899  17.014  31.984  0.00  0.00      PROA  
ATOM   4492 HG12 ILE P 285       2.413  17.564  30.471  0.00  0.00      PROA  
ATOM   4493  CD  ILE P 285       0.244  17.488  30.771  0.00  0.00      PROA  
ATOM   4494  HD1 ILE P 285       0.184  17.890  29.737  0.00  0.00      PROA  
ATOM   4495  HD2 ILE P 285      -0.531  18.017  31.366  0.00  0.00      PROA  
ATOM   4496  HD3 ILE P 285       0.124  16.385  30.706  0.00  0.00      PROA  
ATOM   4497  C   ILE P 285       3.047  20.895  33.349  0.00  0.00      PROA  
ATOM   4498  O   ILE P 285       2.058  21.407  33.921  0.00  0.00      PROA  
ATOM   4499  N   THR P 286       4.174  21.566  33.233  0.00  0.00      PROA  
ATOM   4500  HN  THR P 286       4.958  21.054  32.889  0.00  0.00      PROA  
ATOM   4501  CA  THR P 286       4.461  22.997  33.626  0.00  0.00      PROA  
ATOM   4502  HA  THR P 286       3.629  23.254  34.264  0.00  0.00      PROA  
ATOM   4503  CB  THR P 286       5.736  23.344  34.465  0.00  0.00      PROA  
ATOM   4504  HB  THR P 286       6.046  24.397  34.292  0.00  0.00      PROA  
ATOM   4505  OG1 THR P 286       6.828  22.585  33.968  0.00  0.00      PROA  
ATOM   4506  HG1 THR P 286       7.033  23.074  33.168  0.00  0.00      PROA  
ATOM   4507  CG2 THR P 286       5.490  23.074  35.946  0.00  0.00      PROA  
ATOM   4508 HG21 THR P 286       4.973  23.972  36.346  0.00  0.00      PROA  
ATOM   4509 HG22 THR P 286       6.426  22.891  36.517  0.00  0.00      PROA  
ATOM   4510 HG23 THR P 286       4.762  22.235  35.968  0.00  0.00      PROA  
ATOM   4511  C   THR P 286       4.515  23.796  32.335  0.00  0.00      PROA  
ATOM   4512  O   THR P 286       4.202  24.976  32.333  0.00  0.00      PROA  
ATOM   4513  N   ASP P 287       4.908  23.033  31.286  0.00  0.00      PROA  
ATOM   4514  HN  ASP P 287       5.161  22.071  31.358  0.00  0.00      PROA  
ATOM   4515  CA  ASP P 287       5.311  23.526  29.933  0.00  0.00      PROA  
ATOM   4516  HA  ASP P 287       4.812  24.481  29.867  0.00  0.00      PROA  
ATOM   4517  CB  ASP P 287       6.860  23.728  29.680  0.00  0.00      PROA  
ATOM   4518  HB1 ASP P 287       7.035  24.264  28.722  0.00  0.00      PROA  
ATOM   4519  HB2 ASP P 287       7.318  22.733  29.490  0.00  0.00      PROA  
ATOM   4520  CG  ASP P 287       7.441  24.556  30.796  0.00  0.00      PROA  
ATOM   4521  OD1 ASP P 287       7.574  24.074  31.957  0.00  0.00      PROA  
ATOM   4522  OD2 ASP P 287       7.652  25.777  30.606  0.00  0.00      PROA  
ATOM   4523  C   ASP P 287       4.751  22.862  28.707  0.00  0.00      PROA  
ATOM   4524  O   ASP P 287       4.695  21.599  28.517  0.00  0.00      PROA  
ATOM   4525  N   ALA P 288       4.238  23.669  27.764  0.00  0.00      PROA  
ATOM   4526  HN  ALA P 288       4.280  24.649  27.942  0.00  0.00      PROA  
ATOM   4527  CA  ALA P 288       3.599  23.171  26.644  0.00  0.00      PROA  
ATOM   4528  HA  ALA P 288       4.017  22.216  26.362  0.00  0.00      PROA  
ATOM   4529  CB  ALA P 288       2.178  22.847  26.936  0.00  0.00      PROA  
ATOM   4530  HB1 ALA P 288       1.830  22.183  26.116  0.00  0.00      PROA  
ATOM   4531  HB2 ALA P 288       1.582  23.778  27.042  0.00  0.00      PROA  
ATOM   4532  HB3 ALA P 288       2.000  22.203  27.824  0.00  0.00      PROA  
ATOM   4533  C   ALA P 288       3.830  24.130  25.386  0.00  0.00      PROA  
ATOM   4534  O   ALA P 288       3.980  25.311  25.511  0.00  0.00      PROA  
ATOM   4535  N   VAL P 289       3.916  23.608  24.112  0.00  0.00      PROA  
ATOM   4536  HN  VAL P 289       3.795  22.628  23.976  0.00  0.00      PROA  
ATOM   4537  CA  VAL P 289       4.187  24.438  22.921  0.00  0.00      PROA  
ATOM   4538  HA  VAL P 289       4.056  25.496  23.090  0.00  0.00      PROA  
ATOM   4539  CB  VAL P 289       5.648  24.277  22.483  0.00  0.00      PROA  
ATOM   4540  HB  VAL P 289       5.970  23.231  22.670  0.00  0.00      PROA  
ATOM   4541  CG1 VAL P 289       5.871  24.548  20.999  0.00  0.00      PROA  
ATOM   4542 HG11 VAL P 289       5.353  23.748  20.428  0.00  0.00      PROA  
ATOM   4543 HG12 VAL P 289       6.884  24.334  20.595  0.00  0.00      PROA  
ATOM   4544 HG13 VAL P 289       5.565  25.572  20.693  0.00  0.00      PROA  
ATOM   4545  CG2 VAL P 289       6.607  25.171  23.291  0.00  0.00      PROA  
ATOM   4546 HG21 VAL P 289       6.400  26.255  23.166  0.00  0.00      PROA  
ATOM   4547 HG22 VAL P 289       7.678  25.041  23.028  0.00  0.00      PROA  
ATOM   4548 HG23 VAL P 289       6.545  24.914  24.370  0.00  0.00      PROA  
ATOM   4549  C   VAL P 289       3.153  23.989  21.881  0.00  0.00      PROA  
ATOM   4550  O   VAL P 289       3.224  22.925  21.329  0.00  0.00      PROA  
ATOM   4551  N   ASP P 290       2.255  24.928  21.615  0.00  0.00      PROA  
ATOM   4552  HN  ASP P 290       2.396  25.814  22.050  0.00  0.00      PROA  
ATOM   4553  CA  ASP P 290       1.325  24.827  20.465  0.00  0.00      PROA  
ATOM   4554  HA  ASP P 290       0.862  23.854  20.392  0.00  0.00      PROA  
ATOM   4555  CB  ASP P 290       0.198  25.953  20.582  0.00  0.00      PROA  
ATOM   4556  HB1 ASP P 290       0.636  26.923  20.899  0.00  0.00      PROA  
ATOM   4557  HB2 ASP P 290      -0.490  25.571  21.366  0.00  0.00      PROA  
ATOM   4558  CG  ASP P 290      -0.642  26.162  19.348  0.00  0.00      PROA  
ATOM   4559  OD1 ASP P 290      -0.816  25.336  18.423  0.00  0.00      PROA  
ATOM   4560  OD2 ASP P 290      -1.192  27.332  19.312  0.00  0.00      PROA  
ATOM   4561  C   ASP P 290       2.004  24.901  19.084  0.00  0.00      PROA  
ATOM   4562  O   ASP P 290       2.586  25.953  18.865  0.00  0.00      PROA  
ATOM   4563  N   CYS P 291       1.924  23.760  18.332  0.00  0.00      PROA  
ATOM   4564  HN  CYS P 291       1.481  22.985  18.775  0.00  0.00      PROA  
ATOM   4565  CA  CYS P 291       2.754  23.664  17.252  0.00  0.00      PROA  
ATOM   4566  HA  CYS P 291       3.685  23.999  17.685  0.00  0.00      PROA  
ATOM   4567  CB  CYS P 291       3.038  22.230  16.815  0.00  0.00      PROA  
ATOM   4568  HB1 CYS P 291       3.922  22.231  16.141  0.00  0.00      PROA  
ATOM   4569  HB2 CYS P 291       2.180  21.767  16.283  0.00  0.00      PROA  
ATOM   4570  SG  CYS P 291       3.659  21.113  18.037  0.00  0.00      PROA  
ATOM   4571  C   CYS P 291       2.437  24.414  15.994  0.00  0.00      PROA  
ATOM   4572  O   CYS P 291       3.243  24.566  15.139  0.00  0.00      PROA  
ATOM   4573  N   ALA P 292       1.183  24.965  15.840  0.00  0.00      PROA  
ATOM   4574  HN  ALA P 292       0.550  25.029  16.607  0.00  0.00      PROA  
ATOM   4575  CA  ALA P 292       0.700  25.772  14.703  0.00  0.00      PROA  
ATOM   4576  HA  ALA P 292       1.336  25.562  13.856  0.00  0.00      PROA  
ATOM   4577  CB  ALA P 292      -0.693  25.267  14.268  0.00  0.00      PROA  
ATOM   4578  HB1 ALA P 292      -0.620  24.185  14.027  0.00  0.00      PROA  
ATOM   4579  HB2 ALA P 292      -1.030  25.756  13.330  0.00  0.00      PROA  
ATOM   4580  HB3 ALA P 292      -1.432  25.398  15.087  0.00  0.00      PROA  
ATOM   4581  C   ALA P 292       0.888  27.225  14.982  0.00  0.00      PROA  
ATOM   4582  O   ALA P 292       0.735  28.007  14.071  0.00  0.00      PROA  
ATOM   4583  N   LEU P 293       1.224  27.653  16.226  0.00  0.00      PROA  
ATOM   4584  HN  LEU P 293       1.360  27.060  17.016  0.00  0.00      PROA  
ATOM   4585  CA  LEU P 293       1.397  29.029  16.576  0.00  0.00      PROA  
ATOM   4586  HA  LEU P 293       0.496  29.623  16.595  0.00  0.00      PROA  
ATOM   4587  CB  LEU P 293       1.909  29.223  18.064  0.00  0.00      PROA  
ATOM   4588  HB1 LEU P 293       2.832  28.615  18.177  0.00  0.00      PROA  
ATOM   4589  HB2 LEU P 293       1.104  28.866  18.740  0.00  0.00      PROA  
ATOM   4590  CG  LEU P 293       2.179  30.617  18.539  0.00  0.00      PROA  
ATOM   4591  HG  LEU P 293       3.048  31.056  18.004  0.00  0.00      PROA  
ATOM   4592  CD1 LEU P 293       1.125  31.745  18.448  0.00  0.00      PROA  
ATOM   4593 HD11 LEU P 293       1.587  32.627  18.943  0.00  0.00      PROA  
ATOM   4594 HD12 LEU P 293       0.138  31.526  18.909  0.00  0.00      PROA  
ATOM   4595 HD13 LEU P 293       0.953  32.051  17.394  0.00  0.00      PROA  
ATOM   4596  CD2 LEU P 293       2.429  30.506  20.092  0.00  0.00      PROA  
ATOM   4597 HD21 LEU P 293       2.450  31.506  20.575  0.00  0.00      PROA  
ATOM   4598 HD22 LEU P 293       3.291  29.858  20.360  0.00  0.00      PROA  
ATOM   4599 HD23 LEU P 293       1.592  29.945  20.559  0.00  0.00      PROA  
ATOM   4600  C   LEU P 293       2.348  29.875  15.743  0.00  0.00      PROA  
ATOM   4601  O   LEU P 293       2.004  30.995  15.352  0.00  0.00      PROA  
ATOM   4602  N   ASP P 294       3.520  29.332  15.450  0.00  0.00      PROA  
ATOM   4603  HN  ASP P 294       3.799  28.460  15.845  0.00  0.00      PROA  
ATOM   4604  CA  ASP P 294       4.487  30.099  14.601  0.00  0.00      PROA  
ATOM   4605  HA  ASP P 294       3.907  30.539  13.804  0.00  0.00      PROA  
ATOM   4606  CB  ASP P 294       4.973  31.373  15.431  0.00  0.00      PROA  
ATOM   4607  HB1 ASP P 294       4.139  31.625  16.121  0.00  0.00      PROA  
ATOM   4608  HB2 ASP P 294       5.226  32.207  14.742  0.00  0.00      PROA  
ATOM   4609  CG  ASP P 294       6.115  31.044  16.379  0.00  0.00      PROA  
ATOM   4610  OD1 ASP P 294       6.233  29.920  16.876  0.00  0.00      PROA  
ATOM   4611  OD2 ASP P 294       6.786  32.028  16.816  0.00  0.00      PROA  
ATOM   4612  C   ASP P 294       5.386  29.021  14.076  0.00  0.00      PROA  
ATOM   4613  O   ASP P 294       5.253  27.901  14.513  0.00  0.00      PROA  
ATOM   4614  N   PRO P 295       6.207  29.249  13.102  0.00  0.00      PROA  
ATOM   4615  CD  PRO P 295       6.384  30.572  12.476  0.00  0.00      PROA  
ATOM   4616  HD1 PRO P 295       6.592  31.438  13.140  0.00  0.00      PROA  
ATOM   4617  HD2 PRO P 295       5.487  30.916  11.918  0.00  0.00      PROA  
ATOM   4618  CA  PRO P 295       7.104  28.279  12.542  0.00  0.00      PROA  
ATOM   4619  HA  PRO P 295       6.544  27.365  12.413  0.00  0.00      PROA  
ATOM   4620  CB  PRO P 295       7.466  28.914  11.181  0.00  0.00      PROA  
ATOM   4621  HB1 PRO P 295       6.713  28.776  10.375  0.00  0.00      PROA  
ATOM   4622  HB2 PRO P 295       8.421  28.592  10.715  0.00  0.00      PROA  
ATOM   4623  CG  PRO P 295       7.544  30.404  11.463  0.00  0.00      PROA  
ATOM   4624  HG1 PRO P 295       8.488  30.586  12.020  0.00  0.00      PROA  
ATOM   4625  HG2 PRO P 295       7.512  31.061  10.568  0.00  0.00      PROA  
ATOM   4626  C   PRO P 295       8.291  28.091  13.474  0.00  0.00      PROA  
ATOM   4627  O   PRO P 295       8.902  27.049  13.286  0.00  0.00      PROA  
ATOM   4628  N   LEU P 296       8.666  29.021  14.375  0.00  0.00      PROA  
ATOM   4629  HN  LEU P 296       8.243  29.920  14.461  0.00  0.00      PROA  
ATOM   4630  CA  LEU P 296       9.617  28.580  15.373  0.00  0.00      PROA  
ATOM   4631  HA  LEU P 296      10.465  28.164  14.849  0.00  0.00      PROA  
ATOM   4632  CB  LEU P 296      10.153  29.749  16.225  0.00  0.00      PROA  
ATOM   4633  HB1 LEU P 296       9.256  30.348  16.493  0.00  0.00      PROA  
ATOM   4634  HB2 LEU P 296      10.862  30.214  15.507  0.00  0.00      PROA  
ATOM   4635  CG  LEU P 296      11.019  29.469  17.525  0.00  0.00      PROA  
ATOM   4636  HG  LEU P 296      10.384  28.931  18.261  0.00  0.00      PROA  
ATOM   4637  CD1 LEU P 296      12.172  28.493  17.185  0.00  0.00      PROA  
ATOM   4638 HD11 LEU P 296      12.755  28.383  18.125  0.00  0.00      PROA  
ATOM   4639 HD12 LEU P 296      12.891  28.883  16.433  0.00  0.00      PROA  
ATOM   4640 HD13 LEU P 296      11.866  27.496  16.803  0.00  0.00      PROA  
ATOM   4641  CD2 LEU P 296      11.504  30.795  18.179  0.00  0.00      PROA  
ATOM   4642 HD21 LEU P 296      12.195  30.600  19.026  0.00  0.00      PROA  
ATOM   4643 HD22 LEU P 296      10.594  31.326  18.532  0.00  0.00      PROA  
ATOM   4644 HD23 LEU P 296      12.037  31.489  17.493  0.00  0.00      PROA  
ATOM   4645  C   LEU P 296       9.009  27.512  16.365  0.00  0.00      PROA  
ATOM   4646  O   LEU P 296       9.751  26.607  16.750  0.00  0.00      PROA  
ATOM   4647  N   SER P 297       7.752  27.587  16.756  0.00  0.00      PROA  
ATOM   4648  HN  SER P 297       7.120  28.350  16.648  0.00  0.00      PROA  
ATOM   4649  CA  SER P 297       7.042  26.475  17.443  0.00  0.00      PROA  
ATOM   4650  HA  SER P 297       7.562  26.266  18.366  0.00  0.00      PROA  
ATOM   4651  CB  SER P 297       5.596  26.851  17.797  0.00  0.00      PROA  
ATOM   4652  HB1 SER P 297       5.123  26.073  18.433  0.00  0.00      PROA  
ATOM   4653  HB2 SER P 297       4.923  27.017  16.928  0.00  0.00      PROA  
ATOM   4654  OG  SER P 297       5.470  28.137  18.514  0.00  0.00      PROA  
ATOM   4655  HG1 SER P 297       5.634  28.797  17.837  0.00  0.00      PROA  
ATOM   4656  C   SER P 297       6.933  25.167  16.765  0.00  0.00      PROA  
ATOM   4657  O   SER P 297       7.115  24.128  17.401  0.00  0.00      PROA  
ATOM   4658  N   GLU P 298       6.744  25.205  15.409  0.00  0.00      PROA  
ATOM   4659  HN  GLU P 298       6.522  26.072  14.969  0.00  0.00      PROA  
ATOM   4660  CA  GLU P 298       6.813  24.064  14.517  0.00  0.00      PROA  
ATOM   4661  HA  GLU P 298       6.149  23.377  15.020  0.00  0.00      PROA  
ATOM   4662  CB  GLU P 298       6.240  24.278  13.079  0.00  0.00      PROA  
ATOM   4663  HB1 GLU P 298       6.867  25.006  12.522  0.00  0.00      PROA  
ATOM   4664  HB2 GLU P 298       5.135  24.370  13.015  0.00  0.00      PROA  
ATOM   4665  CG  GLU P 298       6.339  23.041  12.143  0.00  0.00      PROA  
ATOM   4666  HG1 GLU P 298       6.272  22.047  12.633  0.00  0.00      PROA  
ATOM   4667  HG2 GLU P 298       7.391  22.967  11.794  0.00  0.00      PROA  
ATOM   4668  CD  GLU P 298       5.623  23.166  10.853  0.00  0.00      PROA  
ATOM   4669  OE1 GLU P 298       6.163  22.816   9.773  0.00  0.00      PROA  
ATOM   4670  OE2 GLU P 298       4.506  23.709  10.804  0.00  0.00      PROA  
ATOM   4671  C   GLU P 298       8.204  23.409  14.467  0.00  0.00      PROA  
ATOM   4672  O   GLU P 298       8.277  22.206  14.470  0.00  0.00      PROA  
ATOM   4673  N   THR P 299       9.327  24.240  14.427  0.00  0.00      PROA  
ATOM   4674  HN  THR P 299       9.206  25.230  14.428  0.00  0.00      PROA  
ATOM   4675  CA  THR P 299      10.661  23.717  14.480  0.00  0.00      PROA  
ATOM   4676  HA  THR P 299      10.793  22.824  13.887  0.00  0.00      PROA  
ATOM   4677  CB  THR P 299      11.599  24.768  13.877  0.00  0.00      PROA  
ATOM   4678  HB  THR P 299      11.673  25.596  14.615  0.00  0.00      PROA  
ATOM   4679  OG1 THR P 299      11.166  25.168  12.559  0.00  0.00      PROA  
ATOM   4680  HG1 THR P 299      10.467  25.796  12.753  0.00  0.00      PROA  
ATOM   4681  CG2 THR P 299      13.039  24.338  13.683  0.00  0.00      PROA  
ATOM   4682 HG21 THR P 299      13.507  24.225  14.684  0.00  0.00      PROA  
ATOM   4683 HG22 THR P 299      13.605  24.978  12.972  0.00  0.00      PROA  
ATOM   4684 HG23 THR P 299      12.960  23.331  13.220  0.00  0.00      PROA  
ATOM   4685  C   THR P 299      11.060  23.127  15.864  0.00  0.00      PROA  
ATOM   4686  O   THR P 299      11.777  22.127  15.948  0.00  0.00      PROA  
ATOM   4687  N   LYS P 300      10.677  23.862  16.932  0.00  0.00      PROA  
ATOM   4688  HN  LYS P 300      10.313  24.785  16.831  0.00  0.00      PROA  
ATOM   4689  CA  LYS P 300      10.683  23.365  18.229  0.00  0.00      PROA  
ATOM   4690  HA  LYS P 300      11.713  23.236  18.528  0.00  0.00      PROA  
ATOM   4691  CB  LYS P 300      10.319  24.538  19.243  0.00  0.00      PROA  
ATOM   4692  HB1 LYS P 300      10.243  24.081  20.252  0.00  0.00      PROA  
ATOM   4693  HB2 LYS P 300       9.341  24.942  18.904  0.00  0.00      PROA  
ATOM   4694  CG  LYS P 300      11.345  25.736  19.442  0.00  0.00      PROA  
ATOM   4695  HG1 LYS P 300      11.778  26.109  18.489  0.00  0.00      PROA  
ATOM   4696  HG2 LYS P 300      12.112  25.266  20.092  0.00  0.00      PROA  
ATOM   4697  CD  LYS P 300      10.808  26.887  20.150  0.00  0.00      PROA  
ATOM   4698  HD1 LYS P 300       9.954  27.371  19.630  0.00  0.00      PROA  
ATOM   4699  HD2 LYS P 300      11.637  27.596  20.362  0.00  0.00      PROA  
ATOM   4700  CE  LYS P 300      10.142  26.587  21.505  0.00  0.00      PROA  
ATOM   4701  HE1 LYS P 300      10.695  25.919  22.199  0.00  0.00      PROA  
ATOM   4702  HE2 LYS P 300       9.120  26.152  21.459  0.00  0.00      PROA  
ATOM   4703  NZ  LYS P 300       9.939  27.839  22.259  0.00  0.00      PROA  
ATOM   4704  HZ1 LYS P 300      10.786  28.439  22.322  0.00  0.00      PROA  
ATOM   4705  HZ2 LYS P 300       9.530  27.588  23.182  0.00  0.00      PROA  
ATOM   4706  HZ3 LYS P 300       9.153  28.369  21.831  0.00  0.00      PROA  
ATOM   4707  C   LYS P 300       9.896  22.039  18.523  0.00  0.00      PROA  
ATOM   4708  O   LYS P 300      10.452  21.127  19.206  0.00  0.00      PROA  
ATOM   4709  N   CYS P 301       8.731  21.772  17.930  0.00  0.00      PROA  
ATOM   4710  HN  CYS P 301       8.123  22.444  17.516  0.00  0.00      PROA  
ATOM   4711  CA  CYS P 301       8.012  20.532  17.916  0.00  0.00      PROA  
ATOM   4712  HA  CYS P 301       7.987  20.266  18.962  0.00  0.00      PROA  
ATOM   4713  CB  CYS P 301       6.517  20.657  17.375  0.00  0.00      PROA  
ATOM   4714  HB1 CYS P 301       6.065  19.653  17.515  0.00  0.00      PROA  
ATOM   4715  HB2 CYS P 301       6.329  20.979  16.328  0.00  0.00      PROA  
ATOM   4716  SG  CYS P 301       5.533  21.739  18.483  0.00  0.00      PROA  
ATOM   4717  C   CYS P 301       8.799  19.430  17.147  0.00  0.00      PROA  
ATOM   4718  O   CYS P 301       8.834  18.312  17.527  0.00  0.00      PROA  
ATOM   4719  N   THR P 302       9.381  19.809  16.002  0.00  0.00      PROA  
ATOM   4720  HN  THR P 302       9.211  20.735  15.676  0.00  0.00      PROA  
ATOM   4721  CA  THR P 302       9.911  18.858  15.046  0.00  0.00      PROA  
ATOM   4722  HA  THR P 302       9.107  18.168  14.836  0.00  0.00      PROA  
ATOM   4723  CB  THR P 302      10.336  19.446  13.692  0.00  0.00      PROA  
ATOM   4724  HB  THR P 302      11.182  20.167  13.667  0.00  0.00      PROA  
ATOM   4725  OG1 THR P 302       9.172  19.938  13.006  0.00  0.00      PROA  
ATOM   4726  HG1 THR P 302       9.133  20.840  13.330  0.00  0.00      PROA  
ATOM   4727  CG2 THR P 302      10.807  18.414  12.797  0.00  0.00      PROA  
ATOM   4728 HG21 THR P 302      10.137  17.533  12.893  0.00  0.00      PROA  
ATOM   4729 HG22 THR P 302      11.878  18.164  12.954  0.00  0.00      PROA  
ATOM   4730 HG23 THR P 302      10.616  18.734  11.750  0.00  0.00      PROA  
ATOM   4731  C   THR P 302      11.134  18.215  15.629  0.00  0.00      PROA  
ATOM   4732  O   THR P 302      11.318  17.016  15.552  0.00  0.00      PROA  
ATOM   4733  N   LEU P 303      12.022  18.986  16.386  0.00  0.00      PROA  
ATOM   4734  HN  LEU P 303      11.958  19.980  16.402  0.00  0.00      PROA  
ATOM   4735  CA  LEU P 303      13.149  18.415  17.111  0.00  0.00      PROA  
ATOM   4736  HA  LEU P 303      13.519  17.642  16.453  0.00  0.00      PROA  
ATOM   4737  CB  LEU P 303      14.115  19.600  17.190  0.00  0.00      PROA  
ATOM   4738  HB1 LEU P 303      15.067  19.249  17.641  0.00  0.00      PROA  
ATOM   4739  HB2 LEU P 303      13.701  20.350  17.897  0.00  0.00      PROA  
ATOM   4740  CG  LEU P 303      14.418  20.359  15.869  0.00  0.00      PROA  
ATOM   4741  HG  LEU P 303      13.491  20.744  15.392  0.00  0.00      PROA  
ATOM   4742  CD1 LEU P 303      15.350  21.556  16.178  0.00  0.00      PROA  
ATOM   4743 HD11 LEU P 303      14.840  22.318  16.805  0.00  0.00      PROA  
ATOM   4744 HD12 LEU P 303      15.621  22.136  15.270  0.00  0.00      PROA  
ATOM   4745 HD13 LEU P 303      16.252  21.272  16.761  0.00  0.00      PROA  
ATOM   4746  CD2 LEU P 303      14.968  19.374  14.785  0.00  0.00      PROA  
ATOM   4747 HD21 LEU P 303      15.798  18.730  15.144  0.00  0.00      PROA  
ATOM   4748 HD22 LEU P 303      15.423  19.945  13.947  0.00  0.00      PROA  
ATOM   4749 HD23 LEU P 303      14.115  18.775  14.400  0.00  0.00      PROA  
ATOM   4750  C   LEU P 303      12.928  17.782  18.469  0.00  0.00      PROA  
ATOM   4751  O   LEU P 303      13.779  17.232  19.142  0.00  0.00      PROA  
ATOM   4752  N   LYS P 304      11.635  17.874  18.905  0.00  0.00      PROA  
ATOM   4753  HN  LYS P 304      10.924  18.208  18.292  0.00  0.00      PROA  
ATOM   4754  CA  LYS P 304      11.227  17.606  20.276  0.00  0.00      PROA  
ATOM   4755  HA  LYS P 304      10.209  17.963  20.304  0.00  0.00      PROA  
ATOM   4756  CB  LYS P 304      10.910  16.084  20.520  0.00  0.00      PROA  
ATOM   4757  HB1 LYS P 304      10.756  15.928  21.609  0.00  0.00      PROA  
ATOM   4758  HB2 LYS P 304      11.806  15.543  20.147  0.00  0.00      PROA  
ATOM   4759  CG  LYS P 304       9.749  15.514  19.778  0.00  0.00      PROA  
ATOM   4760  HG1 LYS P 304       8.892  16.204  19.933  0.00  0.00      PROA  
ATOM   4761  HG2 LYS P 304       9.535  14.533  20.254  0.00  0.00      PROA  
ATOM   4762  CD  LYS P 304       9.905  15.248  18.313  0.00  0.00      PROA  
ATOM   4763  HD1 LYS P 304       9.821  16.189  17.729  0.00  0.00      PROA  
ATOM   4764  HD2 LYS P 304       9.015  14.767  17.853  0.00  0.00      PROA  
ATOM   4765  CE  LYS P 304      11.239  14.445  17.905  0.00  0.00      PROA  
ATOM   4766  HE1 LYS P 304      11.127  13.452  18.391  0.00  0.00      PROA  
ATOM   4767  HE2 LYS P 304      12.177  14.877  18.315  0.00  0.00      PROA  
ATOM   4768  NZ  LYS P 304      11.332  14.412  16.433  0.00  0.00      PROA  
ATOM   4769  HZ1 LYS P 304      12.094  13.726  16.261  0.00  0.00      PROA  
ATOM   4770  HZ2 LYS P 304      11.690  15.345  16.145  0.00  0.00      PROA  
ATOM   4771  HZ3 LYS P 304      10.399  14.280  15.992  0.00  0.00      PROA  
ATOM   4772  C   LYS P 304      12.006  18.229  21.441  0.00  0.00      PROA  
ATOM   4773  O   LYS P 304      12.547  17.570  22.324  0.00  0.00      PROA  
ATOM   4774  N   SER P 305      12.262  19.489  21.415  0.00  0.00      PROA  
ATOM   4775  HN  SER P 305      11.893  20.045  20.674  0.00  0.00      PROA  
ATOM   4776  CA  SER P 305      13.108  20.281  22.255  0.00  0.00      PROA  
ATOM   4777  HA  SER P 305      12.980  19.837  23.230  0.00  0.00      PROA  
ATOM   4778  CB  SER P 305      14.642  20.120  21.835  0.00  0.00      PROA  
ATOM   4779  HB1 SER P 305      14.804  20.141  20.736  0.00  0.00      PROA  
ATOM   4780  HB2 SER P 305      15.031  19.112  22.092  0.00  0.00      PROA  
ATOM   4781  OG  SER P 305      15.507  21.066  22.455  0.00  0.00      PROA  
ATOM   4782  HG1 SER P 305      16.401  20.732  22.348  0.00  0.00      PROA  
ATOM   4783  C   SER P 305      12.735  21.804  22.328  0.00  0.00      PROA  
ATOM   4784  O   SER P 305      12.200  22.401  21.415  0.00  0.00      PROA  
ATOM   4785  N   PHE P 306      13.062  22.500  23.426  0.00  0.00      PROA  
ATOM   4786  HN  PHE P 306      13.384  21.956  24.196  0.00  0.00      PROA  
ATOM   4787  CA  PHE P 306      12.639  23.984  23.509  0.00  0.00      PROA  
ATOM   4788  HA  PHE P 306      11.848  24.133  22.789  0.00  0.00      PROA  
ATOM   4789  CB  PHE P 306      12.192  24.370  24.993  0.00  0.00      PROA  
ATOM   4790  HB1 PHE P 306      11.923  25.436  25.153  0.00  0.00      PROA  
ATOM   4791  HB2 PHE P 306      13.014  24.218  25.724  0.00  0.00      PROA  
ATOM   4792  CG  PHE P 306      11.020  23.707  25.575  0.00  0.00      PROA  
ATOM   4793  CD1 PHE P 306       9.870  23.437  24.765  0.00  0.00      PROA  
ATOM   4794  HD1 PHE P 306       9.885  23.683  23.713  0.00  0.00      PROA  
ATOM   4795  CE1 PHE P 306       8.773  22.801  25.339  0.00  0.00      PROA  
ATOM   4796  HE1 PHE P 306       7.862  22.673  24.772  0.00  0.00      PROA  
ATOM   4797  CZ  PHE P 306       8.618  22.603  26.685  0.00  0.00      PROA  
ATOM   4798  HZ  PHE P 306       7.678  22.311  27.129  0.00  0.00      PROA  
ATOM   4799  CD2 PHE P 306      10.817  23.355  26.996  0.00  0.00      PROA  
ATOM   4800  HD2 PHE P 306      11.634  23.632  27.646  0.00  0.00      PROA  
ATOM   4801  CE2 PHE P 306       9.624  22.949  27.542  0.00  0.00      PROA  
ATOM   4802  HE2 PHE P 306       9.564  22.909  28.620  0.00  0.00      PROA  
ATOM   4803  C   PHE P 306      13.767  24.898  23.102  0.00  0.00      PROA  
ATOM   4804  O   PHE P 306      13.699  26.137  23.152  0.00  0.00      PROA  
ATOM   4805  N   THR P 307      14.877  24.251  22.740  0.00  0.00      PROA  
ATOM   4806  HN  THR P 307      14.792  23.262  22.826  0.00  0.00      PROA  
ATOM   4807  CA  THR P 307      16.086  24.774  22.144  0.00  0.00      PROA  
ATOM   4808  HA  THR P 307      16.119  25.838  22.324  0.00  0.00      PROA  
ATOM   4809  CB  THR P 307      17.306  24.139  22.724  0.00  0.00      PROA  
ATOM   4810  HB  THR P 307      17.385  23.096  22.348  0.00  0.00      PROA  
ATOM   4811  OG1 THR P 307      17.185  23.981  24.145  0.00  0.00      PROA  
ATOM   4812  HG1 THR P 307      17.760  23.219  24.243  0.00  0.00      PROA  
ATOM   4813  CG2 THR P 307      18.582  24.823  22.294  0.00  0.00      PROA  
ATOM   4814 HG21 THR P 307      18.867  24.829  21.221  0.00  0.00      PROA  
ATOM   4815 HG22 THR P 307      19.397  24.311  22.850  0.00  0.00      PROA  
ATOM   4816 HG23 THR P 307      18.552  25.904  22.548  0.00  0.00      PROA  
ATOM   4817  C   THR P 307      16.145  24.502  20.657  0.00  0.00      PROA  
ATOM   4818  O   THR P 307      16.127  23.380  20.136  0.00  0.00      PROA  
ATOM   4819  N   VAL P 308      16.162  25.545  19.782  0.00  0.00      PROA  
ATOM   4820  HN  VAL P 308      16.042  26.493  20.067  0.00  0.00      PROA  
ATOM   4821  CA  VAL P 308      16.528  25.438  18.402  0.00  0.00      PROA  
ATOM   4822  HA  VAL P 308      16.353  24.435  18.042  0.00  0.00      PROA  
ATOM   4823  CB  VAL P 308      15.552  26.136  17.441  0.00  0.00      PROA  
ATOM   4824  HB  VAL P 308      15.528  27.239  17.572  0.00  0.00      PROA  
ATOM   4825  CG1 VAL P 308      15.964  25.834  15.996  0.00  0.00      PROA  
ATOM   4826 HG11 VAL P 308      16.907  26.350  15.717  0.00  0.00      PROA  
ATOM   4827 HG12 VAL P 308      15.141  26.230  15.363  0.00  0.00      PROA  
ATOM   4828 HG13 VAL P 308      16.010  24.729  15.888  0.00  0.00      PROA  
ATOM   4829  CG2 VAL P 308      14.142  25.514  17.613  0.00  0.00      PROA  
ATOM   4830 HG21 VAL P 308      13.841  25.502  18.682  0.00  0.00      PROA  
ATOM   4831 HG22 VAL P 308      14.238  24.454  17.297  0.00  0.00      PROA  
ATOM   4832 HG23 VAL P 308      13.340  25.965  16.990  0.00  0.00      PROA  
ATOM   4833  C   VAL P 308      17.994  25.911  18.207  0.00  0.00      PROA  
ATOM   4834  O   VAL P 308      18.358  26.948  18.689  0.00  0.00      PROA  
ATOM   4835  N   GLU P 309      18.845  25.141  17.542  0.00  0.00      PROA  
ATOM   4836  HN  GLU P 309      18.500  24.276  17.187  0.00  0.00      PROA  
ATOM   4837  CA  GLU P 309      20.210  25.396  17.192  0.00  0.00      PROA  
ATOM   4838  HA  GLU P 309      20.533  26.214  17.819  0.00  0.00      PROA  
ATOM   4839  CB  GLU P 309      20.992  24.090  17.207  0.00  0.00      PROA  
ATOM   4840  HB1 GLU P 309      22.040  24.223  16.864  0.00  0.00      PROA  
ATOM   4841  HB2 GLU P 309      20.620  23.224  16.619  0.00  0.00      PROA  
ATOM   4842  CG  GLU P 309      21.085  23.643  18.700  0.00  0.00      PROA  
ATOM   4843  HG1 GLU P 309      20.142  23.342  19.205  0.00  0.00      PROA  
ATOM   4844  HG2 GLU P 309      21.448  24.535  19.255  0.00  0.00      PROA  
ATOM   4845  CD  GLU P 309      22.105  22.570  18.925  0.00  0.00      PROA  
ATOM   4846  OE1 GLU P 309      22.382  21.762  18.038  0.00  0.00      PROA  
ATOM   4847  OE2 GLU P 309      22.730  22.642  20.002  0.00  0.00      PROA  
ATOM   4848  C   GLU P 309      20.249  26.042  15.783  0.00  0.00      PROA  
ATOM   4849  O   GLU P 309      19.378  25.844  14.934  0.00  0.00      PROA  
ATOM   4850  N   LYS P 310      21.257  26.895  15.441  0.00  0.00      PROA  
ATOM   4851  HN  LYS P 310      21.935  27.022  16.160  0.00  0.00      PROA  
ATOM   4852  CA  LYS P 310      21.332  27.625  14.146  0.00  0.00      PROA  
ATOM   4853  HA  LYS P 310      20.497  28.309  14.107  0.00  0.00      PROA  
ATOM   4854  CB  LYS P 310      22.641  28.494  14.073  0.00  0.00      PROA  
ATOM   4855  HB1 LYS P 310      22.498  29.360  14.754  0.00  0.00      PROA  
ATOM   4856  HB2 LYS P 310      22.726  28.950  13.064  0.00  0.00      PROA  
ATOM   4857  CG  LYS P 310      23.940  27.775  14.395  0.00  0.00      PROA  
ATOM   4858  HG1 LYS P 310      23.603  26.777  14.748  0.00  0.00      PROA  
ATOM   4859  HG2 LYS P 310      24.440  28.215  15.285  0.00  0.00      PROA  
ATOM   4860  CD  LYS P 310      24.799  27.804  13.112  0.00  0.00      PROA  
ATOM   4861  HD1 LYS P 310      25.095  28.816  12.761  0.00  0.00      PROA  
ATOM   4862  HD2 LYS P 310      24.211  27.300  12.315  0.00  0.00      PROA  
ATOM   4863  CE  LYS P 310      26.030  26.900  13.360  0.00  0.00      PROA  
ATOM   4864  HE1 LYS P 310      25.729  25.832  13.408  0.00  0.00      PROA  
ATOM   4865  HE2 LYS P 310      26.550  27.199  14.295  0.00  0.00      PROA  
ATOM   4866  NZ  LYS P 310      26.872  27.075  12.175  0.00  0.00      PROA  
ATOM   4867  HZ1 LYS P 310      27.180  28.046  11.965  0.00  0.00      PROA  
ATOM   4868  HZ2 LYS P 310      26.368  26.716  11.340  0.00  0.00      PROA  
ATOM   4869  HZ3 LYS P 310      27.634  26.379  12.303  0.00  0.00      PROA  
ATOM   4870  C   LYS P 310      21.308  26.682  12.936  0.00  0.00      PROA  
ATOM   4871  O   LYS P 310      22.062  25.701  12.851  0.00  0.00      PROA  
ATOM   4872  N   GLY P 311      20.478  27.042  11.891  0.00  0.00      PROA  
ATOM   4873  HN  GLY P 311      19.920  27.850  12.064  0.00  0.00      PROA  
ATOM   4874  CA  GLY P 311      20.323  26.249  10.678  0.00  0.00      PROA  
ATOM   4875  HA1 GLY P 311      19.907  25.290  10.950  0.00  0.00      PROA  
ATOM   4876  HA2 GLY P 311      21.258  26.301  10.140  0.00  0.00      PROA  
ATOM   4877  C   GLY P 311      19.235  26.706   9.718  0.00  0.00      PROA  
ATOM   4878  O   GLY P 311      18.617  27.717   9.946  0.00  0.00      PROA  
ATOM   4879  N   ILE P 312      18.966  25.892   8.706  0.00  0.00      PROA  
ATOM   4880  HN  ILE P 312      19.590  25.153   8.463  0.00  0.00      PROA  
ATOM   4881  CA  ILE P 312      17.875  26.137   7.820  0.00  0.00      PROA  
ATOM   4882  HA  ILE P 312      17.270  26.970   8.147  0.00  0.00      PROA  
ATOM   4883  CB  ILE P 312      18.301  26.222   6.357  0.00  0.00      PROA  
ATOM   4884  HB  ILE P 312      18.919  25.355   6.039  0.00  0.00      PROA  
ATOM   4885  CG2 ILE P 312      17.096  26.180   5.449  0.00  0.00      PROA  
ATOM   4886 HG21 ILE P 312      16.679  27.209   5.480  0.00  0.00      PROA  
ATOM   4887 HG22 ILE P 312      16.399  25.322   5.560  0.00  0.00      PROA  
ATOM   4888 HG23 ILE P 312      17.454  26.097   4.401  0.00  0.00      PROA  
ATOM   4889  CG1 ILE P 312      19.220  27.453   5.981  0.00  0.00      PROA  
ATOM   4890 HG11 ILE P 312      20.203  27.223   6.446  0.00  0.00      PROA  
ATOM   4891 HG12 ILE P 312      18.675  28.342   6.366  0.00  0.00      PROA  
ATOM   4892  CD  ILE P 312      19.518  27.750   4.491  0.00  0.00      PROA  
ATOM   4893  HD1 ILE P 312      20.433  28.362   4.342  0.00  0.00      PROA  
ATOM   4894  HD2 ILE P 312      18.690  28.313   4.010  0.00  0.00      PROA  
ATOM   4895  HD3 ILE P 312      19.576  26.825   3.879  0.00  0.00      PROA  
ATOM   4896  C   ILE P 312      17.024  24.843   8.004  0.00  0.00      PROA  
ATOM   4897  O   ILE P 312      17.539  23.697   7.991  0.00  0.00      PROA  
ATOM   4898  N   TYR P 313      15.652  25.019   8.041  0.00  0.00      PROA  
ATOM   4899  HN  TYR P 313      15.223  25.906   7.888  0.00  0.00      PROA  
ATOM   4900  CA  TYR P 313      14.769  23.995   8.398  0.00  0.00      PROA  
ATOM   4901  HA  TYR P 313      15.180  23.087   7.982  0.00  0.00      PROA  
ATOM   4902  CB  TYR P 313      14.314  23.844   9.839  0.00  0.00      PROA  
ATOM   4903  HB1 TYR P 313      13.698  22.929   9.971  0.00  0.00      PROA  
ATOM   4904  HB2 TYR P 313      13.698  24.709  10.166  0.00  0.00      PROA  
ATOM   4905  CG  TYR P 313      15.441  23.853  10.842  0.00  0.00      PROA  
ATOM   4906  CD1 TYR P 313      15.763  24.945  11.654  0.00  0.00      PROA  
ATOM   4907  HD1 TYR P 313      15.309  25.883  11.371  0.00  0.00      PROA  
ATOM   4908  CE1 TYR P 313      16.673  24.924  12.640  0.00  0.00      PROA  
ATOM   4909  HE1 TYR P 313      16.833  25.836  13.196  0.00  0.00      PROA  
ATOM   4910  CZ  TYR P 313      17.296  23.705  12.860  0.00  0.00      PROA  
ATOM   4911  OH  TYR P 313      18.332  23.619  13.835  0.00  0.00      PROA  
ATOM   4912  HH  TYR P 313      18.844  24.432  13.842  0.00  0.00      PROA  
ATOM   4913  CD2 TYR P 313      16.060  22.651  11.171  0.00  0.00      PROA  
ATOM   4914  HD2 TYR P 313      15.749  21.812  10.566  0.00  0.00      PROA  
ATOM   4915  CE2 TYR P 313      16.978  22.542  12.203  0.00  0.00      PROA  
ATOM   4916  HE2 TYR P 313      17.557  21.646  12.376  0.00  0.00      PROA  
ATOM   4917  C   TYR P 313      13.475  24.146   7.612  0.00  0.00      PROA  
ATOM   4918  O   TYR P 313      12.928  25.296   7.451  0.00  0.00      PROA  
ATOM   4919  N   GLN P 314      12.776  23.015   7.190  0.00  0.00      PROA  
ATOM   4920  HN  GLN P 314      12.824  22.095   7.571  0.00  0.00      PROA  
ATOM   4921  CA  GLN P 314      11.599  23.189   6.426  0.00  0.00      PROA  
ATOM   4922  HA  GLN P 314      11.556  24.042   5.766  0.00  0.00      PROA  
ATOM   4923  CB  GLN P 314      11.449  21.960   5.509  0.00  0.00      PROA  
ATOM   4924  HB1 GLN P 314      10.561  22.045   4.846  0.00  0.00      PROA  
ATOM   4925  HB2 GLN P 314      11.321  21.072   6.164  0.00  0.00      PROA  
ATOM   4926  CG  GLN P 314      12.612  21.685   4.606  0.00  0.00      PROA  
ATOM   4927  HG1 GLN P 314      12.409  20.908   3.838  0.00  0.00      PROA  
ATOM   4928  HG2 GLN P 314      13.529  21.301   5.102  0.00  0.00      PROA  
ATOM   4929  CD  GLN P 314      13.136  22.998   3.972  0.00  0.00      PROA  
ATOM   4930  OE1 GLN P 314      14.204  23.475   4.197  0.00  0.00      PROA  
ATOM   4931  NE2 GLN P 314      12.208  23.567   3.111  0.00  0.00      PROA  
ATOM   4932 HE21 GLN P 314      11.371  23.073   2.877  0.00  0.00      PROA  
ATOM   4933 HE22 GLN P 314      12.565  24.062   2.318  0.00  0.00      PROA  
ATOM   4934  C   GLN P 314      10.379  23.337   7.290  0.00  0.00      PROA  
ATOM   4935  O   GLN P 314      10.204  22.589   8.241  0.00  0.00      PROA  
ATOM   4936  N   THR P 315       9.407  24.288   6.996  0.00  0.00      PROA  
ATOM   4937  HN  THR P 315       9.535  24.890   6.212  0.00  0.00      PROA  
ATOM   4938  CA  THR P 315       8.171  24.398   7.702  0.00  0.00      PROA  
ATOM   4939  HA  THR P 315       8.014  23.510   8.296  0.00  0.00      PROA  
ATOM   4940  CB  THR P 315       7.996  25.459   8.764  0.00  0.00      PROA  
ATOM   4941  HB  THR P 315       6.926  25.481   9.061  0.00  0.00      PROA  
ATOM   4942  OG1 THR P 315       8.267  26.770   8.377  0.00  0.00      PROA  
ATOM   4943  HG1 THR P 315       9.070  26.656   7.863  0.00  0.00      PROA  
ATOM   4944  CG2 THR P 315       8.869  25.160   9.977  0.00  0.00      PROA  
ATOM   4945 HG21 THR P 315       9.883  25.583   9.816  0.00  0.00      PROA  
ATOM   4946 HG22 THR P 315       8.956  24.088  10.254  0.00  0.00      PROA  
ATOM   4947 HG23 THR P 315       8.414  25.750  10.801  0.00  0.00      PROA  
ATOM   4948  C   THR P 315       6.934  24.425   6.769  0.00  0.00      PROA  
ATOM   4949  O   THR P 315       7.119  24.617   5.554  0.00  0.00      PROA  
ATOM   4950  N   SER P 316       5.746  24.247   7.308  0.00  0.00      PROA  
ATOM   4951  HN  SER P 316       5.803  23.885   8.235  0.00  0.00      PROA  
ATOM   4952  CA  SER P 316       4.499  24.303   6.644  0.00  0.00      PROA  
ATOM   4953  HA  SER P 316       3.791  24.157   7.447  0.00  0.00      PROA  
ATOM   4954  CB  SER P 316       4.114  25.580   5.965  0.00  0.00      PROA  
ATOM   4955  HB1 SER P 316       4.843  25.890   5.185  0.00  0.00      PROA  
ATOM   4956  HB2 SER P 316       4.260  26.477   6.604  0.00  0.00      PROA  
ATOM   4957  OG  SER P 316       2.801  25.616   5.514  0.00  0.00      PROA  
ATOM   4958  HG1 SER P 316       2.677  26.460   5.076  0.00  0.00      PROA  
ATOM   4959  C   SER P 316       4.164  23.184   5.705  0.00  0.00      PROA  
ATOM   4960  O   SER P 316       4.801  22.870   4.694  0.00  0.00      PROA  
ATOM   4961  N   ASN P 317       3.029  22.524   6.073  0.00  0.00      PROA  
ATOM   4962  HN  ASN P 317       2.722  22.657   7.012  0.00  0.00      PROA  
ATOM   4963  CA  ASN P 317       2.252  21.583   5.376  0.00  0.00      PROA  
ATOM   4964  HA  ASN P 317       2.670  21.420   4.394  0.00  0.00      PROA  
ATOM   4965  CB  ASN P 317       2.356  20.305   6.190  0.00  0.00      PROA  
ATOM   4966  HB1 ASN P 317       1.953  20.414   7.220  0.00  0.00      PROA  
ATOM   4967  HB2 ASN P 317       3.438  20.102   6.340  0.00  0.00      PROA  
ATOM   4968  CG  ASN P 317       1.837  19.060   5.392  0.00  0.00      PROA  
ATOM   4969  OD1 ASN P 317       0.757  18.553   5.679  0.00  0.00      PROA  
ATOM   4970  ND2 ASN P 317       2.591  18.715   4.343  0.00  0.00      PROA  
ATOM   4971 HD21 ASN P 317       2.412  17.889   3.808  0.00  0.00      PROA  
ATOM   4972 HD22 ASN P 317       3.502  19.118   4.255  0.00  0.00      PROA  
ATOM   4973  C   ASN P 317       0.782  22.142   5.301  0.00  0.00      PROA  
ATOM   4974  O   ASN P 317      -0.139  21.424   4.996  0.00  0.00      PROA  
ATOM   4975  N   PHE P 318       0.509  23.528   5.448  0.00  0.00      PROA  
ATOM   4976  HN  PHE P 318       1.303  24.102   5.637  0.00  0.00      PROA  
ATOM   4977  CA  PHE P 318      -0.747  24.234   5.452  0.00  0.00      PROA  
ATOM   4978  HA  PHE P 318      -1.462  23.716   6.074  0.00  0.00      PROA  
ATOM   4979  CB  PHE P 318      -0.783  25.683   6.125  0.00  0.00      PROA  
ATOM   4980  HB1 PHE P 318      -1.834  26.023   6.236  0.00  0.00      PROA  
ATOM   4981  HB2 PHE P 318      -0.102  26.342   5.543  0.00  0.00      PROA  
ATOM   4982  CG  PHE P 318      -0.192  25.846   7.510  0.00  0.00      PROA  
ATOM   4983  CD1 PHE P 318      -0.988  25.378   8.552  0.00  0.00      PROA  
ATOM   4984  HD1 PHE P 318      -1.869  24.825   8.261  0.00  0.00      PROA  
ATOM   4985  CE1 PHE P 318      -0.752  25.815   9.807  0.00  0.00      PROA  
ATOM   4986  HE1 PHE P 318      -1.348  25.453  10.632  0.00  0.00      PROA  
ATOM   4987  CZ  PHE P 318       0.427  26.518  10.176  0.00  0.00      PROA  
ATOM   4988  HZ  PHE P 318       0.525  26.743  11.228  0.00  0.00      PROA  
ATOM   4989  CD2 PHE P 318       0.932  26.617   7.854  0.00  0.00      PROA  
ATOM   4990  HD2 PHE P 318       1.591  27.032   7.105  0.00  0.00      PROA  
ATOM   4991  CE2 PHE P 318       1.224  27.002   9.118  0.00  0.00      PROA  
ATOM   4992  HE2 PHE P 318       2.033  27.693   9.301  0.00  0.00      PROA  
ATOM   4993  C   PHE P 318      -1.388  24.257   4.106  0.00  0.00      PROA  
ATOM   4994  O   PHE P 318      -0.798  24.743   3.139  0.00  0.00      PROA  
ATOM   4995  N   ARG P 319      -2.631  23.713   3.985  0.00  0.00      PROA  
ATOM   4996  HN  ARG P 319      -3.145  23.453   4.799  0.00  0.00      PROA  
ATOM   4997  CA  ARG P 319      -3.367  23.754   2.697  0.00  0.00      PROA  
ATOM   4998  HA  ARG P 319      -2.693  23.941   1.875  0.00  0.00      PROA  
ATOM   4999  CB  ARG P 319      -4.177  22.466   2.526  0.00  0.00      PROA  
ATOM   5000  HB1 ARG P 319      -4.729  22.624   1.575  0.00  0.00      PROA  
ATOM   5001  HB2 ARG P 319      -4.828  22.374   3.422  0.00  0.00      PROA  
ATOM   5002  CG  ARG P 319      -3.247  21.198   2.422  0.00  0.00      PROA  
ATOM   5003  HG1 ARG P 319      -3.734  20.215   2.598  0.00  0.00      PROA  
ATOM   5004  HG2 ARG P 319      -2.463  21.363   3.193  0.00  0.00      PROA  
ATOM   5005  CD  ARG P 319      -2.557  21.077   1.078  0.00  0.00      PROA  
ATOM   5006  HD1 ARG P 319      -2.057  22.010   0.741  0.00  0.00      PROA  
ATOM   5007  HD2 ARG P 319      -3.337  20.914   0.304  0.00  0.00      PROA  
ATOM   5008  NE  ARG P 319      -1.665  19.880   1.140  0.00  0.00      PROA  
ATOM   5009  HE  ARG P 319      -1.256  19.493   1.967  0.00  0.00      PROA  
ATOM   5010  CZ  ARG P 319      -0.975  19.503   0.071  0.00  0.00      PROA  
ATOM   5011  NH1 ARG P 319       0.054  18.682   0.362  0.00  0.00      PROA  
ATOM   5012 HH11 ARG P 319       0.212  18.343   1.289  0.00  0.00      PROA  
ATOM   5013 HH12 ARG P 319       0.509  18.234  -0.409  0.00  0.00      PROA  
ATOM   5014  NH2 ARG P 319      -1.272  19.589  -1.177  0.00  0.00      PROA  
ATOM   5015 HH21 ARG P 319      -2.131  20.053  -1.395  0.00  0.00      PROA  
ATOM   5016 HH22 ARG P 319      -0.530  19.370  -1.811  0.00  0.00      PROA  
ATOM   5017  C   ARG P 319      -4.358  24.921   2.706  0.00  0.00      PROA  
ATOM   5018  O   ARG P 319      -4.727  25.557   3.739  0.00  0.00      PROA  
ATOM   5019  N   VAL P 320      -4.791  25.273   1.464  0.00  0.00      PROA  
ATOM   5020  HN  VAL P 320      -4.450  24.774   0.671  0.00  0.00      PROA  
ATOM   5021  CA  VAL P 320      -5.936  26.037   1.329  0.00  0.00      PROA  
ATOM   5022  HA  VAL P 320      -6.324  26.296   2.304  0.00  0.00      PROA  
ATOM   5023  CB  VAL P 320      -5.806  27.305   0.449  0.00  0.00      PROA  
ATOM   5024  HB  VAL P 320      -4.995  27.279  -0.310  0.00  0.00      PROA  
ATOM   5025  CG1 VAL P 320      -7.149  27.774  -0.221  0.00  0.00      PROA  
ATOM   5026 HG11 VAL P 320      -7.029  28.768  -0.703  0.00  0.00      PROA  
ATOM   5027 HG12 VAL P 320      -7.984  27.787   0.512  0.00  0.00      PROA  
ATOM   5028 HG13 VAL P 320      -7.361  26.966  -0.954  0.00  0.00      PROA  
ATOM   5029  CG2 VAL P 320      -5.315  28.394   1.430  0.00  0.00      PROA  
ATOM   5030 HG21 VAL P 320      -5.930  28.732   2.292  0.00  0.00      PROA  
ATOM   5031 HG22 VAL P 320      -5.080  29.284   0.808  0.00  0.00      PROA  
ATOM   5032 HG23 VAL P 320      -4.348  28.140   1.914  0.00  0.00      PROA  
ATOM   5033  C   VAL P 320      -6.976  25.110   0.737  0.00  0.00      PROA  
ATOM   5034  O   VAL P 320      -6.702  24.345  -0.158  0.00  0.00      PROA  
ATOM   5035  N   GLN P 321      -8.232  25.014   1.298  0.00  0.00      PROA  
ATOM   5036  HN  GLN P 321      -8.590  25.787   1.816  0.00  0.00      PROA  
ATOM   5037  CA  GLN P 321      -9.249  24.085   0.909  0.00  0.00      PROA  
ATOM   5038  HA  GLN P 321      -8.780  23.121   0.775  0.00  0.00      PROA  
ATOM   5039  CB  GLN P 321     -10.408  24.011   1.901  0.00  0.00      PROA  
ATOM   5040  HB1 GLN P 321     -11.001  23.147   1.532  0.00  0.00      PROA  
ATOM   5041  HB2 GLN P 321     -11.101  24.880   1.897  0.00  0.00      PROA  
ATOM   5042  CG  GLN P 321     -10.033  23.847   3.401  0.00  0.00      PROA  
ATOM   5043  HG1 GLN P 321     -11.006  23.529   3.832  0.00  0.00      PROA  
ATOM   5044  HG2 GLN P 321      -9.421  24.623   3.908  0.00  0.00      PROA  
ATOM   5045  CD  GLN P 321      -9.065  22.652   3.701  0.00  0.00      PROA  
ATOM   5046  OE1 GLN P 321      -7.943  22.810   4.252  0.00  0.00      PROA  
ATOM   5047  NE2 GLN P 321      -9.475  21.371   3.507  0.00  0.00      PROA  
ATOM   5048 HE21 GLN P 321     -10.377  21.199   3.109  0.00  0.00      PROA  
ATOM   5049 HE22 GLN P 321      -8.762  20.670   3.532  0.00  0.00      PROA  
ATOM   5050  C   GLN P 321      -9.897  24.646  -0.379  0.00  0.00      PROA  
ATOM   5051  O   GLN P 321      -9.948  25.847  -0.482  0.00  0.00      PROA  
ATOM   5052  N   PRO P 322     -10.340  23.733  -1.358  0.00  0.00      PROA  
ATOM   5053  CD  PRO P 322     -10.035  22.321  -1.409  0.00  0.00      PROA  
ATOM   5054  HD1 PRO P 322     -10.628  21.701  -0.703  0.00  0.00      PROA  
ATOM   5055  HD2 PRO P 322      -8.961  22.129  -1.199  0.00  0.00      PROA  
ATOM   5056  CA  PRO P 322     -11.328  24.118  -2.347  0.00  0.00      PROA  
ATOM   5057  HA  PRO P 322     -10.787  24.782  -3.004  0.00  0.00      PROA  
ATOM   5058  CB  PRO P 322     -11.705  22.710  -3.013  0.00  0.00      PROA  
ATOM   5059  HB1 PRO P 322     -11.962  22.758  -4.093  0.00  0.00      PROA  
ATOM   5060  HB2 PRO P 322     -12.487  22.350  -2.311  0.00  0.00      PROA  
ATOM   5061  CG  PRO P 322     -10.454  21.972  -2.814  0.00  0.00      PROA  
ATOM   5062  HG1 PRO P 322     -10.425  20.876  -2.990  0.00  0.00      PROA
[truncated: 5,553,468 more chars]
