# Supplementary material for: Structure adaptation in Omicron SARS-CoV-2/hACE2: Biophysical origins of evolutionary driving forces
Source: Biophys J. 2023 Sep 16;122(20):4057–67. doi: 10.1016/j.bpj.2023.09.003 (PMC10624932; doi:10.1016/j.bpj.2023.09.003)
Supplement: Data S4. PDB of the final structure WT for RL [file mmc5.zip › WT-end-of-1us.pdb]

CRYST1    0.000    0.000    0.000  90.00  90.00  90.00 P 1           1
ATOM      1  N   MET P   1     -37.233  42.280  60.338  0.00  0.00      PROA  
ATOM      2  HT1 MET P   1     -37.410  43.294  60.485  0.00  0.00      PROA  
ATOM      3  HT2 MET P   1     -36.447  41.946  60.932  0.00  0.00      PROA  
ATOM      4  HT3 MET P   1     -38.061  41.719  60.624  0.00  0.00      PROA  
ATOM      5  CA  MET P   1     -36.794  42.078  58.917  0.00  0.00      PROA  
ATOM      6  HA  MET P   1     -36.200  42.961  58.729  0.00  0.00      PROA  
ATOM      7  CB  MET P   1     -35.709  40.927  58.723  0.00  0.00      PROA  
ATOM      8  HB1 MET P   1     -35.962  40.315  57.831  0.00  0.00      PROA  
ATOM      9  HB2 MET P   1     -35.761  40.246  59.599  0.00  0.00      PROA  
ATOM     10  CG  MET P   1     -34.235  41.362  58.573  0.00  0.00      PROA  
ATOM     11  HG1 MET P   1     -33.680  40.400  58.620  0.00  0.00      PROA  
ATOM     12  HG2 MET P   1     -33.937  41.962  59.459  0.00  0.00      PROA  
ATOM     13  SD  MET P   1     -33.693  42.183  57.015  0.00  0.00      PROA  
ATOM     14  CE  MET P   1     -31.885  42.181  57.423  0.00  0.00      PROA  
ATOM     15  HE1 MET P   1     -31.609  41.309  58.054  0.00  0.00      PROA  
ATOM     16  HE2 MET P   1     -31.653  43.009  58.127  0.00  0.00      PROA  
ATOM     17  HE3 MET P   1     -31.354  42.297  56.454  0.00  0.00      PROA  
ATOM     18  C   MET P   1     -37.853  41.949  57.932  0.00  0.00      PROA  
ATOM     19  O   MET P   1     -38.966  41.592  58.313  0.00  0.00      PROA  
ATOM     20  N   PHE P   2     -37.584  42.214  56.658  0.00  0.00      PROA  
ATOM     21  HN  PHE P   2     -36.665  42.331  56.290  0.00  0.00      PROA  
ATOM     22  CA  PHE P   2     -38.553  42.287  55.604  0.00  0.00      PROA  
ATOM     23  HA  PHE P   2     -39.484  42.728  55.928  0.00  0.00      PROA  
ATOM     24  CB  PHE P   2     -38.136  43.049  54.337  0.00  0.00      PROA  
ATOM     25  HB1 PHE P   2     -38.919  43.022  53.548  0.00  0.00      PROA  
ATOM     26  HB2 PHE P   2     -37.323  42.513  53.802  0.00  0.00      PROA  
ATOM     27  CG  PHE P   2     -37.683  44.465  54.586  0.00  0.00      PROA  
ATOM     28  CD1 PHE P   2     -38.507  45.439  55.073  0.00  0.00      PROA  
ATOM     29  HD1 PHE P   2     -39.549  45.156  55.110  0.00  0.00      PROA  
ATOM     30  CE1 PHE P   2     -38.031  46.737  55.379  0.00  0.00      PROA  
ATOM     31  HE1 PHE P   2     -38.790  47.471  55.608  0.00  0.00      PROA  
ATOM     32  CZ  PHE P   2     -36.736  47.015  55.218  0.00  0.00      PROA  
ATOM     33  HZ  PHE P   2     -36.299  48.001  55.176  0.00  0.00      PROA  
ATOM     34  CD2 PHE P   2     -36.349  44.789  54.374  0.00  0.00      PROA  
ATOM     35  HD2 PHE P   2     -35.759  43.993  53.944  0.00  0.00      PROA  
ATOM     36  CE2 PHE P   2     -35.864  46.052  54.740  0.00  0.00      PROA  
ATOM     37  HE2 PHE P   2     -34.832  46.197  54.457  0.00  0.00      PROA  
ATOM     38  C   PHE P   2     -38.949  40.944  55.139  0.00  0.00      PROA  
ATOM     39  O   PHE P   2     -38.139  40.057  54.974  0.00  0.00      PROA  
ATOM     40  N   VAL P   3     -40.315  40.741  54.886  0.00  0.00      PROA  
ATOM     41  HN  VAL P   3     -41.052  41.394  55.039  0.00  0.00      PROA  
ATOM     42  CA  VAL P   3     -40.766  39.519  54.336  0.00  0.00      PROA  
ATOM     43  HA  VAL P   3     -40.139  38.647  54.453  0.00  0.00      PROA  
ATOM     44  CB  VAL P   3     -42.193  39.111  55.030  0.00  0.00      PROA  
ATOM     45  HB  VAL P   3     -42.794  40.025  54.838  0.00  0.00      PROA  
ATOM     46  CG1 VAL P   3     -42.868  37.904  54.443  0.00  0.00      PROA  
ATOM     47 HG11 VAL P   3     -43.076  37.984  53.355  0.00  0.00      PROA  
ATOM     48 HG12 VAL P   3     -43.873  37.787  54.903  0.00  0.00      PROA  
ATOM     49 HG13 VAL P   3     -42.305  36.960  54.597  0.00  0.00      PROA  
ATOM     50  CG2 VAL P   3     -42.155  39.032  56.564  0.00  0.00      PROA  
ATOM     51 HG21 VAL P   3     -43.156  38.863  57.016  0.00  0.00      PROA  
ATOM     52 HG22 VAL P   3     -41.672  39.919  57.027  0.00  0.00      PROA  
ATOM     53 HG23 VAL P   3     -41.684  38.063  56.837  0.00  0.00      PROA  
ATOM     54  C   VAL P   3     -40.931  39.664  52.869  0.00  0.00      PROA  
ATOM     55  O   VAL P   3     -41.476  40.627  52.383  0.00  0.00      PROA  
ATOM     56  N   PHE P   4     -40.536  38.692  52.050  0.00  0.00      PROA  
ATOM     57  HN  PHE P   4     -40.116  37.832  52.332  0.00  0.00      PROA  
ATOM     58  CA  PHE P   4     -40.600  38.765  50.607  0.00  0.00      PROA  
ATOM     59  HA  PHE P   4     -41.169  39.653  50.372  0.00  0.00      PROA  
ATOM     60  CB  PHE P   4     -39.180  38.930  50.034  0.00  0.00      PROA  
ATOM     61  HB1 PHE P   4     -39.203  38.989  48.925  0.00  0.00      PROA  
ATOM     62  HB2 PHE P   4     -38.497  38.110  50.342  0.00  0.00      PROA  
ATOM     63  CG  PHE P   4     -38.500  40.275  50.390  0.00  0.00      PROA  
ATOM     64  CD1 PHE P   4     -37.260  40.314  51.063  0.00  0.00      PROA  
ATOM     65  HD1 PHE P   4     -36.901  39.376  51.461  0.00  0.00      PROA  
ATOM     66  CE1 PHE P   4     -36.626  41.543  51.258  0.00  0.00      PROA  
ATOM     67  HE1 PHE P   4     -35.790  41.495  51.940  0.00  0.00      PROA  
ATOM     68  CZ  PHE P   4     -37.248  42.717  50.739  0.00  0.00      PROA  
ATOM     69  HZ  PHE P   4     -36.739  43.637  50.987  0.00  0.00      PROA  
ATOM     70  CD2 PHE P   4     -39.092  41.457  49.927  0.00  0.00      PROA  
ATOM     71  HD2 PHE P   4     -39.929  41.422  49.245  0.00  0.00      PROA  
ATOM     72  CE2 PHE P   4     -38.394  42.662  50.006  0.00  0.00      PROA  
ATOM     73  HE2 PHE P   4     -38.747  43.613  49.636  0.00  0.00      PROA  
ATOM     74  C   PHE P   4     -41.301  37.551  49.938  0.00  0.00      PROA  
ATOM     75  O   PHE P   4     -41.241  36.377  50.335  0.00  0.00      PROA  
ATOM     76  N   LEU P   5     -41.782  37.805  48.718  0.00  0.00      PROA  
ATOM     77  HN  LEU P   5     -41.704  38.725  48.344  0.00  0.00      PROA  
ATOM     78  CA  LEU P   5     -42.420  36.831  47.845  0.00  0.00      PROA  
ATOM     79  HA  LEU P   5     -42.703  35.969  48.432  0.00  0.00      PROA  
ATOM     80  CB  LEU P   5     -43.796  37.335  47.367  0.00  0.00      PROA  
ATOM     81  HB1 LEU P   5     -44.168  36.654  46.572  0.00  0.00      PROA  
ATOM     82  HB2 LEU P   5     -43.664  38.272  46.785  0.00  0.00      PROA  
ATOM     83  CG  LEU P   5     -44.724  37.586  48.526  0.00  0.00      PROA  
ATOM     84  HG  LEU P   5     -44.288  38.402  49.141  0.00  0.00      PROA  
ATOM     85  CD1 LEU P   5     -46.028  38.117  47.973  0.00  0.00      PROA  
ATOM     86 HD11 LEU P   5     -46.702  38.355  48.823  0.00  0.00      PROA  
ATOM     87 HD12 LEU P   5     -46.410  37.337  47.280  0.00  0.00      PROA  
ATOM     88 HD13 LEU P   5     -45.913  39.072  47.418  0.00  0.00      PROA  
ATOM     89  CD2 LEU P   5     -45.051  36.327  49.475  0.00  0.00      PROA  
ATOM     90 HD21 LEU P   5     -45.911  36.494  50.157  0.00  0.00      PROA  
ATOM     91 HD22 LEU P   5     -44.127  35.950  49.964  0.00  0.00      PROA  
ATOM     92 HD23 LEU P   5     -45.383  35.551  48.752  0.00  0.00      PROA  
ATOM     93  C   LEU P   5     -41.454  36.500  46.685  0.00  0.00      PROA  
ATOM     94  O   LEU P   5     -40.557  37.282  46.322  0.00  0.00      PROA  
ATOM     95  N   VAL P   6     -41.580  35.202  46.175  0.00  0.00      PROA  
ATOM     96  HN  VAL P   6     -42.365  34.639  46.423  0.00  0.00      PROA  
ATOM     97  CA  VAL P   6     -40.998  34.869  44.854  0.00  0.00      PROA  
ATOM     98  HA  VAL P   6     -39.935  34.967  45.017  0.00  0.00      PROA  
ATOM     99  CB  VAL P   6     -41.211  33.428  44.392  0.00  0.00      PROA  
ATOM    100  HB  VAL P   6     -41.043  33.361  43.296  0.00  0.00      PROA  
ATOM    101  CG1 VAL P   6     -40.353  32.332  45.058  0.00  0.00      PROA  
ATOM    102 HG11 VAL P   6     -39.309  32.688  45.194  0.00  0.00      PROA  
ATOM    103 HG12 VAL P   6     -40.420  31.472  44.358  0.00  0.00      PROA  
ATOM    104 HG13 VAL P   6     -40.645  32.012  46.081  0.00  0.00      PROA  
ATOM    105  CG2 VAL P   6     -42.731  33.130  44.500  0.00  0.00      PROA  
ATOM    106 HG21 VAL P   6     -43.424  33.939  44.183  0.00  0.00      PROA  
ATOM    107 HG22 VAL P   6     -42.833  32.843  45.569  0.00  0.00      PROA  
ATOM    108 HG23 VAL P   6     -42.880  32.158  43.984  0.00  0.00      PROA  
ATOM    109  C   VAL P   6     -41.235  35.799  43.654  0.00  0.00      PROA  
ATOM    110  O   VAL P   6     -42.344  36.220  43.344  0.00  0.00      PROA  
ATOM    111  N   LEU P   7     -40.164  36.147  42.852  0.00  0.00      PROA  
ATOM    112  HN  LEU P   7     -39.192  35.968  42.987  0.00  0.00      PROA  
ATOM    113  CA  LEU P   7     -40.127  36.985  41.660  0.00  0.00      PROA  
ATOM    114  HA  LEU P   7     -41.140  37.343  41.548  0.00  0.00      PROA  
ATOM    115  CB  LEU P   7     -38.947  38.063  41.842  0.00  0.00      PROA  
ATOM    116  HB1 LEU P   7     -38.006  37.520  42.075  0.00  0.00      PROA  
ATOM    117  HB2 LEU P   7     -39.290  38.497  42.805  0.00  0.00      PROA  
ATOM    118  CG  LEU P   7     -38.628  39.049  40.744  0.00  0.00      PROA  
ATOM    119  HG  LEU P   7     -38.058  38.565  39.923  0.00  0.00      PROA  
ATOM    120  CD1 LEU P   7     -39.904  39.676  40.059  0.00  0.00      PROA  
ATOM    121 HD11 LEU P   7     -40.500  40.159  40.862  0.00  0.00      PROA  
ATOM    122 HD12 LEU P   7     -40.556  38.911  39.585  0.00  0.00      PROA  
ATOM    123 HD13 LEU P   7     -39.629  40.471  39.333  0.00  0.00      PROA  
ATOM    124  CD2 LEU P   7     -37.822  40.173  41.359  0.00  0.00      PROA  
ATOM    125 HD21 LEU P   7     -38.437  40.935  41.883  0.00  0.00      PROA  
ATOM    126 HD22 LEU P   7     -37.126  40.688  40.664  0.00  0.00      PROA  
ATOM    127 HD23 LEU P   7     -37.196  39.741  42.170  0.00  0.00      PROA  
ATOM    128  C   LEU P   7     -39.776  36.184  40.438  0.00  0.00      PROA  
ATOM    129  O   LEU P   7     -38.785  35.534  40.284  0.00  0.00      PROA  
ATOM    130  N   LEU P   8     -40.771  36.149  39.481  0.00  0.00      PROA  
ATOM    131  HN  LEU P   8     -41.582  36.710  39.628  0.00  0.00      PROA  
ATOM    132  CA  LEU P   8     -40.702  35.239  38.347  0.00  0.00      PROA  
ATOM    133  HA  LEU P   8     -39.830  34.620  38.500  0.00  0.00      PROA  
ATOM    134  CB  LEU P   8     -41.957  34.368  38.366  0.00  0.00      PROA  
ATOM    135  HB1 LEU P   8     -42.106  33.640  37.540  0.00  0.00      PROA  
ATOM    136  HB2 LEU P   8     -42.757  35.133  38.262  0.00  0.00      PROA  
ATOM    137  CG  LEU P   8     -42.446  33.684  39.665  0.00  0.00      PROA  
ATOM    138  HG  LEU P   8     -42.519  34.407  40.505  0.00  0.00      PROA  
ATOM    139  CD1 LEU P   8     -43.654  32.817  39.545  0.00  0.00      PROA  
ATOM    140 HD11 LEU P   8     -44.422  33.466  39.073  0.00  0.00      PROA  
ATOM    141 HD12 LEU P   8     -43.996  32.359  40.498  0.00  0.00      PROA  
ATOM    142 HD13 LEU P   8     -43.253  31.920  39.026  0.00  0.00      PROA  
ATOM    143  CD2 LEU P   8     -41.361  32.769  40.233  0.00  0.00      PROA  
ATOM    144 HD21 LEU P   8     -40.549  33.379  40.683  0.00  0.00      PROA  
ATOM    145 HD22 LEU P   8     -40.713  32.174  39.555  0.00  0.00      PROA  
ATOM    146 HD23 LEU P   8     -41.714  32.133  41.073  0.00  0.00      PROA  
ATOM    147  C   LEU P   8     -40.436  36.034  37.092  0.00  0.00      PROA  
ATOM    148  O   LEU P   8     -41.169  37.004  36.826  0.00  0.00      PROA  
ATOM    149  N   PRO P   9     -39.369  35.805  36.325  0.00  0.00      PROA  
ATOM    150  CD  PRO P   9     -38.140  35.182  36.684  0.00  0.00      PROA  
ATOM    151  HD1 PRO P   9     -38.099  34.103  36.425  0.00  0.00      PROA  
ATOM    152  HD2 PRO P   9     -38.015  35.215  37.787  0.00  0.00      PROA  
ATOM    153  CA  PRO P   9     -39.133  36.763  35.244  0.00  0.00      PROA  
ATOM    154  HA  PRO P   9     -39.369  37.758  35.593  0.00  0.00      PROA  
ATOM    155  CB  PRO P   9     -37.664  36.548  34.857  0.00  0.00      PROA  
ATOM    156  HB1 PRO P   9     -37.301  37.529  34.484  0.00  0.00      PROA  
ATOM    157  HB2 PRO P   9     -37.558  35.762  34.079  0.00  0.00      PROA  
ATOM    158  CG  PRO P   9     -36.991  36.007  36.127  0.00  0.00      PROA  
ATOM    159  HG1 PRO P   9     -36.084  35.365  36.122  0.00  0.00      PROA  
ATOM    160  HG2 PRO P   9     -36.742  36.779  36.885  0.00  0.00      PROA  
ATOM    161  C   PRO P   9     -40.115  36.468  34.139  0.00  0.00      PROA  
ATOM    162  O   PRO P   9     -40.906  37.315  33.733  0.00  0.00      PROA  
ATOM    163  N   LEU P  10     -40.216  35.214  33.807  0.00  0.00      PROA  
ATOM    164  HN  LEU P  10     -39.713  34.654  34.460  0.00  0.00      PROA  
ATOM    165  CA  LEU P  10     -41.119  34.728  32.880  0.00  0.00      PROA  
ATOM    166  HA  LEU P  10     -41.991  35.360  32.798  0.00  0.00      PROA  
ATOM    167  CB  LEU P  10     -40.433  34.451  31.510  0.00  0.00      PROA  
ATOM    168  HB1 LEU P  10     -39.611  33.719  31.659  0.00  0.00      PROA  
ATOM    169  HB2 LEU P  10     -39.907  35.424  31.409  0.00  0.00      PROA  
ATOM    170  CG  LEU P  10     -41.302  34.056  30.293  0.00  0.00      PROA  
ATOM    171  HG  LEU P  10     -41.736  33.059  30.525  0.00  0.00      PROA  
ATOM    172  CD1 LEU P  10     -42.320  35.087  29.907  0.00  0.00      PROA  
ATOM    173 HD11 LEU P  10     -42.966  34.643  29.119  0.00  0.00      PROA  
ATOM    174 HD12 LEU P  10     -41.802  36.023  29.607  0.00  0.00      PROA  
ATOM    175 HD13 LEU P  10     -43.079  35.250  30.702  0.00  0.00      PROA  
ATOM    176  CD2 LEU P  10     -40.589  33.807  29.015  0.00  0.00      PROA  
ATOM    177 HD21 LEU P  10     -41.360  33.518  28.269  0.00  0.00      PROA  
ATOM    178 HD22 LEU P  10     -39.871  32.961  29.077  0.00  0.00      PROA  
ATOM    179 HD23 LEU P  10     -39.960  34.668  28.701  0.00  0.00      PROA  
ATOM    180  C   LEU P  10     -41.500  33.406  33.548  0.00  0.00      PROA  
ATOM    181  O   LEU P  10     -40.669  32.747  34.108  0.00  0.00      PROA  
ATOM    182  N   VAL P  11     -42.822  32.972  33.545  0.00  0.00      PROA  
ATOM    183  HN  VAL P  11     -43.538  33.545  33.153  0.00  0.00      PROA  
ATOM    184  CA  VAL P  11     -43.353  31.837  34.216  0.00  0.00      PROA  
ATOM    185  HA  VAL P  11     -42.883  31.532  35.139  0.00  0.00      PROA  
ATOM    186  CB  VAL P  11     -44.783  32.045  34.729  0.00  0.00      PROA  
ATOM    187  HB  VAL P  11     -45.409  32.576  33.980  0.00  0.00      PROA  
ATOM    188  CG1 VAL P  11     -45.450  30.632  34.988  0.00  0.00      PROA  
ATOM    189 HG11 VAL P  11     -46.335  30.752  35.649  0.00  0.00      PROA  
ATOM    190 HG12 VAL P  11     -44.811  29.928  35.564  0.00  0.00      PROA  
ATOM    191 HG13 VAL P  11     -45.912  30.117  34.120  0.00  0.00      PROA  
ATOM    192  CG2 VAL P  11     -44.946  32.940  35.989  0.00  0.00      PROA  
ATOM    193 HG21 VAL P  11     -45.972  33.100  36.385  0.00  0.00      PROA  
ATOM    194 HG22 VAL P  11     -44.522  33.948  35.789  0.00  0.00      PROA  
ATOM    195 HG23 VAL P  11     -44.437  32.532  36.888  0.00  0.00      PROA  
ATOM    196  C   VAL P  11     -43.105  30.604  33.304  0.00  0.00      PROA  
ATOM    197  O   VAL P  11     -43.438  30.547  32.148  0.00  0.00      PROA  
ATOM    198  N   SER P  12     -42.448  29.546  33.748  0.00  0.00      PROA  
ATOM    199  HN  SER P  12     -42.186  29.515  34.710  0.00  0.00      PROA  
ATOM    200  CA  SER P  12     -42.090  28.418  33.004  0.00  0.00      PROA  
ATOM    201  HA  SER P  12     -41.651  28.726  32.066  0.00  0.00      PROA  
ATOM    202  CB  SER P  12     -40.983  27.567  33.677  0.00  0.00      PROA  
ATOM    203  HB1 SER P  12     -41.327  27.237  34.681  0.00  0.00      PROA  
ATOM    204  HB2 SER P  12     -40.095  28.219  33.821  0.00  0.00      PROA  
ATOM    205  OG  SER P  12     -40.680  26.358  32.978  0.00  0.00      PROA  
ATOM    206  HG1 SER P  12     -40.542  26.515  32.041  0.00  0.00      PROA  
ATOM    207  C   SER P  12     -43.281  27.589  32.625  0.00  0.00      PROA  
ATOM    208  O   SER P  12     -44.044  27.169  33.509  0.00  0.00      PROA  
ATOM    209  N   SER P  13     -43.364  27.290  31.316  0.00  0.00      PROA  
ATOM    210  HN  SER P  13     -42.789  27.651  30.586  0.00  0.00      PROA  
ATOM    211  CA  SER P  13     -44.576  26.697  30.770  0.00  0.00      PROA  
ATOM    212  HA  SER P  13     -44.792  25.807  31.343  0.00  0.00      PROA  
ATOM    213  CB  SER P  13     -45.751  27.695  30.836  0.00  0.00      PROA  
ATOM    214  HB1 SER P  13     -46.225  27.807  31.834  0.00  0.00      PROA  
ATOM    215  HB2 SER P  13     -46.600  27.303  30.237  0.00  0.00      PROA  
ATOM    216  OG  SER P  13     -45.467  29.013  30.257  0.00  0.00      PROA  
ATOM    217  HG1 SER P  13     -44.760  29.397  30.780  0.00  0.00      PROA  
ATOM    218  C   SER P  13     -44.201  26.209  29.403  0.00  0.00      PROA  
ATOM    219  O   SER P  13     -43.142  26.550  28.910  0.00  0.00      PROA  
ATOM    220  N   GLN P  14     -45.082  25.414  28.812  0.00  0.00      PROA  
ATOM    221  HN  GLN P  14     -45.930  25.124  29.250  0.00  0.00      PROA  
ATOM    222  CA  GLN P  14     -44.947  24.796  27.482  0.00  0.00      PROA  
ATOM    223  HA  GLN P  14     -43.959  24.365  27.414  0.00  0.00      PROA  
ATOM    224  CB  GLN P  14     -46.106  23.738  27.134  0.00  0.00      PROA  
ATOM    225  HB1 GLN P  14     -46.291  23.482  26.069  0.00  0.00      PROA  
ATOM    226  HB2 GLN P  14     -47.001  24.269  27.522  0.00  0.00      PROA  
ATOM    227  CG  GLN P  14     -45.995  22.377  27.802  0.00  0.00      PROA  
ATOM    228  HG1 GLN P  14     -46.779  21.728  27.357  0.00  0.00      PROA  
ATOM    229  HG2 GLN P  14     -46.161  22.469  28.897  0.00  0.00      PROA  
ATOM    230  CD  GLN P  14     -44.603  21.704  27.575  0.00  0.00      PROA  
ATOM    231  OE1 GLN P  14     -44.158  21.761  26.450  0.00  0.00      PROA  
ATOM    232  NE2 GLN P  14     -43.978  21.112  28.603  0.00  0.00      PROA  
ATOM    233 HE21 GLN P  14     -43.053  20.758  28.465  0.00  0.00      PROA  
ATOM    234 HE22 GLN P  14     -44.377  20.919  29.499  0.00  0.00      PROA  
ATOM    235  C   GLN P  14     -44.768  25.837  26.343  0.00  0.00      PROA  
ATOM    236  O   GLN P  14     -45.611  26.719  26.245  0.00  0.00      PROA  
ATOM    237  N   CYS P  15     -43.774  25.574  25.479  0.00  0.00      PROA  
ATOM    238  HN  CYS P  15     -42.951  25.024  25.597  0.00  0.00      PROA  
ATOM    239  CA  CYS P  15     -43.649  26.223  24.190  0.00  0.00      PROA  
ATOM    240  HA  CYS P  15     -42.861  25.618  23.768  0.00  0.00      PROA  
ATOM    241  CB  CYS P  15     -45.028  26.047  23.383  0.00  0.00      PROA  
ATOM    242  HB1 CYS P  15     -44.838  26.403  22.348  0.00  0.00      PROA  
ATOM    243  HB2 CYS P  15     -45.820  26.686  23.830  0.00  0.00      PROA  
ATOM    244  SG  CYS P  15     -45.582  24.371  23.213  0.00  0.00      PROA  
ATOM    245  C   CYS P  15     -43.124  27.669  24.107  0.00  0.00      PROA  
ATOM    246  O   CYS P  15     -43.615  28.493  23.359  0.00  0.00      PROA  
ATOM    247  N   VAL P  16     -42.205  28.058  24.981  0.00  0.00      PROA  
ATOM    248  HN  VAL P  16     -41.682  27.437  25.560  0.00  0.00      PROA  
ATOM    249  CA  VAL P  16     -41.811  29.468  25.204  0.00  0.00      PROA  
ATOM    250  HA  VAL P  16     -42.627  30.144  25.411  0.00  0.00      PROA  
ATOM    251  CB  VAL P  16     -41.050  29.706  26.482  0.00  0.00      PROA  
ATOM    252  HB  VAL P  16     -40.166  29.035  26.512  0.00  0.00      PROA  
ATOM    253  CG1 VAL P  16     -40.641  31.113  26.785  0.00  0.00      PROA  
ATOM    254 HG11 VAL P  16     -41.542  31.720  27.018  0.00  0.00      PROA  
ATOM    255 HG12 VAL P  16     -40.028  31.514  25.950  0.00  0.00      PROA  
ATOM    256 HG13 VAL P  16     -39.990  31.158  27.685  0.00  0.00      PROA  
ATOM    257  CG2 VAL P  16     -41.992  29.273  27.632  0.00  0.00      PROA  
ATOM    258 HG21 VAL P  16     -42.101  28.174  27.759  0.00  0.00      PROA  
ATOM    259 HG22 VAL P  16     -42.966  29.793  27.509  0.00  0.00      PROA  
ATOM    260 HG23 VAL P  16     -41.551  29.738  28.539  0.00  0.00      PROA  
ATOM    261  C   VAL P  16     -41.115  30.110  23.992  0.00  0.00      PROA  
ATOM    262  O   VAL P  16     -40.119  29.581  23.516  0.00  0.00      PROA  
ATOM    263  N   ASN P  17     -41.613  31.257  23.546  0.00  0.00      PROA  
ATOM    264  HN  ASN P  17     -42.322  31.747  24.046  0.00  0.00      PROA  
ATOM    265  CA  ASN P  17     -40.961  32.030  22.551  0.00  0.00      PROA  
ATOM    266  HA  ASN P  17     -40.465  31.461  21.778  0.00  0.00      PROA  
ATOM    267  CB  ASN P  17     -41.933  33.041  21.785  0.00  0.00      PROA  
ATOM    268  HB1 ASN P  17     -42.325  33.795  22.501  0.00  0.00      PROA  
ATOM    269  HB2 ASN P  17     -42.829  32.501  21.411  0.00  0.00      PROA  
ATOM    270  CG  ASN P  17     -41.273  33.666  20.596  0.00  0.00      PROA  
ATOM    271  OD1 ASN P  17     -40.158  34.230  20.794  0.00  0.00      PROA  
ATOM    272  ND2 ASN P  17     -41.847  33.460  19.371  0.00  0.00      PROA  
ATOM    273 HD22 ASN P  17     -42.672  32.907  19.288  0.00  0.00      PROA  
ATOM    274  C   ASN P  17     -39.930  32.929  23.270  0.00  0.00      PROA  
ATOM    275  O   ASN P  17     -40.315  33.654  24.228  0.00  0.00      PROA  
ATOM    276  N   LEU P  18     -38.666  32.887  22.883  0.00  0.00      PROA  
ATOM    277  HN  LEU P  18     -38.391  32.297  22.128  0.00  0.00      PROA  
ATOM    278  CA  LEU P  18     -37.572  33.754  23.338  0.00  0.00      PROA  
ATOM    279  HA  LEU P  18     -38.049  34.474  23.987  0.00  0.00      PROA  
ATOM    280  CB  LEU P  18     -36.498  33.035  24.166  0.00  0.00      PROA  
ATOM    281  HB1 LEU P  18     -35.710  33.764  24.452  0.00  0.00      PROA  
ATOM    282  HB2 LEU P  18     -35.989  32.304  23.503  0.00  0.00      PROA  
ATOM    283  CG  LEU P  18     -36.939  32.406  25.539  0.00  0.00      PROA  
ATOM    284  HG  LEU P  18     -37.909  31.868  25.479  0.00  0.00      PROA  
ATOM    285  CD1 LEU P  18     -35.748  31.625  26.034  0.00  0.00      PROA  
ATOM    286 HD11 LEU P  18     -36.051  31.020  26.915  0.00  0.00      PROA  
ATOM    287 HD12 LEU P  18     -34.948  32.325  26.359  0.00  0.00      PROA  
ATOM    288 HD13 LEU P  18     -35.297  30.952  25.273  0.00  0.00      PROA  
ATOM    289  CD2 LEU P  18     -37.285  33.574  26.537  0.00  0.00      PROA  
ATOM    290 HD21 LEU P  18     -36.410  34.224  26.754  0.00  0.00      PROA  
ATOM    291 HD22 LEU P  18     -37.519  33.041  27.484  0.00  0.00      PROA  
ATOM    292 HD23 LEU P  18     -38.212  34.106  26.235  0.00  0.00      PROA  
ATOM    293  C   LEU P  18     -36.972  34.509  22.182  0.00  0.00      PROA  
ATOM    294  O   LEU P  18     -36.674  35.680  22.370  0.00  0.00      PROA  
ATOM    295  N   THR P  19     -36.646  33.854  21.084  0.00  0.00      PROA  
ATOM    296  HN  THR P  19     -37.045  32.965  20.869  0.00  0.00      PROA  
ATOM    297  CA  THR P  19     -35.642  34.389  20.180  0.00  0.00      PROA  
ATOM    298  HA  THR P  19     -35.103  35.109  20.778  0.00  0.00      PROA  
ATOM    299  CB  THR P  19     -34.675  33.284  19.701  0.00  0.00      PROA  
ATOM    300  HB  THR P  19     -33.983  33.618  18.899  0.00  0.00      PROA  
ATOM    301  OG1 THR P  19     -35.349  32.083  19.169  0.00  0.00      PROA  
ATOM    302  HG1 THR P  19     -35.543  31.439  19.853  0.00  0.00      PROA  
ATOM    303  CG2 THR P  19     -33.884  32.781  20.903  0.00  0.00      PROA  
ATOM    304 HG21 THR P  19     -33.305  31.863  20.663  0.00  0.00      PROA  
ATOM    305 HG22 THR P  19     -34.697  32.499  21.606  0.00  0.00      PROA  
ATOM    306 HG23 THR P  19     -33.209  33.571  21.296  0.00  0.00      PROA  
ATOM    307  C   THR P  19     -36.215  35.056  18.878  0.00  0.00      PROA  
ATOM    308  O   THR P  19     -37.020  34.479  18.108  0.00  0.00      PROA  
ATOM    309  N   THR P  20     -35.694  36.277  18.534  0.00  0.00      PROA  
ATOM    310  HN  THR P  20     -35.033  36.554  19.227  0.00  0.00      PROA  
ATOM    311  CA  THR P  20     -35.983  36.987  17.353  0.00  0.00      PROA  
ATOM    312  HA  THR P  20     -36.995  36.686  17.128  0.00  0.00      PROA  
ATOM    313  CB  THR P  20     -35.977  38.474  17.488  0.00  0.00      PROA  
ATOM    314  HB  THR P  20     -36.837  38.762  18.130  0.00  0.00      PROA  
ATOM    315  OG1 THR P  20     -35.996  39.205  16.240  0.00  0.00      PROA  
ATOM    316  HG1 THR P  20     -35.672  40.036  16.596  0.00  0.00      PROA  
ATOM    317  CG2 THR P  20     -34.699  38.894  18.213  0.00  0.00      PROA  
ATOM    318 HG21 THR P  20     -34.680  40.000  18.310  0.00  0.00      PROA  
ATOM    319 HG22 THR P  20     -33.760  38.613  17.691  0.00  0.00      PROA  
ATOM    320 HG23 THR P  20     -34.563  38.506  19.246  0.00  0.00      PROA  
ATOM    321  C   THR P  20     -35.318  36.399  16.116  0.00  0.00      PROA  
ATOM    322  O   THR P  20     -34.229  35.765  16.175  0.00  0.00      PROA  
ATOM    323  N   ARG P  21     -36.045  36.509  15.028  0.00  0.00      PROA  
ATOM    324  HN  ARG P  21     -36.944  36.931  15.113  0.00  0.00      PROA  
ATOM    325  CA  ARG P  21     -35.514  36.059  13.739  0.00  0.00      PROA  
ATOM    326  HA  ARG P  21     -35.206  35.025  13.689  0.00  0.00      PROA  
ATOM    327  CB  ARG P  21     -36.584  36.158  12.657  0.00  0.00      PROA  
ATOM    328  HB1 ARG P  21     -36.205  35.775  11.685  0.00  0.00      PROA  
ATOM    329  HB2 ARG P  21     -36.979  37.177  12.462  0.00  0.00      PROA  
ATOM    330  CG  ARG P  21     -37.874  35.264  12.863  0.00  0.00      PROA  
ATOM    331  HG1 ARG P  21     -38.569  35.595  12.062  0.00  0.00      PROA  
ATOM    332  HG2 ARG P  21     -38.355  35.561  13.819  0.00  0.00      PROA  
ATOM    333  CD  ARG P  21     -37.649  33.783  12.722  0.00  0.00      PROA  
ATOM    334  HD1 ARG P  21     -36.865  33.375  13.396  0.00  0.00      PROA  
ATOM    335  HD2 ARG P  21     -37.287  33.545  11.699  0.00  0.00      PROA  
ATOM    336  NE  ARG P  21     -38.986  33.120  12.813  0.00  0.00      PROA  
ATOM    337  HE  ARG P  21     -39.819  33.671  12.872  0.00  0.00      PROA  
ATOM    338  CZ  ARG P  21     -39.064  31.778  12.773  0.00  0.00      PROA  
ATOM    339  NH1 ARG P  21     -37.960  30.990  12.555  0.00  0.00      PROA  
ATOM    340 HH11 ARG P  21     -37.230  31.239  11.918  0.00  0.00      PROA  
ATOM    341 HH12 ARG P  21     -38.056  29.996  12.613  0.00  0.00      PROA  
ATOM    342  NH2 ARG P  21     -40.178  31.197  12.942  0.00  0.00      PROA  
ATOM    343 HH21 ARG P  21     -41.004  31.709  13.175  0.00  0.00      PROA  
ATOM    344 HH22 ARG P  21     -40.305  30.205  12.917  0.00  0.00      PROA  
ATOM    345  C   ARG P  21     -34.376  36.978  13.269  0.00  0.00      PROA  
ATOM    346  O   ARG P  21     -33.560  36.546  12.475  0.00  0.00      PROA  
ATOM    347  N   THR P  22     -34.258  38.223  13.746  0.00  0.00      PROA  
ATOM    348  HN  THR P  22     -34.971  38.573  14.349  0.00  0.00      PROA  
ATOM    349  CA  THR P  22     -33.215  39.203  13.346  0.00  0.00      PROA  
ATOM    350  HA  THR P  22     -32.810  39.056  12.356  0.00  0.00      PROA  
ATOM    351  CB  THR P  22     -33.631  40.682  13.473  0.00  0.00      PROA  
ATOM    352  HB  THR P  22     -33.968  41.004  14.481  0.00  0.00      PROA  
ATOM    353  OG1 THR P  22     -34.702  40.984  12.639  0.00  0.00      PROA  
ATOM    354  HG1 THR P  22     -34.456  40.752  11.740  0.00  0.00      PROA  
ATOM    355  CG2 THR P  22     -32.406  41.591  13.120  0.00  0.00      PROA  
ATOM    356 HG21 THR P  22     -31.960  41.286  12.149  0.00  0.00      PROA  
ATOM    357 HG22 THR P  22     -31.670  41.392  13.928  0.00  0.00      PROA  
ATOM    358 HG23 THR P  22     -32.602  42.684  13.108  0.00  0.00      PROA  
ATOM    359  C   THR P  22     -32.049  38.904  14.263  0.00  0.00      PROA  
ATOM    360  O   THR P  22     -32.148  38.922  15.567  0.00  0.00      PROA  
ATOM    361  N   GLN P  23     -30.773  38.630  13.758  0.00  0.00      PROA  
ATOM    362  HN  GLN P  23     -30.536  38.652  12.790  0.00  0.00      PROA  
ATOM    363  CA  GLN P  23     -29.616  38.331  14.514  0.00  0.00      PROA  
ATOM    364  HA  GLN P  23     -29.879  38.364  15.561  0.00  0.00      PROA  
ATOM    365  CB  GLN P  23     -29.112  36.907  14.240  0.00  0.00      PROA  
ATOM    366  HB1 GLN P  23     -28.135  36.848  14.767  0.00  0.00      PROA  
ATOM    367  HB2 GLN P  23     -28.999  36.742  13.147  0.00  0.00      PROA  
ATOM    368  CG  GLN P  23     -30.106  35.775  14.663  0.00  0.00      PROA  
ATOM    369  HG1 GLN P  23     -29.572  34.872  14.296  0.00  0.00      PROA  
ATOM    370  HG2 GLN P  23     -31.099  35.770  14.165  0.00  0.00      PROA  
ATOM    371  CD  GLN P  23     -30.181  35.838  16.168  0.00  0.00      PROA  
ATOM    372  OE1 GLN P  23     -29.239  35.783  16.982  0.00  0.00      PROA  
ATOM    373  NE2 GLN P  23     -31.415  35.867  16.692  0.00  0.00      PROA  
ATOM    374 HE21 GLN P  23     -31.577  36.062  17.659  0.00  0.00      PROA  
ATOM    375 HE22 GLN P  23     -32.243  35.860  16.130  0.00  0.00      PROA  
ATOM    376  C   GLN P  23     -28.634  39.496  14.238  0.00  0.00      PROA  
ATOM    377  O   GLN P  23     -28.350  39.940  13.112  0.00  0.00      PROA  
ATOM    378  N   LEU P  24     -27.988  40.145  15.364  0.00  0.00      PROA  
ATOM    379  HN  LEU P  24     -28.032  39.693  16.251  0.00  0.00      PROA  
ATOM    380  CA  LEU P  24     -27.013  41.223  15.264  0.00  0.00      PROA  
ATOM    381  HA  LEU P  24     -27.363  41.971  14.568  0.00  0.00      PROA  
ATOM    382  CB  LEU P  24     -26.953  41.928  16.659  0.00  0.00      PROA  
ATOM    383  HB1 LEU P  24     -26.348  42.849  16.520  0.00  0.00      PROA  
ATOM    384  HB2 LEU P  24     -26.408  41.258  17.358  0.00  0.00      PROA  
ATOM    385  CG  LEU P  24     -28.293  42.177  17.372  0.00  0.00      PROA  
ATOM    386  HG  LEU P  24     -28.904  41.255  17.475  0.00  0.00      PROA  
ATOM    387  CD1 LEU P  24     -28.006  42.646  18.815  0.00  0.00      PROA  
ATOM    388 HD11 LEU P  24     -27.230  43.433  18.701  0.00  0.00      PROA  
ATOM    389 HD12 LEU P  24     -27.571  41.810  19.403  0.00  0.00      PROA  
ATOM    390 HD13 LEU P  24     -28.932  43.003  19.314  0.00  0.00      PROA  
ATOM    391  CD2 LEU P  24     -29.040  43.221  16.609  0.00  0.00      PROA  
ATOM    392 HD21 LEU P  24     -30.049  43.182  17.071  0.00  0.00      PROA  
ATOM    393 HD22 LEU P  24     -29.197  42.967  15.539  0.00  0.00      PROA  
ATOM    394 HD23 LEU P  24     -28.608  44.241  16.701  0.00  0.00      PROA  
ATOM    395  C   LEU P  24     -25.646  40.766  14.861  0.00  0.00      PROA  
ATOM    396  O   LEU P  24     -25.416  39.542  15.053  0.00  0.00      PROA  
ATOM    397  N   PRO P  25     -24.783  41.583  14.400  0.00  0.00      PROA  
ATOM    398  CD  PRO P  25     -25.056  43.025  14.122  0.00  0.00      PROA  
ATOM    399  HD1 PRO P  25     -24.502  43.664  14.843  0.00  0.00      PROA  
ATOM    400  HD2 PRO P  25     -26.076  43.414  13.915  0.00  0.00      PROA  
ATOM    401  CA  PRO P  25     -23.554  41.169  13.798  0.00  0.00      PROA  
ATOM    402  HA  PRO P  25     -23.893  40.426  13.092  0.00  0.00      PROA  
ATOM    403  CB  PRO P  25     -22.929  42.354  13.207  0.00  0.00      PROA  
ATOM    404  HB1 PRO P  25     -22.228  42.148  12.370  0.00  0.00      PROA  
ATOM    405  HB2 PRO P  25     -22.323  42.943  13.928  0.00  0.00      PROA  
ATOM    406  CG  PRO P  25     -24.112  43.245  12.940  0.00  0.00      PROA  
ATOM    407  HG1 PRO P  25     -23.815  44.294  12.726  0.00  0.00      PROA  
ATOM    408  HG2 PRO P  25     -24.684  42.902  12.052  0.00  0.00      PROA  
ATOM    409  C   PRO P  25     -22.547  40.383  14.637  0.00  0.00      PROA  
ATOM    410  O   PRO P  25     -22.380  40.694  15.819  0.00  0.00      PROA  
ATOM    411  N   PRO P  26     -21.866  39.322  14.254  0.00  0.00      PROA  
ATOM    412  CD  PRO P  26     -21.945  38.609  12.952  0.00  0.00      PROA  
ATOM    413  HD1 PRO P  26     -21.468  39.354  12.280  0.00  0.00      PROA  
ATOM    414  HD2 PRO P  26     -23.018  38.450  12.709  0.00  0.00      PROA  
ATOM    415  CA  PRO P  26     -20.856  38.634  15.050  0.00  0.00      PROA  
ATOM    416  HA  PRO P  26     -21.442  38.062  15.754  0.00  0.00      PROA  
ATOM    417  CB  PRO P  26     -20.064  37.667  14.094  0.00  0.00      PROA  
ATOM    418  HB1 PRO P  26     -19.678  36.743  14.575  0.00  0.00      PROA  
ATOM    419  HB2 PRO P  26     -19.249  38.191  13.550  0.00  0.00      PROA  
ATOM    420  CG  PRO P  26     -21.106  37.325  13.046  0.00  0.00      PROA  
ATOM    421  HG1 PRO P  26     -20.718  37.048  12.043  0.00  0.00      PROA  
ATOM    422  HG2 PRO P  26     -21.812  36.512  13.318  0.00  0.00      PROA  
ATOM    423  C   PRO P  26     -19.791  39.493  15.810  0.00  0.00      PROA  
ATOM    424  O   PRO P  26     -19.278  40.357  15.170  0.00  0.00      PROA  
ATOM    425  N   ALA P  27     -19.429  39.057  16.965  0.00  0.00      PROA  
ATOM    426  HN  ALA P  27     -19.787  38.272  17.465  0.00  0.00      PROA  
ATOM    427  CA  ALA P  27     -18.317  39.701  17.653  0.00  0.00      PROA  
ATOM    428  HA  ALA P  27     -17.875  40.561  17.172  0.00  0.00      PROA  
ATOM    429  CB  ALA P  27     -18.773  40.383  18.980  0.00  0.00      PROA  
ATOM    430  HB1 ALA P  27     -19.289  39.742  19.725  0.00  0.00      PROA  
ATOM    431  HB2 ALA P  27     -19.326  41.324  18.768  0.00  0.00      PROA  
ATOM    432  HB3 ALA P  27     -17.847  40.639  19.537  0.00  0.00      PROA  
ATOM    433  C   ALA P  27     -17.158  38.731  17.876  0.00  0.00      PROA  
ATOM    434  O   ALA P  27     -17.384  37.542  18.016  0.00  0.00      PROA  
ATOM    435  N   TYR P  28     -15.872  39.189  17.979  0.00  0.00      PROA  
ATOM    436  HN  TYR P  28     -15.522  40.119  17.909  0.00  0.00      PROA  
ATOM    437  CA  TYR P  28     -14.832  38.187  18.334  0.00  0.00      PROA  
ATOM    438  HA  TYR P  28     -15.278  37.610  19.131  0.00  0.00      PROA  
ATOM    439  CB  TYR P  28     -14.543  37.196  17.101  0.00  0.00      PROA  
ATOM    440  HB1 TYR P  28     -15.335  36.418  17.063  0.00  0.00      PROA  
ATOM    441  HB2 TYR P  28     -13.612  36.591  17.154  0.00  0.00      PROA  
ATOM    442  CG  TYR P  28     -14.515  37.904  15.702  0.00  0.00      PROA  
ATOM    443  CD1 TYR P  28     -15.651  38.061  14.895  0.00  0.00      PROA  
ATOM    444  HD1 TYR P  28     -16.644  37.853  15.264  0.00  0.00      PROA  
ATOM    445  CE1 TYR P  28     -15.563  38.662  13.646  0.00  0.00      PROA  
ATOM    446  HE1 TYR P  28     -16.488  38.695  13.089  0.00  0.00      PROA  
ATOM    447  CZ  TYR P  28     -14.338  39.125  13.058  0.00  0.00      PROA  
ATOM    448  OH  TYR P  28     -14.233  39.710  11.800  0.00  0.00      PROA  
ATOM    449  HH  TYR P  28     -15.142  39.856  11.529  0.00  0.00      PROA  
ATOM    450  CD2 TYR P  28     -13.282  38.208  15.142  0.00  0.00      PROA  
ATOM    451  HD2 TYR P  28     -12.381  37.849  15.616  0.00  0.00      PROA  
ATOM    452  CE2 TYR P  28     -13.178  38.760  13.875  0.00  0.00      PROA  
ATOM    453  HE2 TYR P  28     -12.204  39.070  13.527  0.00  0.00      PROA  
ATOM    454  C   TYR P  28     -13.510  38.761  18.855  0.00  0.00      PROA  
ATOM    455  O   TYR P  28     -13.334  39.985  19.040  0.00  0.00      PROA  
ATOM    456  N   THR P  29     -12.540  37.932  19.231  0.00  0.00      PROA  
ATOM    457  HN  THR P  29     -12.496  36.952  19.052  0.00  0.00      PROA  
ATOM    458  CA  THR P  29     -11.442  38.326  20.115  0.00  0.00      PROA  
ATOM    459  HA  THR P  29     -11.031  39.224  19.678  0.00  0.00      PROA  
ATOM    460  CB  THR P  29     -11.910  38.382  21.538  0.00  0.00      PROA  
ATOM    461  HB  THR P  29     -12.820  39.012  21.633  0.00  0.00      PROA  
ATOM    462  OG1 THR P  29     -10.959  39.059  22.350  0.00  0.00      PROA  
ATOM    463  HG1 THR P  29     -11.277  38.970  23.252  0.00  0.00      PROA  
ATOM    464  CG2 THR P  29     -12.090  37.033  22.300  0.00  0.00      PROA  
ATOM    465 HG21 THR P  29     -12.507  37.173  23.320  0.00  0.00      PROA  
ATOM    466 HG22 THR P  29     -11.142  36.463  22.408  0.00  0.00      PROA  
ATOM    467 HG23 THR P  29     -12.855  36.386  21.817  0.00  0.00      PROA  
ATOM    468  C   THR P  29     -10.443  37.229  19.862  0.00  0.00      PROA  
ATOM    469  O   THR P  29     -10.830  36.270  19.220  0.00  0.00      PROA  
ATOM    470  N   ASN P  30      -9.150  37.284  20.303  0.00  0.00      PROA  
ATOM    471  HN  ASN P  30      -8.767  38.062  20.795  0.00  0.00      PROA  
ATOM    472  CA  ASN P  30      -8.200  36.227  20.025  0.00  0.00      PROA  
ATOM    473  HA  ASN P  30      -8.659  35.629  19.251  0.00  0.00      PROA  
ATOM    474  CB  ASN P  30      -6.905  36.955  19.491  0.00  0.00      PROA  
ATOM    475  HB1 ASN P  30      -6.443  37.511  20.334  0.00  0.00      PROA  
ATOM    476  HB2 ASN P  30      -7.266  37.671  18.723  0.00  0.00      PROA  
ATOM    477  CG  ASN P  30      -6.040  35.938  18.856  0.00  0.00      PROA  
ATOM    478  OD1 ASN P  30      -5.234  35.173  19.427  0.00  0.00      PROA  
ATOM    479  ND2 ASN P  30      -6.304  35.817  17.505  0.00  0.00      PROA  
ATOM    480 HD21 ASN P  30      -5.757  35.185  16.955  0.00  0.00      PROA  
ATOM    481 HD22 ASN P  30      -7.144  36.144  17.070  0.00  0.00      PROA  
ATOM    482  C   ASN P  30      -8.010  35.385  21.300  0.00  0.00      PROA  
ATOM    483  O   ASN P  30      -8.154  35.849  22.435  0.00  0.00      PROA  
ATOM    484  N   SER P  31      -7.778  34.084  21.162  0.00  0.00      PROA  
ATOM    485  HN  SER P  31      -7.643  33.752  20.232  0.00  0.00      PROA  
ATOM    486  CA  SER P  31      -7.718  33.160  22.343  0.00  0.00      PROA  
ATOM    487  HA  SER P  31      -7.993  33.597  23.292  0.00  0.00      PROA  
ATOM    488  CB  SER P  31      -8.830  32.025  22.257  0.00  0.00      PROA  
ATOM    489  HB1 SER P  31      -9.858  32.424  22.114  0.00  0.00      PROA  
ATOM    490  HB2 SER P  31      -8.801  31.500  23.235  0.00  0.00      PROA  
ATOM    491  OG  SER P  31      -8.635  31.193  21.156  0.00  0.00      PROA  
ATOM    492  HG1 SER P  31      -7.772  30.839  21.383  0.00  0.00      PROA  
ATOM    493  C   SER P  31      -6.273  32.720  22.597  0.00  0.00      PROA  
ATOM    494  O   SER P  31      -6.035  31.825  23.419  0.00  0.00      PROA  
ATOM    495  N   PHE P  32      -5.321  33.337  21.882  0.00  0.00      PROA  
ATOM    496  HN  PHE P  32      -5.429  34.098  21.247  0.00  0.00      PROA  
ATOM    497  CA  PHE P  32      -3.928  33.088  22.061  0.00  0.00      PROA  
ATOM    498  HA  PHE P  32      -3.513  33.380  21.107  0.00  0.00      PROA  
ATOM    499  CB  PHE P  32      -3.276  34.015  23.138  0.00  0.00      PROA  
ATOM    500  HB1 PHE P  32      -3.176  34.963  22.568  0.00  0.00      PROA  
ATOM    501  HB2 PHE P  32      -2.221  33.691  23.264  0.00  0.00      PROA  
ATOM    502  CG  PHE P  32      -4.002  34.202  24.448  0.00  0.00      PROA  
ATOM    503  CD1 PHE P  32      -4.981  35.251  24.471  0.00  0.00      PROA  
ATOM    504  HD1 PHE P  32      -5.179  35.920  23.647  0.00  0.00      PROA  
ATOM    505  CE1 PHE P  32      -5.904  35.290  25.560  0.00  0.00      PROA  
ATOM    506  HE1 PHE P  32      -6.725  35.981  25.683  0.00  0.00      PROA  
ATOM    507  CZ  PHE P  32      -5.606  34.543  26.680  0.00  0.00      PROA  
ATOM    508  HZ  PHE P  32      -6.316  34.617  27.491  0.00  0.00      PROA  
ATOM    509  CD2 PHE P  32      -3.849  33.274  25.579  0.00  0.00      PROA  
ATOM    510  HD2 PHE P  32      -3.190  32.419  25.612  0.00  0.00      PROA  
ATOM    511  CE2 PHE P  32      -4.625  33.520  26.648  0.00  0.00      PROA  
ATOM    512  HE2 PHE P  32      -4.407  32.869  27.481  0.00  0.00      PROA  
ATOM    513  C   PHE P  32      -3.407  31.688  22.050  0.00  0.00      PROA  
ATOM    514  O   PHE P  32      -3.207  31.085  21.010  0.00  0.00      PROA  
ATOM    515  N   THR P  33      -3.012  31.053  23.181  0.00  0.00      PROA  
ATOM    516  HN  THR P  33      -3.038  31.518  24.063  0.00  0.00      PROA  
ATOM    517  CA  THR P  33      -2.409  29.726  23.195  0.00  0.00      PROA  
ATOM    518  HA  THR P  33      -2.273  29.286  22.218  0.00  0.00      PROA  
ATOM    519  CB  THR P  33      -1.018  29.781  23.942  0.00  0.00      PROA  
ATOM    520  HB  THR P  33      -0.512  28.793  23.905  0.00  0.00      PROA  
ATOM    521  OG1 THR P  33      -1.216  30.232  25.259  0.00  0.00      PROA  
ATOM    522  HG1 THR P  33      -0.452  29.971  25.778  0.00  0.00      PROA  
ATOM    523  CG2 THR P  33      -0.246  30.829  23.288  0.00  0.00      PROA  
ATOM    524 HG21 THR P  33       0.798  30.920  23.657  0.00  0.00      PROA  
ATOM    525 HG22 THR P  33      -0.782  31.781  23.489  0.00  0.00      PROA  
ATOM    526 HG23 THR P  33      -0.100  30.724  22.192  0.00  0.00      PROA  
ATOM    527  C   THR P  33      -3.366  28.745  23.869  0.00  0.00      PROA  
ATOM    528  O   THR P  33      -2.970  27.613  24.247  0.00  0.00      PROA  
ATOM    529  N   ARG P  34      -4.649  29.029  24.030  0.00  0.00      PROA  
ATOM    530  HN  ARG P  34      -5.118  29.880  23.808  0.00  0.00      PROA  
ATOM    531  CA  ARG P  34      -5.569  28.162  24.840  0.00  0.00      PROA  
ATOM    532  HA  ARG P  34      -4.874  27.778  25.573  0.00  0.00      PROA  
ATOM    533  CB  ARG P  34      -6.715  28.910  25.564  0.00  0.00      PROA  
ATOM    534  HB1 ARG P  34      -7.258  28.168  26.187  0.00  0.00      PROA  
ATOM    535  HB2 ARG P  34      -7.405  29.427  24.864  0.00  0.00      PROA  
ATOM    536  CG  ARG P  34      -6.161  29.967  26.590  0.00  0.00      PROA  
ATOM    537  HG1 ARG P  34      -5.445  30.702  26.164  0.00  0.00      PROA  
ATOM    538  HG2 ARG P  34      -5.629  29.455  27.421  0.00  0.00      PROA  
ATOM    539  CD  ARG P  34      -7.326  30.727  27.355  0.00  0.00      PROA  
ATOM    540  HD1 ARG P  34      -8.246  30.122  27.508  0.00  0.00      PROA  
ATOM    541  HD2 ARG P  34      -7.442  31.681  26.799  0.00  0.00      PROA  
ATOM    542  NE  ARG P  34      -6.843  31.143  28.649  0.00  0.00      PROA  
ATOM    543  HE  ARG P  34      -6.467  32.069  28.689  0.00  0.00      PROA  
ATOM    544  CZ  ARG P  34      -6.679  30.346  29.652  0.00  0.00      PROA  
ATOM    545  NH1 ARG P  34      -6.995  29.085  29.654  0.00  0.00      PROA  
ATOM    546 HH11 ARG P  34      -6.888  28.560  30.498  0.00  0.00      PROA  
ATOM    547 HH12 ARG P  34      -7.527  28.731  28.885  0.00  0.00      PROA  
ATOM    548  NH2 ARG P  34      -6.111  30.794  30.718  0.00  0.00      PROA  
ATOM    549 HH21 ARG P  34      -5.652  31.680  30.651  0.00  0.00      PROA  
ATOM    550 HH22 ARG P  34      -5.715  30.150  31.373  0.00  0.00      PROA  
ATOM    551  C   ARG P  34      -6.213  27.026  23.961  0.00  0.00      PROA  
ATOM    552  O   ARG P  34      -6.261  27.172  22.733  0.00  0.00      PROA  
ATOM    553  N   GLY P  35      -6.595  25.923  24.627  0.00  0.00      PROA  
ATOM    554  HN  GLY P  35      -6.286  25.795  25.566  0.00  0.00      PROA  
ATOM    555  CA  GLY P  35      -7.444  24.951  24.029  0.00  0.00      PROA  
ATOM    556  HA1 GLY P  35      -7.578  25.251  23.000  0.00  0.00      PROA  
ATOM    557  HA2 GLY P  35      -8.403  24.909  24.523  0.00  0.00      PROA  
ATOM    558  C   GLY P  35      -6.774  23.576  23.896  0.00  0.00      PROA  
ATOM    559  O   GLY P  35      -7.328  22.651  23.322  0.00  0.00      PROA  
ATOM    560  N   VAL P  36      -5.568  23.437  24.459  0.00  0.00      PROA  
ATOM    561  HN  VAL P  36      -5.183  24.272  24.846  0.00  0.00      PROA  
ATOM    562  CA  VAL P  36      -4.885  22.211  24.807  0.00  0.00      PROA  
ATOM    563  HA  VAL P  36      -4.813  21.580  23.934  0.00  0.00      PROA  
ATOM    564  CB  VAL P  36      -3.462  22.534  25.335  0.00  0.00      PROA  
ATOM    565  HB  VAL P  36      -3.361  23.245  26.182  0.00  0.00      PROA  
ATOM    566  CG1 VAL P  36      -2.653  21.276  25.781  0.00  0.00      PROA  
ATOM    567 HG11 VAL P  36      -1.630  21.523  26.138  0.00  0.00      PROA  
ATOM    568 HG12 VAL P  36      -2.525  20.572  24.931  0.00  0.00      PROA  
ATOM    569 HG13 VAL P  36      -3.119  20.630  26.556  0.00  0.00      PROA  
ATOM    570  CG2 VAL P  36      -2.716  23.212  24.134  0.00  0.00      PROA  
ATOM    571 HG21 VAL P  36      -3.218  24.155  23.829  0.00  0.00      PROA  
ATOM    572 HG22 VAL P  36      -2.639  22.501  23.284  0.00  0.00      PROA  
ATOM    573 HG23 VAL P  36      -1.711  23.456  24.540  0.00  0.00      PROA  
ATOM    574  C   VAL P  36      -5.626  21.389  25.828  0.00  0.00      PROA  
ATOM    575  O   VAL P  36      -6.279  21.933  26.737  0.00  0.00      PROA  
ATOM    576  N   TYR P  37      -5.614  20.080  25.628  0.00  0.00      PROA  
ATOM    577  HN  TYR P  37      -5.208  19.574  24.872  0.00  0.00      PROA  
ATOM    578  CA  TYR P  37      -6.243  19.092  26.477  0.00  0.00      PROA  
ATOM    579  HA  TYR P  37      -6.221  19.293  27.539  0.00  0.00      PROA  
ATOM    580  CB  TYR P  37      -7.706  18.833  26.131  0.00  0.00      PROA  
ATOM    581  HB1 TYR P  37      -8.276  19.782  26.220  0.00  0.00      PROA  
ATOM    582  HB2 TYR P  37      -8.110  18.086  26.848  0.00  0.00      PROA  
ATOM    583  CG  TYR P  37      -7.983  18.238  24.743  0.00  0.00      PROA  
ATOM    584  CD1 TYR P  37      -8.030  16.818  24.571  0.00  0.00      PROA  
ATOM    585  HD1 TYR P  37      -8.154  16.050  25.321  0.00  0.00      PROA  
ATOM    586  CE1 TYR P  37      -8.193  16.268  23.325  0.00  0.00      PROA  
ATOM    587  HE1 TYR P  37      -8.281  15.193  23.275  0.00  0.00      PROA  
ATOM    588  CZ  TYR P  37      -8.275  17.015  22.163  0.00  0.00      PROA  
ATOM    589  OH  TYR P  37      -8.484  16.416  20.930  0.00  0.00      PROA  
ATOM    590  HH  TYR P  37      -8.305  17.223  20.443  0.00  0.00      PROA  
ATOM    591  CD2 TYR P  37      -8.115  19.041  23.571  0.00  0.00      PROA  
ATOM    592  HD2 TYR P  37      -8.191  20.117  23.621  0.00  0.00      PROA  
ATOM    593  CE2 TYR P  37      -8.283  18.447  22.298  0.00  0.00      PROA  
ATOM    594  HE2 TYR P  37      -8.433  18.987  21.375  0.00  0.00      PROA  
ATOM    595  C   TYR P  37      -5.394  17.834  26.342  0.00  0.00      PROA  
ATOM    596  O   TYR P  37      -4.634  17.691  25.403  0.00  0.00      PROA  
ATOM    597  N   TYR P  38      -5.422  16.891  27.326  0.00  0.00      PROA  
ATOM    598  HN  TYR P  38      -5.929  16.941  28.183  0.00  0.00      PROA  
ATOM    599  CA  TYR P  38      -4.607  15.671  27.250  0.00  0.00      PROA  
ATOM    600  HA  TYR P  38      -3.616  16.097  27.202  0.00  0.00      PROA  
ATOM    601  CB  TYR P  38      -4.654  14.833  28.517  0.00  0.00      PROA  
ATOM    602  HB1 TYR P  38      -4.102  13.874  28.427  0.00  0.00      PROA  
ATOM    603  HB2 TYR P  38      -5.655  14.598  28.939  0.00  0.00      PROA  
ATOM    604  CG  TYR P  38      -4.060  15.636  29.609  0.00  0.00      PROA  
ATOM    605  CD1 TYR P  38      -2.715  15.532  29.921  0.00  0.00      PROA  
ATOM    606  HD1 TYR P  38      -2.198  14.708  29.452  0.00  0.00      PROA  
ATOM    607  CE1 TYR P  38      -2.120  16.333  30.933  0.00  0.00      PROA  
ATOM    608  HE1 TYR P  38      -1.087  16.258  31.241  0.00  0.00      PROA  
ATOM    609  CZ  TYR P  38      -2.969  17.315  31.623  0.00  0.00      PROA  
ATOM    610  OH  TYR P  38      -2.518  18.042  32.750  0.00  0.00      PROA  
ATOM    611  HH  TYR P  38      -3.235  18.595  33.070  0.00  0.00      PROA  
ATOM    612  CD2 TYR P  38      -4.882  16.524  30.340  0.00  0.00      PROA  
ATOM    613  HD2 TYR P  38      -5.945  16.484  30.152  0.00  0.00      PROA  
ATOM    614  CE2 TYR P  38      -4.340  17.405  31.295  0.00  0.00      PROA  
ATOM    615  HE2 TYR P  38      -4.959  18.108  31.833  0.00  0.00      PROA  
ATOM    616  C   TYR P  38      -4.777  14.694  26.074  0.00  0.00      PROA  
ATOM    617  O   TYR P  38      -5.877  14.202  25.901  0.00  0.00      PROA  
ATOM    618  N   PRO P  39      -3.789  14.357  25.297  0.00  0.00      PROA  
ATOM    619  CD  PRO P  39      -2.376  14.658  25.536  0.00  0.00      PROA  
ATOM    620  HD1 PRO P  39      -1.986  14.189  26.464  0.00  0.00      PROA  
ATOM    621  HD2 PRO P  39      -2.188  15.750  25.459  0.00  0.00      PROA  
ATOM    622  CA  PRO P  39      -4.037  13.767  24.040  0.00  0.00      PROA  
ATOM    623  HA  PRO P  39      -4.842  14.307  23.564  0.00  0.00      PROA  
ATOM    624  CB  PRO P  39      -2.744  13.969  23.254  0.00  0.00      PROA  
ATOM    625  HB1 PRO P  39      -2.693  14.908  22.663  0.00  0.00      PROA  
ATOM    626  HB2 PRO P  39      -2.472  13.220  22.480  0.00  0.00      PROA  
ATOM    627  CG  PRO P  39      -1.651  13.943  24.381  0.00  0.00      PROA  
ATOM    628  HG1 PRO P  39      -1.617  12.903  24.770  0.00  0.00      PROA  
ATOM    629  HG2 PRO P  39      -0.719  14.521  24.205  0.00  0.00      PROA  
ATOM    630  C   PRO P  39      -4.481  12.307  24.107  0.00  0.00      PROA  
ATOM    631  O   PRO P  39      -5.326  11.873  23.264  0.00  0.00      PROA  
ATOM    632  N   ASP P  40      -3.994  11.593  25.159  0.00  0.00      PROA  
ATOM    633  HN  ASP P  40      -3.444  12.041  25.860  0.00  0.00      PROA  
ATOM    634  CA  ASP P  40      -4.188  10.093  25.258  0.00  0.00      PROA  
ATOM    635  HA  ASP P  40      -5.084   9.854  24.705  0.00  0.00      PROA  
ATOM    636  CB  ASP P  40      -3.078   9.402  24.411  0.00  0.00      PROA  
ATOM    637  HB1 ASP P  40      -3.270   9.524  23.323  0.00  0.00      PROA  
ATOM    638  HB2 ASP P  40      -3.241   8.303  24.416  0.00  0.00      PROA  
ATOM    639  CG  ASP P  40      -1.670   9.726  24.821  0.00  0.00      PROA  
ATOM    640  OD1 ASP P  40      -0.776   9.118  24.186  0.00  0.00      PROA  
ATOM    641  OD2 ASP P  40      -1.454  10.387  25.860  0.00  0.00      PROA  
ATOM    642  C   ASP P  40      -4.293   9.781  26.713  0.00  0.00      PROA  
ATOM    643  O   ASP P  40      -4.068  10.579  27.613  0.00  0.00      PROA  
ATOM    644  N   LYS P  41      -4.573   8.472  27.015  0.00  0.00      PROA  
ATOM    645  HN  LYS P  41      -4.706   7.831  26.263  0.00  0.00      PROA  
ATOM    646  CA  LYS P  41      -4.802   7.953  28.380  0.00  0.00      PROA  
ATOM    647  HA  LYS P  41      -5.361   8.688  28.939  0.00  0.00      PROA  
ATOM    648  CB  LYS P  41      -5.732   6.726  28.206  0.00  0.00      PROA  
ATOM    649  HB1 LYS P  41      -6.696   7.159  27.864  0.00  0.00      PROA  
ATOM    650  HB2 LYS P  41      -6.030   6.422  29.232  0.00  0.00      PROA  
ATOM    651  CG  LYS P  41      -5.292   5.609  27.286  0.00  0.00      PROA  
ATOM    652  HG1 LYS P  41      -4.745   4.955  27.998  0.00  0.00      PROA  
ATOM    653  HG2 LYS P  41      -4.620   5.999  26.492  0.00  0.00      PROA  
ATOM    654  CD  LYS P  41      -6.420   4.659  26.772  0.00  0.00      PROA  
ATOM    655  HD1 LYS P  41      -6.827   4.263  27.727  0.00  0.00      PROA  
ATOM    656  HD2 LYS P  41      -5.932   3.785  26.290  0.00  0.00      PROA  
ATOM    657  CE  LYS P  41      -7.529   5.160  25.923  0.00  0.00      PROA  
ATOM    658  HE1 LYS P  41      -7.673   6.261  25.963  0.00  0.00      PROA  
ATOM    659  HE2 LYS P  41      -8.491   4.716  26.257  0.00  0.00      PROA  
ATOM    660  NZ  LYS P  41      -7.287   5.018  24.409  0.00  0.00      PROA  
ATOM    661  HZ1 LYS P  41      -7.476   5.892  23.878  0.00  0.00      PROA  
ATOM    662  HZ2 LYS P  41      -7.924   4.277  24.053  0.00  0.00      PROA  
ATOM    663  HZ3 LYS P  41      -6.279   4.789  24.297  0.00  0.00      PROA  
ATOM    664  C   LYS P  41      -3.477   7.572  29.092  0.00  0.00      PROA  
ATOM    665  O   LYS P  41      -3.495   6.828  30.053  0.00  0.00      PROA  
ATOM    666  N   VAL P  42      -2.332   8.125  28.605  0.00  0.00      PROA  
ATOM    667  HN  VAL P  42      -2.425   8.636  27.754  0.00  0.00      PROA  
ATOM    668  CA  VAL P  42      -0.951   7.852  29.048  0.00  0.00      PROA  
ATOM    669  HA  VAL P  42      -0.902   6.955  29.647  0.00  0.00      PROA  
ATOM    670  CB  VAL P  42      -0.086   7.585  27.744  0.00  0.00      PROA  
ATOM    671  HB  VAL P  42      -0.084   8.462  27.061  0.00  0.00      PROA  
ATOM    672  CG1 VAL P  42       1.325   7.118  28.165  0.00  0.00      PROA  
ATOM    673 HG11 VAL P  42       1.925   6.696  27.331  0.00  0.00      PROA  
ATOM    674 HG12 VAL P  42       1.197   6.362  28.969  0.00  0.00      PROA  
ATOM    675 HG13 VAL P  42       1.920   7.930  28.635  0.00  0.00      PROA  
ATOM    676  CG2 VAL P  42      -0.647   6.371  26.930  0.00  0.00      PROA  
ATOM    677 HG21 VAL P  42      -0.213   6.221  25.919  0.00  0.00      PROA  
ATOM    678 HG22 VAL P  42      -1.747   6.309  26.788  0.00  0.00      PROA  
ATOM    679 HG23 VAL P  42      -0.402   5.403  27.419  0.00  0.00      PROA  
ATOM    680  C   VAL P  42      -0.304   8.877  29.929  0.00  0.00      PROA  
ATOM    681  O   VAL P  42      -0.285  10.072  29.633  0.00  0.00      PROA  
ATOM    682  N   PHE P  43       0.239   8.380  31.075  0.00  0.00      PROA  
ATOM    683  HN  PHE P  43       0.186   7.387  31.139  0.00  0.00      PROA  
ATOM    684  CA  PHE P  43       1.107   9.049  32.006  0.00  0.00      PROA  
ATOM    685  HA  PHE P  43       0.684  10.025  32.190  0.00  0.00      PROA  
ATOM    686  CB  PHE P  43       1.162   8.316  33.342  0.00  0.00      PROA  
ATOM    687  HB1 PHE P  43       1.481   7.254  33.272  0.00  0.00      PROA  
ATOM    688  HB2 PHE P  43       0.161   8.301  33.823  0.00  0.00      PROA  
ATOM    689  CG  PHE P  43       2.081   9.011  34.352  0.00  0.00      PROA  
ATOM    690  CD1 PHE P  43       1.853  10.322  34.610  0.00  0.00      PROA  
ATOM    691  HD1 PHE P  43       0.978  10.828  34.229  0.00  0.00      PROA  
ATOM    692  CE1 PHE P  43       2.664  11.035  35.487  0.00  0.00      PROA  
ATOM    693  HE1 PHE P  43       2.497  12.087  35.664  0.00  0.00      PROA  
ATOM    694  CZ  PHE P  43       3.728  10.350  36.108  0.00  0.00      PROA  
ATOM    695  HZ  PHE P  43       4.258  10.943  36.839  0.00  0.00      PROA  
ATOM    696  CD2 PHE P  43       3.194   8.365  34.902  0.00  0.00      PROA  
ATOM    697  HD2 PHE P  43       3.320   7.360  34.528  0.00  0.00      PROA  
ATOM    698  CE2 PHE P  43       4.091   9.038  35.711  0.00  0.00      PROA  
ATOM    699  HE2 PHE P  43       4.978   8.587  36.132  0.00  0.00      PROA  
ATOM    700  C   PHE P  43       2.503   9.298  31.376  0.00  0.00      PROA  
ATOM    701  O   PHE P  43       3.114   8.355  30.808  0.00  0.00      PROA  
ATOM    702  N   ARG P  44       3.039  10.522  31.473  0.00  0.00      PROA  
ATOM    703  HN  ARG P  44       2.654  11.295  31.972  0.00  0.00      PROA  
ATOM    704  CA  ARG P  44       4.397  10.887  31.042  0.00  0.00      PROA  
ATOM    705  HA  ARG P  44       4.956   9.987  31.253  0.00  0.00      PROA  
ATOM    706  CB  ARG P  44       4.575  11.236  29.601  0.00  0.00      PROA  
ATOM    707  HB1 ARG P  44       5.608  11.205  29.195  0.00  0.00      PROA  
ATOM    708  HB2 ARG P  44       4.243  12.291  29.497  0.00  0.00      PROA  
ATOM    709  CG  ARG P  44       3.883  10.364  28.534  0.00  0.00      PROA  
ATOM    710  HG1 ARG P  44       2.813  10.152  28.744  0.00  0.00      PROA  
ATOM    711  HG2 ARG P  44       4.346   9.357  28.615  0.00  0.00      PROA  
ATOM    712  CD  ARG P  44       4.042  10.826  27.061  0.00  0.00      PROA  
ATOM    713  HD1 ARG P  44       5.122  10.783  26.806  0.00  0.00      PROA  
ATOM    714  HD2 ARG P  44       3.686  11.811  26.690  0.00  0.00      PROA  
ATOM    715  NE  ARG P  44       3.421   9.789  26.169  0.00  0.00      PROA  
ATOM    716  HE  ARG P  44       4.064   9.170  25.718  0.00  0.00      PROA  
ATOM    717  CZ  ARG P  44       2.163   9.734  25.834  0.00  0.00      PROA  
ATOM    718  NH1 ARG P  44       1.192  10.501  26.321  0.00  0.00      PROA  
ATOM    719 HH11 ARG P  44       0.228  10.459  26.059  0.00  0.00      PROA  
ATOM    720 HH12 ARG P  44       1.489  11.127  27.042  0.00  0.00      PROA  
ATOM    721  NH2 ARG P  44       1.766   8.802  25.007  0.00  0.00      PROA  
ATOM    722 HH21 ARG P  44       2.505   8.389  24.476  0.00  0.00      PROA  
ATOM    723 HH22 ARG P  44       0.821   8.808  24.681  0.00  0.00      PROA  
ATOM    724  C   ARG P  44       4.868  11.999  31.941  0.00  0.00      PROA  
ATOM    725  O   ARG P  44       4.131  12.905  32.210  0.00  0.00      PROA  
ATOM    726  N   SER P  45       6.210  12.031  32.366  0.00  0.00      PROA  
ATOM    727  HN  SER P  45       6.855  11.323  32.089  0.00  0.00      PROA  
ATOM    728  CA  SER P  45       6.938  13.066  33.031  0.00  0.00      PROA  
ATOM    729  HA  SER P  45       6.270  13.914  33.027  0.00  0.00      PROA  
ATOM    730  CB  SER P  45       7.240  12.521  34.509  0.00  0.00      PROA  
ATOM    731  HB1 SER P  45       6.331  12.407  35.137  0.00  0.00      PROA  
ATOM    732  HB2 SER P  45       7.932  13.186  35.069  0.00  0.00      PROA  
ATOM    733  OG  SER P  45       7.738  11.163  34.631  0.00  0.00      PROA  
ATOM    734  HG1 SER P  45       7.331  10.619  33.953  0.00  0.00      PROA  
ATOM    735  C   SER P  45       8.129  13.540  32.229  0.00  0.00      PROA  
ATOM    736  O   SER P  45       8.717  12.690  31.472  0.00  0.00      PROA  
ATOM    737  N   SER P  46       8.389  14.870  32.273  0.00  0.00      PROA  
ATOM    738  HN  SER P  46       7.877  15.546  32.796  0.00  0.00      PROA  
ATOM    739  CA  SER P  46       9.514  15.541  31.648  0.00  0.00      PROA  
ATOM    740  HA  SER P  46       9.537  16.519  32.105  0.00  0.00      PROA  
ATOM    741  CB  SER P  46      10.842  14.864  32.019  0.00  0.00      PROA  
ATOM    742  HB1 SER P  46      11.758  15.386  31.667  0.00  0.00      PROA  
ATOM    743  HB2 SER P  46      10.922  13.849  31.576  0.00  0.00      PROA  
ATOM    744  OG  SER P  46      11.017  14.806  33.443  0.00  0.00      PROA  
ATOM    745  HG1 SER P  46      10.824  13.917  33.748  0.00  0.00      PROA  
ATOM    746  C   SER P  46       9.563  15.668  30.204  0.00  0.00      PROA  
ATOM    747  O   SER P  46       9.808  16.777  29.751  0.00  0.00      PROA  
ATOM    748  N   VAL P  47       9.382  14.586  29.447  0.00  0.00      PROA  
ATOM    749  HN  VAL P  47       9.090  13.746  29.898  0.00  0.00      PROA  
ATOM    750  CA  VAL P  47       9.442  14.478  28.021  0.00  0.00      PROA  
ATOM    751  HA  VAL P  47      10.511  14.611  27.953  0.00  0.00      PROA  
ATOM    752  CB  VAL P  47       8.994  13.078  27.558  0.00  0.00      PROA  
ATOM    753  HB  VAL P  47       9.104  13.002  26.455  0.00  0.00      PROA  
ATOM    754  CG1 VAL P  47       9.995  12.052  28.153  0.00  0.00      PROA  
ATOM    755 HG11 VAL P  47      11.051  12.255  27.873  0.00  0.00      PROA  
ATOM    756 HG12 VAL P  47       9.786  10.998  27.870  0.00  0.00      PROA  
ATOM    757 HG13 VAL P  47       9.941  12.111  29.261  0.00  0.00      PROA  
ATOM    758  CG2 VAL P  47       7.503  12.849  27.969  0.00  0.00      PROA  
ATOM    759 HG21 VAL P  47       6.905  13.751  27.719  0.00  0.00      PROA  
ATOM    760 HG22 VAL P  47       7.343  12.523  29.019  0.00  0.00      PROA  
ATOM    761 HG23 VAL P  47       7.193  12.045  27.268  0.00  0.00      PROA  
ATOM    762  C   VAL P  47       8.695  15.548  27.149  0.00  0.00      PROA  
ATOM    763  O   VAL P  47       7.776  16.203  27.560  0.00  0.00      PROA  
ATOM    764  N   LEU P  48       9.127  15.624  25.937  0.00  0.00      PROA  
ATOM    765  HN  LEU P  48      10.002  15.216  25.685  0.00  0.00      PROA  
ATOM    766  CA  LEU P  48       8.418  16.248  24.826  0.00  0.00      PROA  
ATOM    767  HA  LEU P  48       7.583  16.785  25.251  0.00  0.00      PROA  
ATOM    768  CB  LEU P  48       9.296  17.163  23.990  0.00  0.00      PROA  
ATOM    769  HB1 LEU P  48       8.773  17.397  23.038  0.00  0.00      PROA  
ATOM    770  HB2 LEU P  48      10.247  16.628  23.783  0.00  0.00      PROA  
ATOM    771  CG  LEU P  48       9.661  18.449  24.731  0.00  0.00      PROA  
ATOM    772  HG  LEU P  48       8.923  18.680  25.528  0.00  0.00      PROA  
ATOM    773  CD1 LEU P  48      11.004  18.393  25.490  0.00  0.00      PROA  
ATOM    774 HD11 LEU P  48      11.801  17.923  24.875  0.00  0.00      PROA  
ATOM    775 HD12 LEU P  48      10.949  17.802  26.429  0.00  0.00      PROA  
ATOM    776 HD13 LEU P  48      11.290  19.431  25.768  0.00  0.00      PROA  
ATOM    777  CD2 LEU P  48       9.718  19.673  23.827  0.00  0.00      PROA  
ATOM    778 HD21 LEU P  48       9.829  20.626  24.388  0.00  0.00      PROA  
ATOM    779 HD22 LEU P  48       8.767  19.696  23.253  0.00  0.00      PROA  
ATOM    780 HD23 LEU P  48      10.542  19.521  23.097  0.00  0.00      PROA  
ATOM    781  C   LEU P  48       7.932  15.137  23.889  0.00  0.00      PROA  
ATOM    782  O   LEU P  48       8.562  14.052  23.756  0.00  0.00      PROA  
ATOM    783  N   HSD P  49       6.752  15.387  23.329  0.00  0.00      PROA  
ATOM    784  HN  HSD P  49       6.228  16.218  23.498  0.00  0.00      PROA  
ATOM    785  CA  HSD P  49       5.902  14.433  22.619  0.00  0.00      PROA  
ATOM    786  HA  HSD P  49       6.560  13.719  22.145  0.00  0.00      PROA  
ATOM    787  CB  HSD P  49       4.921  13.672  23.533  0.00  0.00      PROA  
ATOM    788  HB1 HSD P  49       4.271  14.352  24.124  0.00  0.00      PROA  
ATOM    789  HB2 HSD P  49       5.550  13.038  24.194  0.00  0.00      PROA  
ATOM    790  ND1 HSD P  49       4.331  11.282  22.591  0.00  0.00      PROA  
ATOM    791  HD1 HSD P  49       5.256  10.916  22.693  0.00  0.00      PROA  
ATOM    792  CG  HSD P  49       4.010  12.630  22.806  0.00  0.00      PROA  
ATOM    793  CE1 HSD P  49       3.144  10.682  22.289  0.00  0.00      PROA  
ATOM    794  HE1 HSD P  49       3.051   9.624  22.046  0.00  0.00      PROA  
ATOM    795  NE2 HSD P  49       2.132  11.530  22.380  0.00  0.00      PROA  
ATOM    796  CD2 HSD P  49       2.715  12.743  22.675  0.00  0.00      PROA  
ATOM    797  HD2 HSD P  49       2.086  13.618  22.782  0.00  0.00      PROA  
ATOM    798  C   HSD P  49       5.149  15.137  21.508  0.00  0.00      PROA  
ATOM    799  O   HSD P  49       4.752  16.271  21.637  0.00  0.00      PROA  
ATOM    800  N   SER P  50       4.985  14.569  20.325  0.00  0.00      PROA  
ATOM    801  HN  SER P  50       5.392  13.660  20.289  0.00  0.00      PROA  
ATOM    802  CA  SER P  50       4.261  15.081  19.224  0.00  0.00      PROA  
ATOM    803  HA  SER P  50       3.735  15.939  19.614  0.00  0.00      PROA  
ATOM    804  CB  SER P  50       5.104  15.727  18.097  0.00  0.00      PROA  
ATOM    805  HB1 SER P  50       5.674  14.886  17.647  0.00  0.00      PROA  
ATOM    806  HB2 SER P  50       5.862  16.347  18.622  0.00  0.00      PROA  
ATOM    807  OG  SER P  50       4.390  16.495  17.081  0.00  0.00      PROA  
ATOM    808  HG1 SER P  50       3.678  16.903  17.578  0.00  0.00      PROA  
ATOM    809  C   SER P  50       3.281  14.069  18.731  0.00  0.00      PROA  
ATOM    810  O   SER P  50       3.500  12.845  18.532  0.00  0.00      PROA  
ATOM    811  N   THR P  51       2.033  14.588  18.526  0.00  0.00      PROA  
ATOM    812  HN  THR P  51       1.935  15.580  18.544  0.00  0.00      PROA  
ATOM    813  CA  THR P  51       0.833  13.809  18.094  0.00  0.00      PROA  
ATOM    814  HA  THR P  51       1.191  13.036  17.431  0.00  0.00      PROA  
ATOM    815  CB  THR P  51       0.139  13.289  19.374  0.00  0.00      PROA  
ATOM    816  HB  THR P  51       0.879  12.667  19.923  0.00  0.00      PROA  
ATOM    817  OG1 THR P  51      -0.948  12.489  19.124  0.00  0.00      PROA  
ATOM    818  HG1 THR P  51      -0.623  11.619  18.881  0.00  0.00      PROA  
ATOM    819  CG2 THR P  51      -0.224  14.430  20.281  0.00  0.00      PROA  
ATOM    820 HG21 THR P  51      -1.171  14.882  19.913  0.00  0.00      PROA  
ATOM    821 HG22 THR P  51       0.535  15.226  20.436  0.00  0.00      PROA  
ATOM    822 HG23 THR P  51      -0.464  14.026  21.287  0.00  0.00      PROA  
ATOM    823  C   THR P  51      -0.127  14.695  17.283  0.00  0.00      PROA  
ATOM    824  O   THR P  51      -0.218  15.898  17.416  0.00  0.00      PROA  
ATOM    825  N   GLN P  52      -0.811  14.081  16.308  0.00  0.00      PROA  
ATOM    826  HN  GLN P  52      -0.766  13.088  16.224  0.00  0.00      PROA  
ATOM    827  CA  GLN P  52      -1.816  14.723  15.489  0.00  0.00      PROA  
ATOM    828  HA  GLN P  52      -1.803  15.792  15.647  0.00  0.00      PROA  
ATOM    829  CB  GLN P  52      -1.535  14.500  13.950  0.00  0.00      PROA  
ATOM    830  HB1 GLN P  52      -0.471  14.695  13.699  0.00  0.00      PROA  
ATOM    831  HB2 GLN P  52      -2.254  15.024  13.284  0.00  0.00      PROA  
ATOM    832  CG  GLN P  52      -1.699  12.955  13.617  0.00  0.00      PROA  
ATOM    833  HG1 GLN P  52      -2.745  12.629  13.803  0.00  0.00      PROA  
ATOM    834  HG2 GLN P  52      -1.001  12.330  14.215  0.00  0.00      PROA  
ATOM    835  CD  GLN P  52      -1.439  12.595  12.165  0.00  0.00      PROA  
ATOM    836  OE1 GLN P  52      -0.936  13.387  11.369  0.00  0.00      PROA  
ATOM    837  NE2 GLN P  52      -1.526  11.284  11.906  0.00  0.00      PROA  
ATOM    838 HE21 GLN P  52      -1.608  10.752  12.749  0.00  0.00      PROA  
ATOM    839 HE22 GLN P  52      -1.306  11.018  10.968  0.00  0.00      PROA  
ATOM    840  C   GLN P  52      -3.238  14.449  15.817  0.00  0.00      PROA  
ATOM    841  O   GLN P  52      -3.721  13.326  15.696  0.00  0.00      PROA  
ATOM    842  N   ASP P  53      -4.102  15.411  16.178  0.00  0.00      PROA  
ATOM    843  HN  ASP P  53      -3.904  16.386  16.250  0.00  0.00      PROA  
ATOM    844  CA  ASP P  53      -5.447  15.108  16.539  0.00  0.00      PROA  
ATOM    845  HA  ASP P  53      -5.905  14.596  15.705  0.00  0.00      PROA  
ATOM    846  CB  ASP P  53      -5.493  14.384  17.922  0.00  0.00      PROA  
ATOM    847  HB1 ASP P  53      -5.349  14.936  18.876  0.00  0.00      PROA  
ATOM    848  HB2 ASP P  53      -4.726  13.581  17.951  0.00  0.00      PROA  
ATOM    849  CG  ASP P  53      -6.841  13.647  18.102  0.00  0.00      PROA  
ATOM    850  OD1 ASP P  53      -7.672  13.778  17.166  0.00  0.00      PROA  
ATOM    851  OD2 ASP P  53      -7.081  12.958  19.126  0.00  0.00      PROA  
ATOM    852  C   ASP P  53      -6.152  16.507  16.556  0.00  0.00      PROA  
ATOM    853  O   ASP P  53      -5.645  17.592  16.289  0.00  0.00      PROA  
ATOM    854  N   LEU P  54      -7.446  16.490  16.822  0.00  0.00      PROA  
ATOM    855  HN  LEU P  54      -7.887  15.600  16.902  0.00  0.00      PROA  
ATOM    856  CA  LEU P  54      -8.354  17.617  16.869  0.00  0.00      PROA  
ATOM    857  HA  LEU P  54      -8.279  18.131  15.922  0.00  0.00      PROA  
ATOM    858  CB  LEU P  54      -9.824  17.134  17.012  0.00  0.00      PROA  
ATOM    859  HB1 LEU P  54     -10.389  18.090  17.041  0.00  0.00      PROA  
ATOM    860  HB2 LEU P  54      -9.839  16.685  18.029  0.00  0.00      PROA  
ATOM    861  CG  LEU P  54     -10.288  16.264  15.909  0.00  0.00      PROA  
ATOM    862  HG  LEU P  54      -9.737  15.316  15.732  0.00  0.00      PROA  
ATOM    863  CD1 LEU P  54     -11.632  15.887  16.466  0.00  0.00      PROA  
ATOM    864 HD11 LEU P  54     -12.113  16.808  16.858  0.00  0.00      PROA  
ATOM    865 HD12 LEU P  54     -11.481  15.117  17.253  0.00  0.00      PROA  
ATOM    866 HD13 LEU P  54     -12.363  15.477  15.737  0.00  0.00      PROA  
ATOM    867  CD2 LEU P  54     -10.367  16.968  14.537  0.00  0.00      PROA  
ATOM    868 HD21 LEU P  54      -9.282  17.126  14.358  0.00  0.00      PROA  
ATOM    869 HD22 LEU P  54     -10.929  17.918  14.415  0.00  0.00      PROA  
ATOM    870 HD23 LEU P  54     -10.724  16.198  13.821  0.00  0.00      PROA  
ATOM    871  C   LEU P  54      -7.959  18.587  18.027  0.00  0.00      PROA  
ATOM    872  O   LEU P  54      -8.138  18.377  19.193  0.00  0.00      PROA  
ATOM    873  N   PHE P  55      -7.317  19.688  17.710  0.00  0.00      PROA  
ATOM    874  HN  PHE P  55      -7.014  19.939  16.794  0.00  0.00      PROA  
ATOM    875  CA  PHE P  55      -6.866  20.707  18.625  0.00  0.00      PROA  
ATOM    876  HA  PHE P  55      -7.346  20.564  19.582  0.00  0.00      PROA  
ATOM    877  CB  PHE P  55      -5.243  20.629  18.906  0.00  0.00      PROA  
ATOM    878  HB1 PHE P  55      -4.964  21.350  19.704  0.00  0.00      PROA  
ATOM    879  HB2 PHE P  55      -4.749  20.825  17.931  0.00  0.00      PROA  
ATOM    880  CG  PHE P  55      -4.650  19.277  19.368  0.00  0.00      PROA  
ATOM    881  CD1 PHE P  55      -3.661  18.628  18.600  0.00  0.00      PROA  
ATOM    882  HD1 PHE P  55      -3.275  19.098  17.708  0.00  0.00      PROA  
ATOM    883  CE1 PHE P  55      -3.069  17.416  19.196  0.00  0.00      PROA  
ATOM    884  HE1 PHE P  55      -2.310  16.885  18.641  0.00  0.00      PROA  
ATOM    885  CZ  PHE P  55      -3.599  16.947  20.410  0.00  0.00      PROA  
ATOM    886  HZ  PHE P  55      -3.260  15.987  20.771  0.00  0.00      PROA  
ATOM    887  CD2 PHE P  55      -5.065  18.827  20.628  0.00  0.00      PROA  
ATOM    888  HD2 PHE P  55      -5.876  19.328  21.135  0.00  0.00      PROA  
ATOM    889  CE2 PHE P  55      -4.554  17.628  21.142  0.00  0.00      PROA  
ATOM    890  HE2 PHE P  55      -4.845  17.178  22.079  0.00  0.00      PROA  
ATOM    891  C   PHE P  55      -7.257  22.037  18.031  0.00  0.00      PROA  
ATOM    892  O   PHE P  55      -7.697  22.171  16.897  0.00  0.00      PROA  
ATOM    893  N   LEU P  56      -7.159  23.128  18.809  0.00  0.00      PROA  
ATOM    894  HN  LEU P  56      -6.873  23.059  19.762  0.00  0.00      PROA  
ATOM    895  CA  LEU P  56      -7.577  24.461  18.444  0.00  0.00      PROA  
ATOM    896  HA  LEU P  56      -8.357  24.434  17.697  0.00  0.00      PROA  
ATOM    897  CB  LEU P  56      -8.241  25.232  19.631  0.00  0.00      PROA  
ATOM    898  HB1 LEU P  56      -7.495  25.389  20.439  0.00  0.00      PROA  
ATOM    899  HB2 LEU P  56      -9.091  24.619  20.001  0.00  0.00      PROA  
ATOM    900  CG  LEU P  56      -8.991  26.540  19.271  0.00  0.00      PROA  
ATOM    901  HG  LEU P  56      -8.258  27.056  18.616  0.00  0.00      PROA  
ATOM    902  CD1 LEU P  56     -10.381  26.256  18.604  0.00  0.00      PROA  
ATOM    903 HD11 LEU P  56     -10.230  25.641  17.691  0.00  0.00      PROA  
ATOM    904 HD12 LEU P  56     -10.784  27.282  18.470  0.00  0.00      PROA  
ATOM    905 HD13 LEU P  56     -11.006  25.707  19.341  0.00  0.00      PROA  
ATOM    906  CD2 LEU P  56      -9.201  27.360  20.567  0.00  0.00      PROA  
ATOM    907 HD21 LEU P  56      -9.588  28.389  20.404  0.00  0.00      PROA  
ATOM    908 HD22 LEU P  56      -8.237  27.357  21.118  0.00  0.00      PROA  
ATOM    909 HD23 LEU P  56     -10.081  26.901  21.067  0.00  0.00      PROA  
ATOM    910  C   LEU P  56      -6.318  25.152  17.954  0.00  0.00      PROA  
ATOM    911  O   LEU P  56      -5.345  25.106  18.658  0.00  0.00      PROA  
ATOM    912  N   PRO P  57      -6.191  25.723  16.727  0.00  0.00      PROA  
ATOM    913  CD  PRO P  57      -7.206  25.656  15.666  0.00  0.00      PROA  
ATOM    914  HD1 PRO P  57      -7.975  26.426  15.888  0.00  0.00      PROA  
ATOM    915  HD2 PRO P  57      -7.712  24.671  15.581  0.00  0.00      PROA  
ATOM    916  CA  PRO P  57      -5.000  26.492  16.350  0.00  0.00      PROA  
ATOM    917  HA  PRO P  57      -4.149  25.835  16.250  0.00  0.00      PROA  
ATOM    918  CB  PRO P  57      -5.303  27.158  15.014  0.00  0.00      PROA  
ATOM    919  HB1 PRO P  57      -4.424  27.209  14.336  0.00  0.00      PROA  
ATOM    920  HB2 PRO P  57      -5.786  28.129  15.253  0.00  0.00      PROA  
ATOM    921  CG  PRO P  57      -6.387  26.204  14.453  0.00  0.00      PROA  
ATOM    922  HG1 PRO P  57      -7.035  26.780  13.758  0.00  0.00      PROA  
ATOM    923  HG2 PRO P  57      -6.021  25.294  13.931  0.00  0.00      PROA  
ATOM    924  C   PRO P  57      -4.584  27.465  17.361  0.00  0.00      PROA  
ATOM    925  O   PRO P  57      -5.437  28.071  17.980  0.00  0.00      PROA  
ATOM    926  N   PHE P  58      -3.319  27.799  17.500  0.00  0.00      PROA  
ATOM    927  HN  PHE P  58      -2.677  27.310  16.915  0.00  0.00      PROA  
ATOM    928  CA  PHE P  58      -2.897  28.965  18.127  0.00  0.00      PROA  
ATOM    929  HA  PHE P  58      -3.347  29.101  19.099  0.00  0.00      PROA  
ATOM    930  CB  PHE P  58      -1.368  29.026  18.426  0.00  0.00      PROA  
ATOM    931  HB1 PHE P  58      -0.934  29.997  18.750  0.00  0.00      PROA  
ATOM    932  HB2 PHE P  58      -0.777  28.781  17.518  0.00  0.00      PROA  
ATOM    933  CG  PHE P  58      -0.855  28.056  19.556  0.00  0.00      PROA  
ATOM    934  CD1 PHE P  58      -1.685  27.266  20.341  0.00  0.00      PROA  
ATOM    935  HD1 PHE P  58      -2.736  27.038  20.245  0.00  0.00      PROA  
ATOM    936  CE1 PHE P  58      -1.121  26.814  21.563  0.00  0.00      PROA  
ATOM    937  HE1 PHE P  58      -1.732  26.173  22.182  0.00  0.00      PROA  
ATOM    938  CZ  PHE P  58       0.240  26.846  21.800  0.00  0.00      PROA  
ATOM    939  HZ  PHE P  58       0.675  26.329  22.642  0.00  0.00      PROA  
ATOM    940  CD2 PHE P  58       0.537  28.051  19.726  0.00  0.00      PROA  
ATOM    941  HD2 PHE P  58       1.170  28.702  19.141  0.00  0.00      PROA  
ATOM    942  CE2 PHE P  58       1.085  27.438  20.901  0.00  0.00      PROA  
ATOM    943  HE2 PHE P  58       2.155  27.444  21.048  0.00  0.00      PROA  
ATOM    944  C   PHE P  58      -3.226  30.267  17.425  0.00  0.00      PROA  
ATOM    945  O   PHE P  58      -3.269  30.356  16.249  0.00  0.00      PROA  
ATOM    946  N   PHE P  59      -3.475  31.339  18.189  0.00  0.00      PROA  
ATOM    947  HN  PHE P  59      -3.357  31.321  19.179  0.00  0.00      PROA  
ATOM    948  CA  PHE P  59      -3.957  32.632  17.744  0.00  0.00      PROA  
ATOM    949  HA  PHE P  59      -4.101  33.151  18.680  0.00  0.00      PROA  
ATOM    950  CB  PHE P  59      -2.857  33.490  16.996  0.00  0.00      PROA  
ATOM    951  HB1 PHE P  59      -3.347  34.346  16.485  0.00  0.00      PROA  
ATOM    952  HB2 PHE P  59      -2.420  32.768  16.273  0.00  0.00      PROA  
ATOM    953  CG  PHE P  59      -1.904  34.056  17.965  0.00  0.00      PROA  
ATOM    954  CD1 PHE P  59      -2.019  35.360  18.511  0.00  0.00      PROA  
ATOM    955  HD1 PHE P  59      -2.923  35.868  18.210  0.00  0.00      PROA  
ATOM    956  CE1 PHE P  59      -1.131  35.807  19.498  0.00  0.00      PROA  
ATOM    957  HE1 PHE P  59      -1.424  36.812  19.762  0.00  0.00      PROA  
ATOM    958  CZ  PHE P  59      -0.037  35.085  19.909  0.00  0.00      PROA  
ATOM    959  HZ  PHE P  59       0.665  35.299  20.701  0.00  0.00      PROA  
ATOM    960  CD2 PHE P  59      -0.729  33.327  18.422  0.00  0.00      PROA  
ATOM    961  HD2 PHE P  59      -0.601  32.425  17.842  0.00  0.00      PROA  
ATOM    962  CE2 PHE P  59       0.114  33.799  19.410  0.00  0.00      PROA  
ATOM    963  HE2 PHE P  59       0.957  33.165  19.644  0.00  0.00      PROA  
ATOM    964  C   PHE P  59      -5.303  32.581  17.078  0.00  0.00      PROA  
ATOM    965  O   PHE P  59      -5.662  33.236  16.089  0.00  0.00      PROA  
ATOM    966  N   SER P  60      -6.161  31.634  17.512  0.00  0.00      PROA  
ATOM    967  HN  SER P  60      -5.970  30.984  18.244  0.00  0.00      PROA  
ATOM    968  CA  SER P  60      -7.519  31.479  17.039  0.00  0.00      PROA  
ATOM    969  HA  SER P  60      -7.499  31.272  15.979  0.00  0.00      PROA  
ATOM    970  CB  SER P  60      -8.297  30.279  17.750  0.00  0.00      PROA  
ATOM    971  HB1 SER P  60      -9.384  30.369  17.538  0.00  0.00      PROA  
ATOM    972  HB2 SER P  60      -8.101  30.272  18.844  0.00  0.00      PROA  
ATOM    973  OG  SER P  60      -7.837  29.037  17.201  0.00  0.00      PROA  
ATOM    974  HG1 SER P  60      -7.078  28.781  17.731  0.00  0.00      PROA  
ATOM    975  C   SER P  60      -8.334  32.782  17.299  0.00  0.00      PROA  
ATOM    976  O   SER P  60      -8.111  33.419  18.318  0.00  0.00      PROA  
ATOM    977  N   ASN P  61      -9.203  33.086  16.414  0.00  0.00      PROA  
ATOM    978  HN  ASN P  61      -9.410  32.526  15.616  0.00  0.00      PROA  
ATOM    979  CA  ASN P  61     -10.169  34.215  16.603  0.00  0.00      PROA  
ATOM    980  HA  ASN P  61      -9.894  34.779  17.483  0.00  0.00      PROA  
ATOM    981  CB  ASN P  61     -10.379  35.037  15.277  0.00  0.00      PROA  
ATOM    982  HB1 ASN P  61     -11.149  35.813  15.475  0.00  0.00      PROA  
ATOM    983  HB2 ASN P  61     -10.640  34.455  14.368  0.00  0.00      PROA  
ATOM    984  CG  ASN P  61      -8.994  35.749  15.050  0.00  0.00      PROA  
ATOM    985  OD1 ASN P  61      -8.729  36.615  15.832  0.00  0.00      PROA  
ATOM    986  ND2 ASN P  61      -8.227  35.372  13.984  0.00  0.00      PROA  
ATOM    987 HD22 ASN P  61      -8.606  34.761  13.293  0.00  0.00      PROA  
ATOM    988  C   ASN P  61     -11.465  33.443  16.884  0.00  0.00      PROA  
ATOM    989  O   ASN P  61     -11.872  32.583  16.098  0.00  0.00      PROA  
ATOM    990  N   VAL P  62     -12.098  33.724  17.987  0.00  0.00      PROA  
ATOM    991  HN  VAL P  62     -11.812  34.556  18.455  0.00  0.00      PROA  
ATOM    992  CA  VAL P  62     -13.137  32.967  18.658  0.00  0.00      PROA  
ATOM    993  HA  VAL P  62     -13.459  32.121  18.070  0.00  0.00      PROA  
ATOM    994  CB  VAL P  62     -12.744  32.292  20.016  0.00  0.00      PROA  
ATOM    995  HB  VAL P  62     -13.606  31.683  20.364  0.00  0.00      PROA  
ATOM    996  CG1 VAL P  62     -11.468  31.392  19.707  0.00  0.00      PROA  
ATOM    997 HG11 VAL P  62     -11.165  30.767  20.575  0.00  0.00      PROA  
ATOM    998 HG12 VAL P  62     -10.524  31.971  19.619  0.00  0.00      PROA  
ATOM    999 HG13 VAL P  62     -11.671  30.699  18.862  0.00  0.00      PROA  
ATOM   1000  CG2 VAL P  62     -12.411  33.297  21.089  0.00  0.00      PROA  
ATOM   1001 HG21 VAL P  62     -11.667  34.045  20.740  0.00  0.00      PROA  
ATOM   1002 HG22 VAL P  62     -12.180  32.782  22.047  0.00  0.00      PROA  
ATOM   1003 HG23 VAL P  62     -13.300  33.912  21.344  0.00  0.00      PROA  
ATOM   1004  C   VAL P  62     -14.323  33.925  18.760  0.00  0.00      PROA  
ATOM   1005  O   VAL P  62     -14.164  35.048  19.206  0.00  0.00      PROA  
ATOM   1006  N   THR P  63     -15.538  33.449  18.334  0.00  0.00      PROA  
ATOM   1007  HN  THR P  63     -15.658  32.518  17.998  0.00  0.00      PROA  
ATOM   1008  CA  THR P  63     -16.831  34.085  18.233  0.00  0.00      PROA  
ATOM   1009  HA  THR P  63     -16.650  35.104  17.924  0.00  0.00      PROA  
ATOM   1010  CB  THR P  63     -17.752  33.285  17.295  0.00  0.00      PROA  
ATOM   1011  HB  THR P  63     -17.992  32.367  17.872  0.00  0.00      PROA  
ATOM   1012  OG1 THR P  63     -17.225  33.094  15.976  0.00  0.00      PROA  
ATOM   1013  HG1 THR P  63     -16.471  32.502  16.018  0.00  0.00      PROA  
ATOM   1014  CG2 THR P  63     -18.996  34.115  17.043  0.00  0.00      PROA  
ATOM   1015 HG21 THR P  63     -18.717  34.969  16.390  0.00  0.00      PROA  
ATOM   1016 HG22 THR P  63     -19.530  34.471  17.950  0.00  0.00      PROA  
ATOM   1017 HG23 THR P  63     -19.749  33.659  16.364  0.00  0.00      PROA  
ATOM   1018  C   THR P  63     -17.373  34.230  19.594  0.00  0.00      PROA  
ATOM   1019  O   THR P  63     -17.664  33.200  20.228  0.00  0.00      PROA  
ATOM   1020  N   TRP P  64     -17.396  35.488  20.067  0.00  0.00      PROA  
ATOM   1021  HN  TRP P  64     -17.240  36.240  19.431  0.00  0.00      PROA  
ATOM   1022  CA  TRP P  64     -17.738  35.963  21.362  0.00  0.00      PROA  
ATOM   1023  HA  TRP P  64     -17.692  35.052  21.940  0.00  0.00      PROA  
ATOM   1024  CB  TRP P  64     -16.612  37.087  21.822  0.00  0.00      PROA  
ATOM   1025  HB1 TRP P  64     -16.551  37.862  21.028  0.00  0.00      PROA  
ATOM   1026  HB2 TRP P  64     -15.611  36.619  21.707  0.00  0.00      PROA  
ATOM   1027  CG  TRP P  64     -16.842  37.820  23.105  0.00  0.00      PROA  
ATOM   1028  CD1 TRP P  64     -17.469  37.475  24.242  0.00  0.00      PROA  
ATOM   1029  HD1 TRP P  64     -17.786  36.455  24.399  0.00  0.00      PROA  
ATOM   1030  NE1 TRP P  64     -17.593  38.506  25.131  0.00  0.00      PROA  
ATOM   1031  HE1 TRP P  64     -18.096  38.568  25.965  0.00  0.00      PROA  
ATOM   1032  CE2 TRP P  64     -17.052  39.579  24.606  0.00  0.00      PROA  
ATOM   1033  CD2 TRP P  64     -16.481  39.165  23.371  0.00  0.00      PROA  
ATOM   1034  CE3 TRP P  64     -15.717  40.085  22.643  0.00  0.00      PROA  
ATOM   1035  HE3 TRP P  64     -15.260  39.817  21.702  0.00  0.00      PROA  
ATOM   1036  CZ3 TRP P  64     -15.436  41.308  23.272  0.00  0.00      PROA  
ATOM   1037  HZ3 TRP P  64     -14.857  41.980  22.656  0.00  0.00      PROA  
ATOM   1038  CZ2 TRP P  64     -16.828  40.835  25.105  0.00  0.00      PROA  
ATOM   1039  HZ2 TRP P  64     -17.091  41.046  26.132  0.00  0.00      PROA  
ATOM   1040  CH2 TRP P  64     -15.993  41.763  24.442  0.00  0.00      PROA  
ATOM   1041  HH2 TRP P  64     -15.735  42.744  24.813  0.00  0.00      PROA  
ATOM   1042  C   TRP P  64     -19.189  36.397  21.406  0.00  0.00      PROA  
ATOM   1043  O   TRP P  64     -19.757  37.098  20.617  0.00  0.00      PROA  
ATOM   1044  N   PHE P  65     -19.889  35.852  22.371  0.00  0.00      PROA  
ATOM   1045  HN  PHE P  65     -19.383  35.302  23.031  0.00  0.00      PROA  
ATOM   1046  CA  PHE P  65     -21.267  36.085  22.630  0.00  0.00      PROA  
ATOM   1047  HA  PHE P  65     -21.791  36.703  21.916  0.00  0.00      PROA  
ATOM   1048  CB  PHE P  65     -22.156  34.845  22.698  0.00  0.00      PROA  
ATOM   1049  HB1 PHE P  65     -23.192  35.135  22.975  0.00  0.00      PROA  
ATOM   1050  HB2 PHE P  65     -21.792  34.099  23.437  0.00  0.00      PROA  
ATOM   1051  CG  PHE P  65     -22.071  34.258  21.348  0.00  0.00      PROA  
ATOM   1052  CD1 PHE P  65     -21.311  33.062  21.031  0.00  0.00      PROA  
ATOM   1053  HD1 PHE P  65     -20.776  32.517  21.794  0.00  0.00      PROA  
ATOM   1054  CE1 PHE P  65     -21.282  32.628  19.614  0.00  0.00      PROA  
ATOM   1055  HE1 PHE P  65     -20.522  31.890  19.405  0.00  0.00      PROA  
ATOM   1056  CZ  PHE P  65     -21.934  33.318  18.642  0.00  0.00      PROA  
ATOM   1057  HZ  PHE P  65     -21.930  32.987  17.614  0.00  0.00      PROA  
ATOM   1058  CD2 PHE P  65     -22.771  34.864  20.327  0.00  0.00      PROA  
ATOM   1059  HD2 PHE P  65     -23.390  35.695  20.632  0.00  0.00      PROA  
ATOM   1060  CE2 PHE P  65     -22.764  34.388  19.014  0.00  0.00      PROA  
ATOM   1061  HE2 PHE P  65     -23.364  34.892  18.271  0.00  0.00      PROA  
ATOM   1062  C   PHE P  65     -21.436  36.881  23.981  0.00  0.00      PROA  
ATOM   1063  O   PHE P  65     -20.836  36.337  24.919  0.00  0.00      PROA  
ATOM   1064  N   HSD P  66     -22.265  37.902  24.071  0.00  0.00      PROA  
ATOM   1065  HN  HSD P  66     -22.830  38.266  23.335  0.00  0.00      PROA  
ATOM   1066  CA  HSD P  66     -22.466  38.670  25.284  0.00  0.00      PROA  
ATOM   1067  HA  HSD P  66     -22.653  37.971  26.085  0.00  0.00      PROA  
ATOM   1068  CB  HSD P  66     -21.290  39.550  25.656  0.00  0.00      PROA  
ATOM   1069  HB1 HSD P  66     -20.353  38.956  25.708  0.00  0.00      PROA  
ATOM   1070  HB2 HSD P  66     -21.321  39.965  26.686  0.00  0.00      PROA  
ATOM   1071  ND1 HSD P  66     -21.337  41.931  24.909  0.00  0.00      PROA  
ATOM   1072  HD1 HSD P  66     -21.946  42.263  25.629  0.00  0.00      PROA  
ATOM   1073  CG  HSD P  66     -20.981  40.655  24.612  0.00  0.00      PROA  
ATOM   1074  CE1 HSD P  66     -20.832  42.765  23.910  0.00  0.00      PROA  
ATOM   1075  HE1 HSD P  66     -21.276  43.756  23.809  0.00  0.00      PROA  
ATOM   1076  NE2 HSD P  66     -20.113  42.138  23.073  0.00  0.00      PROA  
ATOM   1077  CD2 HSD P  66     -20.229  40.749  23.466  0.00  0.00      PROA  
ATOM   1078  HD2 HSD P  66     -19.573  40.057  22.952  0.00  0.00      PROA  
ATOM   1079  C   HSD P  66     -23.687  39.438  24.839  0.00  0.00      PROA  
ATOM   1080  O   HSD P  66     -23.944  39.574  23.613  0.00  0.00      PROA  
ATOM   1081  N   ALA P  67     -24.539  39.823  25.758  0.00  0.00      PROA  
ATOM   1082  HN  ALA P  67     -24.256  39.735  26.710  0.00  0.00      PROA  
ATOM   1083  CA  ALA P  67     -25.938  40.057  25.533  0.00  0.00      PROA  
ATOM   1084  HA  ALA P  67     -26.193  39.578  24.599  0.00  0.00      PROA  
ATOM   1085  CB  ALA P  67     -26.741  39.385  26.649  0.00  0.00      PROA  
ATOM   1086  HB1 ALA P  67     -26.545  39.983  27.565  0.00  0.00      PROA  
ATOM   1087  HB2 ALA P  67     -26.445  38.348  26.917  0.00  0.00      PROA  
ATOM   1088  HB3 ALA P  67     -27.840  39.421  26.495  0.00  0.00      PROA  
ATOM   1089  C   ALA P  67     -26.165  41.583  25.481  0.00  0.00      PROA  
ATOM   1090  O   ALA P  67     -26.086  42.246  26.484  0.00  0.00      PROA  
ATOM   1091  N   ILE P  68     -26.565  42.109  24.296  0.00  0.00      PROA  
ATOM   1092  HN  ILE P  68     -26.562  41.492  23.514  0.00  0.00      PROA  
ATOM   1093  CA  ILE P  68     -27.287  43.440  24.302  0.00  0.00      PROA  
ATOM   1094  HA  ILE P  68     -26.957  44.077  25.109  0.00  0.00      PROA  
ATOM   1095  CB  ILE P  68     -27.026  44.166  22.985  0.00  0.00      PROA  
ATOM   1096  HB  ILE P  68     -27.370  43.512  22.155  0.00  0.00      PROA  
ATOM   1097  CG2 ILE P  68     -27.750  45.592  22.955  0.00  0.00      PROA  
ATOM   1098 HG21 ILE P  68     -27.156  46.370  22.430  0.00  0.00      PROA  
ATOM   1099 HG22 ILE P  68     -28.059  45.955  23.959  0.00  0.00      PROA  
ATOM   1100 HG23 ILE P  68     -28.590  45.580  22.228  0.00  0.00      PROA  
ATOM   1101  CG1 ILE P  68     -25.483  44.379  22.818  0.00  0.00      PROA  
ATOM   1102 HG11 ILE P  68     -25.278  44.964  21.895  0.00  0.00      PROA  
ATOM   1103 HG12 ILE P  68     -25.084  43.367  22.591  0.00  0.00      PROA  
ATOM   1104  CD  ILE P  68     -24.785  45.044  23.991  0.00  0.00      PROA  
ATOM   1105  HD1 ILE P  68     -25.167  45.993  24.423  0.00  0.00      PROA  
ATOM   1106  HD2 ILE P  68     -23.719  45.311  23.826  0.00  0.00      PROA  
ATOM   1107  HD3 ILE P  68     -24.806  44.267  24.785  0.00  0.00      PROA  
ATOM   1108  C   ILE P  68     -28.779  43.283  24.436  0.00  0.00      PROA  
ATOM   1109  O   ILE P  68     -29.458  42.516  23.740  0.00  0.00      PROA  
ATOM   1110  N   HSD P  69     -29.297  43.972  25.427  0.00  0.00      PROA  
ATOM   1111  HN  HSD P  69     -28.798  44.492  26.115  0.00  0.00      PROA  
ATOM   1112  CA  HSD P  69     -30.737  44.012  25.662  0.00  0.00      PROA  
ATOM   1113  HA  HSD P  69     -31.164  43.024  25.584  0.00  0.00      PROA  
ATOM   1114  CB  HSD P  69     -30.882  44.655  27.079  0.00  0.00      PROA  
ATOM   1115  HB1 HSD P  69     -30.644  45.741  27.071  0.00  0.00      PROA  
ATOM   1116  HB2 HSD P  69     -30.035  44.177  27.617  0.00  0.00      PROA  
ATOM   1117  ND1 HSD P  69     -32.811  43.269  27.878  0.00  0.00      PROA  
ATOM   1118  HD1 HSD P  69     -32.758  42.562  27.173  0.00  0.00      PROA  
ATOM   1119  CG  HSD P  69     -32.119  44.419  27.882  0.00  0.00      PROA  
ATOM   1120  CE1 HSD P  69     -33.901  43.454  28.675  0.00  0.00      PROA  
ATOM   1121  HE1 HSD P  69     -34.702  42.738  28.863  0.00  0.00      PROA  
ATOM   1122  NE2 HSD P  69     -33.890  44.622  29.251  0.00  0.00      PROA  
ATOM   1123  CD2 HSD P  69     -32.791  45.264  28.720  0.00  0.00      PROA  
ATOM   1124  HD2 HSD P  69     -32.487  46.190  29.193  0.00  0.00      PROA  
ATOM   1125  C   HSD P  69     -31.569  44.804  24.714  0.00  0.00      PROA  
ATOM   1126  O   HSD P  69     -32.570  44.371  24.178  0.00  0.00      PROA  
ATOM   1127  N   VAL P  70     -31.083  45.987  24.306  0.00  0.00      PROA  
ATOM   1128  HN  VAL P  70     -30.106  46.177  24.342  0.00  0.00      PROA  
ATOM   1129  CA  VAL P  70     -31.971  46.978  23.739  0.00  0.00      PROA  
ATOM   1130  HA  VAL P  70     -32.967  46.843  24.135  0.00  0.00      PROA  
ATOM   1131  CB  VAL P  70     -31.515  48.384  24.154  0.00  0.00      PROA  
ATOM   1132  HB  VAL P  70     -31.183  48.386  25.214  0.00  0.00      PROA  
ATOM   1133  CG1 VAL P  70     -30.189  48.746  23.285  0.00  0.00      PROA  
ATOM   1134 HG11 VAL P  70     -29.332  48.064  23.469  0.00  0.00      PROA  
ATOM   1135 HG12 VAL P  70     -29.877  49.768  23.590  0.00  0.00      PROA  
ATOM   1136 HG13 VAL P  70     -30.430  48.929  22.216  0.00  0.00      PROA  
ATOM   1137  CG2 VAL P  70     -32.799  49.359  24.080  0.00  0.00      PROA  
ATOM   1138 HG21 VAL P  70     -33.579  49.127  24.836  0.00  0.00      PROA  
ATOM   1139 HG22 VAL P  70     -33.214  49.343  23.050  0.00  0.00      PROA  
ATOM   1140 HG23 VAL P  70     -32.404  50.385  24.245  0.00  0.00      PROA  
ATOM   1141  C   VAL P  70     -32.036  46.773  22.232  0.00  0.00      PROA  
ATOM   1142  O   VAL P  70     -31.103  46.109  21.756  0.00  0.00      PROA  
ATOM   1143  N   SER P  71     -33.095  47.221  21.520  0.00  0.00      PROA  
ATOM   1144  HN  SER P  71     -33.886  47.623  21.976  0.00  0.00      PROA  
ATOM   1145  CA  SER P  71     -33.229  47.142  20.021  0.00  0.00      PROA  
ATOM   1146  HA  SER P  71     -32.585  46.325  19.730  0.00  0.00      PROA  
ATOM   1147  CB  SER P  71     -34.684  46.994  19.431  0.00  0.00      PROA  
ATOM   1148  HB1 SER P  71     -34.775  46.921  18.326  0.00  0.00      PROA  
ATOM   1149  HB2 SER P  71     -35.323  47.796  19.856  0.00  0.00      PROA  
ATOM   1150  OG  SER P  71     -35.295  45.764  19.908  0.00  0.00      PROA  
ATOM   1151  HG1 SER P  71     -35.453  45.934  20.839  0.00  0.00      PROA  
ATOM   1152  C   SER P  71     -32.597  48.314  19.339  0.00  0.00      PROA  
ATOM   1153  O   SER P  71     -33.219  48.968  18.500  0.00  0.00      PROA  
ATOM   1154  N   GLY P  72     -31.422  48.632  19.758  0.00  0.00      PROA  
ATOM   1155  HN  GLY P  72     -31.023  47.937  20.351  0.00  0.00      PROA  
ATOM   1156  CA  GLY P  72     -30.613  49.655  19.201  0.00  0.00      PROA  
ATOM   1157  HA1 GLY P  72     -30.676  49.689  18.123  0.00  0.00      PROA  
ATOM   1158  HA2 GLY P  72     -29.601  49.589  19.572  0.00  0.00      PROA  
ATOM   1159  C   GLY P  72     -31.006  51.008  19.825  0.00  0.00      PROA  
ATOM   1160  O   GLY P  72     -30.748  51.271  20.989  0.00  0.00      PROA  
ATOM   1161  N   THR P  73     -31.745  51.763  19.034  0.00  0.00      PROA  
ATOM   1162  HN  THR P  73     -31.875  51.323  18.149  0.00  0.00      PROA  
ATOM   1163  CA  THR P  73     -32.253  53.128  19.282  0.00  0.00      PROA  
ATOM   1164  HA  THR P  73     -31.728  53.470  20.161  0.00  0.00      PROA  
ATOM   1165  CB  THR P  73     -31.725  54.077  18.234  0.00  0.00      PROA  
ATOM   1166  HB  THR P  73     -31.691  55.102  18.663  0.00  0.00      PROA  
ATOM   1167  OG1 THR P  73     -32.318  53.904  16.946  0.00  0.00      PROA  
ATOM   1168  HG1 THR P  73     -33.214  54.247  16.985  0.00  0.00      PROA  
ATOM   1169  CG2 THR P  73     -30.208  53.869  17.973  0.00  0.00      PROA  
ATOM   1170 HG21 THR P  73     -29.824  54.821  17.549  0.00  0.00      PROA  
ATOM   1171 HG22 THR P  73     -30.005  53.122  17.176  0.00  0.00      PROA  
ATOM   1172 HG23 THR P  73     -29.739  53.575  18.937  0.00  0.00      PROA  
ATOM   1173  C   THR P  73     -33.740  53.146  19.488  0.00  0.00      PROA  
ATOM   1174  O   THR P  73     -34.353  54.191  19.648  0.00  0.00      PROA  
ATOM   1175  N   ASN P  74     -34.271  51.893  19.719  0.00  0.00      PROA  
ATOM   1176  HN  ASN P  74     -33.699  51.078  19.674  0.00  0.00      PROA  
ATOM   1177  CA  ASN P  74     -35.668  51.625  20.049  0.00  0.00      PROA  
ATOM   1178  HA  ASN P  74     -36.218  52.554  20.030  0.00  0.00      PROA  
ATOM   1179  CB  ASN P  74     -36.232  50.685  18.971  0.00  0.00      PROA  
ATOM   1180  HB1 ASN P  74     -35.797  49.663  19.003  0.00  0.00      PROA  
ATOM   1181  HB2 ASN P  74     -35.970  51.045  17.953  0.00  0.00      PROA  
ATOM   1182  CG  ASN P  74     -37.789  50.412  18.931  0.00  0.00      PROA  
ATOM   1183  OD1 ASN P  74     -38.434  50.138  19.960  0.00  0.00      PROA  
ATOM   1184  ND2 ASN P  74     -38.446  50.692  17.789  0.00  0.00      PROA  
ATOM   1185 HD22 ASN P  74     -38.093  50.894  16.878  0.00  0.00      PROA  
ATOM   1186  C   ASN P  74     -35.700  50.949  21.407  0.00  0.00      PROA  
ATOM   1187  O   ASN P  74     -34.936  50.081  21.678  0.00  0.00      PROA  
ATOM   1188  N   GLY P  75     -36.639  51.345  22.200  0.00  0.00      PROA  
ATOM   1189  HN  GLY P  75     -37.287  52.043  21.905  0.00  0.00      PROA  
ATOM   1190  CA  GLY P  75     -36.866  50.721  23.490  0.00  0.00      PROA  
ATOM   1191  HA1 GLY P  75     -37.713  51.298  23.830  0.00  0.00      PROA  
ATOM   1192  HA2 GLY P  75     -35.974  50.967  24.046  0.00  0.00      PROA  
ATOM   1193  C   GLY P  75     -37.268  49.266  23.690  0.00  0.00      PROA  
ATOM   1194  O   GLY P  75     -37.058  48.729  24.789  0.00  0.00      PROA  
ATOM   1195  N   THR P  76     -37.819  48.730  22.577  0.00  0.00      PROA  
ATOM   1196  HN  THR P  76     -37.957  49.326  21.790  0.00  0.00      PROA  
ATOM   1197  CA  THR P  76     -38.136  47.320  22.493  0.00  0.00      PROA  
ATOM   1198  HA  THR P  76     -38.863  47.062  23.249  0.00  0.00      PROA  
ATOM   1199  CB  THR P  76     -38.740  46.896  21.145  0.00  0.00      PROA  
ATOM   1200  HB  THR P  76     -37.926  46.975  20.394  0.00  0.00      PROA  
ATOM   1201  OG1 THR P  76     -39.756  47.811  20.659  0.00  0.00      PROA  
ATOM   1202  HG1 THR P  76     -39.310  48.573  20.283  0.00  0.00      PROA  
ATOM   1203  CG2 THR P  76     -39.500  45.564  21.126  0.00  0.00      PROA  
ATOM   1204 HG21 THR P  76     -40.314  45.705  21.869  0.00  0.00      PROA  
ATOM   1205 HG22 THR P  76     -38.947  44.650  21.433  0.00  0.00      PROA  
ATOM   1206 HG23 THR P  76     -39.931  45.479  20.106  0.00  0.00      PROA  
ATOM   1207  C   THR P  76     -36.957  46.461  22.705  0.00  0.00      PROA  
ATOM   1208  O   THR P  76     -35.901  46.778  22.244  0.00  0.00      PROA  
ATOM   1209  N   LYS P  77     -37.084  45.251  23.406  0.00  0.00      PROA  
ATOM   1210  HN  LYS P  77     -37.984  44.948  23.709  0.00  0.00      PROA  
ATOM   1211  CA  LYS P  77     -36.015  44.357  23.897  0.00  0.00      PROA  
ATOM   1212  HA  LYS P  77     -35.073  44.858  23.728  0.00  0.00      PROA  
ATOM   1213  CB  LYS P  77     -36.179  43.956  25.333  0.00  0.00      PROA  
ATOM   1214  HB1 LYS P  77     -35.190  43.650  25.735  0.00  0.00      PROA  
ATOM   1215  HB2 LYS P  77     -36.913  43.124  25.388  0.00  0.00      PROA  
ATOM   1216  CG  LYS P  77     -36.604  45.215  26.330  0.00  0.00      PROA  
ATOM   1217  HG1 LYS P  77     -36.795  44.765  27.328  0.00  0.00      PROA  
ATOM   1218  HG2 LYS P  77     -37.548  45.669  25.959  0.00  0.00      PROA  
ATOM   1219  CD  LYS P  77     -35.476  46.245  26.464  0.00  0.00      PROA  
ATOM   1220  HD1 LYS P  77     -35.408  46.687  25.447  0.00  0.00      PROA  
ATOM   1221  HD2 LYS P  77     -34.547  45.651  26.601  0.00  0.00      PROA  
ATOM   1222  CE  LYS P  77     -35.556  47.331  27.606  0.00  0.00      PROA  
ATOM   1223  HE1 LYS P  77     -34.573  47.845  27.672  0.00  0.00      PROA  
ATOM   1224  HE2 LYS P  77     -35.789  46.915  28.610  0.00  0.00      PROA  
ATOM   1225  NZ  LYS P  77     -36.674  48.280  27.330  0.00  0.00      PROA  
ATOM   1226  HZ1 LYS P  77     -36.804  48.449  26.312  0.00  0.00      PROA  
ATOM   1227  HZ2 LYS P  77     -36.568  49.224  27.753  0.00  0.00      PROA  
ATOM   1228  HZ3 LYS P  77     -37.600  47.925  27.646  0.00  0.00      PROA  
ATOM   1229  C   LYS P  77     -35.931  43.102  23.020  0.00  0.00      PROA  
ATOM   1230  O   LYS P  77     -36.965  42.727  22.409  0.00  0.00      PROA  
ATOM   1231  N   ARG P  78     -34.801  42.378  22.986  0.00  0.00      PROA  
ATOM   1232  HN  ARG P  78     -34.056  42.809  23.489  0.00  0.00      PROA  
ATOM   1233  CA  ARG P  78     -34.511  41.304  22.024  0.00  0.00      PROA  
ATOM   1234  HA  ARG P  78     -35.456  40.789  21.931  0.00  0.00      PROA  
ATOM   1235  CB  ARG P  78     -34.010  41.876  20.729  0.00  0.00      PROA  
ATOM   1236  HB1 ARG P  78     -34.920  42.205  20.184  0.00  0.00      PROA  
ATOM   1237  HB2 ARG P  78     -33.448  41.198  20.051  0.00  0.00      PROA  
ATOM   1238  CG  ARG P  78     -32.970  42.995  20.891  0.00  0.00      PROA  
ATOM   1239  HG1 ARG P  78     -33.295  43.865  21.500  0.00  0.00      PROA  
ATOM   1240  HG2 ARG P  78     -32.850  43.434  19.877  0.00  0.00      PROA  
ATOM   1241  CD  ARG P  78     -31.618  42.750  21.462  0.00  0.00      PROA  
ATOM   1242  HD1 ARG P  78     -31.557  42.275  22.465  0.00  0.00      PROA  
ATOM   1243  HD2 ARG P  78     -31.070  43.710  21.579  0.00  0.00      PROA  
ATOM   1244  NE  ARG P  78     -31.068  41.792  20.379  0.00  0.00      PROA  
ATOM   1245  HE  ARG P  78     -31.632  41.668  19.563  0.00  0.00      PROA  
ATOM   1246  CZ  ARG P  78     -30.188  40.856  20.582  0.00  0.00      PROA  
ATOM   1247  NH1 ARG P  78     -30.111  39.913  19.643  0.00  0.00      PROA  
ATOM   1248 HH11 ARG P  78     -29.318  39.307  19.707  0.00  0.00      PROA  
ATOM   1249 HH12 ARG P  78     -30.708  40.117  18.867  0.00  0.00      PROA  
ATOM   1250  NH2 ARG P  78     -29.411  40.725  21.600  0.00  0.00      PROA  
ATOM   1251 HH21 ARG P  78     -29.310  41.536  22.178  0.00  0.00      PROA  
ATOM   1252 HH22 ARG P  78     -28.591  40.159  21.686  0.00  0.00      PROA  
ATOM   1253  C   ARG P  78     -33.470  40.374  22.570  0.00  0.00      PROA  
ATOM   1254  O   ARG P  78     -32.695  40.733  23.482  0.00  0.00      PROA  
ATOM   1255  N   PHE P  79     -33.416  39.154  22.085  0.00  0.00      PROA  
ATOM   1256  HN  PHE P  79     -34.151  38.871  21.473  0.00  0.00      PROA  
ATOM   1257  CA  PHE P  79     -32.545  38.048  22.604  0.00  0.00      PROA  
ATOM   1258  HA  PHE P  79     -31.740  38.554  23.115  0.00  0.00      PROA  
ATOM   1259  CB  PHE P  79     -33.388  37.251  23.633  0.00  0.00      PROA  
ATOM   1260  HB1 PHE P  79     -34.339  36.861  23.211  0.00  0.00      PROA  
ATOM   1261  HB2 PHE P  79     -33.739  37.911  24.454  0.00  0.00      PROA  
ATOM   1262  CG  PHE P  79     -32.643  36.165  24.269  0.00  0.00      PROA  
ATOM   1263  CD1 PHE P  79     -32.956  34.804  23.888  0.00  0.00      PROA  
ATOM   1264  HD1 PHE P  79     -33.698  34.574  23.137  0.00  0.00      PROA  
ATOM   1265  CE1 PHE P  79     -32.388  33.826  24.654  0.00  0.00      PROA  
ATOM   1266  HE1 PHE P  79     -32.568  32.808  24.342  0.00  0.00      PROA  
ATOM   1267  CZ  PHE P  79     -31.582  34.062  25.743  0.00  0.00      PROA  
ATOM   1268  HZ  PHE P  79     -31.135  33.216  26.245  0.00  0.00      PROA  
ATOM   1269  CD2 PHE P  79     -31.791  36.423  25.334  0.00  0.00      PROA  
ATOM   1270  HD2 PHE P  79     -31.525  37.386  25.744  0.00  0.00      PROA  
ATOM   1271  CE2 PHE P  79     -31.255  35.434  26.033  0.00  0.00      PROA  
ATOM   1272  HE2 PHE P  79     -30.603  35.684  26.857  0.00  0.00      PROA  
ATOM   1273  C   PHE P  79     -32.079  37.233  21.459  0.00  0.00      PROA  
ATOM   1274  O   PHE P  79     -32.851  36.858  20.577  0.00  0.00      PROA  
ATOM   1275  N   ASP P  80     -30.765  36.866  21.422  0.00  0.00      PROA  
ATOM   1276  HN  ASP P  80     -30.100  37.188  22.091  0.00  0.00      PROA  
ATOM   1277  CA  ASP P  80     -30.141  36.064  20.391  0.00  0.00      PROA  
ATOM   1278  HA  ASP P  80     -30.156  36.583  19.443  0.00  0.00      PROA  
ATOM   1279  CB  ASP P  80     -28.622  36.015  20.867  0.00  0.00      PROA  
ATOM   1280  HB1 ASP P  80     -27.991  35.348  20.241  0.00  0.00      PROA  
ATOM   1281  HB2 ASP P  80     -28.656  35.510  21.856  0.00  0.00      PROA  
ATOM   1282  CG  ASP P  80     -27.870  37.363  20.955  0.00  0.00      PROA  
ATOM   1283  OD1 ASP P  80     -27.253  37.533  21.991  0.00  0.00      PROA  
ATOM   1284  OD2 ASP P  80     -27.873  38.169  19.975  0.00  0.00      PROA  
ATOM   1285  C   ASP P  80     -30.608  34.581  20.273  0.00  0.00      PROA  
ATOM   1286  O   ASP P  80     -31.090  33.962  21.260  0.00  0.00      PROA  
ATOM   1287  N   ASN P  81     -30.522  34.016  19.125  0.00  0.00      PROA  
ATOM   1288  HN  ASN P  81     -30.175  34.534  18.347  0.00  0.00      PROA  
ATOM   1289  CA  ASN P  81     -30.735  32.571  18.846  0.00  0.00      PROA  
ATOM   1290  HA  ASN P  81     -31.547  32.245  19.480  0.00  0.00      PROA  
ATOM   1291  CB  ASN P  81     -31.063  32.281  17.322  0.00  0.00      PROA  
ATOM   1292  HB1 ASN P  81     -30.242  32.637  16.664  0.00  0.00      PROA  
ATOM   1293  HB2 ASN P  81     -32.017  32.734  16.976  0.00  0.00      PROA  
ATOM   1294  CG  ASN P  81     -31.334  30.784  17.120  0.00  0.00      PROA  
ATOM   1295  OD1 ASN P  81     -31.666  30.006  18.034  0.00  0.00      PROA  
ATOM   1296  ND2 ASN P  81     -31.288  30.319  15.861  0.00  0.00      PROA  
ATOM   1297 HD21 ASN P  81     -31.553  29.368  15.703  0.00  0.00      PROA  
ATOM   1298 HD22 ASN P  81     -31.040  31.064  15.242  0.00  0.00      PROA  
ATOM   1299  C   ASN P  81     -29.415  31.820  19.283  0.00  0.00      PROA  
ATOM   1300  O   ASN P  81     -28.366  31.982  18.664  0.00  0.00      PROA  
ATOM   1301  N   PRO P  82     -29.385  30.882  20.293  0.00  0.00      PROA  
ATOM   1302  CD  PRO P  82     -30.425  30.744  21.313  0.00  0.00      PROA  
ATOM   1303  HD1 PRO P  82     -31.327  30.251  20.890  0.00  0.00      PROA  
ATOM   1304  HD2 PRO P  82     -30.662  31.705  21.818  0.00  0.00      PROA  
ATOM   1305  CA  PRO P  82     -28.029  30.481  20.823  0.00  0.00      PROA  
ATOM   1306  HA  PRO P  82     -27.279  31.210  20.552  0.00  0.00      PROA  
ATOM   1307  CB  PRO P  82     -28.303  30.283  22.364  0.00  0.00      PROA  
ATOM   1308  HB1 PRO P  82     -28.265  31.319  22.763  0.00  0.00      PROA  
ATOM   1309  HB2 PRO P  82     -27.500  29.740  22.906  0.00  0.00      PROA  
ATOM   1310  CG  PRO P  82     -29.786  29.871  22.449  0.00  0.00      PROA  
ATOM   1311  HG1 PRO P  82     -30.071  28.808  22.296  0.00  0.00      PROA  
ATOM   1312  HG2 PRO P  82     -30.122  30.119  23.479  0.00  0.00      PROA  
ATOM   1313  C   PRO P  82     -27.745  29.127  20.152  0.00  0.00      PROA  
ATOM   1314  O   PRO P  82     -27.122  28.244  20.738  0.00  0.00      PROA  
ATOM   1315  N   VAL P  83     -28.290  28.905  18.954  0.00  0.00      PROA  
ATOM   1316  HN  VAL P  83     -28.870  29.550  18.462  0.00  0.00      PROA  
ATOM   1317  CA  VAL P  83     -27.982  27.690  18.111  0.00  0.00      PROA  
ATOM   1318  HA  VAL P  83     -27.689  26.903  18.790  0.00  0.00      PROA  
ATOM   1319  CB  VAL P  83     -29.151  27.226  17.263  0.00  0.00      PROA  
ATOM   1320  HB  VAL P  83     -29.415  28.066  16.586  0.00  0.00      PROA  
ATOM   1321  CG1 VAL P  83     -28.816  25.982  16.436  0.00  0.00      PROA  
ATOM   1322 HG11 VAL P  83     -27.926  25.962  15.772  0.00  0.00      PROA  
ATOM   1323 HG12 VAL P  83     -29.677  25.845  15.746  0.00  0.00      PROA  
ATOM   1324 HG13 VAL P  83     -28.834  25.073  17.074  0.00  0.00      PROA  
ATOM   1325  CG2 VAL P  83     -30.348  26.959  18.122  0.00  0.00      PROA  
ATOM   1326 HG21 VAL P  83     -31.318  26.849  17.591  0.00  0.00      PROA  
ATOM   1327 HG22 VAL P  83     -30.513  27.833  18.786  0.00  0.00      PROA  
ATOM   1328 HG23 VAL P  83     -30.154  26.145  18.853  0.00  0.00      PROA  
ATOM   1329  C   VAL P  83     -26.818  27.832  17.224  0.00  0.00      PROA  
ATOM   1330  O   VAL P  83     -26.800  28.765  16.423  0.00  0.00      PROA  
ATOM   1331  N   LEU P  84     -25.723  27.023  17.388  0.00  0.00      PROA  
ATOM   1332  HN  LEU P  84     -25.651  26.231  17.990  0.00  0.00      PROA  
ATOM   1333  CA  LEU P  84     -24.453  27.272  16.688  0.00  0.00      PROA  
ATOM   1334  HA  LEU P  84     -24.523  27.960  15.859  0.00  0.00      PROA  
ATOM   1335  CB  LEU P  84     -23.332  27.686  17.640  0.00  0.00      PROA  
ATOM   1336  HB1 LEU P  84     -22.324  27.687  17.173  0.00  0.00      PROA  
ATOM   1337  HB2 LEU P  84     -23.410  26.973  18.488  0.00  0.00      PROA  
ATOM   1338  CG  LEU P  84     -23.520  29.066  18.284  0.00  0.00      PROA  
ATOM   1339  HG  LEU P  84     -24.551  29.168  18.687  0.00  0.00      PROA  
ATOM   1340  CD1 LEU P  84     -22.598  29.214  19.507  0.00  0.00      PROA  
ATOM   1341 HD11 LEU P  84     -21.534  29.075  19.222  0.00  0.00      PROA  
ATOM   1342 HD12 LEU P  84     -22.914  28.472  20.272  0.00  0.00      PROA  
ATOM   1343 HD13 LEU P  84     -22.561  30.222  19.973  0.00  0.00      PROA  
ATOM   1344  CD2 LEU P  84     -23.270  30.117  17.182  0.00  0.00      PROA  
ATOM   1345 HD21 LEU P  84     -22.309  29.949  16.650  0.00  0.00      PROA  
ATOM   1346 HD22 LEU P  84     -23.194  31.046  17.786  0.00  0.00      PROA  
ATOM   1347 HD23 LEU P  84     -24.018  30.209  16.366  0.00  0.00      PROA  
ATOM   1348  C   LEU P  84     -24.019  25.952  16.078  0.00  0.00      PROA  
ATOM   1349  O   LEU P  84     -24.366  24.928  16.689  0.00  0.00      PROA  
ATOM   1350  N   PRO P  85     -23.265  25.819  14.941  0.00  0.00      PROA  
ATOM   1351  CD  PRO P  85     -22.892  26.887  14.046  0.00  0.00      PROA  
ATOM   1352  HD1 PRO P  85     -22.751  27.830  14.617  0.00  0.00      PROA  
ATOM   1353  HD2 PRO P  85     -23.774  27.059  13.393  0.00  0.00      PROA  
ATOM   1354  CA  PRO P  85     -22.544  24.603  14.594  0.00  0.00      PROA  
ATOM   1355  HA  PRO P  85     -23.306  23.841  14.529  0.00  0.00      PROA  
ATOM   1356  CB  PRO P  85     -21.982  24.923  13.219  0.00  0.00      PROA  
ATOM   1357  HB1 PRO P  85     -22.765  24.680  12.470  0.00  0.00      PROA  
ATOM   1358  HB2 PRO P  85     -21.117  24.348  12.826  0.00  0.00      PROA  
ATOM   1359  CG  PRO P  85     -21.699  26.391  13.302  0.00  0.00      PROA  
ATOM   1360  HG1 PRO P  85     -20.839  26.405  14.005  0.00  0.00      PROA  
ATOM   1361  HG2 PRO P  85     -21.559  27.044  12.414  0.00  0.00      PROA  
ATOM   1362  C   PRO P  85     -21.495  23.967  15.522  0.00  0.00      PROA  
ATOM   1363  O   PRO P  85     -20.923  24.637  16.403  0.00  0.00      PROA  
ATOM   1364  N   PHE P  86     -21.259  22.638  15.396  0.00  0.00      PROA  
ATOM   1365  HN  PHE P  86     -21.903  22.112  14.846  0.00  0.00      PROA  
ATOM   1366  CA  PHE P  86     -20.216  21.919  16.153  0.00  0.00      PROA  
ATOM   1367  HA  PHE P  86     -19.992  22.567  16.988  0.00  0.00      PROA  
ATOM   1368  CB  PHE P  86     -20.840  20.547  16.641  0.00  0.00      PROA  
ATOM   1369  HB1 PHE P  86     -21.353  19.924  15.878  0.00  0.00      PROA  
ATOM   1370  HB2 PHE P  86     -21.735  20.908  17.191  0.00  0.00      PROA  
ATOM   1371  CG  PHE P  86     -19.927  19.681  17.458  0.00  0.00      PROA  
ATOM   1372  CD1 PHE P  86     -20.014  19.726  18.914  0.00  0.00      PROA  
ATOM   1373  HD1 PHE P  86     -20.812  20.294  19.369  0.00  0.00      PROA  
ATOM   1374  CE1 PHE P  86     -19.175  18.898  19.672  0.00  0.00      PROA  
ATOM   1375  HE1 PHE P  86     -19.313  19.085  20.726  0.00  0.00      PROA  
ATOM   1376  CZ  PHE P  86     -18.307  17.977  19.161  0.00  0.00      PROA  
ATOM   1377  HZ  PHE P  86     -17.741  17.352  19.836  0.00  0.00      PROA  
ATOM   1378  CD2 PHE P  86     -19.039  18.713  16.922  0.00  0.00      PROA  
ATOM   1379  HD2 PHE P  86     -19.009  18.597  15.848  0.00  0.00      PROA  
ATOM   1380  CE2 PHE P  86     -18.354  17.855  17.770  0.00  0.00      PROA  
ATOM   1381  HE2 PHE P  86     -17.717  17.129  17.287  0.00  0.00      PROA  
ATOM   1382  C   PHE P  86     -18.904  21.687  15.356  0.00  0.00      PROA  
ATOM   1383  O   PHE P  86     -17.790  21.526  15.821  0.00  0.00      PROA  
ATOM   1384  N   ASN P  87     -18.985  21.888  14.027  0.00  0.00      PROA  
ATOM   1385  HN  ASN P  87     -19.808  22.279  13.620  0.00  0.00      PROA  
ATOM   1386  CA  ASN P  87     -17.987  21.638  13.029  0.00  0.00      PROA  
ATOM   1387  HA  ASN P  87     -18.562  21.440  12.136  0.00  0.00      PROA  
ATOM   1388  CB  ASN P  87     -17.086  22.856  12.909  0.00  0.00      PROA  
ATOM   1389  HB1 ASN P  87     -16.326  22.607  12.138  0.00  0.00      PROA  
ATOM   1390  HB2 ASN P  87     -16.521  23.059  13.845  0.00  0.00      PROA  
ATOM   1391  CG  ASN P  87     -17.932  23.995  12.363  0.00  0.00      PROA  
ATOM   1392  OD1 ASN P  87     -18.248  24.157  11.179  0.00  0.00      PROA  
ATOM   1393  ND2 ASN P  87     -18.391  24.892  13.248  0.00  0.00      PROA  
ATOM   1394 HD21 ASN P  87     -18.661  25.810  12.956  0.00  0.00      PROA  
ATOM   1395 HD22 ASN P  87     -18.061  24.794  14.187  0.00  0.00      PROA  
ATOM   1396  C   ASN P  87     -17.243  20.322  13.422  0.00  0.00      PROA  
ATOM   1397  O   ASN P  87     -17.947  19.337  13.628  0.00  0.00      PROA  
ATOM   1398  N   ASP P  88     -15.908  20.254  13.622  0.00  0.00      PROA  
ATOM   1399  HN  ASP P  88     -15.381  21.094  13.523  0.00  0.00      PROA  
ATOM   1400  CA  ASP P  88     -15.214  19.021  14.030  0.00  0.00      PROA  
ATOM   1401  HA  ASP P  88     -15.827  18.133  13.979  0.00  0.00      PROA  
ATOM   1402  CB  ASP P  88     -13.880  18.903  13.163  0.00  0.00      PROA  
ATOM   1403  HB1 ASP P  88     -13.368  17.966  13.472  0.00  0.00      PROA  
ATOM   1404  HB2 ASP P  88     -13.166  19.748  13.260  0.00  0.00      PROA  
ATOM   1405  CG  ASP P  88     -14.408  18.804  11.729  0.00  0.00      PROA  
ATOM   1406  OD1 ASP P  88     -13.759  19.445  10.910  0.00  0.00      PROA  
ATOM   1407  OD2 ASP P  88     -15.344  18.013  11.480  0.00  0.00      PROA  
ATOM   1408  C   ASP P  88     -14.771  19.060  15.432  0.00  0.00      PROA  
ATOM   1409  O   ASP P  88     -13.887  18.331  15.850  0.00  0.00      PROA  
ATOM   1410  N   GLY P  89     -15.397  19.916  16.235  0.00  0.00      PROA  
ATOM   1411  HN  GLY P  89     -16.143  20.446  15.839  0.00  0.00      PROA  
ATOM   1412  CA  GLY P  89     -15.070  20.084  17.693  0.00  0.00      PROA  
ATOM   1413  HA1 GLY P  89     -14.058  19.731  17.821  0.00  0.00      PROA  
ATOM   1414  HA2 GLY P  89     -15.824  19.498  18.199  0.00  0.00      PROA  
ATOM   1415  C   GLY P  89     -15.114  21.535  18.063  0.00  0.00      PROA  
ATOM   1416  O   GLY P  89     -14.893  22.393  17.194  0.00  0.00      PROA  
ATOM   1417  N   VAL P  90     -15.444  21.801  19.306  0.00  0.00      PROA  
ATOM   1418  HN  VAL P  90     -15.517  21.060  19.970  0.00  0.00      PROA  
ATOM   1419  CA  VAL P  90     -15.738  23.135  19.864  0.00  0.00      PROA  
ATOM   1420  HA  VAL P  90     -15.539  23.924  19.154  0.00  0.00      PROA  
ATOM   1421  CB  VAL P  90     -17.192  23.330  20.054  0.00  0.00      PROA  
ATOM   1422  HB  VAL P  90     -17.588  22.554  20.743  0.00  0.00      PROA  
ATOM   1423  CG1 VAL P  90     -17.546  24.786  20.461  0.00  0.00      PROA  
ATOM   1424 HG11 VAL P  90     -18.648  24.824  20.327  0.00  0.00      PROA  
ATOM   1425 HG12 VAL P  90     -17.038  25.563  19.850  0.00  0.00      PROA  
ATOM   1426 HG13 VAL P  90     -17.283  24.955  21.527  0.00  0.00      PROA  
ATOM   1427  CG2 VAL P  90     -17.862  22.850  18.726  0.00  0.00      PROA  
ATOM   1428 HG21 VAL P  90     -17.337  23.253  17.833  0.00  0.00      PROA  
ATOM   1429 HG22 VAL P  90     -18.888  23.274  18.764  0.00  0.00      PROA  
ATOM   1430 HG23 VAL P  90     -17.936  21.743  18.667  0.00  0.00      PROA  
ATOM   1431  C   VAL P  90     -14.974  23.355  21.182  0.00  0.00      PROA  
ATOM   1432  O   VAL P  90     -15.229  22.626  22.164  0.00  0.00      PROA  
ATOM   1433  N   TYR P  91     -14.128  24.453  21.249  0.00  0.00      PROA  
ATOM   1434  HN  TYR P  91     -13.905  24.970  20.426  0.00  0.00      PROA  
ATOM   1435  CA  TYR P  91     -13.653  25.092  22.446  0.00  0.00      PROA  
ATOM   1436  HA  TYR P  91     -13.429  24.388  23.234  0.00  0.00      PROA  
ATOM   1437  CB  TYR P  91     -12.379  25.838  22.142  0.00  0.00      PROA  
ATOM   1438  HB1 TYR P  91     -12.552  26.588  21.341  0.00  0.00      PROA  
ATOM   1439  HB2 TYR P  91     -11.527  25.191  21.842  0.00  0.00      PROA  
ATOM   1440  CG  TYR P  91     -11.979  26.699  23.390  0.00  0.00      PROA  
ATOM   1441  CD1 TYR P  91     -12.009  28.076  23.274  0.00  0.00      PROA  
ATOM   1442  HD1 TYR P  91     -12.445  28.611  22.443  0.00  0.00      PROA  
ATOM   1443  CE1 TYR P  91     -11.413  28.842  24.305  0.00  0.00      PROA  
ATOM   1444  HE1 TYR P  91     -11.337  29.902  24.113  0.00  0.00      PROA  
ATOM   1445  CZ  TYR P  91     -10.891  28.231  25.477  0.00  0.00      PROA  
ATOM   1446  OH  TYR P  91     -10.258  29.083  26.442  0.00  0.00      PROA  
ATOM   1447  HH  TYR P  91      -9.906  28.608  27.198  0.00  0.00      PROA  
ATOM   1448  CD2 TYR P  91     -11.378  26.091  24.556  0.00  0.00      PROA  
ATOM   1449  HD2 TYR P  91     -11.169  25.032  24.601  0.00  0.00      PROA  
ATOM   1450  CE2 TYR P  91     -10.854  26.812  25.623  0.00  0.00      PROA  
ATOM   1451  HE2 TYR P  91     -10.263  26.324  26.384  0.00  0.00      PROA  
ATOM   1452  C   TYR P  91     -14.726  26.018  23.065  0.00  0.00      PROA  
ATOM   1453  O   TYR P  91     -15.190  26.967  22.431  0.00  0.00      PROA  
ATOM   1454  N   PHE P  92     -15.171  25.732  24.244  0.00  0.00      PROA  
ATOM   1455  HN  PHE P  92     -14.789  24.940  24.715  0.00  0.00      PROA  
ATOM   1456  CA  PHE P  92     -16.225  26.499  24.886  0.00  0.00      PROA  
ATOM   1457  HA  PHE P  92     -16.552  27.306  24.248  0.00  0.00      PROA  
ATOM   1458  CB  PHE P  92     -17.372  25.569  25.220  0.00  0.00      PROA  
ATOM   1459  HB1 PHE P  92     -16.953  24.787  25.888  0.00  0.00      PROA  
ATOM   1460  HB2 PHE P  92     -17.717  25.133  24.258  0.00  0.00      PROA  
ATOM   1461  CG  PHE P  92     -18.521  26.282  25.990  0.00  0.00      PROA  
ATOM   1462  CD1 PHE P  92     -18.564  26.468  27.375  0.00  0.00      PROA  
ATOM   1463  HD1 PHE P  92     -17.675  26.283  27.959  0.00  0.00      PROA  
ATOM   1464  CE1 PHE P  92     -19.667  27.193  27.871  0.00  0.00      PROA  
ATOM   1465  HE1 PHE P  92     -19.688  27.341  28.941  0.00  0.00      PROA  
ATOM   1466  CZ  PHE P  92     -20.745  27.565  27.065  0.00  0.00      PROA  
ATOM   1467  HZ  PHE P  92     -21.589  28.036  27.548  0.00  0.00      PROA  
ATOM   1468  CD2 PHE P  92     -19.615  26.711  25.231  0.00  0.00      PROA  
ATOM   1469  HD2 PHE P  92     -19.567  26.656  24.154  0.00  0.00      PROA  
ATOM   1470  CE2 PHE P  92     -20.713  27.326  25.727  0.00  0.00      PROA  
ATOM   1471  HE2 PHE P  92     -21.566  27.633  25.140  0.00  0.00      PROA  
ATOM   1472  C   PHE P  92     -15.619  27.157  26.180  0.00  0.00      PROA  
ATOM   1473  O   PHE P  92     -15.409  26.514  27.193  0.00  0.00      PROA  
ATOM   1474  N   ALA P  93     -15.335  28.492  26.045  0.00  0.00      PROA  
ATOM   1475  HN  ALA P  93     -15.508  29.048  25.236  0.00  0.00      PROA  
ATOM   1476  CA  ALA P  93     -14.960  29.172  27.255  0.00  0.00      PROA  
ATOM   1477  HA  ALA P  93     -14.741  28.586  28.136  0.00  0.00      PROA  
ATOM   1478  CB  ALA P  93     -13.647  30.024  27.017  0.00  0.00      PROA  
ATOM   1479  HB1 ALA P  93     -13.263  30.463  27.963  0.00  0.00      PROA  
ATOM   1480  HB2 ALA P  93     -13.716  30.825  26.250  0.00  0.00      PROA  
ATOM   1481  HB3 ALA P  93     -12.885  29.315  26.628  0.00  0.00      PROA  
ATOM   1482  C   ALA P  93     -16.033  30.155  27.702  0.00  0.00      PROA  
ATOM   1483  O   ALA P  93     -16.638  30.799  26.841  0.00  0.00      PROA  
ATOM   1484  N   SER P  94     -16.321  30.223  29.007  0.00  0.00      PROA  
ATOM   1485  HN  SER P  94     -15.758  29.815  29.722  0.00  0.00      PROA  
ATOM   1486  CA  SER P  94     -17.352  31.083  29.501  0.00  0.00      PROA  
ATOM   1487  HA  SER P  94     -17.606  31.911  28.855  0.00  0.00      PROA  
ATOM   1488  CB  SER P  94     -18.682  30.310  29.541  0.00  0.00      PROA  
ATOM   1489  HB1 SER P  94     -18.970  29.924  28.540  0.00  0.00      PROA  
ATOM   1490  HB2 SER P  94     -19.560  30.978  29.678  0.00  0.00      PROA  
ATOM   1491  OG  SER P  94     -18.670  29.290  30.538  0.00  0.00      PROA  
ATOM   1492  HG1 SER P  94     -17.978  28.698  30.232  0.00  0.00      PROA  
ATOM   1493  C   SER P  94     -17.013  31.657  30.905  0.00  0.00      PROA  
ATOM   1494  O   SER P  94     -16.166  31.086  31.580  0.00  0.00      PROA  
ATOM   1495  N   THR P  95     -17.596  32.753  31.312  0.00  0.00      PROA  
ATOM   1496  HN  THR P  95     -18.295  33.223  30.779  0.00  0.00      PROA  
ATOM   1497  CA  THR P  95     -17.378  33.405  32.634  0.00  0.00      PROA  
ATOM   1498  HA  THR P  95     -17.043  32.678  33.359  0.00  0.00      PROA  
ATOM   1499  CB  THR P  95     -16.490  34.691  32.690  0.00  0.00      PROA  
ATOM   1500  HB  THR P  95     -15.507  34.317  32.333  0.00  0.00      PROA  
ATOM   1501  OG1 THR P  95     -16.394  35.289  33.913  0.00  0.00      PROA  
ATOM   1502  HG1 THR P  95     -16.197  34.643  34.596  0.00  0.00      PROA  
ATOM   1503  CG2 THR P  95     -16.985  35.858  31.829  0.00  0.00      PROA  
ATOM   1504 HG21 THR P  95     -17.036  35.633  30.742  0.00  0.00      PROA  
ATOM   1505 HG22 THR P  95     -16.149  36.572  31.982  0.00  0.00      PROA  
ATOM   1506 HG23 THR P  95     -17.943  36.347  32.109  0.00  0.00      PROA  
ATOM   1507  C   THR P  95     -18.832  33.856  33.058  0.00  0.00      PROA  
ATOM   1508  O   THR P  95     -19.605  34.236  32.199  0.00  0.00      PROA  
ATOM   1509  N   GLU P  96     -19.178  33.585  34.385  0.00  0.00      PROA  
ATOM   1510  HN  GLU P  96     -18.622  33.163  35.097  0.00  0.00      PROA  
ATOM   1511  CA  GLU P  96     -20.539  33.810  34.814  0.00  0.00      PROA  
ATOM   1512  HA  GLU P  96     -21.049  34.513  34.172  0.00  0.00      PROA  
ATOM   1513  CB  GLU P  96     -21.313  32.439  34.967  0.00  0.00      PROA  
ATOM   1514  HB1 GLU P  96     -22.398  32.677  34.949  0.00  0.00      PROA  
ATOM   1515  HB2 GLU P  96     -21.004  31.913  35.896  0.00  0.00      PROA  
ATOM   1516  CG  GLU P  96     -21.310  31.578  33.672  0.00  0.00      PROA  
ATOM   1517  HG1 GLU P  96     -20.319  31.649  33.174  0.00  0.00      PROA  
ATOM   1518  HG2 GLU P  96     -22.081  32.030  33.011  0.00  0.00      PROA  
ATOM   1519  CD  GLU P  96     -21.588  30.149  33.983  0.00  0.00      PROA  
ATOM   1520  OE1 GLU P  96     -20.666  29.346  34.183  0.00  0.00      PROA  
ATOM   1521  OE2 GLU P  96     -22.822  29.770  33.887  0.00  0.00      PROA  
ATOM   1522  C   GLU P  96     -20.613  34.491  36.173  0.00  0.00      PROA  
ATOM   1523  O   GLU P  96     -19.641  34.477  36.974  0.00  0.00      PROA  
ATOM   1524  N   LYS P  97     -21.735  35.162  36.524  0.00  0.00      PROA  
ATOM   1525  HN  LYS P  97     -22.430  35.195  35.810  0.00  0.00      PROA  
ATOM   1526  CA  LYS P  97     -22.172  35.597  37.894  0.00  0.00      PROA  
ATOM   1527  HA  LYS P  97     -21.318  35.506  38.548  0.00  0.00      PROA  
ATOM   1528  CB  LYS P  97     -22.722  37.002  38.001  0.00  0.00      PROA  
ATOM   1529  HB1 LYS P  97     -22.900  37.250  39.069  0.00  0.00      PROA  
ATOM   1530  HB2 LYS P  97     -23.728  37.004  37.528  0.00  0.00      PROA  
ATOM   1531  CG  LYS P  97     -22.075  38.120  37.251  0.00  0.00      PROA  
ATOM   1532  HG1 LYS P  97     -22.114  37.838  36.177  0.00  0.00      PROA  
ATOM   1533  HG2 LYS P  97     -21.029  38.110  37.624  0.00  0.00      PROA  
ATOM   1534  CD  LYS P  97     -22.619  39.415  37.651  0.00  0.00      PROA  
ATOM   1535  HD1 LYS P  97     -22.700  39.392  38.759  0.00  0.00      PROA  
ATOM   1536  HD2 LYS P  97     -23.652  39.586  37.280  0.00  0.00      PROA  
ATOM   1537  CE  LYS P  97     -21.725  40.663  37.248  0.00  0.00      PROA  
ATOM   1538  HE1 LYS P  97     -21.797  40.514  36.149  0.00  0.00      PROA  
ATOM   1539  HE2 LYS P  97     -20.672  40.454  37.535  0.00  0.00      PROA  
ATOM   1540  NZ  LYS P  97     -22.216  41.966  37.744  0.00  0.00      PROA  
ATOM   1541  HZ1 LYS P  97     -21.935  41.993  38.745  0.00  0.00      PROA  
ATOM   1542  HZ2 LYS P  97     -23.240  42.047  37.581  0.00  0.00      PROA  
ATOM   1543  HZ3 LYS P  97     -21.758  42.814  37.354  0.00  0.00      PROA  
ATOM   1544  C   LYS P  97     -23.319  34.645  38.434  0.00  0.00      PROA  
ATOM   1545  O   LYS P  97     -24.461  34.621  38.026  0.00  0.00      PROA  
ATOM   1546  N   SER P  98     -22.916  33.774  39.361  0.00  0.00      PROA  
ATOM   1547  HN  SER P  98     -21.946  33.685  39.574  0.00  0.00      PROA  
ATOM   1548  CA  SER P  98     -23.624  32.723  40.044  0.00  0.00      PROA  
ATOM   1549  HA  SER P  98     -22.882  32.037  40.427  0.00  0.00      PROA  
ATOM   1550  CB  SER P  98     -24.593  33.258  41.126  0.00  0.00      PROA  
ATOM   1551  HB1 SER P  98     -25.304  32.458  41.423  0.00  0.00      PROA  
ATOM   1552  HB2 SER P  98     -25.221  34.010  40.602  0.00  0.00      PROA  
ATOM   1553  OG  SER P  98     -23.847  33.789  42.260  0.00  0.00      PROA  
ATOM   1554  HG1 SER P  98     -23.171  33.117  42.378  0.00  0.00      PROA  
ATOM   1555  C   SER P  98     -24.280  31.712  39.188  0.00  0.00      PROA  
ATOM   1556  O   SER P  98     -25.395  31.268  39.459  0.00  0.00      PROA  
ATOM   1557  N   ASN P  99     -23.585  31.166  38.164  0.00  0.00      PROA  
ATOM   1558  HN  ASN P  99     -22.605  31.334  38.090  0.00  0.00      PROA  
ATOM   1559  CA  ASN P  99     -24.212  30.135  37.304  0.00  0.00      PROA  
ATOM   1560  HA  ASN P  99     -23.435  29.821  36.622  0.00  0.00      PROA  
ATOM   1561  CB  ASN P  99     -24.454  28.827  38.044  0.00  0.00      PROA  
ATOM   1562  HB1 ASN P  99     -24.751  28.080  37.277  0.00  0.00      PROA  
ATOM   1563  HB2 ASN P  99     -25.189  29.037  38.850  0.00  0.00      PROA  
ATOM   1564  CG  ASN P  99     -23.261  28.205  38.748  0.00  0.00      PROA  
ATOM   1565  OD1 ASN P  99     -23.201  28.161  39.943  0.00  0.00      PROA  
ATOM   1566  ND2 ASN P  99     -22.399  27.625  37.906  0.00  0.00      PROA  
ATOM   1567 HD21 ASN P  99     -21.560  27.138  38.148  0.00  0.00      PROA  
ATOM   1568 HD22 ASN P  99     -22.692  27.525  36.955  0.00  0.00      PROA  
ATOM   1569  C   ASN P  99     -25.259  30.659  36.380  0.00  0.00      PROA  
ATOM   1570  O   ASN P  99     -26.348  30.805  36.895  0.00  0.00      PROA  
ATOM   1571  N   ILE P 100     -25.040  30.762  35.059  0.00  0.00      PROA  
ATOM   1572  HN  ILE P 100     -24.104  30.573  34.772  0.00  0.00      PROA  
ATOM   1573  CA  ILE P 100     -26.020  31.232  34.106  0.00  0.00      PROA  
ATOM   1574  HA  ILE P 100     -26.946  31.350  34.651  0.00  0.00      PROA  
ATOM   1575  CB  ILE P 100     -25.545  32.548  33.389  0.00  0.00      PROA  
ATOM   1576  HB  ILE P 100     -24.592  32.341  32.856  0.00  0.00      PROA  
ATOM   1577  CG2 ILE P 100     -26.612  33.101  32.334  0.00  0.00      PROA  
ATOM   1578 HG21 ILE P 100     -26.285  34.078  31.920  0.00  0.00      PROA  
ATOM   1579 HG22 ILE P 100     -27.621  33.165  32.796  0.00  0.00      PROA  
ATOM   1580 HG23 ILE P 100     -26.719  32.361  31.512  0.00  0.00      PROA  
ATOM   1581  CG1 ILE P 100     -25.257  33.657  34.422  0.00  0.00      PROA  
ATOM   1582 HG11 ILE P 100     -25.144  34.585  33.821  0.00  0.00      PROA  
ATOM   1583 HG12 ILE P 100     -24.249  33.577  34.883  0.00  0.00      PROA  
ATOM   1584  CD  ILE P 100     -26.384  33.944  35.410  0.00  0.00      PROA  
ATOM   1585  HD1 ILE P 100     -26.179  34.841  36.033  0.00  0.00      PROA  
ATOM   1586  HD2 ILE P 100     -26.537  33.113  36.131  0.00  0.00      PROA  
ATOM   1587  HD3 ILE P 100     -27.376  33.951  34.910  0.00  0.00      PROA  
ATOM   1588  C   ILE P 100     -26.259  30.252  32.970  0.00  0.00      PROA  
ATOM   1589  O   ILE P 100     -27.327  30.147  32.367  0.00  0.00      PROA  
ATOM   1590  N   ILE P 101     -25.219  29.452  32.646  0.00  0.00      PROA  
ATOM   1591  HN  ILE P 101     -24.315  29.534  33.060  0.00  0.00      PROA  
ATOM   1592  CA  ILE P 101     -25.360  28.371  31.721  0.00  0.00      PROA  
ATOM   1593  HA  ILE P 101     -26.053  28.708  30.965  0.00  0.00      PROA  
ATOM   1594  CB  ILE P 101     -24.048  27.798  31.233  0.00  0.00      PROA  
ATOM   1595  HB  ILE P 101     -23.528  27.512  32.173  0.00  0.00      PROA  
ATOM   1596  CG2 ILE P 101     -24.177  26.579  30.203  0.00  0.00      PROA  
ATOM   1597 HG21 ILE P 101     -24.806  25.745  30.582  0.00  0.00      PROA  
ATOM   1598 HG22 ILE P 101     -23.189  26.265  29.802  0.00  0.00      PROA  
ATOM   1599 HG23 ILE P 101     -24.850  26.810  29.350  0.00  0.00      PROA  
ATOM   1600  CG1 ILE P 101     -23.214  28.907  30.548  0.00  0.00      PROA  
ATOM   1601 HG11 ILE P 101     -23.427  29.920  30.952  0.00  0.00      PROA  
ATOM   1602 HG12 ILE P 101     -23.417  28.891  29.456  0.00  0.00      PROA  
ATOM   1603  CD  ILE P 101     -21.697  28.689  30.808  0.00  0.00      PROA  
ATOM   1604  HD1 ILE P 101     -21.533  28.271  31.825  0.00  0.00      PROA  
ATOM   1605  HD2 ILE P 101     -21.222  29.693  30.777  0.00  0.00      PROA  
ATOM   1606  HD3 ILE P 101     -21.315  28.038  29.992  0.00  0.00      PROA  
ATOM   1607  C   ILE P 101     -26.078  27.265  32.463  0.00  0.00      PROA  
ATOM   1608  O   ILE P 101     -25.604  26.742  33.513  0.00  0.00      PROA  
ATOM   1609  N   ARG P 102     -27.311  26.875  31.977  0.00  0.00      PROA  
ATOM   1610  HN  ARG P 102     -27.648  27.268  31.125  0.00  0.00      PROA  
ATOM   1611  CA  ARG P 102     -28.143  25.899  32.706  0.00  0.00      PROA  
ATOM   1612  HA  ARG P 102     -27.710  25.706  33.676  0.00  0.00      PROA  
ATOM   1613  CB  ARG P 102     -29.615  26.390  32.668  0.00  0.00      PROA  
ATOM   1614  HB1 ARG P 102     -30.291  25.573  33.001  0.00  0.00      PROA  
ATOM   1615  HB2 ARG P 102     -29.909  26.628  31.624  0.00  0.00      PROA  
ATOM   1616  CG  ARG P 102     -29.864  27.585  33.564  0.00  0.00      PROA  
ATOM   1617  HG1 ARG P 102     -30.817  28.084  33.287  0.00  0.00      PROA  
ATOM   1618  HG2 ARG P 102     -28.994  28.277  33.568  0.00  0.00      PROA  
ATOM   1619  CD  ARG P 102     -30.089  27.039  34.988  0.00  0.00      PROA  
ATOM   1620  HD1 ARG P 102     -29.320  26.386  35.452  0.00  0.00      PROA  
ATOM   1621  HD2 ARG P 102     -31.036  26.461  35.052  0.00  0.00      PROA  
ATOM   1622  NE  ARG P 102     -30.282  28.111  35.941  0.00  0.00      PROA  
ATOM   1623  HE  ARG P 102     -31.227  28.383  36.125  0.00  0.00      PROA  
ATOM   1624  CZ  ARG P 102     -29.391  28.914  36.526  0.00  0.00      PROA  
ATOM   1625  NH1 ARG P 102     -28.121  28.624  36.565  0.00  0.00      PROA  
ATOM   1626 HH11 ARG P 102     -27.785  27.776  36.154  0.00  0.00      PROA  
ATOM   1627 HH12 ARG P 102     -27.570  29.258  37.108  0.00  0.00      PROA  
ATOM   1628  NH2 ARG P 102     -29.711  29.953  37.308  0.00  0.00      PROA  
ATOM   1629 HH21 ARG P 102     -30.676  30.006  37.564  0.00  0.00      PROA  
ATOM   1630 HH22 ARG P 102     -29.082  30.392  37.950  0.00  0.00      PROA  
ATOM   1631  C   ARG P 102     -28.027  24.527  32.018  0.00  0.00      PROA  
ATOM   1632  O   ARG P 102     -28.668  23.509  32.474  0.00  0.00      PROA  
ATOM   1633  N   GLY P 103     -27.332  24.364  30.957  0.00  0.00      PROA  
ATOM   1634  HN  GLY P 103     -26.846  25.134  30.550  0.00  0.00      PROA  
ATOM   1635  CA  GLY P 103     -27.170  23.162  30.257  0.00  0.00      PROA  
ATOM   1636  HA1 GLY P 103     -28.115  22.644  30.181  0.00  0.00      PROA  
ATOM   1637  HA2 GLY P 103     -26.344  22.675  30.753  0.00  0.00      PROA  
ATOM   1638  C   GLY P 103     -26.814  23.452  28.792  0.00  0.00      PROA  
ATOM   1639  O   GLY P 103     -26.660  24.600  28.409  0.00  0.00      PROA  
ATOM   1640  N   TRP P 104     -26.789  22.399  27.908  0.00  0.00      PROA  
ATOM   1641  HN  TRP P 104     -26.978  21.479  28.243  0.00  0.00      PROA  
ATOM   1642  CA  TRP P 104     -26.620  22.470  26.423  0.00  0.00      PROA  
ATOM   1643  HA  TRP P 104     -26.900  23.453  26.073  0.00  0.00      PROA  
ATOM   1644  CB  TRP P 104     -25.141  22.207  25.891  0.00  0.00      PROA  
ATOM   1645  HB1 TRP P 104     -25.077  22.296  24.785  0.00  0.00      PROA  
ATOM   1646  HB2 TRP P 104     -24.839  21.193  26.231  0.00  0.00      PROA  
ATOM   1647  CG  TRP P 104     -24.077  23.037  26.431  0.00  0.00      PROA  
ATOM   1648  CD1 TRP P 104     -23.481  24.168  25.905  0.00  0.00      PROA  
ATOM   1649  HD1 TRP P 104     -23.784  24.547  24.940  0.00  0.00      PROA  
ATOM   1650  NE1 TRP P 104     -22.662  24.733  26.824  0.00  0.00      PROA  
ATOM   1651  HE1 TRP P 104     -22.069  25.463  26.565  0.00  0.00      PROA  
ATOM   1652  CE2 TRP P 104     -22.403  23.863  27.745  0.00  0.00      PROA  
ATOM   1653  CD2 TRP P 104     -23.330  22.787  27.673  0.00  0.00      PROA  
ATOM   1654  CE3 TRP P 104     -23.191  21.679  28.573  0.00  0.00      PROA  
ATOM   1655  HE3 TRP P 104     -23.840  20.831  28.418  0.00  0.00      PROA  
ATOM   1656  CZ3 TRP P 104     -22.137  21.697  29.572  0.00  0.00      PROA  
ATOM   1657  HZ3 TRP P 104     -21.998  20.799  30.156  0.00  0.00      PROA  
ATOM   1658  CZ2 TRP P 104     -21.389  23.849  28.722  0.00  0.00      PROA  
ATOM   1659  HZ2 TRP P 104     -20.713  24.685  28.830  0.00  0.00      PROA  
ATOM   1660  CH2 TRP P 104     -21.345  22.808  29.685  0.00  0.00      PROA  
ATOM   1661  HH2 TRP P 104     -20.582  22.871  30.447  0.00  0.00      PROA  
ATOM   1662  C   TRP P 104     -27.483  21.452  25.718  0.00  0.00      PROA  
ATOM   1663  O   TRP P 104     -27.912  20.468  26.317  0.00  0.00      PROA  
ATOM   1664  N   ILE P 105     -27.798  21.603  24.421  0.00  0.00      PROA  
ATOM   1665  HN  ILE P 105     -27.397  22.338  23.879  0.00  0.00      PROA  
ATOM   1666  CA  ILE P 105     -28.468  20.514  23.706  0.00  0.00      PROA  
ATOM   1667  HA  ILE P 105     -28.565  19.600  24.273  0.00  0.00      PROA  
ATOM   1668  CB  ILE P 105     -29.886  20.853  23.259  0.00  0.00      PROA  
ATOM   1669  HB  ILE P 105     -29.958  21.446  22.322  0.00  0.00      PROA  
ATOM   1670  CG2 ILE P 105     -30.493  19.469  22.847  0.00  0.00      PROA  
ATOM   1671 HG21 ILE P 105     -31.533  19.507  22.456  0.00  0.00      PROA  
ATOM   1672 HG22 ILE P 105     -30.567  18.905  23.801  0.00  0.00      PROA  
ATOM   1673 HG23 ILE P 105     -29.930  18.806  22.156  0.00  0.00      PROA  
ATOM   1674  CG1 ILE P 105     -30.744  21.522  24.260  0.00  0.00      PROA  
ATOM   1675 HG11 ILE P 105     -30.360  22.543  24.473  0.00  0.00      PROA  
ATOM   1676 HG12 ILE P 105     -30.673  20.967  25.219  0.00  0.00      PROA  
ATOM   1677  CD  ILE P 105     -32.274  21.712  23.874  0.00  0.00      PROA  
ATOM   1678  HD1 ILE P 105     -32.681  22.468  24.579  0.00  0.00      PROA  
ATOM   1679  HD2 ILE P 105     -32.846  20.765  23.969  0.00  0.00      PROA  
ATOM   1680  HD3 ILE P 105     -32.405  22.013  22.812  0.00  0.00      PROA  
ATOM   1681  C   ILE P 105     -27.633  20.280  22.463  0.00  0.00      PROA  
ATOM   1682  O   ILE P 105     -27.376  21.224  21.688  0.00  0.00      PROA  
ATOM   1683  N   PHE P 106     -27.262  19.038  22.107  0.00  0.00      PROA  
ATOM   1684  HN  PHE P 106     -27.527  18.301  22.724  0.00  0.00      PROA  
ATOM   1685  CA  PHE P 106     -26.411  18.705  20.944  0.00  0.00      PROA  
ATOM   1686  HA  PHE P 106     -26.217  19.565  20.321  0.00  0.00      PROA  
ATOM   1687  CB  PHE P 106     -25.121  17.997  21.342  0.00  0.00      PROA  
ATOM   1688  HB1 PHE P 106     -24.539  17.628  20.470  0.00  0.00      PROA  
ATOM   1689  HB2 PHE P 106     -25.450  17.232  22.077  0.00  0.00      PROA  
ATOM   1690  CG  PHE P 106     -24.266  18.939  22.209  0.00  0.00      PROA  
ATOM   1691  CD1 PHE P 106     -24.371  18.946  23.647  0.00  0.00      PROA  
ATOM   1692  HD1 PHE P 106     -25.088  18.363  24.207  0.00  0.00      PROA  
ATOM   1693  CE1 PHE P 106     -23.379  19.533  24.446  0.00  0.00      PROA  
ATOM   1694  HE1 PHE P 106     -23.387  19.641  25.520  0.00  0.00      PROA  
ATOM   1695  CZ  PHE P 106     -22.358  20.310  23.838  0.00  0.00      PROA  
ATOM   1696  HZ  PHE P 106     -21.618  20.886  24.372  0.00  0.00      PROA  
ATOM   1697  CD2 PHE P 106     -23.173  19.624  21.655  0.00  0.00      PROA  
ATOM   1698  HD2 PHE P 106     -23.041  19.614  20.583  0.00  0.00      PROA  
ATOM   1699  CE2 PHE P 106     -22.235  20.219  22.466  0.00  0.00      PROA  
ATOM   1700  HE2 PHE P 106     -21.401  20.640  21.924  0.00  0.00      PROA  
ATOM   1701  C   PHE P 106     -27.076  17.770  20.000  0.00  0.00      PROA  
ATOM   1702  O   PHE P 106     -27.458  16.709  20.445  0.00  0.00      PROA  
ATOM   1703  N   GLY P 107     -27.317  18.098  18.736  0.00  0.00      PROA  
ATOM   1704  HN  GLY P 107     -26.977  18.938  18.320  0.00  0.00      PROA  
ATOM   1705  CA  GLY P 107     -27.935  17.114  17.856  0.00  0.00      PROA  
ATOM   1706  HA1 GLY P 107     -29.007  17.144  17.977  0.00  0.00      PROA  
ATOM   1707  HA2 GLY P 107     -27.557  16.126  18.074  0.00  0.00      PROA  
ATOM   1708  C   GLY P 107     -27.526  17.305  16.462  0.00  0.00      PROA  
ATOM   1709  O   GLY P 107     -26.854  18.252  16.117  0.00  0.00      PROA  
ATOM   1710  N   THR P 108     -27.933  16.328  15.606  0.00  0.00      PROA  
ATOM   1711  HN  THR P 108     -28.371  15.497  15.938  0.00  0.00      PROA  
ATOM   1712  CA  THR P 108     -27.862  16.450  14.151  0.00  0.00      PROA  
ATOM   1713  HA  THR P 108     -26.971  16.998  13.884  0.00  0.00      PROA  
ATOM   1714  CB  THR P 108     -27.710  15.203  13.373  0.00  0.00      PROA  
ATOM   1715  HB  THR P 108     -26.754  14.656  13.516  0.00  0.00      PROA  
ATOM   1716  OG1 THR P 108     -27.677  15.454  11.945  0.00  0.00      PROA  
ATOM   1717  HG1 THR P 108     -27.079  16.201  11.869  0.00  0.00      PROA  
ATOM   1718  CG2 THR P 108     -28.918  14.285  13.625  0.00  0.00      PROA  
ATOM   1719 HG21 THR P 108     -28.889  14.077  14.716  0.00  0.00      PROA  
ATOM   1720 HG22 THR P 108     -28.868  13.363  13.008  0.00  0.00      PROA  
ATOM   1721 HG23 THR P 108     -29.847  14.851  13.403  0.00  0.00      PROA  
ATOM   1722  C   THR P 108     -29.022  17.354  13.640  0.00  0.00      PROA  
ATOM   1723  O   THR P 108     -28.906  18.129  12.714  0.00  0.00      PROA  
ATOM   1724  N   THR P 109     -30.078  17.451  14.479  0.00  0.00      PROA  
ATOM   1725  HN  THR P 109     -30.215  16.762  15.187  0.00  0.00      PROA  
ATOM   1726  CA  THR P 109     -31.137  18.391  14.294  0.00  0.00      PROA  
ATOM   1727  HA  THR P 109     -30.693  19.314  13.953  0.00  0.00      PROA  
ATOM   1728  CB  THR P 109     -32.117  18.007  13.251  0.00  0.00      PROA  
ATOM   1729  HB  THR P 109     -31.500  18.002  12.327  0.00  0.00      PROA  
ATOM   1730  OG1 THR P 109     -33.243  18.912  13.077  0.00  0.00      PROA  
ATOM   1731  HG1 THR P 109     -32.912  19.756  12.760  0.00  0.00      PROA  
ATOM   1732  CG2 THR P 109     -32.625  16.560  13.462  0.00  0.00      PROA  
ATOM   1733 HG21 THR P 109     -33.135  16.164  12.558  0.00  0.00      PROA  
ATOM   1734 HG22 THR P 109     -33.401  16.469  14.252  0.00  0.00      PROA  
ATOM   1735 HG23 THR P 109     -31.831  15.785  13.521  0.00  0.00      PROA  
ATOM   1736  C   THR P 109     -31.827  18.635  15.600  0.00  0.00      PROA  
ATOM   1737  O   THR P 109     -32.064  17.677  16.346  0.00  0.00      PROA  
ATOM   1738  N   LEU P 110     -32.123  19.879  15.890  0.00  0.00      PROA  
ATOM   1739  HN  LEU P 110     -31.925  20.601  15.232  0.00  0.00      PROA  
ATOM   1740  CA  LEU P 110     -32.912  20.342  17.016  0.00  0.00      PROA  
ATOM   1741  HA  LEU P 110     -33.082  19.533  17.711  0.00  0.00      PROA  
ATOM   1742  CB  LEU P 110     -32.134  21.442  17.759  0.00  0.00      PROA  
ATOM   1743  HB1 LEU P 110     -32.528  21.778  18.742  0.00  0.00      PROA  
ATOM   1744  HB2 LEU P 110     -32.228  22.291  17.049  0.00  0.00      PROA  
ATOM   1745  CG  LEU P 110     -30.637  21.179  18.171  0.00  0.00      PROA  
ATOM   1746  HG  LEU P 110     -29.980  21.082  17.280  0.00  0.00      PROA  
ATOM   1747  CD1 LEU P 110     -30.109  22.323  19.135  0.00  0.00      PROA  
ATOM   1748 HD11 LEU P 110     -30.828  22.473  19.969  0.00  0.00      PROA  
ATOM   1749 HD12 LEU P 110     -30.067  23.340  18.690  0.00  0.00      PROA  
ATOM   1750 HD13 LEU P 110     -29.115  22.022  19.529  0.00  0.00      PROA  
ATOM   1751  CD2 LEU P 110     -30.636  19.837  18.990  0.00  0.00      PROA  
ATOM   1752 HD21 LEU P 110     -31.005  18.967  18.405  0.00  0.00      PROA  
ATOM   1753 HD22 LEU P 110     -31.217  20.078  19.906  0.00  0.00      PROA  
ATOM   1754 HD23 LEU P 110     -29.589  19.589  19.264  0.00  0.00      PROA  
ATOM   1755  C   LEU P 110     -34.316  20.748  16.644  0.00  0.00      PROA  
ATOM   1756  O   LEU P 110     -35.123  21.218  17.456  0.00  0.00      PROA  
ATOM   1757  N   ASP P 111     -34.739  20.384  15.384  0.00  0.00      PROA  
ATOM   1758  HN  ASP P 111     -34.063  20.049  14.731  0.00  0.00      PROA  
ATOM   1759  CA  ASP P 111     -35.997  20.697  14.724  0.00  0.00      PROA  
ATOM   1760  HA  ASP P 111     -36.419  21.628  15.074  0.00  0.00      PROA  
ATOM   1761  CB  ASP P 111     -35.868  21.007  13.180  0.00  0.00      PROA  
ATOM   1762  HB1 ASP P 111     -36.859  21.368  12.833  0.00  0.00      PROA  
ATOM   1763  HB2 ASP P 111     -35.586  20.088  12.624  0.00  0.00      PROA  
ATOM   1764  CG  ASP P 111     -34.844  22.064  12.913  0.00  0.00      PROA  
ATOM   1765  OD1 ASP P 111     -34.961  23.131  13.434  0.00  0.00      PROA  
ATOM   1766  OD2 ASP P 111     -33.890  21.698  12.175  0.00  0.00      PROA  
ATOM   1767  C   ASP P 111     -37.065  19.599  15.012  0.00  0.00      PROA  
ATOM   1768  O   ASP P 111     -38.137  19.569  14.365  0.00  0.00      PROA  
ATOM   1769  N   SER P 112     -36.829  18.655  15.977  0.00  0.00      PROA  
ATOM   1770  HN  SER P 112     -36.030  18.892  16.524  0.00  0.00      PROA  
ATOM   1771  CA  SER P 112     -37.758  17.553  16.404  0.00  0.00      PROA  
ATOM   1772  HA  SER P 112     -37.235  17.052  17.206  0.00  0.00      PROA  
ATOM   1773  CB  SER P 112     -39.186  18.041  16.847  0.00  0.00      PROA  
ATOM   1774  HB1 SER P 112     -39.881  17.240  17.179  0.00  0.00      PROA  
ATOM   1775  HB2 SER P 112     -39.759  18.652  16.117  0.00  0.00      PROA  
ATOM   1776  OG  SER P 112     -39.091  18.961  17.961  0.00  0.00      PROA  
ATOM   1777  HG1 SER P 112     -38.703  19.790  17.671  0.00  0.00      PROA  
ATOM   1778  C   SER P 112     -37.797  16.485  15.314  0.00  0.00      PROA  
ATOM   1779  O   SER P 112     -38.815  15.835  15.162  0.00  0.00      PROA  
ATOM   1780  N   LYS P 113     -36.688  16.262  14.531  0.00  0.00      PROA  
ATOM   1781  HN  LYS P 113     -35.867  16.779  14.761  0.00  0.00      PROA  
ATOM   1782  CA  LYS P 113     -36.682  15.341  13.492  0.00  0.00      PROA  
ATOM   1783  HA  LYS P 113     -37.670  15.026  13.192  0.00  0.00      PROA  
ATOM   1784  CB  LYS P 113     -36.241  15.923  12.239  0.00  0.00      PROA  
ATOM   1785  HB1 LYS P 113     -35.794  15.185  11.539  0.00  0.00      PROA  
ATOM   1786  HB2 LYS P 113     -35.357  16.541  12.506  0.00  0.00      PROA  
ATOM   1787  CG  LYS P 113     -37.269  16.894  11.551  0.00  0.00      PROA  
ATOM   1788  HG1 LYS P 113     -36.799  17.473  10.727  0.00  0.00      PROA  
ATOM   1789  HG2 LYS P 113     -37.674  17.605  12.302  0.00  0.00      PROA  
ATOM   1790  CD  LYS P 113     -38.387  16.139  10.718  0.00  0.00      PROA  
ATOM   1791  HD1 LYS P 113     -38.996  15.592  11.469  0.00  0.00      PROA  
ATOM   1792  HD2 LYS P 113     -37.846  15.436  10.049  0.00  0.00      PROA  
ATOM   1793  CE  LYS P 113     -39.216  17.061   9.839  0.00  0.00      PROA  
ATOM   1794  HE1 LYS P 113     -39.800  16.457   9.112  0.00  0.00      PROA  
ATOM   1795  HE2 LYS P 113     -38.480  17.714   9.324  0.00  0.00      PROA  
ATOM   1796  NZ  LYS P 113     -40.181  17.754  10.633  0.00  0.00      PROA  
ATOM   1797  HZ1 LYS P 113     -39.810  18.649  11.009  0.00  0.00      PROA  
ATOM   1798  HZ2 LYS P 113     -40.469  17.189  11.457  0.00  0.00      PROA  
ATOM   1799  HZ3 LYS P 113     -41.109  17.905  10.189  0.00  0.00      PROA  
ATOM   1800  C   LYS P 113     -35.958  14.062  13.799  0.00  0.00      PROA  
ATOM   1801  O   LYS P 113     -36.135  13.038  13.170  0.00  0.00      PROA  
ATOM   1802  N   THR P 114     -35.078  14.087  14.782  0.00  0.00      PROA  
ATOM   1803  HN  THR P 114     -34.893  14.903  15.323  0.00  0.00      PROA  
ATOM   1804  CA  THR P 114     -34.433  12.898  15.254  0.00  0.00      PROA  
ATOM   1805  HA  THR P 114     -35.219  12.193  15.484  0.00  0.00      PROA  
ATOM   1806  CB  THR P 114     -33.504  12.140  14.204  0.00  0.00      PROA  
ATOM   1807  HB  THR P 114     -34.062  11.998  13.254  0.00  0.00      PROA  
ATOM   1808  OG1 THR P 114     -33.005  10.925  14.557  0.00  0.00      PROA  
ATOM   1809  HG1 THR P 114     -33.710  10.274  14.516  0.00  0.00      PROA  
ATOM   1810  CG2 THR P 114     -32.277  12.964  13.727  0.00  0.00      PROA  
ATOM   1811 HG21 THR P 114     -31.791  12.340  12.946  0.00  0.00      PROA  
ATOM   1812 HG22 THR P 114     -31.461  13.246  14.425  0.00  0.00      PROA  
ATOM   1813 HG23 THR P 114     -32.504  13.922  13.213  0.00  0.00      PROA  
ATOM   1814  C   THR P 114     -33.750  12.974  16.578  0.00  0.00      PROA  
ATOM   1815  O   THR P 114     -33.750  14.080  17.120  0.00  0.00      PROA  
ATOM   1816  N   GLN P 115     -33.194  11.892  17.082  0.00  0.00      PROA  
ATOM   1817  HN  GLN P 115     -33.330  11.049  16.567  0.00  0.00      PROA  
ATOM   1818  CA  GLN P 115     -32.683  11.759  18.442  0.00  0.00      PROA  
ATOM   1819  HA  GLN P 115     -33.470  12.078  19.109  0.00  0.00      PROA  
ATOM   1820  CB  GLN P 115     -32.291  10.346  18.807  0.00  0.00      PROA  
ATOM   1821  HB1 GLN P 115     -31.962  10.400  19.867  0.00  0.00      PROA  
ATOM   1822  HB2 GLN P 115     -31.474  10.052  18.115  0.00  0.00      PROA  
ATOM   1823  CG  GLN P 115     -33.397   9.276  18.939  0.00  0.00      PROA  
ATOM   1824  HG1 GLN P 115     -33.758   8.936  17.945  0.00  0.00      PROA  
ATOM   1825  HG2 GLN P 115     -34.206   9.706  19.569  0.00  0.00      PROA  
ATOM   1826  CD  GLN P 115     -32.900   8.007  19.575  0.00  0.00      PROA  
ATOM   1827  OE1 GLN P 115     -31.665   7.887  19.809  0.00  0.00      PROA  
ATOM   1828  NE2 GLN P 115     -33.797   7.015  20.023  0.00  0.00      PROA  
ATOM   1829 HE21 GLN P 115     -33.431   6.244  20.544  0.00  0.00      PROA  
ATOM   1830 HE22 GLN P 115     -34.765   7.205  20.187  0.00  0.00      PROA  
ATOM   1831  C   GLN P 115     -31.485  12.643  18.782  0.00  0.00      PROA  
ATOM   1832  O   GLN P 115     -30.510  12.711  18.012  0.00  0.00      PROA  
ATOM   1833  N   SER P 116     -31.496  13.266  20.001  0.00  0.00      PROA  
ATOM   1834  HN  SER P 116     -32.242  13.053  20.626  0.00  0.00      PROA  
ATOM   1835  CA  SER P 116     -30.639  14.432  20.304  0.00  0.00      PROA  
ATOM   1836  HA  SER P 116     -29.785  14.478  19.644  0.00  0.00      PROA  
ATOM   1837  CB  SER P 116     -31.318  15.806  20.291  0.00  0.00      PROA  
ATOM   1838  HB1 SER P 116     -30.627  16.663  20.436  0.00  0.00      PROA  
ATOM   1839  HB2 SER P 116     -32.059  15.791  21.119  0.00  0.00      PROA  
ATOM   1840  OG  SER P 116     -32.010  15.992  19.027  0.00  0.00      PROA  
ATOM   1841  HG1 SER P 116     -32.907  15.824  19.323  0.00  0.00      PROA  
ATOM   1842  C   SER P 116     -30.083  14.288  21.678  0.00  0.00      PROA  
ATOM   1843  O   SER P 116     -30.673  13.644  22.510  0.00  0.00      PROA  
ATOM   1844  N   LEU P 117     -28.923  14.878  22.036  0.00  0.00      PROA  
ATOM   1845  HN  LEU P 117     -28.590  15.579  21.410  0.00  0.00      PROA  
ATOM   1846  CA  LEU P 117     -28.348  14.784  23.342  0.00  0.00      PROA  
ATOM   1847  HA  LEU P 117     -28.734  13.911  23.847  0.00  0.00      PROA  
ATOM   1848  CB  LEU P 117     -26.808  14.648  23.198  0.00  0.00      PROA  
ATOM   1849  HB1 LEU P 117     -26.477  15.494  22.559  0.00  0.00      PROA  
ATOM   1850  HB2 LEU P 117     -26.669  13.607  22.834  0.00  0.00      PROA  
ATOM   1851  CG  LEU P 117     -26.031  14.820  24.519  0.00  0.00      PROA  
ATOM   1852  HG  LEU P 117     -26.234  15.816  24.967  0.00  0.00      PROA  
ATOM   1853  CD1 LEU P 117     -26.423  13.787  25.554  0.00  0.00      PROA  
ATOM   1854 HD11 LEU P 117     -26.076  12.769  25.275  0.00  0.00      PROA  
ATOM   1855 HD12 LEU P 117     -27.508  13.875  25.775  0.00  0.00      PROA  
ATOM   1856 HD13 LEU P 117     -25.914  14.012  26.516  0.00  0.00      PROA  
ATOM   1857  CD2 LEU P 117     -24.527  14.818  24.195  0.00  0.00      PROA  
ATOM   1858 HD21 LEU P 117     -23.891  14.702  25.099  0.00  0.00      PROA  
ATOM   1859 HD22 LEU P 117     -24.211  15.670  23.555  0.00  0.00      PROA  
ATOM   1860 HD23 LEU P 117     -24.308  13.887  23.630  0.00  0.00      PROA  
ATOM   1861  C   LEU P 117     -28.819  16.030  24.168  0.00  0.00      PROA  
ATOM   1862  O   LEU P 117     -28.560  17.083  23.733  0.00  0.00      PROA  
ATOM   1863  N   LEU P 118     -29.441  15.829  25.336  0.00  0.00      PROA  
ATOM   1864  HN  LEU P 118     -29.811  14.920  25.509  0.00  0.00      PROA  
ATOM   1865  CA  LEU P 118     -29.754  16.942  26.272  0.00  0.00      PROA  
ATOM   1866  HA  LEU P 118     -29.542  17.907  25.836  0.00  0.00      PROA  
ATOM   1867  CB  LEU P 118     -31.236  16.850  26.803  0.00  0.00      PROA  
ATOM   1868  HB1 LEU P 118     -31.334  15.797  27.144  0.00  0.00      PROA  
ATOM   1869  HB2 LEU P 118     -31.873  17.069  25.920  0.00  0.00      PROA  
ATOM   1870  CG  LEU P 118     -31.731  17.822  27.908  0.00  0.00      PROA  
ATOM   1871  HG  LEU P 118     -31.142  17.680  28.839  0.00  0.00      PROA  
ATOM   1872  CD1 LEU P 118     -31.587  19.254  27.392  0.00  0.00      PROA  
ATOM   1873 HD11 LEU P 118     -32.172  19.491  26.477  0.00  0.00      PROA  
ATOM   1874 HD12 LEU P 118     -30.546  19.326  27.011  0.00  0.00      PROA  
ATOM   1875 HD13 LEU P 118     -31.760  19.949  28.241  0.00  0.00      PROA  
ATOM   1876  CD2 LEU P 118     -33.239  17.693  28.112  0.00  0.00      PROA  
ATOM   1877 HD21 LEU P 118     -33.362  17.011  28.980  0.00  0.00      PROA  
ATOM   1878 HD22 LEU P 118     -33.888  17.468  27.239  0.00  0.00      PROA  
ATOM   1879 HD23 LEU P 118     -33.521  18.654  28.595  0.00  0.00      PROA  
ATOM   1880  C   LEU P 118     -28.862  16.737  27.459  0.00  0.00      PROA  
ATOM   1881  O   LEU P 118     -28.806  15.732  28.140  0.00  0.00      PROA  
ATOM   1882  N   ILE P 119     -28.039  17.807  27.822  0.00  0.00      PROA  
ATOM   1883  HN  ILE P 119     -27.925  18.574  27.194  0.00  0.00      PROA  
ATOM   1884  CA  ILE P 119     -27.345  17.851  29.114  0.00  0.00      PROA  
ATOM   1885  HA  ILE P 119     -27.384  16.998  29.776  0.00  0.00      PROA  
ATOM   1886  CB  ILE P 119     -25.883  18.079  28.702  0.00  0.00      PROA  
ATOM   1887  HB  ILE P 119     -25.888  18.962  28.029  0.00  0.00      PROA  
ATOM   1888  CG2 ILE P 119     -25.172  18.273  30.065  0.00  0.00      PROA  
ATOM   1889 HG21 ILE P 119     -24.088  18.399  29.857  0.00  0.00      PROA  
ATOM   1890 HG22 ILE P 119     -25.284  17.367  30.698  0.00  0.00      PROA  
ATOM   1891 HG23 ILE P 119     -25.476  19.250  30.497  0.00  0.00      PROA  
ATOM   1892  CG1 ILE P 119     -25.265  16.810  27.972  0.00  0.00      PROA  
ATOM   1893 HG11 ILE P 119     -25.587  16.872  26.911  0.00  0.00      PROA  
ATOM   1894 HG12 ILE P 119     -25.640  15.877  28.443  0.00  0.00      PROA  
ATOM   1895  CD  ILE P 119     -23.734  16.525  28.096  0.00  0.00      PROA  
ATOM   1896  HD1 ILE P 119     -23.156  17.391  27.707  0.00  0.00      PROA  
ATOM   1897  HD2 ILE P 119     -23.347  15.593  27.631  0.00  0.00      PROA  
ATOM   1898  HD3 ILE P 119     -23.488  16.286  29.152  0.00  0.00      PROA  
ATOM   1899  C   ILE P 119     -27.975  18.979  29.919  0.00  0.00      PROA  
ATOM   1900  O   ILE P 119     -27.655  20.120  29.517  0.00  0.00      PROA  
ATOM   1901  N   VAL P 120     -28.715  18.782  31.082  0.00  0.00      PROA  
ATOM   1902  HN  VAL P 120     -28.944  17.858  31.377  0.00  0.00      PROA  
ATOM   1903  CA  VAL P 120     -29.515  19.854  31.727  0.00  0.00      PROA  
ATOM   1904  HA  VAL P 120     -29.136  20.791  31.345  0.00  0.00      PROA  
ATOM   1905  CB  VAL P 120     -30.926  19.882  31.223  0.00  0.00      PROA  
ATOM   1906  HB  VAL P 120     -30.849  20.000  30.120  0.00  0.00      PROA  
ATOM   1907  CG1 VAL P 120     -31.618  18.539  31.426  0.00  0.00      PROA  
ATOM   1908 HG11 VAL P 120     -31.842  18.267  32.480  0.00  0.00      PROA  
ATOM   1909 HG12 VAL P 120     -31.011  17.689  31.049  0.00  0.00      PROA  
ATOM   1910 HG13 VAL P 120     -32.588  18.551  30.884  0.00  0.00      PROA  
ATOM   1911  CG2 VAL P 120     -31.811  20.964  31.825  0.00  0.00      PROA  
ATOM   1912 HG21 VAL P 120     -31.458  22.005  31.662  0.00  0.00      PROA  
ATOM   1913 HG22 VAL P 120     -31.792  20.851  32.930  0.00  0.00      PROA  
ATOM   1914 HG23 VAL P 120     -32.853  20.783  31.485  0.00  0.00      PROA  
ATOM   1915  C   VAL P 120     -29.382  19.773  33.238  0.00  0.00      PROA  
ATOM   1916  O   VAL P 120     -29.615  18.714  33.838  0.00  0.00      PROA  
ATOM   1917  N   ASN P 121     -29.102  20.902  33.867  0.00  0.00      PROA  
ATOM   1918  HN  ASN P 121     -29.102  21.759  33.358  0.00  0.00      PROA  
ATOM   1919  CA  ASN P 121     -28.986  21.192  35.295  0.00  0.00      PROA  
ATOM   1920  HA  ASN P 121     -28.365  20.394  35.674  0.00  0.00      PROA  
ATOM   1921  CB  ASN P 121     -28.255  22.582  35.577  0.00  0.00      PROA  
ATOM   1922  HB1 ASN P 121     -28.912  23.423  35.265  0.00  0.00      PROA  
ATOM   1923  HB2 ASN P 121     -27.371  22.626  34.905  0.00  0.00      PROA  
ATOM   1924  CG  ASN P 121     -27.818  22.720  37.059  0.00  0.00      PROA  
ATOM   1925  OD1 ASN P 121     -27.702  21.771  37.862  0.00  0.00      PROA  
ATOM   1926  ND2 ASN P 121     -27.728  24.046  37.415  0.00  0.00      PROA  
ATOM   1927 HD21 ASN P 121     -27.873  24.355  38.355  0.00  0.00      PROA  
ATOM   1928 HD22 ASN P 121     -27.589  24.685  36.659  0.00  0.00      PROA  
ATOM   1929  C   ASN P 121     -30.327  21.012  35.959  0.00  0.00      PROA  
ATOM   1930  O   ASN P 121     -31.267  21.593  35.522  0.00  0.00      PROA  
ATOM   1931  N   ASN P 122     -30.413  20.311  37.144  0.00  0.00      PROA  
ATOM   1932  HN  ASN P 122     -29.634  19.728  37.358  0.00  0.00      PROA  
ATOM   1933  CA  ASN P 122     -31.496  20.336  38.093  0.00  0.00      PROA  
ATOM   1934  HA  ASN P 122     -32.264  20.971  37.677  0.00  0.00      PROA  
ATOM   1935  CB  ASN P 122     -32.344  19.058  38.077  0.00  0.00      PROA  
ATOM   1936  HB1 ASN P 122     -32.622  18.784  37.037  0.00  0.00      PROA  
ATOM   1937  HB2 ASN P 122     -33.274  19.212  38.665  0.00  0.00      PROA  
ATOM   1938  CG  ASN P 122     -31.720  17.826  38.690  0.00  0.00      PROA  
ATOM   1939  OD1 ASN P 122     -30.515  17.644  38.670  0.00  0.00      PROA  
ATOM   1940  ND2 ASN P 122     -32.596  16.991  39.211  0.00  0.00      PROA  
ATOM   1941 HD22 ASN P 122     -33.584  17.119  39.178  0.00  0.00      PROA  
ATOM   1942  C   ASN P 122     -31.104  20.929  39.386  0.00  0.00      PROA  
ATOM   1943  O   ASN P 122     -31.946  20.916  40.306  0.00  0.00      PROA  
ATOM   1944  N   ALA P 123     -29.830  21.366  39.526  0.00  0.00      PROA  
ATOM   1945  HN  ALA P 123     -29.253  21.209  38.728  0.00  0.00      PROA  
ATOM   1946  CA  ALA P 123     -29.210  22.092  40.601  0.00  0.00      PROA  
ATOM   1947  HA  ALA P 123     -28.413  22.683  40.174  0.00  0.00      PROA  
ATOM   1948  CB  ALA P 123     -30.231  23.036  41.297  0.00  0.00      PROA  
ATOM   1949  HB1 ALA P 123     -29.674  23.787  41.897  0.00  0.00      PROA  
ATOM   1950  HB2 ALA P 123     -30.806  22.461  42.054  0.00  0.00      PROA  
ATOM   1951  HB3 ALA P 123     -30.869  23.521  40.528  0.00  0.00      PROA  
ATOM   1952  C   ALA P 123     -28.572  21.096  41.569  0.00  0.00      PROA  
ATOM   1953  O   ALA P 123     -27.603  21.371  42.199  0.00  0.00      PROA  
ATOM   1954  N   THR P 124     -29.050  19.851  41.572  0.00  0.00      PROA  
ATOM   1955  HN  THR P 124     -29.884  19.556  41.111  0.00  0.00      PROA  
ATOM   1956  CA  THR P 124     -28.394  18.880  42.448  0.00  0.00      PROA  
ATOM   1957  HA  THR P 124     -27.680  19.298  43.142  0.00  0.00      PROA  
ATOM   1958  CB  THR P 124     -29.346  18.067  43.387  0.00  0.00      PROA  
ATOM   1959  HB  THR P 124     -28.686  17.400  43.982  0.00  0.00      PROA  
ATOM   1960  OG1 THR P 124     -30.246  17.294  42.578  0.00  0.00      PROA  
ATOM   1961  HG1 THR P 124     -29.720  16.542  42.294  0.00  0.00      PROA  
ATOM   1962  CG2 THR P 124     -30.155  19.102  44.171  0.00  0.00      PROA  
ATOM   1963 HG21 THR P 124     -30.745  18.568  44.946  0.00  0.00      PROA  
ATOM   1964 HG22 THR P 124     -30.871  19.584  43.470  0.00  0.00      PROA  
ATOM   1965 HG23 THR P 124     -29.545  19.920  44.609  0.00  0.00      PROA  
ATOM   1966  C   THR P 124     -27.550  17.934  41.534  0.00  0.00      PROA  
ATOM   1967  O   THR P 124     -26.596  17.371  42.047  0.00  0.00      PROA  
ATOM   1968  N   ASN P 125     -27.806  17.833  40.200  0.00  0.00      PROA  
ATOM   1969  HN  ASN P 125     -28.412  18.435  39.686  0.00  0.00      PROA  
ATOM   1970  CA  ASN P 125     -27.010  16.987  39.351  0.00  0.00      PROA  
ATOM   1971  HA  ASN P 125     -25.996  16.844  39.696  0.00  0.00      PROA  
ATOM   1972  CB  ASN P 125     -27.721  15.564  39.163  0.00  0.00      PROA  
ATOM   1973  HB1 ASN P 125     -27.143  14.996  38.403  0.00  0.00      PROA  
ATOM   1974  HB2 ASN P 125     -28.779  15.679  38.846  0.00  0.00      PROA  
ATOM   1975  CG  ASN P 125     -27.608  14.741  40.466  0.00  0.00      PROA  
ATOM   1976  OD1 ASN P 125     -28.616  14.437  41.152  0.00  0.00      PROA  
ATOM   1977  ND2 ASN P 125     -26.371  14.347  40.877  0.00  0.00      PROA  
ATOM   1978 HD21 ASN P 125     -26.213  14.031  41.813  0.00  0.00      PROA  
ATOM   1979 HD22 ASN P 125     -25.675  14.428  40.164  0.00  0.00      PROA  
ATOM   1980  C   ASN P 125     -27.047  17.612  37.961  0.00  0.00      PROA  
ATOM   1981  O   ASN P 125     -27.759  18.588  37.747  0.00  0.00      PROA  
ATOM   1982  N   VAL P 126     -26.321  17.068  36.984  0.00  0.00      PROA  
ATOM   1983  HN  VAL P 126     -25.840  16.209  37.139  0.00  0.00      PROA  
ATOM   1984  CA  VAL P 126     -26.630  17.392  35.550  0.00  0.00      PROA  
ATOM   1985  HA  VAL P 126     -27.376  18.170  35.486  0.00  0.00      PROA  
ATOM   1986  CB  VAL P 126     -25.511  17.855  34.647  0.00  0.00      PROA  
ATOM   1987  HB  VAL P 126     -24.793  17.010  34.585  0.00  0.00      PROA  
ATOM   1988  CG1 VAL P 126     -26.093  18.303  33.304  0.00  0.00      PROA  
ATOM   1989 HG11 VAL P 126     -26.786  17.614  32.777  0.00  0.00      PROA  
ATOM   1990 HG12 VAL P 126     -25.249  18.455  32.597  0.00  0.00      PROA  
ATOM   1991 HG13 VAL P 126     -26.584  19.290  33.439  0.00  0.00      PROA  
ATOM   1992  CG2 VAL P 126     -24.835  19.058  35.321  0.00  0.00      PROA  
ATOM   1993 HG21 VAL P 126     -24.163  19.540  34.579  0.00  0.00      PROA  
ATOM   1994 HG22 VAL P 126     -24.282  18.807  36.251  0.00  0.00      PROA  
ATOM   1995 HG23 VAL P 126     -25.610  19.800  35.608  0.00  0.00      PROA  
ATOM   1996  C   VAL P 126     -27.202  16.164  35.034  0.00  0.00      PROA  
ATOM   1997  O   VAL P 126     -26.576  15.101  35.059  0.00  0.00      PROA  
ATOM   1998  N   VAL P 127     -28.414  16.220  34.476  0.00  0.00      PROA  
ATOM   1999  HN  VAL P 127     -28.800  17.139  34.464  0.00  0.00      PROA  
ATOM   2000  CA  VAL P 127     -29.132  15.166  33.806  0.00  0.00      PROA  
ATOM   2001  HA  VAL P 127     -28.774  14.234  34.218  0.00  0.00      PROA  
ATOM   2002  CB  VAL P 127     -30.692  15.113  33.940  0.00  0.00      PROA  
ATOM   2003  HB  VAL P 127     -31.160  15.906  33.318  0.00  0.00      PROA  
ATOM   2004  CG1 VAL P 127     -31.226  13.772  33.701  0.00  0.00      PROA  
ATOM   2005 HG11 VAL P 127     -31.030  13.476  32.648  0.00  0.00      PROA  
ATOM   2006 HG12 VAL P 127     -32.309  13.692  33.937  0.00  0.00      PROA  
ATOM   2007 HG13 VAL P 127     -30.597  13.073  34.292  0.00  0.00      PROA  
ATOM   2008  CG2 VAL P 127     -31.129  15.433  35.314  0.00  0.00      PROA  
ATOM   2009 HG21 VAL P 127     -32.187  15.137  35.473  0.00  0.00      PROA  
ATOM   2010 HG22 VAL P 127     -30.992  16.511  35.546  0.00  0.00      PROA  
ATOM   2011 HG23 VAL P 127     -30.419  14.817  35.905  0.00  0.00      PROA  
ATOM   2012  C   VAL P 127     -28.782  15.083  32.335  0.00  0.00      PROA  
ATOM   2013  O   VAL P 127     -28.902  16.046  31.573  0.00  0.00      PROA  
ATOM   2014  N   ILE P 128     -28.305  13.916  31.986  0.00  0.00      PROA  
ATOM   2015  HN  ILE P 128     -28.298  13.094  32.549  0.00  0.00      PROA  
ATOM   2016  CA  ILE P 128     -27.929  13.612  30.592  0.00  0.00      PROA  
ATOM   2017  HA  ILE P 128     -28.046  14.530  30.035  0.00  0.00      PROA  
ATOM   2018  CB  ILE P 128     -26.478  13.220  30.478  0.00  0.00      PROA  
ATOM   2019  HB  ILE P 128     -26.228  12.428  31.216  0.00  0.00      PROA  
ATOM   2020  CG2 ILE P 128     -26.203  12.715  29.026  0.00  0.00      PROA  
ATOM   2021 HG21 ILE P 128     -26.853  13.069  28.196  0.00  0.00      PROA  
ATOM   2022 HG22 ILE P 128     -26.502  11.645  29.034  0.00  0.00      PROA  
ATOM   2023 HG23 ILE P 128     -25.121  12.826  28.798  0.00  0.00      PROA  
ATOM   2024  CG1 ILE P 128     -25.649  14.440  30.967  0.00  0.00      PROA  
ATOM   2025 HG11 ILE P 128     -25.849  14.563  32.053  0.00  0.00      PROA  
ATOM   2026 HG12 ILE P 128     -25.969  15.385  30.478  0.00  0.00      PROA  
ATOM   2027  CD  ILE P 128     -24.183  14.351  30.885  0.00  0.00      PROA  
ATOM   2028  HD1 ILE P 128     -23.786  13.505  31.486  0.00  0.00      PROA  
ATOM   2029  HD2 ILE P 128     -23.746  15.329  31.178  0.00  0.00      PROA  
ATOM   2030  HD3 ILE P 128     -23.872  14.316  29.819  0.00  0.00      PROA  
ATOM   2031  C   ILE P 128     -28.850  12.500  29.941  0.00  0.00      PROA  
ATOM   2032  O   ILE P 128     -29.097  11.437  30.496  0.00  0.00      PROA  
ATOM   2033  N   LYS P 129     -29.411  12.718  28.709  0.00  0.00      PROA  
ATOM   2034  HN  LYS P 129     -29.300  13.584  28.227  0.00  0.00      PROA  
ATOM   2035  CA  LYS P 129     -30.479  11.936  28.107  0.00  0.00      PROA  
ATOM   2036  HA  LYS P 129     -30.267  10.922  28.411  0.00  0.00      PROA  
ATOM   2037  CB  LYS P 129     -31.840  12.423  28.588  0.00  0.00      PROA  
ATOM   2038  HB1 LYS P 129     -32.530  11.776  28.006  0.00  0.00      PROA  
ATOM   2039  HB2 LYS P 129     -32.124  13.457  28.297  0.00  0.00      PROA  
ATOM   2040  CG  LYS P 129     -32.176  12.186  30.048  0.00  0.00      PROA  
ATOM   2041  HG1 LYS P 129     -31.622  13.015  30.539  0.00  0.00      PROA  
ATOM   2042  HG2 LYS P 129     -31.763  11.227  30.425  0.00  0.00      PROA  
ATOM   2043  CD  LYS P 129     -33.673  12.294  30.331  0.00  0.00      PROA  
ATOM   2044  HD1 LYS P 129     -34.208  11.461  29.826  0.00  0.00      PROA  
ATOM   2045  HD2 LYS P 129     -34.001  13.297  29.982  0.00  0.00      PROA  
ATOM   2046  CE  LYS P 129     -34.108  12.223  31.809  0.00  0.00      PROA  
ATOM   2047  HE1 LYS P 129     -35.215  12.224  31.904  0.00  0.00      PROA  
ATOM   2048  HE2 LYS P 129     -33.706  13.037  32.449  0.00  0.00      PROA  
ATOM   2049  NZ  LYS P 129     -33.694  10.970  32.422  0.00  0.00      PROA  
ATOM   2050  HZ1 LYS P 129     -34.101  10.186  31.873  0.00  0.00      PROA  
ATOM   2051  HZ2 LYS P 129     -34.003  10.887  33.412  0.00  0.00      PROA  
ATOM   2052  HZ3 LYS P 129     -32.690  10.701  32.450  0.00  0.00      PROA  
ATOM   2053  C   LYS P 129     -30.419  11.966  26.583  0.00  0.00      PROA  
ATOM   2054  O   LYS P 129     -30.297  13.081  26.083  0.00  0.00      PROA  
ATOM   2055  N   VAL P 130     -30.466  10.830  25.850  0.00  0.00      PROA  
ATOM   2056  HN  VAL P 130     -30.462   9.964  26.345  0.00  0.00      PROA  
ATOM   2057  CA  VAL P 130     -30.646  10.801  24.426  0.00  0.00      PROA  
ATOM   2058  HA  VAL P 130     -30.649  11.829  24.093  0.00  0.00      PROA  
ATOM   2059  CB  VAL P 130     -29.476  10.058  23.741  0.00  0.00      PROA  
ATOM   2060  HB  VAL P 130     -29.376   9.051  24.200  0.00  0.00      PROA  
ATOM   2061  CG1 VAL P 130     -29.766  10.036  22.203  0.00  0.00      PROA  
ATOM   2062 HG11 VAL P 130     -28.864   9.719  21.637  0.00  0.00      PROA  
ATOM   2063 HG12 VAL P 130     -29.996  11.101  21.987  0.00  0.00      PROA  
ATOM   2064 HG13 VAL P 130     -30.574   9.307  21.981  0.00  0.00      PROA  
ATOM   2065  CG2 VAL P 130     -28.119  10.792  23.998  0.00  0.00      PROA  
ATOM   2066 HG21 VAL P 130     -27.938  10.809  25.094  0.00  0.00      PROA  
ATOM   2067 HG22 VAL P 130     -28.017  11.819  23.586  0.00  0.00      PROA  
ATOM   2068 HG23 VAL P 130     -27.277  10.165  23.636  0.00  0.00      PROA  
ATOM   2069  C   VAL P 130     -31.935  10.172  24.018  0.00  0.00      PROA  
ATOM   2070  O   VAL P 130     -32.117   8.978  24.057  0.00  0.00      PROA  
ATOM   2071  N   CYS P 131     -32.819  11.045  23.467  0.00  0.00      PROA  
ATOM   2072  HN  CYS P 131     -32.478  11.952  23.232  0.00  0.00      PROA  
ATOM   2073  CA  CYS P 131     -34.177  10.713  23.064  0.00  0.00      PROA  
ATOM   2074  HA  CYS P 131     -34.216   9.680  22.752  0.00  0.00      PROA  
ATOM   2075  CB  CYS P 131     -35.288  10.945  24.158  0.00  0.00      PROA  
ATOM   2076  HB1 CYS P 131     -36.169  10.286  24.009  0.00  0.00      PROA  
ATOM   2077  HB2 CYS P 131     -35.614  12.006  24.198  0.00  0.00      PROA  
ATOM   2078  SG  CYS P 131     -34.827  10.665  25.929  0.00  0.00      PROA  
ATOM   2079  C   CYS P 131     -34.582  11.478  21.882  0.00  0.00      PROA  
ATOM   2080  O   CYS P 131     -33.849  12.385  21.473  0.00  0.00      PROA  
ATOM   2081  N   GLU P 132     -35.775  11.227  21.335  0.00  0.00      PROA  
ATOM   2082  HN  GLU P 132     -36.381  10.482  21.601  0.00  0.00      PROA  
ATOM   2083  CA  GLU P 132     -36.361  12.218  20.463  0.00  0.00      PROA  
ATOM   2084  HA  GLU P 132     -35.637  12.810  19.924  0.00  0.00      PROA  
ATOM   2085  CB  GLU P 132     -37.292  11.450  19.412  0.00  0.00      PROA  
ATOM   2086  HB1 GLU P 132     -37.734  12.173  18.693  0.00  0.00      PROA  
ATOM   2087  HB2 GLU P 132     -38.155  11.010  19.955  0.00  0.00      PROA  
ATOM   2088  CG  GLU P 132     -36.622  10.299  18.661  0.00  0.00      PROA  
ATOM   2089  HG1 GLU P 132     -36.208   9.455  19.253  0.00  0.00      PROA  
ATOM   2090  HG2 GLU P 132     -35.782  10.639  18.018  0.00  0.00      PROA  
ATOM   2091  CD  GLU P 132     -37.593   9.637  17.738  0.00  0.00      PROA  
ATOM   2092  OE1 GLU P 132     -38.150  10.319  16.840  0.00  0.00      PROA  
ATOM   2093  OE2 GLU P 132     -37.887   8.402  17.968  0.00  0.00      PROA  
ATOM   2094  C   GLU P 132     -37.159  13.096  21.305  0.00  0.00      PROA  
ATOM   2095  O   GLU P 132     -38.321  12.762  21.641  0.00  0.00      PROA  
ATOM   2096  N   PHE P 133     -36.615  14.304  21.661  0.00  0.00      PROA  
ATOM   2097  HN  PHE P 133     -35.712  14.364  21.243  0.00  0.00      PROA  
ATOM   2098  CA  PHE P 133     -37.237  15.367  22.355  0.00  0.00      PROA  
ATOM   2099  HA  PHE P 133     -37.907  14.964  23.100  0.00  0.00      PROA  
ATOM   2100  CB  PHE P 133     -36.147  16.301  23.024  0.00  0.00      PROA  
ATOM   2101  HB1 PHE P 133     -36.641  17.125  23.582  0.00  0.00      PROA  
ATOM   2102  HB2 PHE P 133     -35.466  16.702  22.243  0.00  0.00      PROA  
ATOM   2103  CG  PHE P 133     -35.297  15.509  23.855  0.00  0.00      PROA  
ATOM   2104  CD1 PHE P 133     -33.977  15.185  23.591  0.00  0.00      PROA  
ATOM   2105  HD1 PHE P 133     -33.561  15.323  22.604  0.00  0.00      PROA  
ATOM   2106  CE1 PHE P 133     -33.193  14.603  24.602  0.00  0.00      PROA  
ATOM   2107  HE1 PHE P 133     -32.154  14.377  24.415  0.00  0.00      PROA  
ATOM   2108  CZ  PHE P 133     -33.753  14.297  25.807  0.00  0.00      PROA  
ATOM   2109  HZ  PHE P 133     -33.176  13.772  26.553  0.00  0.00      PROA  
ATOM   2110  CD2 PHE P 133     -35.864  15.047  25.060  0.00  0.00      PROA  
ATOM   2111  HD2 PHE P 133     -36.917  15.187  25.254  0.00  0.00      PROA  
ATOM   2112  CE2 PHE P 133     -35.045  14.518  26.063  0.00  0.00      PROA  
ATOM   2113  HE2 PHE P 133     -35.481  14.219  27.005  0.00  0.00      PROA  
ATOM   2114  C   PHE P 133     -38.104  16.070  21.384  0.00  0.00      PROA  
ATOM   2115  O   PHE P 133     -37.726  16.364  20.269  0.00  0.00      PROA  
ATOM   2116  N   GLN P 134     -39.325  16.433  21.896  0.00  0.00      PROA  
ATOM   2117  HN  GLN P 134     -39.581  16.234  22.839  0.00  0.00      PROA  
ATOM   2118  CA  GLN P 134     -40.246  17.248  21.133  0.00  0.00      PROA  
ATOM   2119  HA  GLN P 134     -39.996  17.283  20.083  0.00  0.00      PROA  
ATOM   2120  CB  GLN P 134     -41.583  16.456  21.237  0.00  0.00      PROA  
ATOM   2121  HB1 GLN P 134     -42.387  16.960  20.659  0.00  0.00      PROA  
ATOM   2122  HB2 GLN P 134     -41.918  16.422  22.296  0.00  0.00      PROA  
ATOM   2123  CG  GLN P 134     -41.430  14.963  20.774  0.00  0.00      PROA  
ATOM   2124  HG1 GLN P 134     -42.439  14.502  20.707  0.00  0.00      PROA  
ATOM   2125  HG2 GLN P 134     -40.858  14.419  21.555  0.00  0.00      PROA  
ATOM   2126  CD  GLN P 134     -40.974  14.780  19.332  0.00  0.00      PROA  
ATOM   2127  OE1 GLN P 134     -41.654  15.362  18.469  0.00  0.00      PROA  
ATOM   2128  NE2 GLN P 134     -39.896  14.057  19.092  0.00  0.00      PROA  
ATOM   2129 HE21 GLN P 134     -39.694  13.941  18.119  0.00  0.00      PROA  
ATOM   2130 HE22 GLN P 134     -39.381  13.793  19.907  0.00  0.00      PROA  
ATOM   2131  C   GLN P 134     -40.295  18.639  21.720  0.00  0.00      PROA  
ATOM   2132  O   GLN P 134     -40.683  18.941  22.851  0.00  0.00      PROA  
ATOM   2133  N   PHE P 135     -39.820  19.601  20.837  0.00  0.00      PROA  
ATOM   2134  HN  PHE P 135     -39.511  19.358  19.921  0.00  0.00      PROA  
ATOM   2135  CA  PHE P 135     -39.656  20.985  21.231  0.00  0.00      PROA  
ATOM   2136  HA  PHE P 135     -39.788  21.137  22.292  0.00  0.00      PROA  
ATOM   2137  CB  PHE P 135     -38.218  21.616  20.929  0.00  0.00      PROA  
ATOM   2138  HB1 PHE P 135     -38.224  22.676  21.263  0.00  0.00      PROA  
ATOM   2139  HB2 PHE P 135     -38.067  21.559  19.830  0.00  0.00      PROA  
ATOM   2140  CG  PHE P 135     -37.055  20.863  21.537  0.00  0.00      PROA  
ATOM   2141  CD1 PHE P 135     -36.071  20.334  20.698  0.00  0.00      PROA  
ATOM   2142  HD1 PHE P 135     -36.176  20.414  19.626  0.00  0.00      PROA  
ATOM   2143  CE1 PHE P 135     -35.006  19.622  21.250  0.00  0.00      PROA  
ATOM   2144  HE1 PHE P 135     -34.189  19.308  20.618  0.00  0.00      PROA  
ATOM   2145  CZ  PHE P 135     -34.933  19.370  22.600  0.00  0.00      PROA  
ATOM   2146  HZ  PHE P 135     -34.144  18.721  22.951  0.00  0.00      PROA  
ATOM   2147  CD2 PHE P 135     -36.930  20.735  22.937  0.00  0.00      PROA  
ATOM   2148  HD2 PHE P 135     -37.679  21.174  23.579  0.00  0.00      PROA  
ATOM   2149  CE2 PHE P 135     -35.940  19.895  23.478  0.00  0.00      PROA  
ATOM   2150  HE2 PHE P 135     -35.811  19.765  24.543  0.00  0.00      PROA  
ATOM   2151  C   PHE P 135     -40.781  21.746  20.519  0.00  0.00      PROA  
ATOM   2152  O   PHE P 135     -41.283  21.457  19.439  0.00  0.00      PROA  
ATOM   2153  N   CYS P 136     -41.154  22.849  21.197  0.00  0.00      PROA  
ATOM   2154  HN  CYS P 136     -40.826  23.043  22.118  0.00  0.00      PROA  
ATOM   2155  CA  CYS P 136     -41.990  23.895  20.638  0.00  0.00      PROA  
ATOM   2156  HA  CYS P 136     -41.980  23.849  19.559  0.00  0.00      PROA  
ATOM   2157  CB  CYS P 136     -43.569  23.865  20.942  0.00  0.00      PROA  
ATOM   2158  HB1 CYS P 136     -43.978  23.025  20.342  0.00  0.00      PROA  
ATOM   2159  HB2 CYS P 136     -44.103  24.810  20.703  0.00  0.00      PROA  
ATOM   2160  SG  CYS P 136     -43.870  23.450  22.724  0.00  0.00      PROA  
ATOM   2161  C   CYS P 136     -41.414  25.244  20.929  0.00  0.00      PROA  
ATOM   2162  O   CYS P 136     -41.343  25.781  22.038  0.00  0.00      PROA  
ATOM   2163  N   ASN P 137     -40.985  25.986  19.860  0.00  0.00      PROA  
ATOM   2164  HN  ASN P 137     -41.205  25.665  18.942  0.00  0.00      PROA  
ATOM   2165  CA  ASN P 137     -40.267  27.260  20.048  0.00  0.00      PROA  
ATOM   2166  HA  ASN P 137     -39.981  27.519  19.040  0.00  0.00      PROA  
ATOM   2167  CB  ASN P 137     -41.115  28.415  20.612  0.00  0.00      PROA  
ATOM   2168  HB1 ASN P 137     -40.596  29.361  20.346  0.00  0.00      PROA  
ATOM   2169  HB2 ASN P 137     -41.320  28.364  21.703  0.00  0.00      PROA  
ATOM   2170  CG  ASN P 137     -42.460  28.445  19.799  0.00  0.00      PROA  
ATOM   2171  OD1 ASN P 137     -42.451  28.766  18.593  0.00  0.00      PROA  
ATOM   2172  ND2 ASN P 137     -43.573  28.095  20.445  0.00  0.00      PROA  
ATOM   2173 HD21 ASN P 137     -43.571  28.081  21.445  0.00  0.00      PROA  
ATOM   2174 HD22 ASN P 137     -44.328  27.756  19.883  0.00  0.00      PROA  
ATOM   2175  C   ASN P 137     -38.881  27.148  20.722  0.00  0.00      PROA  
ATOM   2176  O   ASN P 137     -37.933  26.561  20.235  0.00  0.00      PROA  
ATOM   2177  N   ASP P 138     -38.592  27.875  21.834  0.00  0.00      PROA  
ATOM   2178  HN  ASP P 138     -39.243  28.543  22.184  0.00  0.00      PROA  
ATOM   2179  CA  ASP P 138     -37.290  28.006  22.432  0.00  0.00      PROA  
ATOM   2180  HA  ASP P 138     -36.580  27.515  21.782  0.00  0.00      PROA  
ATOM   2181  CB  ASP P 138     -36.963  29.505  22.545  0.00  0.00      PROA  
ATOM   2182  HB1 ASP P 138     -35.985  29.640  23.053  0.00  0.00      PROA  
ATOM   2183  HB2 ASP P 138     -37.760  29.948  23.181  0.00  0.00      PROA  
ATOM   2184  CG  ASP P 138     -36.929  30.140  21.164  0.00  0.00      PROA  
ATOM   2185  OD1 ASP P 138     -37.633  31.151  20.875  0.00  0.00      PROA  
ATOM   2186  OD2 ASP P 138     -35.898  29.785  20.457  0.00  0.00      PROA  
ATOM   2187  C   ASP P 138     -37.399  27.391  23.752  0.00  0.00      PROA  
ATOM   2188  O   ASP P 138     -38.065  27.912  24.624  0.00  0.00      PROA  
ATOM   2189  N   PRO P 139     -36.787  26.247  24.087  0.00  0.00      PROA  
ATOM   2190  CD  PRO P 139     -36.108  25.338  23.149  0.00  0.00      PROA  
ATOM   2191  HD1 PRO P 139     -35.147  25.724  22.748  0.00  0.00      PROA  
ATOM   2192  HD2 PRO P 139     -36.780  25.041  22.316  0.00  0.00      PROA  
ATOM   2193  CA  PRO P 139     -36.794  25.700  25.469  0.00  0.00      PROA  
ATOM   2194  HA  PRO P 139     -37.849  25.537  25.639  0.00  0.00      PROA  
ATOM   2195  CB  PRO P 139     -35.884  24.466  25.348  0.00  0.00      PROA  
ATOM   2196  HB1 PRO P 139     -36.243  23.605  25.951  0.00  0.00      PROA  
ATOM   2197  HB2 PRO P 139     -34.878  24.810  25.672  0.00  0.00      PROA  
ATOM   2198  CG  PRO P 139     -35.835  24.029  23.874  0.00  0.00      PROA  
ATOM   2199  HG1 PRO P 139     -34.828  23.637  23.616  0.00  0.00      PROA  
ATOM   2200  HG2 PRO P 139     -36.707  23.393  23.612  0.00  0.00      PROA  
ATOM   2201  C   PRO P 139     -36.393  26.696  26.578  0.00  0.00      PROA  
ATOM   2202  O   PRO P 139     -35.532  27.592  26.393  0.00  0.00      PROA  
ATOM   2203  N   PHE P 140     -37.147  26.783  27.731  0.00  0.00      PROA  
ATOM   2204  HN  PHE P 140     -37.949  26.199  27.821  0.00  0.00      PROA  
ATOM   2205  CA  PHE P 140     -37.036  27.708  28.864  0.00  0.00      PROA  
ATOM   2206  HA  PHE P 140     -36.055  28.156  28.919  0.00  0.00      PROA  
ATOM   2207  CB  PHE P 140     -38.127  28.797  28.832  0.00  0.00      PROA  
ATOM   2208  HB1 PHE P 140     -39.095  28.256  28.891  0.00  0.00      PROA  
ATOM   2209  HB2 PHE P 140     -37.950  29.355  27.888  0.00  0.00      PROA  
ATOM   2210  CG  PHE P 140     -37.985  29.798  29.981  0.00  0.00      PROA  
ATOM   2211  CD1 PHE P 140     -39.072  30.032  30.862  0.00  0.00      PROA  
ATOM   2212  HD1 PHE P 140     -40.062  29.660  30.641  0.00  0.00      PROA  
ATOM   2213  CE1 PHE P 140     -38.870  30.644  32.074  0.00  0.00      PROA  
ATOM   2214  HE1 PHE P 140     -39.749  30.800  32.681  0.00  0.00      PROA  
ATOM   2215  CZ  PHE P 140     -37.556  31.123  32.366  0.00  0.00      PROA  
ATOM   2216  HZ  PHE P 140     -37.319  31.659  33.273  0.00  0.00      PROA  
ATOM   2217  CD2 PHE P 140     -36.692  30.275  30.288  0.00  0.00      PROA  
ATOM   2218  HD2 PHE P 140     -35.952  30.170  29.508  0.00  0.00      PROA  
ATOM   2219  CE2 PHE P 140     -36.479  30.976  31.451  0.00  0.00      PROA  
ATOM   2220  HE2 PHE P 140     -35.522  31.447  31.618  0.00  0.00      PROA  
ATOM   2221  C   PHE P 140     -37.186  26.947  30.141  0.00  0.00      PROA  
ATOM   2222  O   PHE P 140     -38.101  26.106  30.256  0.00  0.00      PROA  
ATOM   2223  N   LEU P 141     -36.232  27.068  31.112  0.00  0.00      PROA  
ATOM   2224  HN  LEU P 141     -35.584  27.813  31.247  0.00  0.00      PROA  
ATOM   2225  CA  LEU P 141     -36.222  26.287  32.325  0.00  0.00      PROA  
ATOM   2226  HA  LEU P 141     -36.949  25.488  32.307  0.00  0.00      PROA  
ATOM   2227  CB  LEU P 141     -34.734  25.622  32.471  0.00  0.00      PROA  
ATOM   2228  HB1 LEU P 141     -33.904  26.338  32.290  0.00  0.00      PROA  
ATOM   2229  HB2 LEU P 141     -34.629  25.101  31.496  0.00  0.00      PROA  
ATOM   2230  CG  LEU P 141     -34.271  24.772  33.705  0.00  0.00      PROA  
ATOM   2231  HG  LEU P 141     -34.189  25.449  34.582  0.00  0.00      PROA  
ATOM   2232  CD1 LEU P 141     -35.384  23.811  34.186  0.00  0.00      PROA  
ATOM   2233 HD11 LEU P 141     -36.400  24.257  34.247  0.00  0.00      PROA  
ATOM   2234 HD12 LEU P 141     -35.167  23.543  35.242  0.00  0.00      PROA  
ATOM   2235 HD13 LEU P 141     -35.372  22.933  33.506  0.00  0.00      PROA  
ATOM   2236  CD2 LEU P 141     -32.960  23.980  33.621  0.00  0.00      PROA  
ATOM   2237 HD21 LEU P 141     -32.077  24.652  33.567  0.00  0.00      PROA  
ATOM   2238 HD22 LEU P 141     -32.953  23.376  32.688  0.00  0.00      PROA  
ATOM   2239 HD23 LEU P 141     -32.775  23.285  34.468  0.00  0.00      PROA  
ATOM   2240  C   LEU P 141     -36.465  27.243  33.463  0.00  0.00      PROA  
ATOM   2241  O   LEU P 141     -35.758  28.222  33.606  0.00  0.00      PROA  
ATOM   2242  N   GLY P 142     -37.480  26.929  34.359  0.00  0.00      PROA  
ATOM   2243  HN  GLY P 142     -38.048  26.120  34.237  0.00  0.00      PROA  
ATOM   2244  CA  GLY P 142     -37.832  27.919  35.427  0.00  0.00      PROA  
ATOM   2245  HA1 GLY P 142     -38.557  27.375  36.014  0.00  0.00      PROA  
ATOM   2246  HA2 GLY P 142     -38.187  28.823  34.954  0.00  0.00      PROA  
ATOM   2247  C   GLY P 142     -36.790  28.267  36.418  0.00  0.00      PROA  
ATOM   2248  O   GLY P 142     -35.899  27.530  36.757  0.00  0.00      PROA  
ATOM   2249  N   VAL P 143     -36.801  29.513  37.000  0.00  0.00      PROA  
ATOM   2250  HN  VAL P 143     -37.508  30.196  36.832  0.00  0.00      PROA  
ATOM   2251  CA  VAL P 143     -35.820  30.000  37.979  0.00  0.00      PROA  
ATOM   2252  HA  VAL P 143     -34.890  29.835  37.455  0.00  0.00      PROA  
ATOM   2253  CB  VAL P 143     -35.883  31.495  38.309  0.00  0.00      PROA  
ATOM   2254  HB  VAL P 143     -34.990  31.720  38.931  0.00  0.00      PROA  
ATOM   2255  CG1 VAL P 143     -35.663  32.315  37.009  0.00  0.00      PROA  
ATOM   2256 HG11 VAL P 143     -34.867  31.906  36.350  0.00  0.00      PROA  
ATOM   2257 HG12 VAL P 143     -35.399  33.356  37.295  0.00  0.00      PROA  
ATOM   2258 HG13 VAL P 143     -36.648  32.302  36.495  0.00  0.00      PROA  
ATOM   2259  CG2 VAL P 143     -37.216  31.923  38.846  0.00  0.00      PROA  
ATOM   2260 HG21 VAL P 143     -37.294  33.006  39.082  0.00  0.00      PROA  
ATOM   2261 HG22 VAL P 143     -37.674  31.414  39.721  0.00  0.00      PROA  
ATOM   2262 HG23 VAL P 143     -38.018  31.867  38.080  0.00  0.00      PROA  
ATOM   2263  C   VAL P 143     -35.677  29.127  39.284  0.00  0.00      PROA  
ATOM   2264  O   VAL P 143     -36.597  28.438  39.721  0.00  0.00      PROA  
ATOM   2265  N   TYR P 144     -34.424  29.097  39.701  0.00  0.00      PROA  
ATOM   2266  HN  TYR P 144     -33.731  29.678  39.280  0.00  0.00      PROA  
ATOM   2267  CA  TYR P 144     -34.112  28.273  40.819  0.00  0.00      PROA  
ATOM   2268  HA  TYR P 144     -34.751  27.403  40.788  0.00  0.00      PROA  
ATOM   2269  CB  TYR P 144     -32.642  27.720  40.869  0.00  0.00      PROA  
ATOM   2270  HB1 TYR P 144     -32.612  27.182  41.840  0.00  0.00      PROA  
ATOM   2271  HB2 TYR P 144     -32.001  28.627  40.902  0.00  0.00      PROA  
ATOM   2272  CG  TYR P 144     -32.229  26.890  39.669  0.00  0.00      PROA  
ATOM   2273  CD1 TYR P 144     -33.162  26.042  39.008  0.00  0.00      PROA  
ATOM   2274  HD1 TYR P 144     -34.182  26.010  39.360  0.00  0.00      PROA  
ATOM   2275  CE1 TYR P 144     -32.740  25.121  38.132  0.00  0.00      PROA  
ATOM   2276  HE1 TYR P 144     -33.469  24.543  37.583  0.00  0.00      PROA  
ATOM   2277  CZ  TYR P 144     -31.487  25.105  37.704  0.00  0.00      PROA  
ATOM   2278  OH  TYR P 144     -31.087  24.211  36.667  0.00  0.00      PROA  
ATOM   2279  HH  TYR P 144     -31.711  23.515  36.447  0.00  0.00      PROA  
ATOM   2280  CD2 TYR P 144     -30.910  26.925  39.192  0.00  0.00      PROA  
ATOM   2281  HD2 TYR P 144     -30.211  27.622  39.631  0.00  0.00      PROA  
ATOM   2282  CE2 TYR P 144     -30.526  26.002  38.261  0.00  0.00      PROA  
ATOM   2283  HE2 TYR P 144     -29.499  26.051  37.930  0.00  0.00      PROA  
ATOM   2284  C   TYR P 144     -34.380  28.948  42.122  0.00  0.00      PROA  
ATOM   2285  O   TYR P 144     -34.417  30.179  42.281  0.00  0.00      PROA  
ATOM   2286  N   TYR P 145     -34.815  28.139  43.120  0.00  0.00      PROA  
ATOM   2287  HN  TYR P 145     -34.775  27.147  43.037  0.00  0.00      PROA  
ATOM   2288  CA  TYR P 145     -35.205  28.747  44.356  0.00  0.00      PROA  
ATOM   2289  HA  TYR P 145     -35.474  29.776  44.169  0.00  0.00      PROA  
ATOM   2290  CB  TYR P 145     -36.492  27.905  44.841  0.00  0.00      PROA  
ATOM   2291  HB1 TYR P 145     -36.935  28.353  45.756  0.00  0.00      PROA  
ATOM   2292  HB2 TYR P 145     -36.204  26.870  45.127  0.00  0.00      PROA  
ATOM   2293  CG  TYR P 145     -37.545  27.840  43.798  0.00  0.00      PROA  
ATOM   2294  CD1 TYR P 145     -38.048  26.636  43.446  0.00  0.00      PROA  
ATOM   2295  HD1 TYR P 145     -37.664  25.753  43.936  0.00  0.00      PROA  
ATOM   2296  CE1 TYR P 145     -39.039  26.532  42.489  0.00  0.00      PROA  
ATOM   2297  HE1 TYR P 145     -39.503  25.608  42.174  0.00  0.00      PROA  
ATOM   2298  CZ  TYR P 145     -39.501  27.644  41.790  0.00  0.00      PROA  
ATOM   2299  OH  TYR P 145     -40.247  27.442  40.574  0.00  0.00      PROA  
ATOM   2300  HH  TYR P 145     -40.027  26.562  40.260  0.00  0.00      PROA  
ATOM   2301  CD2 TYR P 145     -38.187  29.033  43.225  0.00  0.00      PROA  
ATOM   2302  HD2 TYR P 145     -37.866  30.016  43.534  0.00  0.00      PROA  
ATOM   2303  CE2 TYR P 145     -39.029  28.924  42.108  0.00  0.00      PROA  
ATOM   2304  HE2 TYR P 145     -39.345  29.731  41.464  0.00  0.00      PROA  
ATOM   2305  C   TYR P 145     -34.174  28.575  45.427  0.00  0.00      PROA  
ATOM   2306  O   TYR P 145     -34.340  28.940  46.570  0.00  0.00      PROA  
ATOM   2307  N   HSD P 146     -33.043  28.045  45.061  0.00  0.00      PROA  
ATOM   2308  HN  HSD P 146     -32.792  27.918  44.104  0.00  0.00      PROA  
ATOM   2309  CA  HSD P 146     -31.788  27.952  45.833  0.00  0.00      PROA  
ATOM   2310  HA  HSD P 146     -31.124  27.360  45.220  0.00  0.00      PROA  
ATOM   2311  CB  HSD P 146     -31.237  29.279  46.158  0.00  0.00      PROA  
ATOM   2312  HB1 HSD P 146     -30.323  29.115  46.769  0.00  0.00      PROA  
ATOM   2313  HB2 HSD P 146     -31.943  29.844  46.804  0.00  0.00      PROA  
ATOM   2314  ND1 HSD P 146     -29.697  29.938  44.189  0.00  0.00      PROA  
ATOM   2315  HD1 HSD P 146     -28.847  29.458  44.403  0.00  0.00      PROA  
ATOM   2316  CG  HSD P 146     -30.819  30.099  44.983  0.00  0.00      PROA  
ATOM   2317  CE1 HSD P 146     -29.902  30.726  43.110  0.00  0.00      PROA  
ATOM   2318  HE1 HSD P 146     -29.188  30.686  42.287  0.00  0.00      PROA  
ATOM   2319  NE2 HSD P 146     -31.023  31.392  43.107  0.00  0.00      PROA  
ATOM   2320  CD2 HSD P 146     -31.604  31.006  44.336  0.00  0.00      PROA  
ATOM   2321  HD2 HSD P 146     -32.636  31.319  44.441  0.00  0.00      PROA  
ATOM   2322  C   HSD P 146     -31.894  27.173  47.149  0.00  0.00      PROA  
ATOM   2323  O   HSD P 146     -31.077  27.404  48.072  0.00  0.00      PROA  
ATOM   2324  N   LYS P 147     -32.919  26.316  47.436  0.00  0.00      PROA  
ATOM   2325  HN  LYS P 147     -33.622  26.109  46.760  0.00  0.00      PROA  
ATOM   2326  CA  LYS P 147     -33.095  25.682  48.707  0.00  0.00      PROA  
ATOM   2327  HA  LYS P 147     -33.900  24.991  48.505  0.00  0.00      PROA  
ATOM   2328  CB  LYS P 147     -31.891  24.912  49.270  0.00  0.00      PROA  
ATOM   2329  HB1 LYS P 147     -32.073  24.390  50.233  0.00  0.00      PROA  
ATOM   2330  HB2 LYS P 147     -31.069  25.604  49.554  0.00  0.00      PROA  
ATOM   2331  CG  LYS P 147     -31.346  23.786  48.320  0.00  0.00      PROA  
ATOM   2332  HG1 LYS P 147     -30.512  23.239  48.810  0.00  0.00      PROA  
ATOM   2333  HG2 LYS P 147     -30.988  24.183  47.346  0.00  0.00      PROA  
ATOM   2334  CD  LYS P 147     -32.426  22.806  47.855  0.00  0.00      PROA  
ATOM   2335  HD1 LYS P 147     -31.909  22.021  47.263  0.00  0.00      PROA  
ATOM   2336  HD2 LYS P 147     -33.171  23.300  47.196  0.00  0.00      PROA  
ATOM   2337  CE  LYS P 147     -33.105  22.045  48.928  0.00  0.00      PROA  
ATOM   2338  HE1 LYS P 147     -33.644  22.691  49.653  0.00  0.00      PROA  
ATOM   2339  HE2 LYS P 147     -32.391  21.422  49.510  0.00  0.00      PROA  
ATOM   2340  NZ  LYS P 147     -34.194  21.129  48.413  0.00  0.00      PROA  
ATOM   2341  HZ1 LYS P 147     -34.590  21.473  47.515  0.00  0.00      PROA  
ATOM   2342  HZ2 LYS P 147     -34.837  20.820  49.169  0.00  0.00      PROA  
ATOM   2343  HZ3 LYS P 147     -33.725  20.258  48.092  0.00  0.00      PROA  
ATOM   2344  C   LYS P 147     -33.717  26.486  49.752  0.00  0.00      PROA  
ATOM   2345  O   LYS P 147     -33.780  26.164  50.928  0.00  0.00      PROA  
ATOM   2346  N   ASN P 148     -34.204  27.707  49.358  0.00  0.00      PROA  
ATOM   2347  HN  ASN P 148     -34.112  28.068  48.434  0.00  0.00      PROA  
ATOM   2348  CA  ASN P 148     -34.765  28.705  50.355  0.00  0.00      PROA  
ATOM   2349  HA  ASN P 148     -34.554  28.248  51.310  0.00  0.00      PROA  
ATOM   2350  CB  ASN P 148     -34.052  30.081  50.388  0.00  0.00      PROA  
ATOM   2351  HB1 ASN P 148     -34.478  30.676  51.224  0.00  0.00      PROA  
ATOM   2352  HB2 ASN P 148     -34.266  30.623  49.442  0.00  0.00      PROA  
ATOM   2353  CG  ASN P 148     -32.557  29.944  50.700  0.00  0.00      PROA  
ATOM   2354  OD1 ASN P 148     -32.180  30.019  51.891  0.00  0.00      PROA  
ATOM   2355  ND2 ASN P 148     -31.702  29.735  49.608  0.00  0.00      PROA  
ATOM   2356 HD21 ASN P 148     -30.733  29.570  49.790  0.00  0.00      PROA  
ATOM   2357 HD22 ASN P 148     -32.185  29.885  48.745  0.00  0.00      PROA  
ATOM   2358  C   ASN P 148     -36.236  28.947  50.174  0.00  0.00      PROA  
ATOM   2359  O   ASN P 148     -37.086  28.533  50.968  0.00  0.00      PROA  
ATOM   2360  N   ASN P 149     -36.604  29.629  49.022  0.00  0.00      PROA  
ATOM   2361  HN  ASN P 149     -35.906  29.903  48.364  0.00  0.00      PROA  
ATOM   2362  CA  ASN P 149     -37.990  29.997  48.614  0.00  0.00      PROA  
ATOM   2363  HA  ASN P 149     -38.316  30.588  49.457  0.00  0.00      PROA  
ATOM   2364  CB  ASN P 149     -37.950  30.889  47.388  0.00  0.00      PROA  
ATOM   2365  HB1 ASN P 149     -38.978  31.020  46.987  0.00  0.00      PROA  
ATOM   2366  HB2 ASN P 149     -37.248  30.377  46.696  0.00  0.00      PROA  
ATOM   2367  CG  ASN P 149     -37.386  32.311  47.515  0.00  0.00      PROA  
ATOM   2368  OD1 ASN P 149     -36.202  32.386  47.129  0.00  0.00      PROA  
ATOM   2369  ND2 ASN P 149     -38.180  33.287  47.947  0.00  0.00      PROA  
ATOM   2370 HD22 ASN P 149     -39.145  33.100  48.113  0.00  0.00      PROA  
ATOM   2371  C   ASN P 149     -38.930  28.812  48.467  0.00  0.00      PROA  
ATOM   2372  O   ASN P 149     -38.533  27.821  47.907  0.00  0.00      PROA  
ATOM   2373  N   LYS P 150     -40.190  28.926  48.847  0.00  0.00      PROA  
ATOM   2374  HN  LYS P 150     -40.493  29.784  49.254  0.00  0.00      PROA  
ATOM   2375  CA  LYS P 150     -41.298  27.988  48.671  0.00  0.00      PROA  
ATOM   2376  HA  LYS P 150     -40.892  26.992  48.769  0.00  0.00      PROA  
ATOM   2377  CB  LYS P 150     -42.340  28.059  49.801  0.00  0.00      PROA  
ATOM   2378  HB1 LYS P 150     -43.070  27.254  49.572  0.00  0.00      PROA  
ATOM   2379  HB2 LYS P 150     -42.830  29.045  49.949  0.00  0.00      PROA  
ATOM   2380  CG  LYS P 150     -41.769  27.578  51.156  0.00  0.00      PROA  
ATOM   2381  HG1 LYS P 150     -41.067  28.364  51.506  0.00  0.00      PROA  
ATOM   2382  HG2 LYS P 150     -41.177  26.645  51.040  0.00  0.00      PROA  
ATOM   2383  CD  LYS P 150     -42.743  27.417  52.261  0.00  0.00      PROA  
ATOM   2384  HD1 LYS P 150     -43.162  28.388  52.603  0.00  0.00      PROA  
ATOM   2385  HD2 LYS P 150     -42.202  26.967  53.121  0.00  0.00      PROA  
ATOM   2386  CE  LYS P 150     -43.896  26.410  51.996  0.00  0.00      PROA  
ATOM   2387  HE1 LYS P 150     -43.593  25.342  51.954  0.00  0.00      PROA  
ATOM   2388  HE2 LYS P 150     -44.477  26.678  51.087  0.00  0.00      PROA  
ATOM   2389  NZ  LYS P 150     -44.927  26.561  53.116  0.00  0.00      PROA  
ATOM   2390  HZ1 LYS P 150     -45.470  27.434  52.960  0.00  0.00      PROA  
ATOM   2391  HZ2 LYS P 150     -44.454  26.611  54.041  0.00  0.00      PROA  
ATOM   2392  HZ3 LYS P 150     -45.603  25.773  53.059  0.00  0.00      PROA  
ATOM   2393  C   LYS P 150     -42.045  28.084  47.347  0.00  0.00      PROA  
ATOM   2394  O   LYS P 150     -42.616  29.122  46.994  0.00  0.00      PROA  
ATOM   2395  N   SER P 151     -42.080  27.076  46.589  0.00  0.00      PROA  
ATOM   2396  HN  SER P 151     -41.612  26.225  46.815  0.00  0.00      PROA  
ATOM   2397  CA  SER P 151     -42.835  27.087  45.307  0.00  0.00      PROA  
ATOM   2398  HA  SER P 151     -43.799  27.485  45.588  0.00  0.00      PROA  
ATOM   2399  CB  SER P 151     -42.019  27.855  44.189  0.00  0.00      PROA  
ATOM   2400  HB1 SER P 151     -41.016  27.407  44.022  0.00  0.00      PROA  
ATOM   2401  HB2 SER P 151     -41.778  28.814  44.696  0.00  0.00      PROA  
ATOM   2402  OG  SER P 151     -42.761  28.122  43.010  0.00  0.00      PROA  
ATOM   2403  HG1 SER P 151     -42.158  28.321  42.290  0.00  0.00      PROA  
ATOM   2404  C   SER P 151     -43.042  25.669  44.728  0.00  0.00      PROA  
ATOM   2405  O   SER P 151     -42.788  24.623  45.312  0.00  0.00      PROA  
ATOM   2406  N   TRP P 152     -43.556  25.485  43.462  0.00  0.00      PROA  
ATOM   2407  HN  TRP P 152     -43.687  26.217  42.798  0.00  0.00      PROA  
ATOM   2408  CA  TRP P 152     -43.782  24.126  42.996  0.00  0.00      PROA  
ATOM   2409  HA  TRP P 152     -44.256  23.638  43.834  0.00  0.00      PROA  
ATOM   2410  CB  TRP P 152     -44.747  24.104  41.778  0.00  0.00      PROA  
ATOM   2411  HB1 TRP P 152     -45.113  23.097  41.487  0.00  0.00      PROA  
ATOM   2412  HB2 TRP P 152     -44.127  24.423  40.913  0.00  0.00      PROA  
ATOM   2413  CG  TRP P 152     -45.908  25.008  41.788  0.00  0.00      PROA  
ATOM   2414  CD1 TRP P 152     -47.145  24.725  42.179  0.00  0.00      PROA  
ATOM   2415  HD1 TRP P 152     -47.430  23.749  42.545  0.00  0.00      PROA  
ATOM   2416  NE1 TRP P 152     -47.930  25.879  42.228  0.00  0.00      PROA  
ATOM   2417  HE1 TRP P 152     -48.667  25.982  42.860  0.00  0.00      PROA  
ATOM   2418  CE2 TRP P 152     -47.222  26.844  41.711  0.00  0.00      PROA  
ATOM   2419  CD2 TRP P 152     -45.973  26.393  41.355  0.00  0.00      PROA  
ATOM   2420  CE3 TRP P 152     -45.045  27.270  40.708  0.00  0.00      PROA  
ATOM   2421  HE3 TRP P 152     -44.026  27.008  40.463  0.00  0.00      PROA  
ATOM   2422  CZ3 TRP P 152     -45.547  28.557  40.339  0.00  0.00      PROA  
ATOM   2423  HZ3 TRP P 152     -44.876  29.236  39.834  0.00  0.00      PROA  
ATOM   2424  CZ2 TRP P 152     -47.628  28.118  41.470  0.00  0.00      PROA  
ATOM   2425  HZ2 TRP P 152     -48.615  28.460  41.746  0.00  0.00      PROA  
ATOM   2426  CH2 TRP P 152     -46.780  28.926  40.745  0.00  0.00      PROA  
ATOM   2427  HH2 TRP P 152     -47.011  29.929  40.420  0.00  0.00      PROA  
ATOM   2428  C   TRP P 152     -42.481  23.400  42.633  0.00  0.00      PROA  
ATOM   2429  O   TRP P 152     -41.490  24.083  42.362  0.00  0.00      PROA  
ATOM   2430  N   MET P 153     -42.507  22.048  42.605  0.00  0.00      PROA  
ATOM   2431  HN  MET P 153     -43.402  21.633  42.748  0.00  0.00      PROA  
ATOM   2432  CA  MET P 153     -41.312  21.124  42.419  0.00  0.00      PROA  
ATOM   2433  HA  MET P 153     -41.057  21.003  43.461  0.00  0.00      PROA  
ATOM   2434  CB  MET P 153     -41.851  19.673  42.120  0.00  0.00      PROA  
ATOM   2435  HB1 MET P 153     -40.999  19.051  41.770  0.00  0.00      PROA  
ATOM   2436  HB2 MET P 153     -42.545  19.697  41.252  0.00  0.00      PROA  
ATOM   2437  CG  MET P 153     -42.520  18.928  43.328  0.00  0.00      PROA  
ATOM   2438  HG1 MET P 153     -43.350  19.602  43.631  0.00  0.00      PROA  
ATOM   2439  HG2 MET P 153     -41.762  18.972  44.139  0.00  0.00      PROA  
ATOM   2440  SD  MET P 153     -43.008  17.111  43.212  0.00  0.00      PROA  
ATOM   2441  CE  MET P 153     -44.440  17.297  42.089  0.00  0.00      PROA  
ATOM   2442  HE1 MET P 153     -44.103  17.610  41.077  0.00  0.00      PROA  
ATOM   2443  HE2 MET P 153     -45.094  18.120  42.447  0.00  0.00      PROA  
ATOM   2444  HE3 MET P 153     -45.075  16.389  42.011  0.00  0.00      PROA  
ATOM   2445  C   MET P 153     -39.980  21.498  41.787  0.00  0.00      PROA  
ATOM   2446  O   MET P 153     -39.877  22.016  40.658  0.00  0.00      PROA  
ATOM   2447  N   GLU P 154     -38.904  21.036  42.502  0.00  0.00      PROA  
ATOM   2448  HN  GLU P 154     -39.088  20.471  43.304  0.00  0.00      PROA  
ATOM   2449  CA  GLU P 154     -37.554  21.255  42.202  0.00  0.00      PROA  
ATOM   2450  HA  GLU P 154     -37.344  22.291  41.980  0.00  0.00      PROA  
ATOM   2451  CB  GLU P 154     -36.727  21.009  43.450  0.00  0.00      PROA  
ATOM   2452  HB1 GLU P 154     -35.666  21.042  43.123  0.00  0.00      PROA  
ATOM   2453  HB2 GLU P 154     -37.028  20.084  43.987  0.00  0.00      PROA  
ATOM   2454  CG  GLU P 154     -36.725  22.244  44.393  0.00  0.00      PROA  
ATOM   2455  HG1 GLU P 154     -37.745  22.487  44.761  0.00  0.00      PROA  
ATOM   2456  HG2 GLU P 154     -36.314  23.166  43.929  0.00  0.00      PROA  
ATOM   2457  CD  GLU P 154     -35.887  21.908  45.576  0.00  0.00      PROA  
ATOM   2458  OE1 GLU P 154     -36.447  21.515  46.635  0.00  0.00      PROA  
ATOM   2459  OE2 GLU P 154     -34.682  22.149  45.548  0.00  0.00      PROA  
ATOM   2460  C   GLU P 154     -37.005  20.615  40.910  0.00  0.00      PROA  
ATOM   2461  O   GLU P 154     -35.928  21.119  40.493  0.00  0.00      PROA  
ATOM   2462  N   SER P 155     -37.481  19.522  40.310  0.00  0.00      PROA  
ATOM   2463  HN  SER P 155     -38.129  18.994  40.853  0.00  0.00      PROA  
ATOM   2464  CA  SER P 155     -36.841  18.935  39.112  0.00  0.00      PROA  
ATOM   2465  HA  SER P 155     -35.997  19.552  38.839  0.00  0.00      PROA  
ATOM   2466  CB  SER P 155     -36.282  17.523  39.419  0.00  0.00      PROA  
ATOM   2467  HB1 SER P 155     -37.167  16.909  39.692  0.00  0.00      PROA  
ATOM   2468  HB2 SER P 155     -35.731  17.412  40.377  0.00  0.00      PROA  
ATOM   2469  OG  SER P 155     -35.597  16.948  38.324  0.00  0.00      PROA  
ATOM   2470  HG1 SER P 155     -36.225  16.889  37.600  0.00  0.00      PROA  
ATOM   2471  C   SER P 155     -37.778  18.956  37.955  0.00  0.00      PROA  
ATOM   2472  O   SER P 155     -37.685  18.189  36.986  0.00  0.00      PROA  
ATOM   2473  N   GLU P 156     -38.791  19.826  37.960  0.00  0.00      PROA  
ATOM   2474  HN  GLU P 156     -38.831  20.499  38.695  0.00  0.00      PROA  
ATOM   2475  CA  GLU P 156     -39.781  19.955  37.030  0.00  0.00      PROA  
ATOM   2476  HA  GLU P 156     -40.105  18.996  36.653  0.00  0.00      PROA  
ATOM   2477  CB  GLU P 156     -40.960  20.778  37.664  0.00  0.00      PROA  
ATOM   2478  HB1 GLU P 156     -41.545  21.444  36.993  0.00  0.00      PROA  
ATOM   2479  HB2 GLU P 156     -40.423  21.331  38.463  0.00  0.00      PROA  
ATOM   2480  CG  GLU P 156     -42.021  19.882  38.439  0.00  0.00      PROA  
ATOM   2481  HG1 GLU P 156     -42.871  20.427  38.903  0.00  0.00      PROA  
ATOM   2482  HG2 GLU P 156     -41.426  19.345  39.209  0.00  0.00      PROA  
ATOM   2483  CD  GLU P 156     -42.671  18.882  37.523  0.00  0.00      PROA  
ATOM   2484  OE1 GLU P 156     -43.406  19.237  36.560  0.00  0.00      PROA  
ATOM   2485  OE2 GLU P 156     -42.413  17.671  37.680  0.00  0.00      PROA  
ATOM   2486  C   GLU P 156     -39.375  20.716  35.832  0.00  0.00      PROA  
ATOM   2487  O   GLU P 156     -39.131  21.956  35.897  0.00  0.00      PROA  
ATOM   2488  N   PHE P 157     -39.344  20.111  34.591  0.00  0.00      PROA  
ATOM   2489  HN  PHE P 157     -39.607  19.156  34.479  0.00  0.00      PROA  
ATOM   2490  CA  PHE P 157     -38.851  20.669  33.327  0.00  0.00      PROA  
ATOM   2491  HA  PHE P 157     -38.522  21.658  33.610  0.00  0.00      PROA  
ATOM   2492  CB  PHE P 157     -37.714  19.867  32.574  0.00  0.00      PROA  
ATOM   2493  HB1 PHE P 157     -37.274  20.565  31.830  0.00  0.00      PROA  
ATOM   2494  HB2 PHE P 157     -38.232  19.081  31.984  0.00  0.00      PROA  
ATOM   2495  CG  PHE P 157     -36.570  19.292  33.420  0.00  0.00      PROA  
ATOM   2496  CD1 PHE P 157     -36.100  17.992  33.212  0.00  0.00      PROA  
ATOM   2497  HD1 PHE P 157     -36.769  17.374  32.633  0.00  0.00      PROA  
ATOM   2498  CE1 PHE P 157     -34.916  17.562  33.746  0.00  0.00      PROA  
ATOM   2499  HE1 PHE P 157     -34.713  16.511  33.597  0.00  0.00      PROA  
ATOM   2500  CZ  PHE P 157     -34.114  18.409  34.626  0.00  0.00      PROA  
ATOM   2501  HZ  PHE P 157     -33.218  17.975  35.046  0.00  0.00      PROA  
ATOM   2502  CD2 PHE P 157     -35.798  20.134  34.194  0.00  0.00      PROA  
ATOM   2503  HD2 PHE P 157     -36.038  21.182  34.297  0.00  0.00      PROA  
ATOM   2504  CE2 PHE P 157     -34.584  19.741  34.755  0.00  0.00      PROA  
ATOM   2505  HE2 PHE P 157     -34.065  20.414  35.421  0.00  0.00      PROA  
ATOM   2506  C   PHE P 157     -39.964  20.840  32.344  0.00  0.00      PROA  
ATOM   2507  O   PHE P 157     -40.760  19.913  32.144  0.00  0.00      PROA  
ATOM   2508  N   ARG P 158     -40.109  22.054  31.877  0.00  0.00      PROA  
ATOM   2509  HN  ARG P 158     -39.597  22.783  32.325  0.00  0.00      PROA  
ATOM   2510  CA  ARG P 158     -41.067  22.448  30.802  0.00  0.00      PROA  
ATOM   2511  HA  ARG P 158     -41.842  21.718  30.620  0.00  0.00      PROA  
ATOM   2512  CB  ARG P 158     -41.797  23.740  31.091  0.00  0.00      PROA  
ATOM   2513  HB1 ARG P 158     -42.510  24.074  30.308  0.00  0.00      PROA  
ATOM   2514  HB2 ARG P 158     -40.991  24.501  31.014  0.00  0.00      PROA  
ATOM   2515  CG  ARG P 158     -42.593  23.670  32.288  0.00  0.00      PROA  
ATOM   2516  HG1 ARG P 158     -43.062  24.618  32.628  0.00  0.00      PROA  
ATOM   2517  HG2 ARG P 158     -41.951  23.346  33.135  0.00  0.00      PROA  
ATOM   2518  CD  ARG P 158     -43.743  22.598  32.127  0.00  0.00      PROA  
ATOM   2519  HD1 ARG P 158     -43.468  21.644  31.628  0.00  0.00      PROA  
ATOM   2520  HD2 ARG P 158     -44.538  22.992  31.459  0.00  0.00      PROA  
ATOM   2521  NE  ARG P 158     -44.427  22.428  33.451  0.00  0.00      PROA  
ATOM   2522  HE  ARG P 158     -45.071  23.110  33.798  0.00  0.00      PROA  
ATOM   2523  CZ  ARG P 158     -43.921  21.726  34.495  0.00  0.00      PROA  
ATOM   2524  NH1 ARG P 158     -43.203  20.700  34.193  0.00  0.00      PROA  
ATOM   2525 HH11 ARG P 158     -43.185  20.295  33.278  0.00  0.00      PROA  
ATOM   2526 HH12 ARG P 158     -43.013  20.048  34.927  0.00  0.00      PROA  
ATOM   2527  NH2 ARG P 158     -44.191  22.102  35.751  0.00  0.00      PROA  
ATOM   2528 HH21 ARG P 158     -44.753  22.898  35.979  0.00  0.00      PROA  
ATOM   2529 HH22 ARG P 158     -43.887  21.608  36.566  0.00  0.00      PROA  
ATOM   2530  C   ARG P 158     -40.283  22.584  29.426  0.00  0.00      PROA  
ATOM   2531  O   ARG P 158     -40.755  23.326  28.564  0.00  0.00      PROA  
ATOM   2532  N   VAL P 159     -39.079  21.997  29.353  0.00  0.00      PROA  
ATOM   2533  HN  VAL P 159     -38.734  21.402  30.075  0.00  0.00      PROA  
ATOM   2534  CA  VAL P 159     -38.091  22.124  28.280  0.00  0.00      PROA  
ATOM   2535  HA  VAL P 159     -38.095  23.178  28.046  0.00  0.00      PROA  
ATOM   2536  CB  VAL P 159     -36.689  21.684  28.740  0.00  0.00      PROA  
ATOM   2537  HB  VAL P 159     -36.740  20.666  29.182  0.00  0.00      PROA  
ATOM   2538  CG1 VAL P 159     -35.621  21.512  27.668  0.00  0.00      PROA  
ATOM   2539 HG11 VAL P 159     -36.076  21.116  26.735  0.00  0.00      PROA  
ATOM   2540 HG12 VAL P 159     -34.715  20.883  27.799  0.00  0.00      PROA  
ATOM   2541 HG13 VAL P 159     -35.327  22.531  27.336  0.00  0.00      PROA  
ATOM   2542  CG2 VAL P 159     -36.226  22.547  29.905  0.00  0.00      PROA  
ATOM   2543 HG21 VAL P 159     -35.210  22.333  30.301  0.00  0.00      PROA  
ATOM   2544 HG22 VAL P 159     -36.906  22.598  30.782  0.00  0.00      PROA  
ATOM   2545 HG23 VAL P 159     -36.138  23.572  29.487  0.00  0.00      PROA  
ATOM   2546  C   VAL P 159     -38.634  21.450  27.021  0.00  0.00      PROA  
ATOM   2547  O   VAL P 159     -38.624  22.127  26.007  0.00  0.00      PROA  
ATOM   2548  N   TYR P 160     -39.251  20.257  27.163  0.00  0.00      PROA  
ATOM   2549  HN  TYR P 160     -39.400  19.799  28.036  0.00  0.00      PROA  
ATOM   2550  CA  TYR P 160     -39.797  19.520  26.061  0.00  0.00      PROA  
ATOM   2551  HA  TYR P 160     -39.858  20.137  25.177  0.00  0.00      PROA  
ATOM   2552  CB  TYR P 160     -39.009  18.239  25.794  0.00  0.00      PROA  
ATOM   2553  HB1 TYR P 160     -37.992  18.557  25.480  0.00  0.00      PROA  
ATOM   2554  HB2 TYR P 160     -39.615  17.575  25.140  0.00  0.00      PROA  
ATOM   2555  CG  TYR P 160     -38.772  17.529  27.036  0.00  0.00      PROA  
ATOM   2556  CD1 TYR P 160     -37.408  17.273  27.389  0.00  0.00      PROA  
ATOM   2557  HD1 TYR P 160     -36.626  17.791  26.854  0.00  0.00      PROA  
ATOM   2558  CE1 TYR P 160     -37.099  16.511  28.536  0.00  0.00      PROA  
ATOM   2559  HE1 TYR P 160     -36.111  16.469  28.971  0.00  0.00      PROA  
ATOM   2560  CZ  TYR P 160     -38.120  15.824  29.216  0.00  0.00      PROA  
ATOM   2561  OH  TYR P 160     -37.758  15.113  30.386  0.00  0.00      PROA  
ATOM   2562  HH  TYR P 160     -38.523  14.711  30.804  0.00  0.00      PROA  
ATOM   2563  CD2 TYR P 160     -39.744  16.686  27.576  0.00  0.00      PROA  
ATOM   2564  HD2 TYR P 160     -40.759  16.608  27.217  0.00  0.00      PROA  
ATOM   2565  CE2 TYR P 160     -39.411  15.824  28.653  0.00  0.00      PROA  
ATOM   2566  HE2 TYR P 160     -40.126  15.196  29.165  0.00  0.00      PROA  
ATOM   2567  C   TYR P 160     -41.271  19.171  26.328  0.00  0.00      PROA  
ATOM   2568  O   TYR P 160     -41.802  18.901  27.414  0.00  0.00      PROA  
ATOM   2569  N   SER P 161     -42.047  19.126  25.265  0.00  0.00      PROA  
ATOM   2570  HN  SER P 161     -41.729  19.412  24.365  0.00  0.00      PROA  
ATOM   2571  CA  SER P 161     -43.403  18.665  25.377  0.00  0.00      PROA  
ATOM   2572  HA  SER P 161     -43.861  19.178  26.209  0.00  0.00      PROA  
ATOM   2573  CB  SER P 161     -44.213  18.912  24.056  0.00  0.00      PROA  
ATOM   2574  HB1 SER P 161     -45.298  18.840  24.285  0.00  0.00      PROA  
ATOM   2575  HB2 SER P 161     -43.930  18.223  23.231  0.00  0.00      PROA  
ATOM   2576  OG  SER P 161     -44.133  20.319  23.700  0.00  0.00      PROA  
ATOM   2577  HG1 SER P 161     -44.115  20.816  24.521  0.00  0.00      PROA  
ATOM   2578  C   SER P 161     -43.518  17.144  25.563  0.00  0.00      PROA  
ATOM   2579  O   SER P 161     -44.295  16.636  26.370  0.00  0.00      PROA  
ATOM   2580  N   SER P 162     -42.625  16.377  24.976  0.00  0.00      PROA  
ATOM   2581  HN  SER P 162     -42.040  16.814  24.298  0.00  0.00      PROA  
ATOM   2582  CA  SER P 162     -42.333  14.984  25.311  0.00  0.00      PROA  
ATOM   2583  HA  SER P 162     -42.529  14.828  26.362  0.00  0.00      PROA  
ATOM   2584  CB  SER P 162     -43.375  14.057  24.591  0.00  0.00      PROA  
ATOM   2585  HB1 SER P 162     -44.320  14.371  25.084  0.00  0.00      PROA  
ATOM   2586  HB2 SER P 162     -43.130  13.012  24.877  0.00  0.00      PROA  
ATOM   2587  OG  SER P 162     -43.459  14.340  23.174  0.00  0.00      PROA  
ATOM   2588  HG1 SER P 162     -43.381  13.557  22.625  0.00  0.00      PROA  
ATOM   2589  C   SER P 162     -40.926  14.628  24.997  0.00  0.00      PROA  
ATOM   2590  O   SER P 162     -40.221  15.193  24.159  0.00  0.00      PROA  
ATOM   2591  N   ALA P 163     -40.425  13.594  25.742  0.00  0.00      PROA  
ATOM   2592  HN  ALA P 163     -40.894  13.407  26.602  0.00  0.00      PROA  
ATOM   2593  CA  ALA P 163     -39.188  12.886  25.421  0.00  0.00      PROA  
ATOM   2594  HA  ALA P 163     -38.762  13.432  24.592  0.00  0.00      PROA  
ATOM   2595  CB  ALA P 163     -38.259  12.855  26.627  0.00  0.00      PROA  
ATOM   2596  HB1 ALA P 163     -38.909  12.661  27.507  0.00  0.00      PROA  
ATOM   2597  HB2 ALA P 163     -37.799  13.849  26.815  0.00  0.00      PROA  
ATOM   2598  HB3 ALA P 163     -37.413  12.136  26.605  0.00  0.00      PROA  
ATOM   2599  C   ALA P 163     -39.562  11.449  25.012  0.00  0.00      PROA  
ATOM   2600  O   ALA P 163     -39.887  10.672  25.885  0.00  0.00      PROA  
ATOM   2601  N   ASN P 164     -39.476  11.117  23.760  0.00  0.00      PROA  
ATOM   2602  HN  ASN P 164     -39.210  11.714  23.007  0.00  0.00      PROA  
ATOM   2603  CA  ASN P 164     -39.931   9.847  23.228  0.00  0.00      PROA  
ATOM   2604  HA  ASN P 164     -40.402   9.254  23.998  0.00  0.00      PROA  
ATOM   2605  CB  ASN P 164     -41.003  10.009  22.093  0.00  0.00      PROA  
ATOM   2606  HB1 ASN P 164     -41.322   9.011  21.722  0.00  0.00      PROA  
ATOM   2607  HB2 ASN P 164     -40.590  10.668  21.300  0.00  0.00      PROA  
ATOM   2608  CG  ASN P 164     -42.241  10.694  22.627  0.00  0.00      PROA  
ATOM   2609  OD1 ASN P 164     -42.492  11.755  22.143  0.00  0.00      PROA  
ATOM   2610  ND2 ASN P 164     -42.919  10.215  23.672  0.00  0.00      PROA  
ATOM   2611 HD21 ASN P 164     -42.545   9.434  24.174  0.00  0.00      PROA  
ATOM   2612 HD22 ASN P 164     -43.645  10.775  24.070  0.00  0.00      PROA  
ATOM   2613  C   ASN P 164     -38.846   8.967  22.689  0.00  0.00      PROA  
ATOM   2614  O   ASN P 164     -37.929   9.457  22.133  0.00  0.00      PROA  
ATOM   2615  N   ASN P 165     -38.927   7.602  22.860  0.00  0.00      PROA  
ATOM   2616  HN  ASN P 165     -39.727   7.221  23.317  0.00  0.00      PROA  
ATOM   2617  CA  ASN P 165     -37.953   6.628  22.374  0.00  0.00      PROA  
ATOM   2618  HA  ASN P 165     -38.196   5.645  22.751  0.00  0.00      PROA  
ATOM   2619  CB  ASN P 165     -38.015   6.500  20.861  0.00  0.00      PROA  
ATOM   2620  HB1 ASN P 165     -37.362   5.670  20.518  0.00  0.00      PROA  
ATOM   2621  HB2 ASN P 165     -37.662   7.431  20.368  0.00  0.00      PROA  
ATOM   2622  CG  ASN P 165     -39.415   6.122  20.387  0.00  0.00      PROA  
ATOM   2623  OD1 ASN P 165     -40.130   5.345  20.959  0.00  0.00      PROA  
ATOM   2624  ND2 ASN P 165     -39.723   6.660  19.160  0.00  0.00      PROA  
ATOM   2625 HD22 ASN P 165     -39.040   7.250  18.737  0.00  0.00      PROA  
ATOM   2626  C   ASN P 165     -36.580   6.891  22.927  0.00  0.00      PROA  
ATOM   2627  O   ASN P 165     -35.625   7.048  22.148  0.00  0.00      PROA  
ATOM   2628  N   CYS P 166     -36.427   7.023  24.201  0.00  0.00      PROA  
ATOM   2629  HN  CYS P 166     -37.163   6.947  24.869  0.00  0.00      PROA  
ATOM   2630  CA  CYS P 166     -35.085   7.315  24.790  0.00  0.00      PROA  
ATOM   2631  HA  CYS P 166     -34.567   8.132  24.309  0.00  0.00      PROA  
ATOM   2632  CB  CYS P 166     -35.160   7.724  26.208  0.00  0.00      PROA  
ATOM   2633  HB1 CYS P 166     -34.173   7.896  26.687  0.00  0.00      PROA  
ATOM   2634  HB2 CYS P 166     -35.592   6.860  26.756  0.00  0.00      PROA  
ATOM   2635  SG  CYS P 166     -36.174   9.186  26.556  0.00  0.00      PROA  
ATOM   2636  C   CYS P 166     -34.154   6.097  24.750  0.00  0.00      PROA  
ATOM   2637  O   CYS P 166     -34.421   5.031  25.276  0.00  0.00      PROA  
ATOM   2638  N   THR P 167     -33.021   6.277  24.111  0.00  0.00      PROA  
ATOM   2639  HN  THR P 167     -32.716   7.201  23.891  0.00  0.00      PROA  
ATOM   2640  CA  THR P 167     -32.057   5.151  23.845  0.00  0.00      PROA  
ATOM   2641  HA  THR P 167     -32.588   4.236  24.063  0.00  0.00      PROA  
ATOM   2642  CB  THR P 167     -31.441   5.309  22.504  0.00  0.00      PROA  
ATOM   2643  HB  THR P 167     -32.246   5.516  21.768  0.00  0.00      PROA  
ATOM   2644  OG1 THR P 167     -30.672   4.183  22.193  0.00  0.00      PROA  
ATOM   2645  HG1 THR P 167     -31.183   3.370  22.162  0.00  0.00      PROA  
ATOM   2646  CG2 THR P 167     -30.432   6.510  22.438  0.00  0.00      PROA  
ATOM   2647 HG21 THR P 167     -29.500   6.274  22.995  0.00  0.00      PROA  
ATOM   2648 HG22 THR P 167     -30.852   7.373  22.997  0.00  0.00      PROA  
ATOM   2649 HG23 THR P 167     -30.252   6.814  21.384  0.00  0.00      PROA  
ATOM   2650  C   THR P 167     -30.930   5.304  24.856  0.00  0.00      PROA  
ATOM   2651  O   THR P 167     -30.128   4.387  25.058  0.00  0.00      PROA  
ATOM   2652  N   PHE P 168     -30.713   6.391  25.530  0.00  0.00      PROA  
ATOM   2653  HN  PHE P 168     -31.336   7.143  25.328  0.00  0.00      PROA  
ATOM   2654  CA  PHE P 168     -29.707   6.476  26.594  0.00  0.00      PROA  
ATOM   2655  HA  PHE P 168     -29.510   5.499  27.010  0.00  0.00      PROA  
ATOM   2656  CB  PHE P 168     -28.334   6.931  26.083  0.00  0.00      PROA  
ATOM   2657  HB1 PHE P 168     -28.491   7.989  25.782  0.00  0.00      PROA  
ATOM   2658  HB2 PHE P 168     -28.073   6.260  25.236  0.00  0.00      PROA  
ATOM   2659  CG  PHE P 168     -27.148   6.765  27.022  0.00  0.00      PROA  
ATOM   2660  CD1 PHE P 168     -26.978   5.679  27.862  0.00  0.00      PROA  
ATOM   2661  HD1 PHE P 168     -27.688   4.867  27.922  0.00  0.00      PROA  
ATOM   2662  CE1 PHE P 168     -25.779   5.532  28.605  0.00  0.00      PROA  
ATOM   2663  HE1 PHE P 168     -25.637   4.626  29.174  0.00  0.00      PROA  
ATOM   2664  CZ  PHE P 168     -24.772   6.493  28.543  0.00  0.00      PROA  
ATOM   2665  HZ  PHE P 168     -23.829   6.373  29.056  0.00  0.00      PROA  
ATOM   2666  CD2 PHE P 168     -26.065   7.650  26.852  0.00  0.00      PROA  
ATOM   2667  HD2 PHE P 168     -26.268   8.535  26.269  0.00  0.00      PROA  
ATOM   2668  CE2 PHE P 168     -24.924   7.559  27.660  0.00  0.00      PROA  
ATOM   2669  HE2 PHE P 168     -24.242   8.385  27.522  0.00  0.00      PROA  
ATOM   2670  C   PHE P 168     -30.130   7.440  27.643  0.00  0.00      PROA  
ATOM   2671  O   PHE P 168     -30.772   8.406  27.382  0.00  0.00      PROA  
ATOM   2672  N   GLU P 169     -29.872   7.032  28.856  0.00  0.00      PROA  
ATOM   2673  HN  GLU P 169     -29.424   6.172  29.087  0.00  0.00      PROA  
ATOM   2674  CA  GLU P 169     -30.067   7.891  30.037  0.00  0.00      PROA  
ATOM   2675  HA  GLU P 169     -30.027   8.899  29.651  0.00  0.00      PROA  
ATOM   2676  CB  GLU P 169     -31.515   7.612  30.723  0.00  0.00      PROA  
ATOM   2677  HB1 GLU P 169     -31.412   8.216  31.650  0.00  0.00      PROA  
ATOM   2678  HB2 GLU P 169     -31.606   6.577  31.116  0.00  0.00      PROA  
ATOM   2679  CG  GLU P 169     -32.787   7.946  29.858  0.00  0.00      PROA  
ATOM   2680  HG1 GLU P 169     -32.713   7.391  28.899  0.00  0.00      PROA  
ATOM   2681  HG2 GLU P 169     -32.675   9.029  29.638  0.00  0.00      PROA  
ATOM   2682  CD  GLU P 169     -34.153   7.822  30.514  0.00  0.00      PROA  
ATOM   2683  OE1 GLU P 169     -34.768   8.759  31.087  0.00  0.00      PROA  
ATOM   2684  OE2 GLU P 169     -34.656   6.614  30.506  0.00  0.00      PROA  
ATOM   2685  C   GLU P 169     -29.018   7.769  31.117  0.00  0.00      PROA  
ATOM   2686  O   GLU P 169     -28.682   6.692  31.503  0.00  0.00      PROA  
ATOM   2687  N   TYR P 170     -28.506   8.944  31.556  0.00  0.00      PROA  
ATOM   2688  HN  TYR P 170     -28.946   9.811  31.336  0.00  0.00      PROA  
ATOM   2689  CA  TYR P 170     -27.349   9.080  32.459  0.00  0.00      PROA  
ATOM   2690  HA  TYR P 170     -27.284   8.146  32.998  0.00  0.00      PROA  
ATOM   2691  CB  TYR P 170     -26.005   9.186  31.675  0.00  0.00      PROA  
ATOM   2692  HB1 TYR P 170     -25.902  10.204  31.242  0.00  0.00      PROA  
ATOM   2693  HB2 TYR P 170     -26.137   8.481  30.827  0.00  0.00      PROA  
ATOM   2694  CG  TYR P 170     -24.836   8.841  32.457  0.00  0.00      PROA  
ATOM   2695  CD1 TYR P 170     -24.507   7.467  32.692  0.00  0.00      PROA  
ATOM   2696  HD1 TYR P 170     -25.092   6.628  32.344  0.00  0.00      PROA  
ATOM   2697  CE1 TYR P 170     -23.305   7.110  33.339  0.00  0.00      PROA  
ATOM   2698  HE1 TYR P 170     -22.920   6.102  33.391  0.00  0.00      PROA  
ATOM   2699  CZ  TYR P 170     -22.454   8.095  33.850  0.00  0.00      PROA  
ATOM   2700  OH  TYR P 170     -21.214   7.731  34.460  0.00  0.00      PROA  
ATOM   2701  HH  TYR P 170     -20.853   8.571  34.754  0.00  0.00      PROA  
ATOM   2702  CD2 TYR P 170     -23.993   9.802  33.091  0.00  0.00      PROA  
ATOM   2703  HD2 TYR P 170     -24.234  10.854  33.058  0.00  0.00      PROA  
ATOM   2704  CE2 TYR P 170     -22.876   9.468  33.861  0.00  0.00      PROA  
ATOM   2705  HE2 TYR P 170     -22.289  10.269  34.285  0.00  0.00      PROA  
ATOM   2706  C   TYR P 170     -27.463  10.225  33.454  0.00  0.00      PROA  
ATOM   2707  O   TYR P 170     -27.997  11.285  33.097  0.00  0.00      PROA  
ATOM   2708  N   VAL P 171     -26.929  10.043  34.681  0.00  0.00      PROA  
ATOM   2709  HN  VAL P 171     -26.554   9.163  34.963  0.00  0.00      PROA  
ATOM   2710  CA  VAL P 171     -26.954  11.171  35.618  0.00  0.00      PROA  
ATOM   2711  HA  VAL P 171     -27.236  12.068  35.086  0.00  0.00      PROA  
ATOM   2712  CB  VAL P 171     -27.851  10.929  36.817  0.00  0.00      PROA  
ATOM   2713  HB  VAL P 171     -27.331  10.235  37.512  0.00  0.00      PROA  
ATOM   2714  CG1 VAL P 171     -28.012  12.214  37.579  0.00  0.00      PROA  
ATOM   2715 HG11 VAL P 171     -28.567  12.965  36.977  0.00  0.00      PROA  
ATOM   2716 HG12 VAL P 171     -27.070  12.519  38.082  0.00  0.00      PROA  
ATOM   2717 HG13 VAL P 171     -28.673  12.096  38.464  0.00  0.00      PROA  
ATOM   2718  CG2 VAL P 171     -29.197  10.358  36.413  0.00  0.00      PROA  
ATOM   2719 HG21 VAL P 171     -29.105   9.277  36.174  0.00  0.00      PROA  
ATOM   2720 HG22 VAL P 171     -29.563  10.900  35.514  0.00  0.00      PROA  
ATOM   2721 HG23 VAL P 171     -29.985  10.455  37.190  0.00  0.00      PROA  
ATOM   2722  C   VAL P 171     -25.465  11.352  36.166  0.00  0.00      PROA  
ATOM   2723  O   VAL P 171     -24.664  10.500  35.964  0.00  0.00      PROA  
ATOM   2724  N   SER P 172     -25.051  12.553  36.751  0.00  0.00      PROA  
ATOM   2725  HN  SER P 172     -25.621  13.351  36.932  0.00  0.00      PROA  
ATOM   2726  CA  SER P 172     -23.678  12.936  36.977  0.00  0.00      PROA  
ATOM   2727  HA  SER P 172     -23.142  12.037  37.240  0.00  0.00      PROA  
ATOM   2728  CB  SER P 172     -22.891  13.584  35.727  0.00  0.00      PROA  
ATOM   2729  HB1 SER P 172     -23.340  14.559  35.444  0.00  0.00      PROA  
ATOM   2730  HB2 SER P 172     -23.061  12.952  34.829  0.00  0.00      PROA  
ATOM   2731  OG  SER P 172     -21.522  13.759  35.962  0.00  0.00      PROA  
ATOM   2732  HG1 SER P 172     -21.216  13.048  36.529  0.00  0.00      PROA  
ATOM   2733  C   SER P 172     -23.718  13.995  38.107  0.00  0.00      PROA  
ATOM   2734  O   SER P 172     -24.756  14.470  38.465  0.00  0.00      PROA  
ATOM   2735  N   GLN P 173     -22.559  14.427  38.646  0.00  0.00      PROA  
ATOM   2736  HN  GLN P 173     -21.647  14.174  38.332  0.00  0.00      PROA  
ATOM   2737  CA  GLN P 173     -22.400  15.402  39.763  0.00  0.00      PROA  
ATOM   2738  HA  GLN P 173     -22.971  14.992  40.583  0.00  0.00      PROA  
ATOM   2739  CB  GLN P 173     -20.870  15.378  40.223  0.00  0.00      PROA  
ATOM   2740  HB1 GLN P 173     -20.760  16.007  41.132  0.00  0.00      PROA  
ATOM   2741  HB2 GLN P 173     -20.304  15.965  39.470  0.00  0.00      PROA  
ATOM   2742  CG  GLN P 173     -20.295  14.019  40.440  0.00  0.00      PROA  
ATOM   2743  HG1 GLN P 173     -19.305  13.960  40.939  0.00  0.00      PROA  
ATOM   2744  HG2 GLN P 173     -20.185  13.522  39.452  0.00  0.00      PROA  
ATOM   2745  CD  GLN P 173     -21.232  13.097  41.252  0.00  0.00      PROA  
ATOM   2746  OE1 GLN P 173     -22.014  13.502  42.134  0.00  0.00      PROA  
ATOM   2747  NE2 GLN P 173     -21.225  11.819  40.947  0.00  0.00      PROA  
ATOM   2748 HE21 GLN P 173     -21.798  11.194  41.478  0.00  0.00      PROA  
ATOM   2749 HE22 GLN P 173     -20.697  11.533  40.148  0.00  0.00      PROA  
ATOM   2750  C   GLN P 173     -22.876  16.758  39.375  0.00  0.00      PROA  
ATOM   2751  O   GLN P 173     -23.093  17.064  38.232  0.00  0.00      PROA  
ATOM   2752  N   PRO P 174     -23.020  17.679  40.360  0.00  0.00      PROA  
ATOM   2753  CD  PRO P 174     -23.163  17.467  41.766  0.00  0.00      PROA  
ATOM   2754  HD1 PRO P 174     -22.275  17.007  42.252  0.00  0.00      PROA  
ATOM   2755  HD2 PRO P 174     -24.086  16.857  41.867  0.00  0.00      PROA  
ATOM   2756  CA  PRO P 174     -23.441  19.047  39.940  0.00  0.00      PROA  
ATOM   2757  HA  PRO P 174     -24.184  19.105  39.159  0.00  0.00      PROA  
ATOM   2758  CB  PRO P 174     -24.103  19.593  41.271  0.00  0.00      PROA  
ATOM   2759  HB1 PRO P 174     -25.131  19.172  41.316  0.00  0.00      PROA  
ATOM   2760  HB2 PRO P 174     -24.098  20.702  41.333  0.00  0.00      PROA  
ATOM   2761  CG  PRO P 174     -23.344  18.850  42.388  0.00  0.00      PROA  
ATOM   2762  HG1 PRO P 174     -22.392  19.385  42.597  0.00  0.00      PROA  
ATOM   2763  HG2 PRO P 174     -23.960  18.917  43.311  0.00  0.00      PROA  
ATOM   2764  C   PRO P 174     -22.265  19.898  39.589  0.00  0.00      PROA  
ATOM   2765  O   PRO P 174     -21.647  20.471  40.444  0.00  0.00      PROA  
ATOM   2766  N   PHE P 175     -21.951  19.989  38.273  0.00  0.00      PROA  
ATOM   2767  HN  PHE P 175     -22.662  19.612  37.683  0.00  0.00      PROA  
ATOM   2768  CA  PHE P 175     -20.823  20.717  37.794  0.00  0.00      PROA  
ATOM   2769  HA  PHE P 175     -20.248  21.138  38.606  0.00  0.00      PROA  
ATOM   2770  CB  PHE P 175     -19.746  19.737  37.101  0.00  0.00      PROA  
ATOM   2771  HB1 PHE P 175     -19.631  19.004  37.928  0.00  0.00      PROA  
ATOM   2772  HB2 PHE P 175     -18.815  20.271  36.813  0.00  0.00      PROA  
ATOM   2773  CG  PHE P 175     -20.214  19.117  35.778  0.00  0.00      PROA  
ATOM   2774  CD1 PHE P 175     -20.147  19.746  34.508  0.00  0.00      PROA  
ATOM   2775  HD1 PHE P 175     -19.679  20.712  34.389  0.00  0.00      PROA  
ATOM   2776  CE1 PHE P 175     -20.812  19.169  33.355  0.00  0.00      PROA  
ATOM   2777  HE1 PHE P 175     -20.807  19.810  32.485  0.00  0.00      PROA  
ATOM   2778  CZ  PHE P 175     -21.451  17.910  33.453  0.00  0.00      PROA  
ATOM   2779  HZ  PHE P 175     -21.965  17.499  32.597  0.00  0.00      PROA  
ATOM   2780  CD2 PHE P 175     -20.766  17.774  35.805  0.00  0.00      PROA  
ATOM   2781  HD2 PHE P 175     -20.802  17.227  36.735  0.00  0.00      PROA  
ATOM   2782  CE2 PHE P 175     -21.416  17.268  34.640  0.00  0.00      PROA  
ATOM   2783  HE2 PHE P 175     -21.904  16.312  34.756  0.00  0.00      PROA  
ATOM   2784  C   PHE P 175     -21.263  21.956  37.002  0.00  0.00      PROA  
ATOM   2785  O   PHE P 175     -20.438  22.615  36.391  0.00  0.00      PROA  
ATOM   2786  N   LEU P 176     -22.613  22.377  37.050  0.00  0.00      PROA  
ATOM   2787  HN  LEU P 176     -23.213  21.797  37.596  0.00  0.00      PROA  
ATOM   2788  CA  LEU P 176     -23.178  23.570  36.474  0.00  0.00      PROA  
ATOM   2789  HA  LEU P 176     -22.431  24.157  35.960  0.00  0.00      PROA  
ATOM   2790  CB  LEU P 176     -24.270  23.029  35.499  0.00  0.00      PROA  
ATOM   2791  HB1 LEU P 176     -25.010  23.821  35.255  0.00  0.00      PROA  
ATOM   2792  HB2 LEU P 176     -24.760  22.139  35.948  0.00  0.00      PROA  
ATOM   2793  CG  LEU P 176     -23.802  22.597  34.076  0.00  0.00      PROA  
ATOM   2794  HG  LEU P 176     -23.303  21.612  34.204  0.00  0.00      PROA  
ATOM   2795  CD1 LEU P 176     -25.010  22.185  33.175  0.00  0.00      PROA  
ATOM   2796 HD11 LEU P 176     -25.728  21.445  33.592  0.00  0.00      PROA  
ATOM   2797 HD12 LEU P 176     -24.638  21.677  32.260  0.00  0.00      PROA  
ATOM   2798 HD13 LEU P 176     -25.542  23.131  32.938  0.00  0.00      PROA  
ATOM   2799  CD2 LEU P 176     -22.858  23.499  33.182  0.00  0.00      PROA  
ATOM   2800 HD21 LEU P 176     -23.445  24.437  33.089  0.00  0.00      PROA  
ATOM   2801 HD22 LEU P 176     -22.487  23.121  32.206  0.00  0.00      PROA  
ATOM   2802 HD23 LEU P 176     -21.927  23.755  33.731  0.00  0.00      PROA  
ATOM   2803  C   LEU P 176     -23.831  24.403  37.599  0.00  0.00      PROA  
ATOM   2804  O   LEU P 176     -24.705  25.230  37.394  0.00  0.00      PROA  
ATOM   2805  N   MET P 177     -23.440  24.227  38.847  0.00  0.00      PROA  
ATOM   2806  HN  MET P 177     -22.628  23.653  38.914  0.00  0.00      PROA  
ATOM   2807  CA  MET P 177     -23.972  24.840  40.053  0.00  0.00      PROA  
ATOM   2808  HA  MET P 177     -24.265  25.848  39.797  0.00  0.00      PROA  
ATOM   2809  CB  MET P 177     -25.238  24.119  40.504  0.00  0.00      PROA  
ATOM   2810  HB1 MET P 177     -25.001  23.057  40.726  0.00  0.00      PROA  
ATOM   2811  HB2 MET P 177     -25.906  24.052  39.619  0.00  0.00      PROA  
ATOM   2812  CG  MET P 177     -26.194  24.863  41.454  0.00  0.00      PROA  
ATOM   2813  HG1 MET P 177     -25.737  24.885  42.466  0.00  0.00      PROA  
ATOM   2814  HG2 MET P 177     -27.168  24.341  41.567  0.00  0.00      PROA  
ATOM   2815  SD  MET P 177     -26.569  26.556  41.010  0.00  0.00      PROA  
ATOM   2816  CE  MET P 177     -27.950  26.639  42.210  0.00  0.00      PROA  
ATOM   2817  HE1 MET P 177     -28.452  27.628  42.147  0.00  0.00      PROA  
ATOM   2818  HE2 MET P 177     -27.507  26.583  43.227  0.00  0.00      PROA  
ATOM   2819  HE3 MET P 177     -28.667  25.797  42.100  0.00  0.00      PROA  
ATOM   2820  C   MET P 177     -22.837  24.680  41.079  0.00  0.00      PROA  
ATOM   2821  O   MET P 177     -22.593  23.620  41.602  0.00  0.00      PROA  
ATOM   2822  N   ASP P 178     -22.132  25.743  41.355  0.00  0.00      PROA  
ATOM   2823  HN  ASP P 178     -22.289  26.631  40.930  0.00  0.00      PROA  
ATOM   2824  CA  ASP P 178     -20.975  25.826  42.223  0.00  0.00      PROA  
ATOM   2825  HA  ASP P 178     -20.880  24.833  42.637  0.00  0.00      PROA  
ATOM   2826  CB  ASP P 178     -19.825  26.355  41.403  0.00  0.00      PROA  
ATOM   2827  HB1 ASP P 178     -19.971  27.418  41.113  0.00  0.00      PROA  
ATOM   2828  HB2 ASP P 178     -19.573  25.745  40.509  0.00  0.00      PROA  
ATOM   2829  CG  ASP P 178     -18.483  26.293  42.136  0.00  0.00      PROA  
ATOM   2830  OD1 ASP P 178     -18.373  25.557  43.162  0.00  0.00      PROA  
ATOM   2831  OD2 ASP P 178     -17.479  26.893  41.641  0.00  0.00      PROA  
ATOM   2832  C   ASP P 178     -21.327  26.824  43.279  0.00  0.00      PROA  
ATOM   2833  O   ASP P 178     -21.695  27.932  42.982  0.00  0.00      PROA  
ATOM   2834  N   LEU P 179     -21.158  26.451  44.589  0.00  0.00      PROA  
ATOM   2835  HN  LEU P 179     -20.939  25.497  44.782  0.00  0.00      PROA  
ATOM   2836  CA  LEU P 179     -21.632  27.309  45.727  0.00  0.00      PROA  
ATOM   2837  HA  LEU P 179     -22.501  27.773  45.285  0.00  0.00      PROA  
ATOM   2838  CB  LEU P 179     -21.972  26.599  47.071  0.00  0.00      PROA  
ATOM   2839  HB1 LEU P 179     -22.210  27.384  47.819  0.00  0.00      PROA  
ATOM   2840  HB2 LEU P 179     -21.051  26.043  47.348  0.00  0.00      PROA  
ATOM   2841  CG  LEU P 179     -23.094  25.520  46.941  0.00  0.00      PROA  
ATOM   2842  HG  LEU P 179     -22.764  24.589  46.433  0.00  0.00      PROA  
ATOM   2843  CD1 LEU P 179     -23.571  25.129  48.320  0.00  0.00      PROA  
ATOM   2844 HD11 LEU P 179     -24.579  24.668  48.251  0.00  0.00      PROA  
ATOM   2845 HD12 LEU P 179     -23.616  25.942  49.076  0.00  0.00      PROA  
ATOM   2846 HD13 LEU P 179     -22.831  24.431  48.768  0.00  0.00      PROA  
ATOM   2847  CD2 LEU P 179     -24.303  26.030  46.087  0.00  0.00      PROA  
ATOM   2848 HD21 LEU P 179     -24.096  25.941  44.999  0.00  0.00      PROA  
ATOM   2849 HD22 LEU P 179     -24.604  27.064  46.358  0.00  0.00      PROA  
ATOM   2850 HD23 LEU P 179     -25.086  25.332  46.454  0.00  0.00      PROA  
ATOM   2851  C   LEU P 179     -20.652  28.467  45.809  0.00  0.00      PROA  
ATOM   2852  O   LEU P 179     -19.425  28.170  45.733  0.00  0.00      PROA  
ATOM   2853  N   GLU P 180     -21.119  29.732  46.083  0.00  0.00      PROA  
ATOM   2854  HN  GLU P 180     -22.103  29.832  46.204  0.00  0.00      PROA  
ATOM   2855  CA  GLU P 180     -20.393  31.010  46.429  0.00  0.00      PROA  
ATOM   2856  HA  GLU P 180     -19.598  30.710  47.095  0.00  0.00      PROA  
ATOM   2857  CB  GLU P 180     -20.022  31.752  45.143  0.00  0.00      PROA  
ATOM   2858  HB1 GLU P 180     -19.745  30.887  44.502  0.00  0.00      PROA  
ATOM   2859  HB2 GLU P 180     -19.046  32.259  45.296  0.00  0.00      PROA  
ATOM   2860  CG  GLU P 180     -21.070  32.609  44.496  0.00  0.00      PROA  
ATOM   2861  HG1 GLU P 180     -21.172  33.636  44.907  0.00  0.00      PROA  
ATOM   2862  HG2 GLU P 180     -22.069  32.152  44.662  0.00  0.00      PROA  
ATOM   2863  CD  GLU P 180     -20.910  32.662  42.988  0.00  0.00      PROA  
ATOM   2864  OE1 GLU P 180     -19.961  33.314  42.583  0.00  0.00      PROA  
ATOM   2865  OE2 GLU P 180     -21.712  32.084  42.262  0.00  0.00      PROA  
ATOM   2866  C   GLU P 180     -21.365  31.843  47.315  0.00  0.00      PROA  
ATOM   2867  O   GLU P 180     -22.562  31.464  47.479  0.00  0.00      PROA  
ATOM   2868  N   GLY P 181     -20.875  32.857  47.956  0.00  0.00      PROA  
ATOM   2869  HN  GLY P 181     -19.939  33.120  47.734  0.00  0.00      PROA  
ATOM   2870  CA  GLY P 181     -21.660  33.652  48.941  0.00  0.00      PROA  
ATOM   2871  HA1 GLY P 181     -21.016  34.347  49.459  0.00  0.00      PROA  
ATOM   2872  HA2 GLY P 181     -22.145  32.961  49.614  0.00  0.00      PROA  
ATOM   2873  C   GLY P 181     -22.655  34.561  48.246  0.00  0.00      PROA  
ATOM   2874  O   GLY P 181     -22.697  34.764  47.023  0.00  0.00      PROA  
ATOM   2875  N   LYS P 182     -23.630  35.133  49.030  0.00  0.00      PROA  
ATOM   2876  HN  LYS P 182     -23.685  34.983  50.014  0.00  0.00      PROA  
ATOM   2877  CA  LYS P 182     -24.640  36.076  48.512  0.00  0.00      PROA  
ATOM   2878  HA  LYS P 182     -25.251  35.498  47.834  0.00  0.00      PROA  
ATOM   2879  CB  LYS P 182     -25.559  36.601  49.703  0.00  0.00      PROA  
ATOM   2880  HB1 LYS P 182     -26.094  37.510  49.353  0.00  0.00      PROA  
ATOM   2881  HB2 LYS P 182     -24.807  37.052  50.385  0.00  0.00      PROA  
ATOM   2882  CG  LYS P 182     -26.412  35.420  50.297  0.00  0.00      PROA  
ATOM   2883  HG1 LYS P 182     -25.891  34.481  50.581  0.00  0.00      PROA  
ATOM   2884  HG2 LYS P 182     -27.228  35.160  49.589  0.00  0.00      PROA  
ATOM   2885  CD  LYS P 182     -27.118  35.905  51.552  0.00  0.00      PROA  
ATOM   2886  HD1 LYS P 182     -27.559  36.873  51.232  0.00  0.00      PROA  
ATOM   2887  HD2 LYS P 182     -26.244  36.223  52.161  0.00  0.00      PROA  
ATOM   2888  CE  LYS P 182     -28.036  34.943  52.292  0.00  0.00      PROA  
ATOM   2889  HE1 LYS P 182     -28.355  35.228  53.317  0.00  0.00      PROA  
ATOM   2890  HE2 LYS P 182     -27.492  33.981  52.407  0.00  0.00      PROA  
ATOM   2891  NZ  LYS P 182     -29.245  34.736  51.526  0.00  0.00      PROA  
ATOM   2892  HZ1 LYS P 182     -29.839  33.969  51.901  0.00  0.00      PROA  
ATOM   2893  HZ2 LYS P 182     -29.038  34.462  50.544  0.00  0.00      PROA  
ATOM   2894  HZ3 LYS P 182     -29.799  35.608  51.413  0.00  0.00      PROA  
ATOM   2895  C   LYS P 182     -24.172  37.314  47.696  0.00  0.00      PROA  
ATOM   2896  O   LYS P 182     -23.226  37.944  48.109  0.00  0.00      PROA  
ATOM   2897  N   GLN P 183     -24.833  37.644  46.622  0.00  0.00      PROA  
ATOM   2898  HN  GLN P 183     -25.623  37.120  46.314  0.00  0.00      PROA  
ATOM   2899  CA  GLN P 183     -24.388  38.689  45.738  0.00  0.00      PROA  
ATOM   2900  HA  GLN P 183     -25.169  38.593  44.999  0.00  0.00      PROA  
ATOM   2901  CB  GLN P 183     -24.460  40.083  46.450  0.00  0.00      PROA  
ATOM   2902  HB1 GLN P 183     -24.065  40.832  45.731  0.00  0.00      PROA  
ATOM   2903  HB2 GLN P 183     -23.788  40.290  47.310  0.00  0.00      PROA  
ATOM   2904  CG  GLN P 183     -25.911  40.420  47.005  0.00  0.00      PROA  
ATOM   2905  HG1 GLN P 183     -26.120  41.413  47.458  0.00  0.00      PROA  
ATOM   2906  HG2 GLN P 183     -26.124  39.702  47.827  0.00  0.00      PROA  
ATOM   2907  CD  GLN P 183     -27.083  40.184  45.965  0.00  0.00      PROA  
ATOM   2908  OE1 GLN P 183     -27.924  39.264  46.102  0.00  0.00      PROA  
ATOM   2909  NE2 GLN P 183     -27.284  41.141  45.062  0.00  0.00      PROA  
ATOM   2910 HE21 GLN P 183     -28.045  41.012  44.427  0.00  0.00      PROA  
ATOM   2911 HE22 GLN P 183     -26.843  42.038  45.085  0.00  0.00      PROA  
ATOM   2912  C   GLN P 183     -23.031  38.388  45.022  0.00  0.00      PROA  
ATOM   2913  O   GLN P 183     -22.034  39.091  45.132  0.00  0.00      PROA  
ATOM   2914  N   GLY P 184     -22.975  37.257  44.271  0.00  0.00      PROA  
ATOM   2915  HN  GLY P 184     -23.729  36.644  44.048  0.00  0.00      PROA  
ATOM   2916  CA  GLY P 184     -21.845  36.856  43.537  0.00  0.00      PROA  
ATOM   2917  HA1 GLY P 184     -22.059  35.839  43.245  0.00  0.00      PROA  
ATOM   2918  HA2 GLY P 184     -20.928  36.980  44.094  0.00  0.00      PROA  
ATOM   2919  C   GLY P 184     -21.576  37.625  42.286  0.00  0.00      PROA  
ATOM   2920  O   GLY P 184     -22.408  38.274  41.745  0.00  0.00      PROA  
ATOM   2921  N   ASN P 185     -20.337  37.516  41.756  0.00  0.00      PROA  
ATOM   2922  HN  ASN P 185     -19.735  36.881  42.234  0.00  0.00      PROA  
ATOM   2923  CA  ASN P 185     -19.664  38.292  40.762  0.00  0.00      PROA  
ATOM   2924  HA  ASN P 185     -20.464  38.740  40.190  0.00  0.00      PROA  
ATOM   2925  CB  ASN P 185     -18.648  39.291  41.515  0.00  0.00      PROA  
ATOM   2926  HB1 ASN P 185     -17.850  39.599  40.805  0.00  0.00      PROA  
ATOM   2927  HB2 ASN P 185     -18.118  38.744  42.324  0.00  0.00      PROA  
ATOM   2928  CG  ASN P 185     -19.388  40.516  42.079  0.00  0.00      PROA  
ATOM   2929  OD1 ASN P 185     -19.135  41.655  41.707  0.00  0.00      PROA  
ATOM   2930  ND2 ASN P 185     -20.283  40.319  43.013  0.00  0.00      PROA  
ATOM   2931 HD21 ASN P 185     -20.839  41.036  43.434  0.00  0.00      PROA  
ATOM   2932 HD22 ASN P 185     -20.392  39.460  43.513  0.00  0.00      PROA  
ATOM   2933  C   ASN P 185     -18.883  37.508  39.654  0.00  0.00      PROA  
ATOM   2934  O   ASN P 185     -18.661  36.315  39.851  0.00  0.00      PROA  
ATOM   2935  N   PHE P 186     -18.454  38.185  38.608  0.00  0.00      PROA  
ATOM   2936  HN  PHE P 186     -18.855  39.095  38.541  0.00  0.00      PROA  
ATOM   2937  CA  PHE P 186     -17.378  37.717  37.730  0.00  0.00      PROA  
ATOM   2938  HA  PHE P 186     -17.687  36.781  37.289  0.00  0.00      PROA  
ATOM   2939  CB  PHE P 186     -17.064  38.760  36.537  0.00  0.00      PROA  
ATOM   2940  HB1 PHE P 186     -16.245  38.309  35.937  0.00  0.00      PROA  
ATOM   2941  HB2 PHE P 186     -16.852  39.783  36.914  0.00  0.00      PROA  
ATOM   2942  CG  PHE P 186     -18.197  38.912  35.604  0.00  0.00      PROA  
ATOM   2943  CD1 PHE P 186     -18.790  37.782  34.945  0.00  0.00      PROA  
ATOM   2944  HD1 PHE P 186     -18.413  36.788  35.133  0.00  0.00      PROA  
ATOM   2945  CE1 PHE P 186     -19.736  37.917  33.971  0.00  0.00      PROA  
ATOM   2946  HE1 PHE P 186     -19.964  37.038  33.388  0.00  0.00      PROA  
ATOM   2947  CZ  PHE P 186     -20.255  39.211  33.716  0.00  0.00      PROA  
ATOM   2948  HZ  PHE P 186     -21.084  39.303  33.029  0.00  0.00      PROA  
ATOM   2949  CD2 PHE P 186     -18.709  40.155  35.355  0.00  0.00      PROA  
ATOM   2950  HD2 PHE P 186     -18.320  41.081  35.752  0.00  0.00      PROA  
ATOM   2951  CE2 PHE P 186     -19.752  40.276  34.393  0.00  0.00      PROA  
ATOM   2952  HE2 PHE P 186     -20.057  41.303  34.262  0.00  0.00      PROA  
ATOM   2953  C   PHE P 186     -16.100  37.383  38.492  0.00  0.00      PROA  
ATOM   2954  O   PHE P 186     -15.591  38.221  39.207  0.00  0.00      PROA  
ATOM   2955  N   LYS P 187     -15.442  36.220  38.410  0.00  0.00      PROA  
ATOM   2956  HN  LYS P 187     -15.827  35.506  37.831  0.00  0.00      PROA  
ATOM   2957  CA  LYS P 187     -14.335  35.859  39.269  0.00  0.00      PROA  
ATOM   2958  HA  LYS P 187     -13.621  36.667  39.337  0.00  0.00      PROA  
ATOM   2959  CB  LYS P 187     -14.891  35.434  40.670  0.00  0.00      PROA  
ATOM   2960  HB1 LYS P 187     -15.704  36.157  40.892  0.00  0.00      PROA  
ATOM   2961  HB2 LYS P 187     -14.036  35.496  41.377  0.00  0.00      PROA  
ATOM   2962  CG  LYS P 187     -15.549  34.018  40.665  0.00  0.00      PROA  
ATOM   2963  HG1 LYS P 187     -14.860  33.148  40.709  0.00  0.00      PROA  
ATOM   2964  HG2 LYS P 187     -16.193  33.935  39.764  0.00  0.00      PROA  
ATOM   2965  CD  LYS P 187     -16.585  33.749  41.794  0.00  0.00      PROA  
ATOM   2966  HD1 LYS P 187     -17.436  34.444  41.634  0.00  0.00      PROA  
ATOM   2967  HD2 LYS P 187     -15.960  33.968  42.687  0.00  0.00      PROA  
ATOM   2968  CE  LYS P 187     -16.915  32.211  41.859  0.00  0.00      PROA  
ATOM   2969  HE1 LYS P 187     -16.040  31.528  41.820  0.00  0.00      PROA  
ATOM   2970  HE2 LYS P 187     -17.498  31.931  40.956  0.00  0.00      PROA  
ATOM   2971  NZ  LYS P 187     -17.669  31.920  43.059  0.00  0.00      PROA  
ATOM   2972  HZ1 LYS P 187     -17.752  30.901  43.249  0.00  0.00      PROA  
ATOM   2973  HZ2 LYS P 187     -18.643  32.248  42.899  0.00  0.00      PROA  
ATOM   2974  HZ3 LYS P 187     -17.314  32.326  43.949  0.00  0.00      PROA  
ATOM   2975  C   LYS P 187     -13.553  34.598  38.781  0.00  0.00      PROA  
ATOM   2976  O   LYS P 187     -12.456  34.228  39.330  0.00  0.00      PROA  
ATOM   2977  N   ASN P 188     -14.029  33.977  37.690  0.00  0.00      PROA  
ATOM   2978  HN  ASN P 188     -14.882  34.165  37.208  0.00  0.00      PROA  
ATOM   2979  CA  ASN P 188     -13.415  32.804  37.142  0.00  0.00      PROA  
ATOM   2980  HA  ASN P 188     -12.393  33.152  37.161  0.00  0.00      PROA  
ATOM   2981  CB  ASN P 188     -13.533  31.518  37.983  0.00  0.00      PROA  
ATOM   2982  HB1 ASN P 188     -13.029  31.657  38.964  0.00  0.00      PROA  
ATOM   2983  HB2 ASN P 188     -13.011  30.672  37.486  0.00  0.00      PROA  
ATOM   2984  CG  ASN P 188     -14.947  31.115  38.361  0.00  0.00      PROA  
ATOM   2985  OD1 ASN P 188     -15.912  31.595  37.764  0.00  0.00      PROA  
ATOM   2986  ND2 ASN P 188     -15.073  30.119  39.349  0.00  0.00      PROA  
ATOM   2987 HD21 ASN P 188     -16.001  29.947  39.679  0.00  0.00      PROA  
ATOM   2988 HD22 ASN P 188     -14.285  29.553  39.591  0.00  0.00      PROA  
ATOM   2989  C   ASN P 188     -13.801  32.553  35.652  0.00  0.00      PROA  
ATOM   2990  O   ASN P 188     -14.879  32.888  35.253  0.00  0.00      PROA  
ATOM   2991  N   LEU P 189     -12.904  31.856  34.978  0.00  0.00      PROA  
ATOM   2992  HN  LEU P 189     -12.036  31.680  35.434  0.00  0.00      PROA  
ATOM   2993  CA  LEU P 189     -13.145  31.221  33.749  0.00  0.00      PROA  
ATOM   2994  HA  LEU P 189     -13.877  31.743  33.151  0.00  0.00      PROA  
ATOM   2995  CB  LEU P 189     -11.827  31.445  33.026  0.00  0.00      PROA  
ATOM   2996  HB1 LEU P 189     -11.026  30.913  33.583  0.00  0.00      PROA  
ATOM   2997  HB2 LEU P 189     -11.548  32.517  32.941  0.00  0.00      PROA  
ATOM   2998  CG  LEU P 189     -11.765  30.854  31.570  0.00  0.00      PROA  
ATOM   2999  HG  LEU P 189     -12.208  29.835  31.600  0.00  0.00      PROA  
ATOM   3000  CD1 LEU P 189     -12.533  31.858  30.728  0.00  0.00      PROA  
ATOM   3001 HD11 LEU P 189     -12.673  31.452  29.703  0.00  0.00      PROA  
ATOM   3002 HD12 LEU P 189     -11.994  32.826  30.657  0.00  0.00      PROA  
ATOM   3003 HD13 LEU P 189     -13.494  32.246  31.127  0.00  0.00      PROA  
ATOM   3004  CD2 LEU P 189     -10.414  30.591  30.977  0.00  0.00      PROA  
ATOM   3005 HD21 LEU P 189     -10.464  29.999  30.038  0.00  0.00      PROA  
ATOM   3006 HD22 LEU P 189      -9.818  30.005  31.709  0.00  0.00      PROA  
ATOM   3007 HD23 LEU P 189      -9.988  31.562  30.646  0.00  0.00      PROA  
ATOM   3008  C   LEU P 189     -13.411  29.716  34.003  0.00  0.00      PROA  
ATOM   3009  O   LEU P 189     -12.838  29.061  34.844  0.00  0.00      PROA  
ATOM   3010  N   ARG P 190     -14.330  29.130  33.224  0.00  0.00      PROA  
ATOM   3011  HN  ARG P 190     -14.776  29.666  32.511  0.00  0.00      PROA  
ATOM   3012  CA  ARG P 190     -14.412  27.776  33.155  0.00  0.00      PROA  
ATOM   3013  HA  ARG P 190     -13.645  27.265  33.717  0.00  0.00      PROA  
ATOM   3014  CB  ARG P 190     -15.772  27.199  33.766  0.00  0.00      PROA  
ATOM   3015  HB1 ARG P 190     -15.791  26.137  33.438  0.00  0.00      PROA  
ATOM   3016  HB2 ARG P 190     -16.579  27.862  33.387  0.00  0.00      PROA  
ATOM   3017  CG  ARG P 190     -15.747  27.081  35.321  0.00  0.00      PROA  
ATOM   3018  HG1 ARG P 190     -15.618  28.076  35.796  0.00  0.00      PROA  
ATOM   3019  HG2 ARG P 190     -14.891  26.420  35.576  0.00  0.00      PROA  
ATOM   3020  CD  ARG P 190     -16.986  26.489  35.989  0.00  0.00      PROA  
ATOM   3021  HD1 ARG P 190     -16.830  26.094  37.015  0.00  0.00      PROA  
ATOM   3022  HD2 ARG P 190     -17.335  25.579  35.456  0.00  0.00      PROA  
ATOM   3023  NE  ARG P 190     -18.067  27.519  35.954  0.00  0.00      PROA  
ATOM   3024  HE  ARG P 190     -18.760  27.328  35.259  0.00  0.00      PROA  
ATOM   3025  CZ  ARG P 190     -18.401  28.369  36.921  0.00  0.00      PROA  
ATOM   3026  NH1 ARG P 190     -19.514  29.061  36.801  0.00  0.00      PROA  
ATOM   3027 HH11 ARG P 190     -19.855  29.155  35.866  0.00  0.00      PROA  
ATOM   3028 HH12 ARG P 190     -19.908  29.494  37.612  0.00  0.00      PROA  
ATOM   3029  NH2 ARG P 190     -17.703  28.261  38.011  0.00  0.00      PROA  
ATOM   3030 HH21 ARG P 190     -18.044  28.646  38.868  0.00  0.00      PROA  
ATOM   3031 HH22 ARG P 190     -16.963  27.590  38.058  0.00  0.00      PROA  
ATOM   3032  C   ARG P 190     -14.350  27.407  31.671  0.00  0.00      PROA  
ATOM   3033  O   ARG P 190     -15.080  28.063  30.951  0.00  0.00      PROA  
ATOM   3034  N   GLU P 191     -13.520  26.424  31.330  0.00  0.00      PROA  
ATOM   3035  HN  GLU P 191     -12.966  25.925  31.992  0.00  0.00      PROA  
ATOM   3036  CA  GLU P 191     -13.414  26.007  29.936  0.00  0.00      PROA  
ATOM   3037  HA  GLU P 191     -13.991  26.615  29.256  0.00  0.00      PROA  
ATOM   3038  CB  GLU P 191     -11.932  25.960  29.494  0.00  0.00      PROA  
ATOM   3039  HB1 GLU P 191     -11.849  25.360  28.563  0.00  0.00      PROA  
ATOM   3040  HB2 GLU P 191     -11.465  25.425  30.349  0.00  0.00      PROA  
ATOM   3041  CG  GLU P 191     -11.239  27.305  29.362  0.00  0.00      PROA  
ATOM   3042  HG1 GLU P 191     -11.522  27.934  30.233  0.00  0.00      PROA  
ATOM   3043  HG2 GLU P 191     -11.577  27.827  28.442  0.00  0.00      PROA  
ATOM   3044  CD  GLU P 191      -9.692  27.279  29.325  0.00  0.00      PROA  
ATOM   3045  OE1 GLU P 191      -9.029  27.727  28.305  0.00  0.00      PROA  
ATOM   3046  OE2 GLU P 191      -9.173  26.828  30.371  0.00  0.00      PROA  
ATOM   3047  C   GLU P 191     -13.970  24.646  29.834  0.00  0.00      PROA  
ATOM   3048  O   GLU P 191     -13.564  23.815  30.625  0.00  0.00      PROA  
ATOM   3049  N   PHE P 192     -14.819  24.353  28.881  0.00  0.00      PROA  
ATOM   3050  HN  PHE P 192     -15.157  25.100  28.314  0.00  0.00      PROA  
ATOM   3051  CA  PHE P 192     -15.041  23.020  28.432  0.00  0.00      PROA  
ATOM   3052  HA  PHE P 192     -14.618  22.283  29.100  0.00  0.00      PROA  
ATOM   3053  CB  PHE P 192     -16.452  22.592  28.502  0.00  0.00      PROA  
ATOM   3054  HB1 PHE P 192     -16.494  21.484  28.436  0.00  0.00      PROA  
ATOM   3055  HB2 PHE P 192     -17.157  23.080  27.796  0.00  0.00      PROA  
ATOM   3056  CG  PHE P 192     -17.086  22.901  29.853  0.00  0.00      PROA  
ATOM   3057  CD1 PHE P 192     -17.849  24.017  30.095  0.00  0.00      PROA  
ATOM   3058  HD1 PHE P 192     -17.898  24.792  29.344  0.00  0.00      PROA  
ATOM   3059  CE1 PHE P 192     -18.461  24.200  31.399  0.00  0.00      PROA  
ATOM   3060  HE1 PHE P 192     -18.839  25.169  31.690  0.00  0.00      PROA  
ATOM   3061  CZ  PHE P 192     -18.292  23.247  32.419  0.00  0.00      PROA  
ATOM   3062  HZ  PHE P 192     -18.475  23.515  33.449  0.00  0.00      PROA  
ATOM   3063  CD2 PHE P 192     -17.058  21.899  30.894  0.00  0.00      PROA  
ATOM   3064  HD2 PHE P 192     -16.487  20.999  30.720  0.00  0.00      PROA  
ATOM   3065  CE2 PHE P 192     -17.581  22.135  32.165  0.00  0.00      PROA  
ATOM   3066  HE2 PHE P 192     -17.300  21.531  33.015  0.00  0.00      PROA  
ATOM   3067  C   PHE P 192     -14.585  22.874  27.023  0.00  0.00      PROA  
ATOM   3068  O   PHE P 192     -14.564  23.731  26.184  0.00  0.00      PROA  
ATOM   3069  N   VAL P 193     -14.123  21.639  26.738  0.00  0.00      PROA  
ATOM   3070  HN  VAL P 193     -14.012  21.003  27.498  0.00  0.00      PROA  
ATOM   3071  CA  VAL P 193     -14.056  21.177  25.376  0.00  0.00      PROA  
ATOM   3072  HA  VAL P 193     -14.360  22.014  24.766  0.00  0.00      PROA  
ATOM   3073  CB  VAL P 193     -12.536  20.757  25.032  0.00  0.00      PROA  
ATOM   3074  HB  VAL P 193     -12.096  20.281  25.934  0.00  0.00      PROA  
ATOM   3075  CG1 VAL P 193     -12.467  19.852  23.785  0.00  0.00      PROA  
ATOM   3076 HG11 VAL P 193     -12.945  18.886  24.054  0.00  0.00      PROA  
ATOM   3077 HG12 VAL P 193     -11.462  19.886  23.312  0.00  0.00      PROA  
ATOM   3078 HG13 VAL P 193     -13.143  20.365  23.068  0.00  0.00      PROA  
ATOM   3079  CG2 VAL P 193     -11.828  22.084  24.679  0.00  0.00      PROA  
ATOM   3080 HG21 VAL P 193     -12.428  22.921  25.095  0.00  0.00      PROA  
ATOM   3081 HG22 VAL P 193     -11.613  22.221  23.598  0.00  0.00      PROA  
ATOM   3082 HG23 VAL P 193     -10.860  22.049  25.223  0.00  0.00      PROA  
ATOM   3083  C   VAL P 193     -15.015  20.093  25.123  0.00  0.00      PROA  
ATOM   3084  O   VAL P 193     -15.183  19.162  25.957  0.00  0.00      PROA  
ATOM   3085  N   PHE P 194     -15.674  20.093  23.940  0.00  0.00      PROA  
ATOM   3086  HN  PHE P 194     -15.644  20.839  23.279  0.00  0.00      PROA  
ATOM   3087  CA  PHE P 194     -16.482  18.935  23.472  0.00  0.00      PROA  
ATOM   3088  HA  PHE P 194     -16.507  18.090  24.145  0.00  0.00      PROA  
ATOM   3089  CB  PHE P 194     -17.895  19.425  23.048  0.00  0.00      PROA  
ATOM   3090  HB1 PHE P 194     -18.521  18.549  22.774  0.00  0.00      PROA  
ATOM   3091  HB2 PHE P 194     -18.010  20.136  22.202  0.00  0.00      PROA  
ATOM   3092  CG  PHE P 194     -18.421  20.271  24.205  0.00  0.00      PROA  
ATOM   3093  CD1 PHE P 194     -18.441  19.825  25.500  0.00  0.00      PROA  
ATOM   3094  HD1 PHE P 194     -18.063  18.822  25.633  0.00  0.00      PROA  
ATOM   3095  CE1 PHE P 194     -18.970  20.615  26.529  0.00  0.00      PROA  
ATOM   3096  HE1 PHE P 194     -18.892  20.371  27.578  0.00  0.00      PROA  
ATOM   3097  CZ  PHE P 194     -19.430  21.876  26.273  0.00  0.00      PROA  
ATOM   3098  HZ  PHE P 194     -19.682  22.633  27.000  0.00  0.00      PROA  
ATOM   3099  CD2 PHE P 194     -18.873  21.632  23.954  0.00  0.00      PROA  
ATOM   3100  HD2 PHE P 194     -18.695  22.007  22.957  0.00  0.00      PROA  
ATOM   3101  CE2 PHE P 194     -19.355  22.392  24.984  0.00  0.00      PROA  
ATOM   3102  HE2 PHE P 194     -19.726  23.403  24.905  0.00  0.00      PROA  
ATOM   3103  C   PHE P 194     -15.694  18.503  22.270  0.00  0.00      PROA  
ATOM   3104  O   PHE P 194     -15.408  19.179  21.281  0.00  0.00      PROA  
ATOM   3105  N   LYS P 195     -15.287  17.208  22.324  0.00  0.00      PROA  
ATOM   3106  HN  LYS P 195     -15.591  16.695  23.123  0.00  0.00      PROA  
ATOM   3107  CA  LYS P 195     -14.700  16.348  21.257  0.00  0.00      PROA  
ATOM   3108  HA  LYS P 195     -14.341  16.943  20.431  0.00  0.00      PROA  
ATOM   3109  CB  LYS P 195     -13.451  15.787  21.772  0.00  0.00      PROA  
ATOM   3110  HB1 LYS P 195     -13.667  15.151  22.658  0.00  0.00      PROA  
ATOM   3111  HB2 LYS P 195     -12.885  16.688  22.091  0.00  0.00      PROA  
ATOM   3112  CG  LYS P 195     -12.626  15.015  20.740  0.00  0.00      PROA  
ATOM   3113  HG1 LYS P 195     -12.676  15.563  19.774  0.00  0.00      PROA  
ATOM   3114  HG2 LYS P 195     -13.112  14.032  20.565  0.00  0.00      PROA  
ATOM   3115  CD  LYS P 195     -11.295  14.581  21.193  0.00  0.00      PROA  
ATOM   3116  HD1 LYS P 195     -11.449  13.820  21.988  0.00  0.00      PROA  
ATOM   3117  HD2 LYS P 195     -10.862  15.487  21.669  0.00  0.00      PROA  
ATOM   3118  CE  LYS P 195     -10.434  14.023  20.024  0.00  0.00      PROA  
ATOM   3119  HE1 LYS P 195     -10.243  14.665  19.138  0.00  0.00      PROA  
ATOM   3120  HE2 LYS P 195     -10.933  13.111  19.633  0.00  0.00      PROA  
ATOM   3121  NZ  LYS P 195      -9.077  13.666  20.639  0.00  0.00      PROA  
ATOM   3122  HZ1 LYS P 195      -9.216  13.095  21.497  0.00  0.00      PROA  
ATOM   3123  HZ2 LYS P 195      -8.634  14.566  20.915  0.00  0.00      PROA  
ATOM   3124  HZ3 LYS P 195      -8.523  13.197  19.894  0.00  0.00      PROA  
ATOM   3125  C   LYS P 195     -15.672  15.177  20.977  0.00  0.00      PROA  
ATOM   3126  O   LYS P 195     -16.226  14.538  21.901  0.00  0.00      PROA  
ATOM   3127  N   ASN P 196     -15.987  14.944  19.706  0.00  0.00      PROA  
ATOM   3128  HN  ASN P 196     -15.454  15.445  19.029  0.00  0.00      PROA  
ATOM   3129  CA  ASN P 196     -16.792  13.780  19.288  0.00  0.00      PROA  
ATOM   3130  HA  ASN P 196     -16.852  13.083  20.111  0.00  0.00      PROA  
ATOM   3131  CB  ASN P 196     -18.283  14.167  19.188  0.00  0.00      PROA  
ATOM   3132  HB1 ASN P 196     -18.275  15.136  18.643  0.00  0.00      PROA  
ATOM   3133  HB2 ASN P 196     -18.806  14.404  20.139  0.00  0.00      PROA  
ATOM   3134  CG  ASN P 196     -19.173  13.351  18.264  0.00  0.00      PROA  
ATOM   3135  OD1 ASN P 196     -19.762  13.930  17.325  0.00  0.00      PROA  
ATOM   3136  ND2 ASN P 196     -19.421  12.074  18.499  0.00  0.00      PROA  
ATOM   3137 HD21 ASN P 196     -18.995  11.612  19.277  0.00  0.00      PROA  
ATOM   3138 HD22 ASN P 196     -20.113  11.623  17.936  0.00  0.00      PROA  
ATOM   3139  C   ASN P 196     -16.284  13.086  18.120  0.00  0.00      PROA  
ATOM   3140  O   ASN P 196     -15.760  13.655  17.195  0.00  0.00      PROA  
ATOM   3141  N   ILE P 197     -16.311  11.759  18.163  0.00  0.00      PROA  
ATOM   3142  HN  ILE P 197     -16.528  11.223  18.975  0.00  0.00      PROA  
ATOM   3143  CA  ILE P 197     -15.830  10.942  17.042  0.00  0.00      PROA  
ATOM   3144  HA  ILE P 197     -15.991  11.439  16.096  0.00  0.00      PROA  
ATOM   3145  CB  ILE P 197     -14.345  10.604  17.136  0.00  0.00      PROA  
ATOM   3146  HB  ILE P 197     -13.747  11.525  17.308  0.00  0.00      PROA  
ATOM   3147  CG2 ILE P 197     -14.056   9.874  18.449  0.00  0.00      PROA  
ATOM   3148 HG21 ILE P 197     -14.696   8.971  18.544  0.00  0.00      PROA  
ATOM   3149 HG22 ILE P 197     -14.295  10.577  19.275  0.00  0.00      PROA  
ATOM   3150 HG23 ILE P 197     -12.964   9.727  18.594  0.00  0.00      PROA  
ATOM   3151  CG1 ILE P 197     -13.689   9.709  15.992  0.00  0.00      PROA  
ATOM   3152 HG11 ILE P 197     -14.370   8.848  15.822  0.00  0.00      PROA  
ATOM   3153 HG12 ILE P 197     -12.742   9.205  16.283  0.00  0.00      PROA  
ATOM   3154  CD  ILE P 197     -13.668  10.430  14.657  0.00  0.00      PROA  
ATOM   3155  HD1 ILE P 197     -14.621  10.986  14.525  0.00  0.00      PROA  
ATOM   3156  HD2 ILE P 197     -13.666   9.760  13.771  0.00  0.00      PROA  
ATOM   3157  HD3 ILE P 197     -12.767  11.070  14.550  0.00  0.00      PROA  
ATOM   3158  C   ILE P 197     -16.749   9.747  16.919  0.00  0.00      PROA  
ATOM   3159  O   ILE P 197     -17.050   9.241  17.983  0.00  0.00      PROA  
ATOM   3160  N   ASP P 198     -17.011   9.159  15.715  0.00  0.00      PROA  
ATOM   3161  HN  ASP P 198     -16.548   9.491  14.897  0.00  0.00      PROA  
ATOM   3162  CA  ASP P 198     -17.808   7.956  15.533  0.00  0.00      PROA  
ATOM   3163  HA  ASP P 198     -18.523   8.220  14.768  0.00  0.00      PROA  
ATOM   3164  CB  ASP P 198     -17.015   6.812  14.810  0.00  0.00      PROA  
ATOM   3165  HB1 ASP P 198     -17.754   6.141  14.322  0.00  0.00      PROA  
ATOM   3166  HB2 ASP P 198     -16.356   6.323  15.559  0.00  0.00      PROA  
ATOM   3167  CG  ASP P 198     -16.013   7.223  13.680  0.00  0.00      PROA  
ATOM   3168  OD1 ASP P 198     -15.059   6.372  13.438  0.00  0.00      PROA  
ATOM   3169  OD2 ASP P 198     -16.239   8.194  12.894  0.00  0.00      PROA  
ATOM   3170  C   ASP P 198     -18.853   7.492  16.597  0.00  0.00      PROA  
ATOM   3171  O   ASP P 198     -18.893   6.323  17.010  0.00  0.00      PROA  
ATOM   3172  N   GLY P 199     -19.710   8.439  17.016  0.00  0.00      PROA  
ATOM   3173  HN  GLY P 199     -19.656   9.407  16.783  0.00  0.00      PROA  
ATOM   3174  CA  GLY P 199     -20.786   8.024  17.959  0.00  0.00      PROA  
ATOM   3175  HA1 GLY P 199     -21.120   7.031  17.695  0.00  0.00      PROA  
ATOM   3176  HA2 GLY P 199     -21.570   8.766  17.919  0.00  0.00      PROA  
ATOM   3177  C   GLY P 199     -20.429   8.057  19.433  0.00  0.00      PROA  
ATOM   3178  O   GLY P 199     -21.317   7.836  20.257  0.00  0.00      PROA  
ATOM   3179  N   TYR P 200     -19.179   8.432  19.708  0.00  0.00      PROA  
ATOM   3180  HN  TYR P 200     -18.561   8.287  18.940  0.00  0.00      PROA  
ATOM   3181  CA  TYR P 200     -18.693   8.556  21.098  0.00  0.00      PROA  
ATOM   3182  HA  TYR P 200     -19.576   8.380  21.695  0.00  0.00      PROA  
ATOM   3183  CB  TYR P 200     -17.501   7.499  21.173  0.00  0.00      PROA  
ATOM   3184  HB1 TYR P 200     -16.558   7.837  20.693  0.00  0.00      PROA  
ATOM   3185  HB2 TYR P 200     -17.898   6.556  20.740  0.00  0.00      PROA  
ATOM   3186  CG  TYR P 200     -17.301   7.169  22.627  0.00  0.00      PROA  
ATOM   3187  CD1 TYR P 200     -17.740   5.903  23.062  0.00  0.00      PROA  
ATOM   3188  HD1 TYR P 200     -18.085   5.181  22.336  0.00  0.00      PROA  
ATOM   3189  CE1 TYR P 200     -17.634   5.579  24.443  0.00  0.00      PROA  
ATOM   3190  HE1 TYR P 200     -17.971   4.627  24.825  0.00  0.00      PROA  
ATOM   3191  CZ  TYR P 200     -17.027   6.468  25.339  0.00  0.00      PROA  
ATOM   3192  OH  TYR P 200     -16.912   6.021  26.680  0.00  0.00      PROA  
ATOM   3193  HH  TYR P 200     -17.521   5.279  26.694  0.00  0.00      PROA  
ATOM   3194  CD2 TYR P 200     -16.791   8.114  23.545  0.00  0.00      PROA  
ATOM   3195  HD2 TYR P 200     -16.400   9.082  23.271  0.00  0.00      PROA  
ATOM   3196  CE2 TYR P 200     -16.588   7.690  24.894  0.00  0.00      PROA  
ATOM   3197  HE2 TYR P 200     -16.142   8.405  25.569  0.00  0.00      PROA  
ATOM   3198  C   TYR P 200     -18.317  10.084  21.348  0.00  0.00      PROA  
ATOM   3199  O   TYR P 200     -17.546  10.650  20.576  0.00  0.00      PROA  
ATOM   3200  N   PHE P 201     -18.896  10.699  22.381  0.00  0.00      PROA  
ATOM   3201  HN  PHE P 201     -19.321  10.154  23.100  0.00  0.00      PROA  
ATOM   3202  CA  PHE P 201     -18.805  12.114  22.846  0.00  0.00      PROA  
ATOM   3203  HA  PHE P 201     -18.298  12.727  22.116  0.00  0.00      PROA  
ATOM   3204  CB  PHE P 201     -20.227  12.590  22.906  0.00  0.00      PROA  
ATOM   3205  HB1 PHE P 201     -20.884  12.098  23.655  0.00  0.00      PROA  
ATOM   3206  HB2 PHE P 201     -20.719  12.359  21.937  0.00  0.00      PROA  
ATOM   3207  CG  PHE P 201     -20.453  14.068  23.066  0.00  0.00      PROA  
ATOM   3208  CD1 PHE P 201     -20.345  14.652  24.337  0.00  0.00      PROA  
ATOM   3209  HD1 PHE P 201     -19.987  14.015  25.132  0.00  0.00      PROA  
ATOM   3210  CE1 PHE P 201     -20.648  15.990  24.642  0.00  0.00      PROA  
ATOM   3211  HE1 PHE P 201     -20.517  16.446  25.613  0.00  0.00      PROA  
ATOM   3212  CZ  PHE P 201     -21.160  16.752  23.568  0.00  0.00      PROA  
ATOM   3213  HZ  PHE P 201     -21.359  17.804  23.713  0.00  0.00      PROA  
ATOM   3214  CD2 PHE P 201     -20.951  14.807  22.100  0.00  0.00      PROA  
ATOM   3215  HD2 PHE P 201     -21.123  14.405  21.113  0.00  0.00      PROA  
ATOM   3216  CE2 PHE P 201     -21.339  16.139  22.291  0.00  0.00      PROA  
ATOM   3217  HE2 PHE P 201     -21.715  16.660  21.424  0.00  0.00      PROA  
ATOM   3218  C   PHE P 201     -18.016  12.303  24.117  0.00  0.00      PROA  
ATOM   3219  O   PHE P 201     -18.264  11.570  25.035  0.00  0.00      PROA  
ATOM   3220  N   LYS P 202     -16.966  13.162  24.150  0.00  0.00      PROA  
ATOM   3221  HN  LYS P 202     -16.646  13.647  23.341  0.00  0.00      PROA  
ATOM   3222  CA  LYS P 202     -16.056  13.209  25.200  0.00  0.00      PROA  
ATOM   3223  HA  LYS P 202     -16.421  12.650  26.049  0.00  0.00      PROA  
ATOM   3224  CB  LYS P 202     -14.745  12.592  24.757  0.00  0.00      PROA  
ATOM   3225  HB1 LYS P 202     -13.949  12.871  25.479  0.00  0.00      PROA  
ATOM   3226  HB2 LYS P 202     -14.449  12.920  23.738  0.00  0.00      PROA  
ATOM   3227  CG  LYS P 202     -14.860  11.061  24.651  0.00  0.00      PROA  
ATOM   3228  HG1 LYS P 202     -15.434  10.832  23.728  0.00  0.00      PROA  
ATOM   3229  HG2 LYS P 202     -15.320  10.598  25.551  0.00  0.00      PROA  
ATOM   3230  CD  LYS P 202     -13.491  10.347  24.192  0.00  0.00      PROA  
ATOM   3231  HD1 LYS P 202     -13.312  10.531  23.112  0.00  0.00      PROA  
ATOM   3232  HD2 LYS P 202     -13.571   9.249  24.348  0.00  0.00      PROA  
ATOM   3233  CE  LYS P 202     -12.171  10.701  24.904  0.00  0.00      PROA  
ATOM   3234  HE1 LYS P 202     -11.840  11.733  24.662  0.00  0.00      PROA  
ATOM   3235  HE2 LYS P 202     -11.330  10.133  24.452  0.00  0.00      PROA  
ATOM   3236  NZ  LYS P 202     -12.223  10.520  26.350  0.00  0.00      PROA  
ATOM   3237  HZ1 LYS P 202     -13.121  10.631  26.863  0.00  0.00      PROA  
ATOM   3238  HZ2 LYS P 202     -11.479  11.041  26.856  0.00  0.00      PROA  
ATOM   3239  HZ3 LYS P 202     -11.809   9.587  26.552  0.00  0.00      PROA  
ATOM   3240  C   LYS P 202     -15.775  14.628  25.659  0.00  0.00      PROA  
ATOM   3241  O   LYS P 202     -15.461  15.595  24.927  0.00  0.00      PROA  
ATOM   3242  N   ILE P 203     -16.109  14.886  26.978  0.00  0.00      PROA  
ATOM   3243  HN  ILE P 203     -16.389  14.207  27.652  0.00  0.00      PROA  
ATOM   3244  CA  ILE P 203     -15.990  16.244  27.529  0.00  0.00      PROA  
ATOM   3245  HA  ILE P 203     -15.960  16.951  26.713  0.00  0.00      PROA  
ATOM   3246  CB  ILE P 203     -17.181  16.578  28.559  0.00  0.00      PROA  
ATOM   3247  HB  ILE P 203     -16.941  15.982  29.465  0.00  0.00      PROA  
ATOM   3248  CG2 ILE P 203     -17.224  18.064  28.908  0.00  0.00      PROA  
ATOM   3249 HG21 ILE P 203     -18.134  18.238  29.521  0.00  0.00      PROA  
ATOM   3250 HG22 ILE P 203     -17.324  18.601  27.940  0.00  0.00      PROA  
ATOM   3251 HG23 ILE P 203     -16.429  18.521  29.535  0.00  0.00      PROA  
ATOM   3252  CG1 ILE P 203     -18.437  16.017  27.881  0.00  0.00      PROA  
ATOM   3253 HG11 ILE P 203     -18.393  14.912  27.774  0.00  0.00      PROA  
ATOM   3254 HG12 ILE P 203     -18.472  16.356  26.824  0.00  0.00      PROA  
ATOM   3255  CD  ILE P 203     -19.665  16.648  28.482  0.00  0.00      PROA  
ATOM   3256  HD1 ILE P 203     -19.643  16.497  29.582  0.00  0.00      PROA  
ATOM   3257  HD2 ILE P 203     -20.602  16.148  28.156  0.00  0.00      PROA  
ATOM   3258  HD3 ILE P 203     -19.658  17.741  28.282  0.00  0.00      PROA  
ATOM   3259  C   ILE P 203     -14.693  16.449  28.342  0.00  0.00      PROA  
ATOM   3260  O   ILE P 203     -14.382  15.548  29.139  0.00  0.00      PROA  
ATOM   3261  N   TYR P 204     -14.051  17.580  28.237  0.00  0.00      PROA  
ATOM   3262  HN  TYR P 204     -14.283  18.224  27.512  0.00  0.00      PROA  
ATOM   3263  CA  TYR P 204     -12.789  17.918  28.871  0.00  0.00      PROA  
ATOM   3264  HA  TYR P 204     -12.619  17.220  29.677  0.00  0.00      PROA  
ATOM   3265  CB  TYR P 204     -11.588  18.037  27.890  0.00  0.00      PROA  
ATOM   3266  HB1 TYR P 204     -10.683  18.471  28.368  0.00  0.00      PROA  
ATOM   3267  HB2 TYR P 204     -11.708  18.610  26.946  0.00  0.00      PROA  
ATOM   3268  CG  TYR P 204     -11.204  16.720  27.258  0.00  0.00      PROA  
ATOM   3269  CD1 TYR P 204     -11.912  16.127  26.148  0.00  0.00      PROA  
ATOM   3270  HD1 TYR P 204     -12.743  16.654  25.703  0.00  0.00      PROA  
ATOM   3271  CE1 TYR P 204     -11.587  14.938  25.514  0.00  0.00      PROA  
ATOM   3272  HE1 TYR P 204     -11.945  14.768  24.509  0.00  0.00      PROA  
ATOM   3273  CZ  TYR P 204     -10.459  14.225  26.029  0.00  0.00      PROA  
ATOM   3274  OH  TYR P 204     -10.082  12.979  25.521  0.00  0.00      PROA  
ATOM   3275  HH  TYR P 204      -9.725  12.427  26.221  0.00  0.00      PROA  
ATOM   3276  CD2 TYR P 204     -10.113  15.979  27.747  0.00  0.00      PROA  
ATOM   3277  HD2 TYR P 204      -9.670  16.376  28.649  0.00  0.00      PROA  
ATOM   3278  CE2 TYR P 204      -9.721  14.761  27.110  0.00  0.00      PROA  
ATOM   3279  HE2 TYR P 204      -8.908  14.179  27.519  0.00  0.00      PROA  
ATOM   3280  C   TYR P 204     -13.046  19.289  29.526  0.00  0.00      PROA  
ATOM   3281  O   TYR P 204     -13.918  20.012  29.030  0.00  0.00      PROA  
ATOM   3282  N   SER P 205     -12.435  19.602  30.562  0.00  0.00      PROA  
ATOM   3283  HN  SER P 205     -11.805  18.907  30.898  0.00  0.00      PROA  
ATOM   3284  CA  SER P 205     -12.659  20.735  31.467  0.00  0.00      PROA  
ATOM   3285  HA  SER P 205     -12.945  21.608  30.899  0.00  0.00      PROA  
ATOM   3286  CB  SER P 205     -13.910  20.369  32.440  0.00  0.00      PROA  
ATOM   3287  HB1 SER P 205     -13.805  19.325  32.806  0.00  0.00      PROA  
ATOM   3288  HB2 SER P 205     -14.790  20.352  31.763  0.00  0.00      PROA  
ATOM   3289  OG  SER P 205     -14.088  21.225  33.561  0.00  0.00      PROA  
ATOM   3290  HG1 SER P 205     -14.880  20.975  34.041  0.00  0.00      PROA  
ATOM   3291  C   SER P 205     -11.529  21.237  32.341  0.00  0.00      PROA  
ATOM   3292  O   SER P 205     -10.647  20.506  32.775  0.00  0.00      PROA  
ATOM   3293  N   LYS P 206     -11.513  22.569  32.595  0.00  0.00      PROA  
ATOM   3294  HN  LYS P 206     -12.155  23.168  32.125  0.00  0.00      PROA  
ATOM   3295  CA  LYS P 206     -10.670  23.234  33.555  0.00  0.00      PROA  
ATOM   3296  HA  LYS P 206     -10.625  22.542  34.383  0.00  0.00      PROA  
ATOM   3297  CB  LYS P 206      -9.252  23.536  33.076  0.00  0.00      PROA  
ATOM   3298  HB1 LYS P 206      -9.278  24.516  32.553  0.00  0.00      PROA  
ATOM   3299  HB2 LYS P 206      -9.010  22.745  32.334  0.00  0.00      PROA  
ATOM   3300  CG  LYS P 206      -8.104  23.689  34.105  0.00  0.00      PROA  
ATOM   3301  HG1 LYS P 206      -8.343  24.602  34.690  0.00  0.00      PROA  
ATOM   3302  HG2 LYS P 206      -7.274  24.070  33.471  0.00  0.00      PROA  
ATOM   3303  CD  LYS P 206      -7.610  22.392  34.749  0.00  0.00      PROA  
ATOM   3304  HD1 LYS P 206      -7.647  21.616  33.955  0.00  0.00      PROA  
ATOM   3305  HD2 LYS P 206      -8.317  22.113  35.559  0.00  0.00      PROA  
ATOM   3306  CE  LYS P 206      -6.123  22.544  35.312  0.00  0.00      PROA  
ATOM   3307  HE1 LYS P 206      -5.475  22.802  34.447  0.00  0.00      PROA  
ATOM   3308  HE2 LYS P 206      -5.852  21.531  35.678  0.00  0.00      PROA  
ATOM   3309  NZ  LYS P 206      -5.946  23.548  36.439  0.00  0.00      PROA  
ATOM   3310  HZ1 LYS P 206      -5.106  23.280  36.991  0.00  0.00      PROA  
ATOM   3311  HZ2 LYS P 206      -6.716  23.500  37.137  0.00  0.00      PROA  
ATOM   3312  HZ3 LYS P 206      -5.835  24.548  36.179  0.00  0.00      PROA  
ATOM   3313  C   LYS P 206     -11.320  24.494  34.084  0.00  0.00      PROA  
ATOM   3314  O   LYS P 206     -11.958  25.234  33.363  0.00  0.00      PROA  
ATOM   3315  N   HSD P 207     -11.015  24.812  35.362  0.00  0.00      PROA  
ATOM   3316  HN  HSD P 207     -10.597  24.065  35.874  0.00  0.00      PROA  
ATOM   3317  CA  HSD P 207     -11.364  26.014  36.084  0.00  0.00      PROA  
ATOM   3318  HA  HSD P 207     -12.157  26.560  35.595  0.00  0.00      PROA  
ATOM   3319  CB  HSD P 207     -11.925  25.639  37.462  0.00  0.00      PROA  
ATOM   3320  HB1 HSD P 207     -11.225  24.886  37.884  0.00  0.00      PROA  
ATOM   3321  HB2 HSD P 207     -12.939  25.201  37.338  0.00  0.00      PROA  
ATOM   3322  ND1 HSD P 207     -10.880  26.907  39.309  0.00  0.00      PROA  
ATOM   3323  HD1 HSD P 207      -9.996  26.472  39.139  0.00  0.00      PROA  
ATOM   3324  CG  HSD P 207     -11.889  26.746  38.436  0.00  0.00      PROA  
ATOM   3325  CE1 HSD P 207     -11.217  27.973  40.098  0.00  0.00      PROA  
ATOM   3326  HE1 HSD P 207     -10.479  28.404  40.774  0.00  0.00      PROA  
ATOM   3327  NE2 HSD P 207     -12.355  28.494  39.687  0.00  0.00      PROA  
ATOM   3328  CD2 HSD P 207     -12.817  27.677  38.705  0.00  0.00      PROA  
ATOM   3329  HD2 HSD P 207     -13.740  27.878  38.175  0.00  0.00      PROA  
ATOM   3330  C   HSD P 207     -10.066  26.888  36.204  0.00  0.00      PROA  
ATOM   3331  O   HSD P 207      -8.950  26.401  36.511  0.00  0.00      PROA  
ATOM   3332  N   THR P 208     -10.096  28.185  35.821  0.00  0.00      PROA  
ATOM   3333  HN  THR P 208     -10.992  28.442  35.468  0.00  0.00      PROA  
ATOM   3334  CA  THR P 208      -8.970  29.122  36.006  0.00  0.00      PROA  
ATOM   3335  HA  THR P 208      -8.275  28.618  36.660  0.00  0.00      PROA  
ATOM   3336  CB  THR P 208      -8.313  29.560  34.715  0.00  0.00      PROA  
ATOM   3337  HB  THR P 208      -8.997  30.167  34.085  0.00  0.00      PROA  
ATOM   3338  OG1 THR P 208      -7.946  28.411  33.989  0.00  0.00      PROA  
ATOM   3339  HG1 THR P 208      -8.741  27.996  33.647  0.00  0.00      PROA  
ATOM   3340  CG2 THR P 208      -7.031  30.321  35.008  0.00  0.00      PROA  
ATOM   3341 HG21 THR P 208      -7.214  31.397  35.213  0.00  0.00      PROA  
ATOM   3342 HG22 THR P 208      -6.401  30.411  34.098  0.00  0.00      PROA  
ATOM   3343 HG23 THR P 208      -6.423  29.775  35.761  0.00  0.00      PROA  
ATOM   3344  C   THR P 208      -9.492  30.383  36.632  0.00  0.00      PROA  
ATOM   3345  O   THR P 208     -10.301  31.096  36.015  0.00  0.00      PROA  
ATOM   3346  N   PRO P 209      -9.089  30.752  37.885  0.00  0.00      PROA  
ATOM   3347  CD  PRO P 209      -8.233  29.895  38.761  0.00  0.00      PROA  
ATOM   3348  HD1 PRO P 209      -7.263  29.665  38.270  0.00  0.00      PROA  
ATOM   3349  HD2 PRO P 209      -8.803  28.949  38.875  0.00  0.00      PROA  
ATOM   3350  CA  PRO P 209      -9.058  32.133  38.426  0.00  0.00      PROA  
ATOM   3351  HA  PRO P 209     -10.043  32.277  38.844  0.00  0.00      PROA  
ATOM   3352  CB  PRO P 209      -7.913  32.171  39.577  0.00  0.00      PROA  
ATOM   3353  HB1 PRO P 209      -8.179  32.974  40.297  0.00  0.00      PROA  
ATOM   3354  HB2 PRO P 209      -6.896  32.385  39.185  0.00  0.00      PROA  
ATOM   3355  CG  PRO P 209      -8.035  30.667  40.088  0.00  0.00      PROA  
ATOM   3356  HG1 PRO P 209      -7.140  30.362  40.671  0.00  0.00      PROA  
ATOM   3357  HG2 PRO P 209      -9.000  30.518  40.619  0.00  0.00      PROA  
ATOM   3358  C   PRO P 209      -8.841  33.299  37.469  0.00  0.00      PROA  
ATOM   3359  O   PRO P 209      -7.890  33.263  36.708  0.00  0.00      PROA  
ATOM   3360  N   ILE P 210      -9.584  34.369  37.590  0.00  0.00      PROA  
ATOM   3361  HN  ILE P 210     -10.278  34.253  38.297  0.00  0.00      PROA  
ATOM   3362  CA  ILE P 210      -9.534  35.552  36.687  0.00  0.00      PROA  
ATOM   3363  HA  ILE P 210      -9.186  35.180  35.735  0.00  0.00      PROA  
ATOM   3364  CB  ILE P 210     -10.965  36.215  36.647  0.00  0.00      PROA  
ATOM   3365  HB  ILE P 210     -11.673  35.484  37.092  0.00  0.00      PROA  
ATOM   3366  CG2 ILE P 210     -11.165  37.325  37.649  0.00  0.00      PROA  
ATOM   3367 HG21 ILE P 210     -10.567  38.245  37.476  0.00  0.00      PROA  
ATOM   3368 HG22 ILE P 210     -10.889  37.024  38.682  0.00  0.00      PROA  
ATOM   3369 HG23 ILE P 210     -12.248  37.538  37.780  0.00  0.00      PROA  
ATOM   3370  CG1 ILE P 210     -11.288  36.567  35.191  0.00  0.00      PROA  
ATOM   3371 HG11 ILE P 210     -10.347  36.745  34.627  0.00  0.00      PROA  
ATOM   3372 HG12 ILE P 210     -11.980  37.427  35.071  0.00  0.00      PROA  
ATOM   3373  CD  ILE P 210     -11.740  35.385  34.346  0.00  0.00      PROA  
ATOM   3374  HD1 ILE P 210     -11.791  35.716  33.287  0.00  0.00      PROA  
ATOM   3375  HD2 ILE P 210     -12.764  35.083  34.657  0.00  0.00      PROA  
ATOM   3376  HD3 ILE P 210     -11.082  34.491  34.395  0.00  0.00      PROA  
ATOM   3377  C   ILE P 210      -8.431  36.498  37.204  0.00  0.00      PROA  
ATOM   3378  O   ILE P 210      -8.186  36.614  38.422  0.00  0.00      PROA  
ATOM   3379  N   ASN P 211      -7.901  37.377  36.351  0.00  0.00      PROA  
ATOM   3380  HN  ASN P 211      -8.123  37.248  35.388  0.00  0.00      PROA  
ATOM   3381  CA  ASN P 211      -7.030  38.465  36.678  0.00  0.00      PROA  
ATOM   3382  HA  ASN P 211      -6.771  38.507  37.726  0.00  0.00      PROA  
ATOM   3383  CB  ASN P 211      -5.775  38.518  35.707  0.00  0.00      PROA  
ATOM   3384  HB1 ASN P 211      -5.196  39.432  35.958  0.00  0.00      PROA  
ATOM   3385  HB2 ASN P 211      -6.205  38.443  34.685  0.00  0.00      PROA  
ATOM   3386  CG  ASN P 211      -5.010  37.267  36.071  0.00  0.00      PROA  
ATOM   3387  OD1 ASN P 211      -5.008  36.170  35.524  0.00  0.00      PROA  
ATOM   3388  ND2 ASN P 211      -4.245  37.382  37.169  0.00  0.00      PROA  
ATOM   3389 HD21 ASN P 211      -4.187  38.254  37.654  0.00  0.00      PROA  
ATOM   3390 HD22 ASN P 211      -3.781  36.533  37.424  0.00  0.00      PROA  
ATOM   3391  C   ASN P 211      -7.734  39.739  36.350  0.00  0.00      PROA  
ATOM   3392  O   ASN P 211      -7.539  40.715  37.111  0.00  0.00      PROA  
ATOM   3393  N   LEU P 212      -8.580  39.758  35.342  0.00  0.00      PROA  
ATOM   3394  HN  LEU P 212      -8.578  38.911  34.815  0.00  0.00      PROA  
ATOM   3395  CA  LEU P 212      -9.346  40.861  34.874  0.00  0.00      PROA  
ATOM   3396  HA  LEU P 212      -9.588  41.439  35.754  0.00  0.00      PROA  
ATOM   3397  CB  LEU P 212      -8.592  41.726  33.859  0.00  0.00      PROA  
ATOM   3398  HB1 LEU P 212      -9.172  42.589  33.466  0.00  0.00      PROA  
ATOM   3399  HB2 LEU P 212      -8.236  41.147  32.980  0.00  0.00      PROA  
ATOM   3400  CG  LEU P 212      -7.379  42.590  34.390  0.00  0.00      PROA  
ATOM   3401  HG  LEU P 212      -6.729  41.946  35.019  0.00  0.00      PROA  
ATOM   3402  CD1 LEU P 212      -6.563  43.029  33.104  0.00  0.00      PROA  
ATOM   3403 HD11 LEU P 212      -6.231  42.168  32.484  0.00  0.00      PROA  
ATOM   3404 HD12 LEU P 212      -5.695  43.469  33.641  0.00  0.00      PROA  
ATOM   3405 HD13 LEU P 212      -7.117  43.843  32.590  0.00  0.00      PROA  
ATOM   3406  CD2 LEU P 212      -7.690  43.880  35.161  0.00  0.00      PROA  
ATOM   3407 HD21 LEU P 212      -6.766  44.411  35.477  0.00  0.00      PROA  
ATOM   3408 HD22 LEU P 212      -8.204  43.656  36.120  0.00  0.00      PROA  
ATOM   3409 HD23 LEU P 212      -8.365  44.560  34.598  0.00  0.00      PROA  
ATOM   3410  C   LEU P 212     -10.708  40.424  34.466  0.00  0.00      PROA  
ATOM   3411  O   LEU P 212     -10.882  39.512  33.715  0.00  0.00      PROA  
ATOM   3412  N   VAL P 213     -11.788  41.084  34.904  0.00  0.00      PROA  
ATOM   3413  HN  VAL P 213     -11.631  41.878  35.486  0.00  0.00      PROA  
ATOM   3414  CA  VAL P 213     -13.131  40.737  34.534  0.00  0.00      PROA  
ATOM   3415  HA  VAL P 213     -13.290  39.694  34.767  0.00  0.00      PROA  
ATOM   3416  CB  VAL P 213     -14.133  41.451  35.443  0.00  0.00      PROA  
ATOM   3417  HB  VAL P 213     -13.996  42.553  35.472  0.00  0.00      PROA  
ATOM   3418  CG1 VAL P 213     -15.488  41.444  34.842  0.00  0.00      PROA  
ATOM   3419 HG11 VAL P 213     -15.870  40.401  34.812  0.00  0.00      PROA  
ATOM   3420 HG12 VAL P 213     -15.573  41.976  33.870  0.00  0.00      PROA  
ATOM   3421 HG13 VAL P 213     -16.088  42.057  35.549  0.00  0.00      PROA  
ATOM   3422  CG2 VAL P 213     -14.087  40.717  36.908  0.00  0.00      PROA  
ATOM   3423 HG21 VAL P 213     -14.531  39.709  36.762  0.00  0.00      PROA  
ATOM   3424 HG22 VAL P 213     -14.660  41.289  37.669  0.00  0.00      PROA  
ATOM   3425 HG23 VAL P 213     -13.042  40.493  37.211  0.00  0.00      PROA  
ATOM   3426  C   VAL P 213     -13.500  40.843  33.012  0.00  0.00      PROA  
ATOM   3427  O   VAL P 213     -13.313  41.904  32.374  0.00  0.00      PROA  
ATOM   3428  N   ARG P 214     -14.162  39.726  32.488  0.00  0.00      PROA  
ATOM   3429  HN  ARG P 214     -14.325  38.907  33.033  0.00  0.00      PROA  
ATOM   3430  CA  ARG P 214     -14.526  39.571  31.134  0.00  0.00      PROA  
ATOM   3431  HA  ARG P 214     -14.964  38.616  30.886  0.00  0.00      PROA  
ATOM   3432  CB  ARG P 214     -15.606  40.613  30.626  0.00  0.00      PROA  
ATOM   3433  HB1 ARG P 214     -15.617  40.670  29.516  0.00  0.00      PROA  
ATOM   3434  HB2 ARG P 214     -15.373  41.600  31.079  0.00  0.00      PROA  
ATOM   3435  CG  ARG P 214     -17.007  40.253  31.155  0.00  0.00      PROA  
ATOM   3436  HG1 ARG P 214     -16.936  40.020  32.239  0.00  0.00      PROA  
ATOM   3437  HG2 ARG P 214     -17.506  39.382  30.678  0.00  0.00      PROA  
ATOM   3438  CD  ARG P 214     -18.014  41.437  31.172  0.00  0.00      PROA  
ATOM   3439  HD1 ARG P 214     -17.720  42.088  32.023  0.00  0.00      PROA  
ATOM   3440  HD2 ARG P 214     -19.031  41.020  31.328  0.00  0.00      PROA  
ATOM   3441  NE  ARG P 214     -17.794  42.125  29.808  0.00  0.00      PROA  
ATOM   3442  HE  ARG P 214     -17.032  41.874  29.210  0.00  0.00      PROA  
ATOM   3443  CZ  ARG P 214     -18.779  42.757  29.240  0.00  0.00      PROA  
ATOM   3444  NH1 ARG P 214     -19.971  43.044  29.636  0.00  0.00      PROA  
ATOM   3445 HH11 ARG P 214     -20.561  43.609  29.058  0.00  0.00      PROA  
ATOM   3446 HH12 ARG P 214     -20.209  42.867  30.591  0.00  0.00      PROA  
ATOM   3447  NH2 ARG P 214     -18.402  43.234  28.076  0.00  0.00      PROA  
ATOM   3448 HH21 ARG P 214     -17.412  43.274  27.940  0.00  0.00      PROA  
ATOM   3449 HH22 ARG P 214     -19.001  43.849  27.564  0.00  0.00      PROA  
ATOM   3450  C   ARG P 214     -13.313  39.589  30.207  0.00  0.00      PROA  
ATOM   3451  O   ARG P 214     -13.413  39.741  28.971  0.00  0.00      PROA  
ATOM   3452  N   ASP P 215     -12.088  39.272  30.735  0.00  0.00      PROA  
ATOM   3453  HN  ASP P 215     -11.980  39.276  31.726  0.00  0.00      PROA  
ATOM   3454  CA  ASP P 215     -10.920  38.983  29.992  0.00  0.00      PROA  
ATOM   3455  HA  ASP P 215     -11.169  38.912  28.944  0.00  0.00      PROA  
ATOM   3456  CB  ASP P 215      -9.936  40.216  30.178  0.00  0.00      PROA  
ATOM   3457  HB1 ASP P 215      -9.434  40.160  31.168  0.00  0.00      PROA  
ATOM   3458  HB2 ASP P 215     -10.558  41.121  30.343  0.00  0.00      PROA  
ATOM   3459  CG  ASP P 215      -9.108  40.503  28.946  0.00  0.00      PROA  
ATOM   3460  OD1 ASP P 215      -8.865  39.545  28.168  0.00  0.00      PROA  
ATOM   3461  OD2 ASP P 215      -8.693  41.683  28.762  0.00  0.00      PROA  
ATOM   3462  C   ASP P 215     -10.259  37.639  30.319  0.00  0.00      PROA  
ATOM   3463  O   ASP P 215     -10.314  37.200  31.469  0.00  0.00      PROA  
ATOM   3464  N   LEU P 216      -9.708  36.921  29.364  0.00  0.00      PROA  
ATOM   3465  HN  LEU P 216      -9.661  37.327  28.455  0.00  0.00      PROA  
ATOM   3466  CA  LEU P 216      -9.285  35.542  29.529  0.00  0.00      PROA  
ATOM   3467  HA  LEU P 216     -10.087  35.016  30.025  0.00  0.00      PROA  
ATOM   3468  CB  LEU P 216      -9.157  34.901  28.165  0.00  0.00      PROA  
ATOM   3469  HB1 LEU P 216      -8.832  33.848  28.306  0.00  0.00      PROA  
ATOM   3470  HB2 LEU P 216      -8.327  35.464  27.687  0.00  0.00      PROA  
ATOM   3471  CG  LEU P 216     -10.494  34.770  27.382  0.00  0.00      PROA  
ATOM   3472  HG  LEU P 216     -11.187  35.622  27.547  0.00  0.00      PROA  
ATOM   3473  CD1 LEU P 216     -10.346  34.777  25.862  0.00  0.00      PROA  
ATOM   3474 HD11 LEU P 216     -11.332  34.733  25.351  0.00  0.00      PROA  
ATOM   3475 HD12 LEU P 216      -9.807  33.927  25.391  0.00  0.00      PROA  
ATOM   3476 HD13 LEU P 216      -9.902  35.765  25.616  0.00  0.00      PROA  
ATOM   3477  CD2 LEU P 216     -11.307  33.541  27.841  0.00  0.00      PROA  
ATOM   3478 HD21 LEU P 216     -10.727  32.593  27.834  0.00  0.00      PROA  
ATOM   3479 HD22 LEU P 216     -12.239  33.444  27.245  0.00  0.00      PROA  
ATOM   3480 HD23 LEU P 216     -11.710  33.841  28.832  0.00  0.00      PROA  
ATOM   3481  C   LEU P 216      -7.908  35.585  30.201  0.00  0.00      PROA  
ATOM   3482  O   LEU P 216      -7.012  36.154  29.577  0.00  0.00      PROA  
ATOM   3483  N   PRO P 217      -7.582  35.061  31.328  0.00  0.00      PROA  
ATOM   3484  CD  PRO P 217      -8.582  34.357  32.163  0.00  0.00      PROA  
ATOM   3485  HD1 PRO P 217      -9.040  33.480  31.657  0.00  0.00      PROA  
ATOM   3486  HD2 PRO P 217      -9.382  35.041  32.518  0.00  0.00      PROA  
ATOM   3487  CA  PRO P 217      -6.168  34.784  31.768  0.00  0.00      PROA  
ATOM   3488  HA  PRO P 217      -5.917  35.729  32.227  0.00  0.00      PROA  
ATOM   3489  CB  PRO P 217      -6.350  33.748  32.904  0.00  0.00      PROA  
ATOM   3490  HB1 PRO P 217      -5.610  33.804  33.730  0.00  0.00      PROA  
ATOM   3491  HB2 PRO P 217      -6.299  32.711  32.508  0.00  0.00      PROA  
ATOM   3492  CG  PRO P 217      -7.820  33.990  33.364  0.00  0.00      PROA  
ATOM   3493  HG1 PRO P 217      -8.276  33.108  33.862  0.00  0.00      PROA  
ATOM   3494  HG2 PRO P 217      -7.904  34.874  34.032  0.00  0.00      PROA  
ATOM   3495  C   PRO P 217      -5.043  34.346  30.728  0.00  0.00      PROA  
ATOM   3496  O   PRO P 217      -5.254  33.347  30.003  0.00  0.00      PROA  
ATOM   3497  N   GLN P 218      -3.856  34.981  30.763  0.00  0.00      PROA  
ATOM   3498  HN  GLN P 218      -3.626  35.649  31.467  0.00  0.00      PROA  
ATOM   3499  CA  GLN P 218      -2.675  34.628  30.005  0.00  0.00      PROA  
ATOM   3500  HA  GLN P 218      -2.854  34.708  28.943  0.00  0.00      PROA  
ATOM   3501  CB  GLN P 218      -1.504  35.578  30.336  0.00  0.00      PROA  
ATOM   3502  HB1 GLN P 218      -0.647  35.285  29.693  0.00  0.00      PROA  
ATOM   3503  HB2 GLN P 218      -1.233  35.453  31.406  0.00  0.00      PROA  
ATOM   3504  CG  GLN P 218      -1.738  37.121  30.094  0.00  0.00      PROA  
ATOM   3505  HG1 GLN P 218      -0.724  37.576  30.092  0.00  0.00      PROA  
ATOM   3506  HG2 GLN P 218      -2.392  37.636  30.830  0.00  0.00      PROA  
ATOM   3507  CD  GLN P 218      -2.362  37.360  28.752  0.00  0.00      PROA  
ATOM   3508  OE1 GLN P 218      -1.611  37.662  27.779  0.00  0.00      PROA  
ATOM   3509  NE2 GLN P 218      -3.705  37.185  28.631  0.00  0.00      PROA  
ATOM   3510 HE21 GLN P 218      -4.091  37.435  27.743  0.00  0.00      PROA  
ATOM   3511 HE22 GLN P 218      -4.322  37.062  29.408  0.00  0.00      PROA  
ATOM   3512  C   GLN P 218      -2.206  33.131  30.217  0.00  0.00      PROA  
ATOM   3513  O   GLN P 218      -2.333  32.526  31.304  0.00  0.00      PROA  
ATOM   3514  N   GLY P 219      -1.669  32.521  29.144  0.00  0.00      PROA  
ATOM   3515  HN  GLY P 219      -1.436  33.170  28.425  0.00  0.00      PROA  
ATOM   3516  CA  GLY P 219      -1.318  31.017  28.942  0.00  0.00      PROA  
ATOM   3517  HA1 GLY P 219      -0.473  30.805  29.581  0.00  0.00      PROA  
ATOM   3518  HA2 GLY P 219      -0.940  30.834  27.947  0.00  0.00      PROA  
ATOM   3519  C   GLY P 219      -2.435  30.049  29.267  0.00  0.00      PROA  
ATOM   3520  O   GLY P 219      -3.568  30.412  29.456  0.00  0.00      PROA  
ATOM   3521  N   PHE P 220      -2.117  28.783  29.240  0.00  0.00      PROA  
ATOM   3522  HN  PHE P 220      -1.188  28.490  29.030  0.00  0.00      PROA  
ATOM   3523  CA  PHE P 220      -3.049  27.704  29.397  0.00  0.00      PROA  
ATOM   3524  HA  PHE P 220      -4.046  28.025  29.660  0.00  0.00      PROA  
ATOM   3525  CB  PHE P 220      -3.347  27.122  27.991  0.00  0.00      PROA  
ATOM   3526  HB1 PHE P 220      -3.454  27.894  27.200  0.00  0.00      PROA  
ATOM   3527  HB2 PHE P 220      -4.247  26.471  27.986  0.00  0.00      PROA  
ATOM   3528  CG  PHE P 220      -2.252  26.169  27.598  0.00  0.00      PROA  
ATOM   3529  CD1 PHE P 220      -1.195  26.505  26.703  0.00  0.00      PROA  
ATOM   3530  HD1 PHE P 220      -1.222  27.504  26.293  0.00  0.00      PROA  
ATOM   3531  CE1 PHE P 220      -0.210  25.571  26.389  0.00  0.00      PROA  
ATOM   3532  HE1 PHE P 220       0.583  25.976  25.777  0.00  0.00      PROA  
ATOM   3533  CZ  PHE P 220      -0.146  24.379  27.054  0.00  0.00      PROA  
ATOM   3534  HZ  PHE P 220       0.643  23.651  26.933  0.00  0.00      PROA  
ATOM   3535  CD2 PHE P 220      -2.256  24.811  28.081  0.00  0.00      PROA  
ATOM   3536  HD2 PHE P 220      -2.927  24.438  28.840  0.00  0.00      PROA  
ATOM   3537  CE2 PHE P 220      -1.188  23.910  27.855  0.00  0.00      PROA  
ATOM   3538  HE2 PHE P 220      -1.109  22.940  28.323  0.00  0.00      PROA  
ATOM   3539  C   PHE P 220      -2.653  26.795  30.460  0.00  0.00      PROA  
ATOM   3540  O   PHE P 220      -1.484  26.646  30.749  0.00  0.00      PROA  
ATOM   3541  N   SER P 221      -3.601  26.233  31.153  0.00  0.00      PROA  
ATOM   3542  HN  SER P 221      -4.561  26.478  31.044  0.00  0.00      PROA  
ATOM   3543  CA  SER P 221      -3.356  25.041  32.010  0.00  0.00      PROA  
ATOM   3544  HA  SER P 221      -2.353  24.673  31.851  0.00  0.00      PROA  
ATOM   3545  CB  SER P 221      -3.535  25.315  33.567  0.00  0.00      PROA  
ATOM   3546  HB1 SER P 221      -4.575  25.638  33.789  0.00  0.00      PROA  
ATOM   3547  HB2 SER P 221      -2.801  26.142  33.670  0.00  0.00      PROA  
ATOM   3548  OG  SER P 221      -3.265  24.178  34.428  0.00  0.00      PROA  
ATOM   3549  HG1 SER P 221      -2.845  24.591  35.186  0.00  0.00      PROA  
ATOM   3550  C   SER P 221      -4.310  23.894  31.576  0.00  0.00      PROA  
ATOM   3551  O   SER P 221      -5.475  24.012  31.737  0.00  0.00      PROA  
ATOM   3552  N   ALA P 222      -3.774  22.937  30.796  0.00  0.00      PROA  
ATOM   3553  HN  ALA P 222      -2.795  22.892  30.611  0.00  0.00      PROA  
ATOM   3554  CA  ALA P 222      -4.493  21.929  30.053  0.00  0.00      PROA  
ATOM   3555  HA  ALA P 222      -4.798  22.297  29.085  0.00  0.00      PROA  
ATOM   3556  CB  ALA P 222      -3.606  20.739  29.699  0.00  0.00      PROA  
ATOM   3557  HB1 ALA P 222      -4.092  19.903  29.150  0.00  0.00      PROA  
ATOM   3558  HB2 ALA P 222      -3.211  20.339  30.657  0.00  0.00      PROA  
ATOM   3559  HB3 ALA P 222      -2.832  21.107  28.992  0.00  0.00      PROA  
ATOM   3560  C   ALA P 222      -5.777  21.339  30.667  0.00  0.00      PROA  
ATOM   3561  O   ALA P 222      -5.931  20.922  31.766  0.00  0.00      PROA  
ATOM   3562  N   LEU P 223      -6.796  21.215  29.771  0.00  0.00      PROA  
ATOM   3563  HN  LEU P 223      -6.706  21.562  28.841  0.00  0.00      PROA  
ATOM   3564  CA  LEU P 223      -8.057  20.637  30.175  0.00  0.00      PROA  
ATOM   3565  HA  LEU P 223      -8.386  21.067  31.110  0.00  0.00      PROA  
ATOM   3566  CB  LEU P 223      -9.135  20.827  29.057  0.00  0.00      PROA  
ATOM   3567  HB1 LEU P 223     -10.061  20.376  29.472  0.00  0.00      PROA  
ATOM   3568  HB2 LEU P 223      -8.927  20.228  28.144  0.00  0.00      PROA  
ATOM   3569  CG  LEU P 223      -9.439  22.325  28.694  0.00  0.00      PROA  
ATOM   3570  HG  LEU P 223      -8.804  22.586  27.821  0.00  0.00      PROA  
ATOM   3571  CD1 LEU P 223     -10.868  22.315  28.084  0.00  0.00      PROA  
ATOM   3572 HD11 LEU P 223     -11.597  21.942  28.835  0.00  0.00      PROA  
ATOM   3573 HD12 LEU P 223     -10.866  21.749  27.128  0.00  0.00      PROA  
ATOM   3574 HD13 LEU P 223     -11.085  23.376  27.837  0.00  0.00      PROA  
ATOM   3575  CD2 LEU P 223      -9.325  23.365  29.798  0.00  0.00      PROA  
ATOM   3576 HD21 LEU P 223      -9.279  24.322  29.235  0.00  0.00      PROA  
ATOM   3577 HD22 LEU P 223      -8.465  23.324  30.501  0.00  0.00      PROA  
ATOM   3578 HD23 LEU P 223     -10.279  23.452  30.359  0.00  0.00      PROA  
ATOM   3579  C   LEU P 223      -7.855  19.160  30.432  0.00  0.00      PROA  
ATOM   3580  O   LEU P 223      -7.221  18.425  29.632  0.00  0.00      PROA  
ATOM   3581  N   GLU P 224      -8.518  18.619  31.402  0.00  0.00      PROA  
ATOM   3582  HN  GLU P 224      -9.213  19.184  31.837  0.00  0.00      PROA  
ATOM   3583  CA  GLU P 224      -8.433  17.241  31.923  0.00  0.00      PROA  
ATOM   3584  HA  GLU P 224      -7.533  16.730  31.615  0.00  0.00      PROA  
ATOM   3585  CB  GLU P 224      -8.532  17.316  33.522  0.00  0.00      PROA  
ATOM   3586  HB1 GLU P 224      -8.724  16.336  34.008  0.00  0.00      PROA  
ATOM   3587  HB2 GLU P 224      -9.384  18.023  33.615  0.00  0.00      PROA  
ATOM   3588  CG  GLU P 224      -7.369  18.180  34.162  0.00  0.00      PROA  
ATOM   3589  HG1 GLU P 224      -7.323  19.189  33.699  0.00  0.00      PROA  
ATOM   3590  HG2 GLU P 224      -6.449  17.573  34.020  0.00  0.00      PROA  
ATOM   3591  CD  GLU P 224      -7.520  18.371  35.657  0.00  0.00      PROA  
ATOM   3592  OE1 GLU P 224      -8.259  19.282  36.151  0.00  0.00      PROA  
ATOM   3593  OE2 GLU P 224      -6.805  17.648  36.383  0.00  0.00      PROA  
ATOM   3594  C   GLU P 224      -9.740  16.594  31.494  0.00  0.00      PROA  
ATOM   3595  O   GLU P 224     -10.744  17.282  31.330  0.00  0.00      PROA  
ATOM   3596  N   PRO P 225      -9.789  15.255  31.299  0.00  0.00      PROA  
ATOM   3597  CD  PRO P 225      -8.595  14.416  31.421  0.00  0.00      PROA  
ATOM   3598  HD1 PRO P 225      -8.291  14.269  32.480  0.00  0.00      PROA  
ATOM   3599  HD2 PRO P 225      -7.688  14.878  30.976  0.00  0.00      PROA  
ATOM   3600  CA  PRO P 225     -11.075  14.567  31.107  0.00  0.00      PROA  
ATOM   3601  HA  PRO P 225     -11.455  15.020  30.204  0.00  0.00      PROA  
ATOM   3602  CB  PRO P 225     -10.622  13.197  30.934  0.00  0.00      PROA  
ATOM   3603  HB1 PRO P 225     -11.124  12.731  30.060  0.00  0.00      PROA  
ATOM   3604  HB2 PRO P 225     -10.938  12.574  31.797  0.00  0.00      PROA  
ATOM   3605  CG  PRO P 225      -9.086  13.203  30.629  0.00  0.00      PROA  
ATOM   3606  HG1 PRO P 225      -8.617  12.218  30.841  0.00  0.00      PROA  
ATOM   3607  HG2 PRO P 225      -8.909  13.471  29.566  0.00  0.00      PROA  
ATOM   3608  C   PRO P 225     -12.139  14.808  32.173  0.00  0.00      PROA  
ATOM   3609  O   PRO P 225     -11.862  14.660  33.343  0.00  0.00      PROA  
ATOM   3610  N   LEU P 226     -13.422  15.145  31.797  0.00  0.00      PROA  
ATOM   3611  HN  LEU P 226     -13.604  15.441  30.863  0.00  0.00      PROA  
ATOM   3612  CA  LEU P 226     -14.518  15.229  32.770  0.00  0.00      PROA  
ATOM   3613  HA  LEU P 226     -14.195  15.310  33.797  0.00  0.00      PROA  
ATOM   3614  CB  LEU P 226     -15.244  16.623  32.461  0.00  0.00      PROA  
ATOM   3615  HB1 LEU P 226     -15.664  16.507  31.439  0.00  0.00      PROA  
ATOM   3616  HB2 LEU P 226     -14.409  17.347  32.570  0.00  0.00      PROA  
ATOM   3617  CG  LEU P 226     -16.450  17.073  33.395  0.00  0.00      PROA  
ATOM   3618  HG  LEU P 226     -17.138  16.201  33.423  0.00  0.00      PROA  
ATOM   3619  CD1 LEU P 226     -15.956  17.340  34.840  0.00  0.00      PROA  
ATOM   3620 HD11 LEU P 226     -16.830  17.454  35.516  0.00  0.00      PROA  
ATOM   3621 HD12 LEU P 226     -15.346  18.261  34.956  0.00  0.00      PROA  
ATOM   3622 HD13 LEU P 226     -15.304  16.549  35.269  0.00  0.00      PROA  
ATOM   3623  CD2 LEU P 226     -17.183  18.309  32.852  0.00  0.00      PROA  
ATOM   3624 HD21 LEU P 226     -17.400  18.230  31.766  0.00  0.00      PROA  
ATOM   3625 HD22 LEU P 226     -16.550  19.201  33.047  0.00  0.00      PROA  
ATOM   3626 HD23 LEU P 226     -18.131  18.452  33.415  0.00  0.00      PROA  
ATOM   3627  C   LEU P 226     -15.473  14.026  32.707  0.00  0.00      PROA  
ATOM   3628  O   LEU P 226     -15.660  13.344  33.744  0.00  0.00      PROA  
ATOM   3629  N   VAL P 227     -16.031  13.658  31.530  0.00  0.00      PROA  
ATOM   3630  HN  VAL P 227     -15.556  13.949  30.703  0.00  0.00      PROA  
ATOM   3631  CA  VAL P 227     -17.030  12.676  31.375  0.00  0.00      PROA  
ATOM   3632  HA  VAL P 227     -16.782  11.826  31.994  0.00  0.00      PROA  
ATOM   3633  CB  VAL P 227     -18.521  13.044  31.777  0.00  0.00      PROA  
ATOM   3634  HB  VAL P 227     -18.480  13.376  32.837  0.00  0.00      PROA  
ATOM   3635  CG1 VAL P 227     -18.957  14.223  30.928  0.00  0.00      PROA  
ATOM   3636 HG11 VAL P 227     -18.417  15.148  31.224  0.00  0.00      PROA  
ATOM   3637 HG12 VAL P 227     -20.036  14.417  31.109  0.00  0.00      PROA  
ATOM   3638 HG13 VAL P 227     -18.826  13.873  29.882  0.00  0.00      PROA  
ATOM   3639  CG2 VAL P 227     -19.471  11.769  31.853  0.00  0.00      PROA  
ATOM   3640 HG21 VAL P 227     -20.407  11.944  32.425  0.00  0.00      PROA  
ATOM   3641 HG22 VAL P 227     -18.953  10.868  32.245  0.00  0.00      PROA  
ATOM   3642 HG23 VAL P 227     -19.786  11.569  30.807  0.00  0.00      PROA  
ATOM   3643  C   VAL P 227     -16.888  12.123  29.982  0.00  0.00      PROA  
ATOM   3644  O   VAL P 227     -16.429  12.789  29.064  0.00  0.00      PROA  
ATOM   3645  N   ASP P 228     -17.146  10.798  29.819  0.00  0.00      PROA  
ATOM   3646  HN  ASP P 228     -17.511  10.315  30.611  0.00  0.00      PROA  
ATOM   3647  CA  ASP P 228     -17.025  10.105  28.464  0.00  0.00      PROA  
ATOM   3648  HA  ASP P 228     -16.839  10.779  27.641  0.00  0.00      PROA  
ATOM   3649  CB  ASP P 228     -15.830   9.141  28.662  0.00  0.00      PROA  
ATOM   3650  HB1 ASP P 228     -15.602   8.480  27.799  0.00  0.00      PROA  
ATOM   3651  HB2 ASP P 228     -16.208   8.505  29.491  0.00  0.00      PROA  
ATOM   3652  CG  ASP P 228     -14.604   9.934  29.025  0.00  0.00      PROA  
ATOM   3653  OD1 ASP P 228     -13.922   9.626  30.005  0.00  0.00      PROA  
ATOM   3654  OD2 ASP P 228     -14.229  10.828  28.161  0.00  0.00      PROA  
ATOM   3655  C   ASP P 228     -18.353   9.396  28.223  0.00  0.00      PROA  
ATOM   3656  O   ASP P 228     -18.799   8.594  28.998  0.00  0.00      PROA  
ATOM   3657  N   LEU P 229     -19.021   9.636  27.079  0.00  0.00      PROA  
ATOM   3658  HN  LEU P 229     -18.693  10.226  26.345  0.00  0.00      PROA  
ATOM   3659  CA  LEU P 229     -20.360   9.239  26.803  0.00  0.00      PROA  
ATOM   3660  HA  LEU P 229     -20.778   8.742  27.666  0.00  0.00      PROA  
ATOM   3661  CB  LEU P 229     -21.350  10.449  26.791  0.00  0.00      PROA  
ATOM   3662  HB1 LEU P 229     -22.368  10.028  26.652  0.00  0.00      PROA  
ATOM   3663  HB2 LEU P 229     -20.992  11.078  25.948  0.00  0.00      PROA  
ATOM   3664  CG  LEU P 229     -21.416  11.207  28.105  0.00  0.00      PROA  
ATOM   3665  HG  LEU P 229     -20.380  11.556  28.300  0.00  0.00      PROA  
ATOM   3666  CD1 LEU P 229     -22.277  12.454  28.034  0.00  0.00      PROA  
ATOM   3667 HD11 LEU P 229     -21.873  13.228  27.347  0.00  0.00      PROA  
ATOM   3668 HD12 LEU P 229     -22.538  12.837  29.044  0.00  0.00      PROA  
ATOM   3669 HD13 LEU P 229     -23.204  12.066  27.559  0.00  0.00      PROA  
ATOM   3670  CD2 LEU P 229     -21.837  10.395  29.297  0.00  0.00      PROA  
ATOM   3671 HD21 LEU P 229     -22.045  11.153  30.082  0.00  0.00      PROA  
ATOM   3672 HD22 LEU P 229     -21.071   9.658  29.621  0.00  0.00      PROA  
ATOM   3673 HD23 LEU P 229     -22.712   9.760  29.043  0.00  0.00      PROA  
ATOM   3674  C   LEU P 229     -20.521   8.457  25.478  0.00  0.00      PROA  
ATOM   3675  O   LEU P 229     -20.229   9.021  24.376  0.00  0.00      PROA  
ATOM   3676  N   PRO P 230     -20.858   7.213  25.453  0.00  0.00      PROA  
ATOM   3677  CD  PRO P 230     -20.774   6.355  26.593  0.00  0.00      PROA  
ATOM   3678  HD1 PRO P 230     -21.374   6.664  27.475  0.00  0.00      PROA  
ATOM   3679  HD2 PRO P 230     -19.704   6.202  26.849  0.00  0.00      PROA  
ATOM   3680  CA  PRO P 230     -21.202   6.543  24.216  0.00  0.00      PROA  
ATOM   3681  HA  PRO P 230     -20.540   6.709  23.380  0.00  0.00      PROA  
ATOM   3682  CB  PRO P 230     -21.157   5.049  24.585  0.00  0.00      PROA  
ATOM   3683  HB1 PRO P 230     -20.108   4.708  24.459  0.00  0.00      PROA  
ATOM   3684  HB2 PRO P 230     -21.849   4.325  24.105  0.00  0.00      PROA  
ATOM   3685  CG  PRO P 230     -21.411   5.044  26.127  0.00  0.00      PROA  
ATOM   3686  HG1 PRO P 230     -22.505   5.130  26.298  0.00  0.00      PROA  
ATOM   3687  HG2 PRO P 230     -21.020   4.090  26.540  0.00  0.00      PROA  
ATOM   3688  C   PRO P 230     -22.613   6.863  23.670  0.00  0.00      PROA  
ATOM   3689  O   PRO P 230     -23.570   6.066  23.857  0.00  0.00      PROA  
ATOM   3690  N   ILE P 231     -22.893   8.013  23.030  0.00  0.00      PROA  
ATOM   3691  HN  ILE P 231     -22.118   8.624  22.889  0.00  0.00      PROA  
ATOM   3692  CA  ILE P 231     -24.224   8.561  22.861  0.00  0.00      PROA  
ATOM   3693  HA  ILE P 231     -24.855   8.391  23.720  0.00  0.00      PROA  
ATOM   3694  CB  ILE P 231     -24.271  10.075  22.703  0.00  0.00      PROA  
ATOM   3695  HB  ILE P 231     -25.323  10.417  22.597  0.00  0.00      PROA  
ATOM   3696  CG2 ILE P 231     -23.627  10.716  23.974  0.00  0.00      PROA  
ATOM   3697 HG21 ILE P 231     -23.951  10.238  24.923  0.00  0.00      PROA  
ATOM   3698 HG22 ILE P 231     -23.821  11.807  24.061  0.00  0.00      PROA  
ATOM   3699 HG23 ILE P 231     -22.532  10.539  23.916  0.00  0.00      PROA  
ATOM   3700  CG1 ILE P 231     -23.476  10.646  21.526  0.00  0.00      PROA  
ATOM   3701 HG11 ILE P 231     -23.935  10.284  20.582  0.00  0.00      PROA  
ATOM   3702 HG12 ILE P 231     -22.418  10.315  21.605  0.00  0.00      PROA  
ATOM   3703  CD  ILE P 231     -23.450  12.167  21.474  0.00  0.00      PROA  
ATOM   3704  HD1 ILE P 231     -23.124  12.559  20.487  0.00  0.00      PROA  
ATOM   3705  HD2 ILE P 231     -22.723  12.556  22.219  0.00  0.00      PROA  
ATOM   3706  HD3 ILE P 231     -24.468  12.598  21.582  0.00  0.00      PROA  
ATOM   3707  C   ILE P 231     -25.034   8.061  21.681  0.00  0.00      PROA  
ATOM   3708  O   ILE P 231     -26.252   8.089  21.641  0.00  0.00      PROA  
ATOM   3709  N   GLY P 232     -24.231   7.464  20.689  0.00  0.00      PROA  
ATOM   3710  HN  GLY P 232     -23.274   7.434  20.969  0.00  0.00      PROA  
ATOM   3711  CA  GLY P 232     -24.729   6.869  19.372  0.00  0.00      PROA  
ATOM   3712  HA1 GLY P 232     -25.800   6.809  19.503  0.00  0.00      PROA  
ATOM   3713  HA2 GLY P 232     -24.227   5.951  19.103  0.00  0.00      PROA  
ATOM   3714  C   GLY P 232     -24.619   7.863  18.207  0.00  0.00      PROA  
ATOM   3715  O   GLY P 232     -23.803   7.754  17.273  0.00  0.00      PROA  
ATOM   3716  N   ILE P 233     -25.541   8.861  18.217  0.00  0.00      PROA  
ATOM   3717  HN  ILE P 233     -26.160   8.916  18.997  0.00  0.00      PROA  
ATOM   3718  CA  ILE P 233     -25.780  10.019  17.361  0.00  0.00      PROA  
ATOM   3719  HA  ILE P 233     -26.300   9.586  16.519  0.00  0.00      PROA  
ATOM   3720  CB  ILE P 233     -26.754  10.951  18.012  0.00  0.00      PROA  
ATOM   3721  HB  ILE P 233     -27.042  11.804  17.360  0.00  0.00      PROA  
ATOM   3722  CG2 ILE P 233     -27.967  10.089  18.239  0.00  0.00      PROA  
ATOM   3723 HG21 ILE P 233     -28.096   9.533  17.286  0.00  0.00      PROA  
ATOM   3724 HG22 ILE P 233     -28.951  10.545  18.480  0.00  0.00      PROA  
ATOM   3725 HG23 ILE P 233     -27.912   9.245  18.960  0.00  0.00      PROA  
ATOM   3726  CG1 ILE P 233     -26.244  11.607  19.318  0.00  0.00      PROA  
ATOM   3727 HG11 ILE P 233     -25.321  12.172  19.070  0.00  0.00      PROA  
ATOM   3728 HG12 ILE P 233     -26.017  10.854  20.103  0.00  0.00      PROA  
ATOM   3729  CD  ILE P 233     -27.318  12.526  19.874  0.00  0.00      PROA  
ATOM   3730  HD1 ILE P 233     -27.453  13.423  19.234  0.00  0.00      PROA  
ATOM   3731  HD2 ILE P 233     -27.198  12.787  20.948  0.00  0.00      PROA  
ATOM   3732  HD3 ILE P 233     -28.281  11.974  19.907  0.00  0.00      PROA  
ATOM   3733  C   ILE P 233     -24.574  10.754  16.753  0.00  0.00      PROA  
ATOM   3734  O   ILE P 233     -23.449  10.925  17.341  0.00  0.00      PROA  
ATOM   3735  N   ASN P 234     -24.829  11.355  15.588  0.00  0.00      PROA  
ATOM   3736  HN  ASN P 234     -25.697  11.027  15.226  0.00  0.00      PROA  
ATOM   3737  CA  ASN P 234     -24.135  12.320  14.793  0.00  0.00      PROA  
ATOM   3738  HA  ASN P 234     -23.074  12.129  14.860  0.00  0.00      PROA  
ATOM   3739  CB  ASN P 234     -24.658  12.253  13.258  0.00  0.00      PROA  
ATOM   3740  HB1 ASN P 234     -25.756  12.353  13.119  0.00  0.00      PROA  
ATOM   3741  HB2 ASN P 234     -24.415  11.260  12.823  0.00  0.00      PROA  
ATOM   3742  CG  ASN P 234     -23.913  13.324  12.325  0.00  0.00      PROA  
ATOM   3743  OD1 ASN P 234     -24.416  14.243  11.703  0.00  0.00      PROA  
ATOM   3744  ND2 ASN P 234     -22.663  13.110  12.107  0.00  0.00      PROA  
ATOM   3745 HD22 ASN P 234     -22.101  12.468  12.624  0.00  0.00      PROA  
ATOM   3746  C   ASN P 234     -24.316  13.724  15.429  0.00  0.00      PROA  
ATOM   3747  O   ASN P 234     -25.419  14.224  15.537  0.00  0.00      PROA  
ATOM   3748  N   ILE P 235     -23.275  14.479  15.847  0.00  0.00      PROA  
ATOM   3749  HN  ILE P 235     -22.339  14.190  16.029  0.00  0.00      PROA  
ATOM   3750  CA  ILE P 235     -23.567  15.837  16.356  0.00  0.00      PROA  
ATOM   3751  HA  ILE P 235     -24.608  16.091  16.494  0.00  0.00      PROA  
ATOM   3752  CB  ILE P 235     -22.781  16.006  17.618  0.00  0.00      PROA  
ATOM   3753  HB  ILE P 235     -21.758  15.742  17.274  0.00  0.00      PROA  
ATOM   3754  CG2 ILE P 235     -22.996  17.425  18.131  0.00  0.00      PROA  
ATOM   3755 HG21 ILE P 235     -22.800  17.508  19.221  0.00  0.00      PROA  
ATOM   3756 HG22 ILE P 235     -24.041  17.795  18.069  0.00  0.00      PROA  
ATOM   3757 HG23 ILE P 235     -22.265  18.155  17.722  0.00  0.00      PROA  
ATOM   3758  CG1 ILE P 235     -23.192  14.983  18.728  0.00  0.00      PROA  
ATOM   3759 HG11 ILE P 235     -22.644  15.152  19.679  0.00  0.00      PROA  
ATOM   3760 HG12 ILE P 235     -22.905  13.991  18.319  0.00  0.00      PROA  
ATOM   3761  CD  ILE P 235     -24.698  14.900  19.029  0.00  0.00      PROA  
ATOM   3762  HD1 ILE P 235     -25.281  15.815  19.268  0.00  0.00      PROA  
ATOM   3763  HD2 ILE P 235     -24.850  14.260  19.925  0.00  0.00      PROA  
ATOM   3764  HD3 ILE P 235     -25.251  14.452  18.176  0.00  0.00      PROA  
ATOM   3765  C   ILE P 235     -23.053  16.900  15.354  0.00  0.00      PROA  
ATOM   3766  O   ILE P 235     -21.878  16.977  15.015  0.00  0.00      PROA  
ATOM   3767  N   THR P 236     -23.979  17.657  14.683  0.00  0.00      PROA  
ATOM   3768  HN  THR P 236     -24.961  17.539  14.808  0.00  0.00      PROA  
ATOM   3769  CA  THR P 236     -23.593  18.716  13.748  0.00  0.00      PROA  
ATOM   3770  HA  THR P 236     -22.516  18.646  13.701  0.00  0.00      PROA  
ATOM   3771  CB  THR P 236     -24.296  18.689  12.405  0.00  0.00      PROA  
ATOM   3772  HB  THR P 236     -24.257  19.632  11.820  0.00  0.00      PROA  
ATOM   3773  OG1 THR P 236     -25.675  18.267  12.434  0.00  0.00      PROA  
ATOM   3774  HG1 THR P 236     -25.994  18.184  11.532  0.00  0.00      PROA  
ATOM   3775  CG2 THR P 236     -23.613  17.541  11.570  0.00  0.00      PROA  
ATOM   3776 HG21 THR P 236     -24.056  17.445  10.556  0.00  0.00      PROA  
ATOM   3777 HG22 THR P 236     -23.754  16.610  12.160  0.00  0.00      PROA  
ATOM   3778 HG23 THR P 236     -22.521  17.702  11.446  0.00  0.00      PROA  
ATOM   3779  C   THR P 236     -23.862  20.121  14.392  0.00  0.00      PROA  
ATOM   3780  O   THR P 236     -23.247  21.177  14.080  0.00  0.00      PROA  
ATOM   3781  N   ARG P 237     -24.875  20.347  15.261  0.00  0.00      PROA  
ATOM   3782  HN  ARG P 237     -25.487  19.583  15.449  0.00  0.00      PROA  
ATOM   3783  CA  ARG P 237     -25.200  21.593  15.905  0.00  0.00      PROA  
ATOM   3784  HA  ARG P 237     -24.338  22.228  15.763  0.00  0.00      PROA  
ATOM   3785  CB  ARG P 237     -26.316  22.430  15.174  0.00  0.00      PROA  
ATOM   3786  HB1 ARG P 237     -25.942  22.738  14.174  0.00  0.00      PROA  
ATOM   3787  HB2 ARG P 237     -26.544  23.304  15.821  0.00  0.00      PROA  
ATOM   3788  CG  ARG P 237     -27.622  21.622  15.073  0.00  0.00      PROA  
ATOM   3789  HG1 ARG P 237     -28.471  22.333  15.168  0.00  0.00      PROA  
ATOM   3790  HG2 ARG P 237     -27.694  20.943  15.949  0.00  0.00      PROA  
ATOM   3791  CD  ARG P 237     -27.749  20.755  13.827  0.00  0.00      PROA  
ATOM   3792  HD1 ARG P 237     -28.839  20.543  13.797  0.00  0.00      PROA  
ATOM   3793  HD2 ARG P 237     -27.072  19.892  13.651  0.00  0.00      PROA  
ATOM   3794  NE  ARG P 237     -27.563  21.694  12.697  0.00  0.00      PROA  
ATOM   3795  HE  ARG P 237     -27.185  22.593  12.916  0.00  0.00      PROA  
ATOM   3796  CZ  ARG P 237     -27.911  21.508  11.415  0.00  0.00      PROA  
ATOM   3797  NH1 ARG P 237     -27.510  22.458  10.530  0.00  0.00      PROA  
ATOM   3798 HH11 ARG P 237     -26.737  23.005  10.849  0.00  0.00      PROA  
ATOM   3799 HH12 ARG P 237     -27.457  22.171   9.573  0.00  0.00      PROA  
ATOM   3800  NH2 ARG P 237     -28.713  20.559  11.048  0.00  0.00      PROA  
ATOM   3801 HH21 ARG P 237     -28.801  19.765  11.650  0.00  0.00      PROA  
ATOM   3802 HH22 ARG P 237     -28.873  20.486  10.064  0.00  0.00      PROA  
ATOM   3803  C   ARG P 237     -25.442  21.431  17.365  0.00  0.00      PROA  
ATOM   3804  O   ARG P 237     -25.692  20.340  17.908  0.00  0.00      PROA  
ATOM   3805  N   PHE P 238     -25.381  22.540  18.112  0.00  0.00      PROA  
ATOM   3806  HN  PHE P 238     -25.220  23.451  17.740  0.00  0.00      PROA  
ATOM   3807  CA  PHE P 238     -25.694  22.528  19.542  0.00  0.00      PROA  
ATOM   3808  HA  PHE P 238     -26.514  21.844  19.708  0.00  0.00      PROA  
ATOM   3809  CB  PHE P 238     -24.364  22.152  20.349  0.00  0.00      PROA  
ATOM   3810  HB1 PHE P 238     -23.736  21.403  19.820  0.00  0.00      PROA  
ATOM   3811  HB2 PHE P 238     -24.629  21.830  21.378  0.00  0.00      PROA  
ATOM   3812  CG  PHE P 238     -23.401  23.311  20.624  0.00  0.00      PROA  
ATOM   3813  CD1 PHE P 238     -22.539  23.750  19.635  0.00  0.00      PROA  
ATOM   3814  HD1 PHE P 238     -22.481  23.201  18.707  0.00  0.00      PROA  
ATOM   3815  CE1 PHE P 238     -21.717  24.837  19.823  0.00  0.00      PROA  
ATOM   3816  HE1 PHE P 238     -21.202  25.274  18.980  0.00  0.00      PROA  
ATOM   3817  CZ  PHE P 238     -21.822  25.566  21.093  0.00  0.00      PROA  
ATOM   3818  HZ  PHE P 238     -21.305  26.514  21.119  0.00  0.00      PROA  
ATOM   3819  CD2 PHE P 238     -23.323  23.924  21.889  0.00  0.00      PROA  
ATOM   3820  HD2 PHE P 238     -23.823  23.475  22.734  0.00  0.00      PROA  
ATOM   3821  CE2 PHE P 238     -22.491  25.007  22.116  0.00  0.00      PROA  
ATOM   3822  HE2 PHE P 238     -22.625  25.576  23.024  0.00  0.00      PROA  
ATOM   3823  C   PHE P 238     -26.184  23.934  19.881  0.00  0.00      PROA  
ATOM   3824  O   PHE P 238     -25.939  24.883  19.210  0.00  0.00      PROA  
ATOM   3825  N   GLN P 239     -26.932  23.984  20.969  0.00  0.00      PROA  
ATOM   3826  HN  GLN P 239     -27.169  23.176  21.504  0.00  0.00      PROA  
ATOM   3827  CA  GLN P 239     -27.323  25.237  21.625  0.00  0.00      PROA  
ATOM   3828  HA  GLN P 239     -26.749  26.018  21.149  0.00  0.00      PROA  
ATOM   3829  CB  GLN P 239     -28.796  25.574  21.523  0.00  0.00      PROA  
ATOM   3830  HB1 GLN P 239     -29.132  25.405  20.478  0.00  0.00      PROA  
ATOM   3831  HB2 GLN P 239     -28.924  26.645  21.788  0.00  0.00      PROA  
ATOM   3832  CG  GLN P 239     -29.698  24.595  22.347  0.00  0.00      PROA  
ATOM   3833  HG1 GLN P 239     -29.531  24.436  23.433  0.00  0.00      PROA  
ATOM   3834  HG2 GLN P 239     -29.664  23.579  21.898  0.00  0.00      PROA  
ATOM   3835  CD  GLN P 239     -31.178  24.981  22.165  0.00  0.00      PROA  
ATOM   3836  OE1 GLN P 239     -31.930  24.297  21.491  0.00  0.00      PROA  
ATOM   3837  NE2 GLN P 239     -31.525  26.215  22.722  0.00  0.00      PROA  
ATOM   3838 HE21 GLN P 239     -30.763  26.693  23.158  0.00  0.00      PROA  
ATOM   3839 HE22 GLN P 239     -32.330  26.720  22.410  0.00  0.00      PROA  
ATOM   3840  C   GLN P 239     -26.907  25.196  23.061  0.00  0.00      PROA  
ATOM   3841  O   GLN P 239     -26.681  24.205  23.706  0.00  0.00      PROA  
ATOM   3842  N   THR P 240     -26.815  26.356  23.738  0.00  0.00      PROA  
ATOM   3843  HN  THR P 240     -26.889  27.186  23.189  0.00  0.00      PROA  
ATOM   3844  CA  THR P 240     -26.614  26.474  25.223  0.00  0.00      PROA  
ATOM   3845  HA  THR P 240     -26.309  25.542  25.676  0.00  0.00      PROA  
ATOM   3846  CB  THR P 240     -25.519  27.568  25.536  0.00  0.00      PROA  
ATOM   3847  HB  THR P 240     -25.894  28.554  25.188  0.00  0.00      PROA  
ATOM   3848  OG1 THR P 240     -24.367  27.312  24.763  0.00  0.00      PROA  
ATOM   3849  HG1 THR P 240     -24.631  27.465  23.853  0.00  0.00      PROA  
ATOM   3850  CG2 THR P 240     -25.109  27.581  27.039  0.00  0.00      PROA  
ATOM   3851 HG21 THR P 240     -24.509  26.677  27.280  0.00  0.00      PROA  
ATOM   3852 HG22 THR P 240     -25.967  27.608  27.744  0.00  0.00      PROA  
ATOM   3853 HG23 THR P 240     -24.492  28.481  27.247  0.00  0.00      PROA  
ATOM   3854  C   THR P 240     -27.910  26.990  25.862  0.00  0.00      PROA  
ATOM   3855  O   THR P 240     -28.559  27.849  25.274  0.00  0.00      PROA  
ATOM   3856  N   LEU P 241     -28.192  26.492  27.042  0.00  0.00      PROA  
ATOM   3857  HN  LEU P 241     -27.652  25.875  27.609  0.00  0.00      PROA  
ATOM   3858  CA  LEU P 241     -29.436  26.921  27.767  0.00  0.00      PROA  
ATOM   3859  HA  LEU P 241     -30.076  27.388  27.033  0.00  0.00      PROA  
ATOM   3860  CB  LEU P 241     -30.142  25.764  28.498  0.00  0.00      PROA  
ATOM   3861  HB1 LEU P 241     -31.049  26.174  28.990  0.00  0.00      PROA  
ATOM   3862  HB2 LEU P 241     -29.474  25.380  29.298  0.00  0.00      PROA  
ATOM   3863  CG  LEU P 241     -30.529  24.584  27.577  0.00  0.00      PROA  
ATOM   3864  HG  LEU P 241     -29.627  24.377  26.963  0.00  0.00      PROA  
ATOM   3865  CD1 LEU P 241     -30.743  23.310  28.395  0.00  0.00      PROA  
ATOM   3866 HD11 LEU P 241     -31.573  23.379  29.131  0.00  0.00      PROA  
ATOM   3867 HD12 LEU P 241     -29.888  23.240  29.101  0.00  0.00      PROA  
ATOM   3868 HD13 LEU P 241     -30.911  22.455  27.706  0.00  0.00      PROA  
ATOM   3869  CD2 LEU P 241     -31.731  24.986  26.568  0.00  0.00      PROA  
ATOM   3870 HD21 LEU P 241     -32.047  24.123  25.944  0.00  0.00      PROA  
ATOM   3871 HD22 LEU P 241     -31.441  25.781  25.848  0.00  0.00      PROA  
ATOM   3872 HD23 LEU P 241     -32.595  25.352  27.163  0.00  0.00      PROA  
ATOM   3873  C   LEU P 241     -28.924  28.010  28.721  0.00  0.00      PROA  
ATOM   3874  O   LEU P 241     -28.142  27.782  29.593  0.00  0.00      PROA  
ATOM   3875  N   LEU P 242     -29.275  29.301  28.524  0.00  0.00      PROA  
ATOM   3876  HN  LEU P 242     -29.839  29.539  27.737  0.00  0.00      PROA  
ATOM   3877  CA  LEU P 242     -28.787  30.460  29.248  0.00  0.00      PROA  
ATOM   3878  HA  LEU P 242     -28.132  30.119  30.036  0.00  0.00      PROA  
ATOM   3879  CB  LEU P 242     -28.087  31.451  28.348  0.00  0.00      PROA  
ATOM   3880  HB1 LEU P 242     -27.758  32.195  29.104  0.00  0.00      PROA  
ATOM   3881  HB2 LEU P 242     -28.740  31.941  27.595  0.00  0.00      PROA  
ATOM   3882  CG  LEU P 242     -26.851  30.970  27.599  0.00  0.00      PROA  
ATOM   3883  HG  LEU P 242     -27.089  29.901  27.415  0.00  0.00      PROA  
ATOM   3884  CD1 LEU P 242     -26.711  31.767  26.280  0.00  0.00      PROA  
ATOM   3885 HD11 LEU P 242     -25.844  31.256  25.810  0.00  0.00      PROA  
ATOM   3886 HD12 LEU P 242     -26.586  32.865  26.396  0.00  0.00      PROA  
ATOM   3887 HD13 LEU P 242     -27.641  31.790  25.673  0.00  0.00      PROA  
ATOM   3888  CD2 LEU P 242     -25.576  31.025  28.467  0.00  0.00      PROA  
ATOM   3889 HD21 LEU P 242     -24.855  30.371  27.933  0.00  0.00      PROA  
ATOM   3890 HD22 LEU P 242     -25.740  30.638  29.496  0.00  0.00      PROA  
ATOM   3891 HD23 LEU P 242     -25.213  32.075  28.496  0.00  0.00      PROA  
ATOM   3892  C   LEU P 242     -29.892  31.149  30.051  0.00  0.00      PROA  
ATOM   3893  O   LEU P 242     -30.808  31.725  29.466  0.00  0.00      PROA  
ATOM   3894  N   ALA P 243     -29.832  31.124  31.434  0.00  0.00      PROA  
ATOM   3895  HN  ALA P 243     -29.049  30.685  31.867  0.00  0.00      PROA  
ATOM   3896  CA  ALA P 243     -30.760  31.653  32.394  0.00  0.00      PROA  
ATOM   3897  HA  ALA P 243     -31.655  31.049  32.415  0.00  0.00      PROA  
ATOM   3898  CB  ALA P 243     -30.098  31.486  33.764  0.00  0.00      PROA  
ATOM   3899  HB1 ALA P 243     -30.860  31.704  34.542  0.00  0.00      PROA  
ATOM   3900  HB2 ALA P 243     -29.279  32.235  33.710  0.00  0.00      PROA  
ATOM   3901  HB3 ALA P 243     -29.750  30.442  33.914  0.00  0.00      PROA  
ATOM   3902  C   ALA P 243     -31.300  33.099  32.162  0.00  0.00      PROA  
ATOM   3903  O   ALA P 243     -30.569  33.942  31.682  0.00  0.00      PROA  
ATOM   3904  N   LEU P 244     -32.546  33.384  32.449  0.00  0.00      PROA  
ATOM   3905  HN  LEU P 244     -33.181  32.726  32.845  0.00  0.00      PROA  
ATOM   3906  CA  LEU P 244     -33.139  34.653  32.439  0.00  0.00      PROA  
ATOM   3907  HA  LEU P 244     -32.527  35.355  31.891  0.00  0.00      PROA  
ATOM   3908  CB  LEU P 244     -34.538  34.631  31.750  0.00  0.00      PROA  
ATOM   3909  HB1 LEU P 244     -35.067  35.584  31.965  0.00  0.00      PROA  
ATOM   3910  HB2 LEU P 244     -35.091  33.823  32.276  0.00  0.00      PROA  
ATOM   3911  CG  LEU P 244     -34.530  34.190  30.252  0.00  0.00      PROA  
ATOM   3912  HG  LEU P 244     -34.105  33.163  30.240  0.00  0.00      PROA  
ATOM   3913  CD1 LEU P 244     -35.904  34.145  29.610  0.00  0.00      PROA  
ATOM   3914 HD11 LEU P 244     -36.633  33.505  30.152  0.00  0.00      PROA  
ATOM   3915 HD12 LEU P 244     -35.878  33.650  28.616  0.00  0.00      PROA  
ATOM   3916 HD13 LEU P 244     -36.384  35.122  29.386  0.00  0.00      PROA  
ATOM   3917  CD2 LEU P 244     -33.654  35.151  29.345  0.00  0.00      PROA  
ATOM   3918 HD21 LEU P 244     -34.007  36.195  29.479  0.00  0.00      PROA  
ATOM   3919 HD22 LEU P 244     -33.809  34.845  28.288  0.00  0.00      PROA  
ATOM   3920 HD23 LEU P 244     -32.581  35.059  29.618  0.00  0.00      PROA  
ATOM   3921  C   LEU P 244     -33.163  35.173  33.842  0.00  0.00      PROA  
ATOM   3922  O   LEU P 244     -33.231  34.367  34.778  0.00  0.00      PROA  
ATOM   3923  N   HSD P 245     -33.187  36.461  34.057  0.00  0.00      PROA  
ATOM   3924  HN  HSD P 245     -33.194  37.108  33.299  0.00  0.00      PROA  
ATOM   3925  CA  HSD P 245     -33.164  37.198  35.301  0.00  0.00      PROA  
ATOM   3926  HA  HSD P 245     -33.534  36.529  36.064  0.00  0.00      PROA  
ATOM   3927  CB  HSD P 245     -31.751  37.691  35.653  0.00  0.00      PROA  
ATOM   3928  HB1 HSD P 245     -31.779  38.566  36.336  0.00  0.00      PROA  
ATOM   3929  HB2 HSD P 245     -31.193  37.977  34.735  0.00  0.00      PROA  
ATOM   3930  ND1 HSD P 245     -30.753  36.434  37.714  0.00  0.00      PROA  
ATOM   3931  HD1 HSD P 245     -31.070  37.027  38.454  0.00  0.00      PROA  
ATOM   3932  CG  HSD P 245     -30.813  36.680  36.334  0.00  0.00      PROA  
ATOM   3933  CE1 HSD P 245     -30.009  35.327  37.936  0.00  0.00      PROA  
ATOM   3934  HE1 HSD P 245     -29.767  34.938  38.925  0.00  0.00      PROA  
ATOM   3935  NE2 HSD P 245     -29.654  34.770  36.806  0.00  0.00      PROA  
ATOM   3936  CD2 HSD P 245     -30.196  35.576  35.815  0.00  0.00      PROA  
ATOM   3937  HD2 HSD P 245     -30.121  35.250  34.785  0.00  0.00      PROA  
ATOM   3938  C   HSD P 245     -34.167  38.316  35.253  0.00  0.00      PROA  
ATOM   3939  O   HSD P 245     -34.573  38.613  34.140  0.00  0.00      PROA  
ATOM   3940  N   ARG P 246     -34.512  38.927  36.404  0.00  0.00      PROA  
ATOM   3941  HN  ARG P 246     -34.201  38.436  37.214  0.00  0.00      PROA  
ATOM   3942  CA  ARG P 246     -35.515  39.969  36.561  0.00  0.00      PROA  
ATOM   3943  HA  ARG P 246     -36.502  39.615  36.304  0.00  0.00      PROA  
ATOM   3944  CB  ARG P 246     -35.635  40.391  38.028  0.00  0.00      PROA  
ATOM   3945  HB1 ARG P 246     -35.999  39.500  38.583  0.00  0.00      PROA  
ATOM   3946  HB2 ARG P 246     -36.422  41.174  38.065  0.00  0.00      PROA  
ATOM   3947  CG  ARG P 246     -34.351  40.735  38.892  0.00  0.00      PROA  
ATOM   3948  HG1 ARG P 246     -33.826  39.760  38.988  0.00  0.00      PROA  
ATOM   3949  HG2 ARG P 246     -34.607  41.045  39.928  0.00  0.00      PROA  
ATOM   3950  CD  ARG P 246     -33.302  41.761  38.425  0.00  0.00      PROA  
ATOM   3951  HD1 ARG P 246     -32.785  41.621  37.451  0.00  0.00      PROA  
ATOM   3952  HD2 ARG P 246     -32.460  41.779  39.149  0.00  0.00      PROA  
ATOM   3953  NE  ARG P 246     -34.010  43.092  38.409  0.00  0.00      PROA  
ATOM   3954  HE  ARG P 246     -34.762  43.231  37.765  0.00  0.00      PROA  
ATOM   3955  CZ  ARG P 246     -33.684  44.160  39.147  0.00  0.00      PROA  
ATOM   3956  NH1 ARG P 246     -32.763  44.120  40.058  0.00  0.00      PROA  
ATOM   3957 HH11 ARG P 246     -32.131  43.346  40.056  0.00  0.00      PROA  
ATOM   3958 HH12 ARG P 246     -32.506  44.882  40.652  0.00  0.00      PROA  
ATOM   3959  NH2 ARG P 246     -34.497  45.173  39.029  0.00  0.00      PROA  
ATOM   3960 HH21 ARG P 246     -35.380  45.018  38.586  0.00  0.00      PROA  
ATOM   3961 HH22 ARG P 246     -34.405  45.919  39.689  0.00  0.00      PROA  
ATOM   3962  C   ARG P 246     -35.216  41.152  35.612  0.00  0.00      PROA  
ATOM   3963  O   ARG P 246     -34.109  41.563  35.313  0.00  0.00      PROA  
ATOM   3964  N   SER P 247     -36.214  41.754  35.040  0.00  0.00      PROA  
ATOM   3965  HN  SER P 247     -37.148  41.417  34.955  0.00  0.00      PROA  
ATOM   3966  CA  SER P 247     -35.977  43.022  34.277  0.00  0.00      PROA  
ATOM   3967  HA  SER P 247     -35.164  42.893  33.578  0.00  0.00      PROA  
ATOM   3968  CB  SER P 247     -37.260  43.702  33.612  0.00  0.00      PROA  
ATOM   3969  HB1 SER P 247     -37.954  43.920  34.452  0.00  0.00      PROA  
ATOM   3970  HB2 SER P 247     -37.765  42.928  32.995  0.00  0.00      PROA  
ATOM   3971  OG  SER P 247     -37.000  44.785  32.750  0.00  0.00      PROA  
ATOM   3972  HG1 SER P 247     -36.894  44.382  31.885  0.00  0.00      PROA  
ATOM   3973  C   SER P 247     -35.485  44.129  35.187  0.00  0.00      PROA  
ATOM   3974  O   SER P 247     -35.959  44.220  36.359  0.00  0.00      PROA  
ATOM   3975  N   TYR P 248     -34.629  45.025  34.799  0.00  0.00      PROA  
ATOM   3976  HN  TYR P 248     -34.176  44.833  33.932  0.00  0.00      PROA  
ATOM   3977  CA  TYR P 248     -34.212  46.313  35.438  0.00  0.00      PROA  
ATOM   3978  HA  TYR P 248     -34.374  46.268  36.505  0.00  0.00      PROA  
ATOM   3979  CB  TYR P 248     -32.668  46.609  35.138  0.00  0.00      PROA  
ATOM   3980  HB1 TYR P 248     -32.368  47.678  35.123  0.00  0.00      PROA  
ATOM   3981  HB2 TYR P 248     -32.423  46.347  34.087  0.00  0.00      PROA  
ATOM   3982  CG  TYR P 248     -31.679  45.777  35.964  0.00  0.00      PROA  
ATOM   3983  CD1 TYR P 248     -31.389  46.169  37.313  0.00  0.00      PROA  
ATOM   3984  HD1 TYR P 248     -31.773  47.011  37.870  0.00  0.00      PROA  
ATOM   3985  CE1 TYR P 248     -30.313  45.501  38.071  0.00  0.00      PROA  
ATOM   3986  HE1 TYR P 248     -30.040  45.941  39.019  0.00  0.00      PROA  
ATOM   3987  CZ  TYR P 248     -29.660  44.366  37.480  0.00  0.00      PROA  
ATOM   3988  OH  TYR P 248     -28.583  43.794  38.144  0.00  0.00      PROA  
ATOM   3989  HH  TYR P 248     -28.455  44.319  38.937  0.00  0.00      PROA  
ATOM   3990  CD2 TYR P 248     -30.934  44.692  35.430  0.00  0.00      PROA  
ATOM   3991  HD2 TYR P 248     -31.152  44.302  34.447  0.00  0.00      PROA  
ATOM   3992  CE2 TYR P 248     -30.003  44.053  36.177  0.00  0.00      PROA  
ATOM   3993  HE2 TYR P 248     -29.488  43.150  35.882  0.00  0.00      PROA  
ATOM   3994  C   TYR P 248     -35.026  47.470  34.921  0.00  0.00      PROA  
ATOM   3995  O   TYR P 248     -34.871  48.601  35.317  0.00  0.00      PROA  
ATOM   3996  N   LEU P 249     -35.989  47.265  34.060  0.00  0.00      PROA  
ATOM   3997  HN  LEU P 249     -36.051  46.352  33.665  0.00  0.00      PROA  
ATOM   3998  CA  LEU P 249     -36.866  48.308  33.489  0.00  0.00      PROA  
ATOM   3999  HA  LEU P 249     -36.545  49.313  33.720  0.00  0.00      PROA  
ATOM   4000  CB  LEU P 249     -37.015  48.140  32.006  0.00  0.00      PROA  
ATOM   4001  HB1 LEU P 249     -37.779  48.791  31.530  0.00  0.00      PROA  
ATOM   4002  HB2 LEU P 249     -37.429  47.145  31.737  0.00  0.00      PROA  
ATOM   4003  CG  LEU P 249     -35.752  48.426  31.147  0.00  0.00      PROA  
ATOM   4004  HG  LEU P 249     -36.079  48.487  30.087  0.00  0.00      PROA  
ATOM   4005  CD1 LEU P 249     -35.242  49.835  31.625  0.00  0.00      PROA  
ATOM   4006 HD11 LEU P 249     -36.039  50.594  31.774  0.00  0.00      PROA  
ATOM   4007 HD12 LEU P 249     -34.452  50.294  30.993  0.00  0.00      PROA  
ATOM   4008 HD13 LEU P 249     -34.641  49.687  32.548  0.00  0.00      PROA  
ATOM   4009  CD2 LEU P 249     -34.636  47.371  31.208  0.00  0.00      PROA  
ATOM   4010 HD21 LEU P 249     -35.093  46.367  31.079  0.00  0.00      PROA  
ATOM   4011 HD22 LEU P 249     -34.066  47.528  32.149  0.00  0.00      PROA  
ATOM   4012 HD23 LEU P 249     -33.840  47.390  30.434  0.00  0.00      PROA  
ATOM   4013  C   LEU P 249     -38.245  48.317  34.171  0.00  0.00      PROA  
ATOM   4014  O   LEU P 249     -39.160  49.157  33.912  0.00  0.00      PROA  
ATOM   4015  N   THR P 250     -38.514  47.368  35.136  0.00  0.00      PROA  
ATOM   4016  HN  THR P 250     -37.840  46.645  35.269  0.00  0.00      PROA  
ATOM   4017  CA  THR P 250     -39.825  47.154  35.761  0.00  0.00      PROA  
ATOM   4018  HA  THR P 250     -40.460  47.921  35.342  0.00  0.00      PROA  
ATOM   4019  CB  THR P 250     -40.453  45.733  35.610  0.00  0.00      PROA  
ATOM   4020  HB  THR P 250     -40.151  45.428  34.585  0.00  0.00      PROA  
ATOM   4021  OG1 THR P 250     -41.847  45.517  35.614  0.00  0.00      PROA  
ATOM   4022  HG1 THR P 250     -42.274  46.206  35.098  0.00  0.00      PROA  
ATOM   4023  CG2 THR P 250     -39.878  44.748  36.638  0.00  0.00      PROA  
ATOM   4024 HG21 THR P 250     -38.783  44.752  36.826  0.00  0.00      PROA  
ATOM   4025 HG22 THR P 250     -40.044  43.682  36.371  0.00  0.00      PROA  
ATOM   4026 HG23 THR P 250     -40.368  44.964  37.611  0.00  0.00      PROA  
ATOM   4027  C   THR P 250     -39.672  47.526  37.239  0.00  0.00      PROA  
ATOM   4028  O   THR P 250     -38.553  47.321  37.808  0.00  0.00      PROA  
ATOM   4029  N   PRO P 251     -40.679  48.046  37.956  0.00  0.00      PROA  
ATOM   4030  CD  PRO P 251     -41.814  48.713  37.274  0.00  0.00      PROA  
ATOM   4031  HD1 PRO P 251     -42.602  47.997  36.956  0.00  0.00      PROA  
ATOM   4032  HD2 PRO P 251     -41.307  49.394  36.558  0.00  0.00      PROA  
ATOM   4033  CA  PRO P 251     -40.600  48.422  39.373  0.00  0.00      PROA  
ATOM   4034  HA  PRO P 251     -39.772  49.106  39.490  0.00  0.00      PROA  
ATOM   4035  CB  PRO P 251     -41.935  49.024  39.642  0.00  0.00      PROA  
ATOM   4036  HB1 PRO P 251     -41.867  49.734  40.494  0.00  0.00      PROA  
ATOM   4037  HB2 PRO P 251     -42.673  48.218  39.841  0.00  0.00      PROA  
ATOM   4038  CG  PRO P 251     -42.456  49.676  38.290  0.00  0.00      PROA  
ATOM   4039  HG1 PRO P 251     -43.556  49.822  38.334  0.00  0.00      PROA  
ATOM   4040  HG2 PRO P 251     -42.053  50.695  38.110  0.00  0.00      PROA  
ATOM   4041  C   PRO P 251     -40.219  47.296  40.284  0.00  0.00      PROA  
ATOM   4042  O   PRO P 251     -39.994  46.167  39.823  0.00  0.00      PROA  
ATOM   4043  N   GLY P 252     -40.022  47.495  41.561  0.00  0.00      PROA  
ATOM   4044  HN  GLY P 252     -40.223  48.412  41.898  0.00  0.00      PROA  
ATOM   4045  CA  GLY P 252     -39.638  46.402  42.469  0.00  0.00      PROA  
ATOM   4046  HA1 GLY P 252     -39.295  46.888  43.371  0.00  0.00      PROA  
ATOM   4047  HA2 GLY P 252     -38.922  45.726  42.025  0.00  0.00      PROA  
ATOM   4048  C   GLY P 252     -40.856  45.577  42.787  0.00  0.00      PROA  
ATOM   4049  O   GLY P 252     -40.830  44.299  43.017  0.00  0.00      PROA  
ATOM   4050  N   ASP P 253     -42.066  46.203  42.580  0.00  0.00      PROA  
ATOM   4051  HN  ASP P 253     -42.046  47.111  42.170  0.00  0.00      PROA  
ATOM   4052  CA  ASP P 253     -43.304  45.709  43.069  0.00  0.00      PROA  
ATOM   4053  HA  ASP P 253     -43.287  44.966  43.853  0.00  0.00      PROA  
ATOM   4054  CB  ASP P 253     -44.046  46.921  43.722  0.00  0.00      PROA  
ATOM   4055  HB1 ASP P 253     -45.120  46.728  43.930  0.00  0.00      PROA  
ATOM   4056  HB2 ASP P 253     -43.942  47.766  43.008  0.00  0.00      PROA  
ATOM   4057  CG  ASP P 253     -43.449  47.232  45.108  0.00  0.00      PROA  
ATOM   4058  OD1 ASP P 253     -43.731  46.512  46.058  0.00  0.00      PROA  
ATOM   4059  OD2 ASP P 253     -42.814  48.331  45.228  0.00  0.00      PROA  
ATOM   4060  C   ASP P 253     -44.124  45.176  41.929  0.00  0.00      PROA  
ATOM   4061  O   ASP P 253     -45.294  44.943  42.033  0.00  0.00      PROA  
ATOM   4062  N   SER P 254     -43.555  45.000  40.729  0.00  0.00      PROA  
ATOM   4063  HN  SER P 254     -42.586  45.193  40.602  0.00  0.00      PROA  
ATOM   4064  CA  SER P 254     -44.236  44.418  39.618  0.00  0.00      PROA  
ATOM   4065  HA  SER P 254     -45.030  43.802  40.012  0.00  0.00      PROA  
ATOM   4066  CB  SER P 254     -44.693  45.511  38.599  0.00  0.00      PROA  
ATOM   4067  HB1 SER P 254     -44.984  44.994  37.660  0.00  0.00      PROA  
ATOM   4068  HB2 SER P 254     -43.850  46.192  38.354  0.00  0.00      PROA  
ATOM   4069  OG  SER P 254     -45.768  46.371  38.991  0.00  0.00      PROA  
ATOM   4070  HG1 SER P 254     -46.441  45.844  39.428  0.00  0.00      PROA  
ATOM   4071  C   SER P 254     -43.317  43.399  38.932  0.00  0.00      PROA  
ATOM   4072  O   SER P 254     -42.165  43.208  39.360  0.00  0.00      PROA  
ATOM   4073  N   SER P 255     -43.851  42.759  37.822  0.00  0.00      PROA  
ATOM   4074  HN  SER P 255     -44.845  42.787  37.747  0.00  0.00      PROA  
ATOM   4075  CA  SER P 255     -42.889  42.121  36.842  0.00  0.00      PROA  
ATOM   4076  HA  SER P 255     -42.021  42.762  36.862  0.00  0.00      PROA  
ATOM   4077  CB  SER P 255     -42.438  40.675  37.202  0.00  0.00      PROA  
ATOM   4078  HB1 SER P 255     -43.318  40.001  37.123  0.00  0.00      PROA  
ATOM   4079  HB2 SER P 255     -42.083  40.537  38.246  0.00  0.00      PROA  
ATOM   4080  OG  SER P 255     -41.466  40.136  36.276  0.00  0.00      PROA  
ATOM   4081  HG1 SER P 255     -41.662  39.196  36.262  0.00  0.00      PROA  
ATOM   4082  C   SER P 255     -43.419  42.178  35.405  0.00  0.00      PROA  
ATOM   4083  O   SER P 255     -44.249  41.431  34.957  0.00  0.00      PROA  
ATOM   4084  N   SER P 256     -42.749  43.033  34.614  0.00  0.00      PROA  
ATOM   4085  HN  SER P 256     -42.125  43.735  34.950  0.00  0.00      PROA  
ATOM   4086  CA  SER P 256     -42.829  42.917  33.178  0.00  0.00      PROA  
ATOM   4087  HA  SER P 256     -43.219  41.939  32.938  0.00  0.00      PROA  
ATOM   4088  CB  SER P 256     -43.795  43.941  32.578  0.00  0.00      PROA  
ATOM   4089  HB1 SER P 256     -43.697  44.960  33.009  0.00  0.00      PROA  
ATOM   4090  HB2 SER P 256     -44.807  43.634  32.919  0.00  0.00      PROA  
ATOM   4091  OG  SER P 256     -43.600  44.091  31.161  0.00  0.00      PROA  
ATOM   4092  HG1 SER P 256     -43.783  43.252  30.731  0.00  0.00      PROA  
ATOM   4093  C   SER P 256     -41.444  42.963  32.572  0.00  0.00      PROA  
ATOM   4094  O   SER P 256     -40.608  43.826  32.927  0.00  0.00      PROA  
ATOM   4095  N   GLY P 257     -41.223  42.137  31.528  0.00  0.00      PROA  
ATOM   4096  HN  GLY P 257     -41.950  41.723  30.987  0.00  0.00      PROA  
ATOM   4097  CA  GLY P 257     -39.924  41.869  30.910  0.00  0.00      PROA  
ATOM   4098  HA1 GLY P 257     -39.490  42.854  30.819  0.00  0.00      PROA  
ATOM   4099  HA2 GLY P 257     -40.158  41.379  29.977  0.00  0.00      PROA  
ATOM   4100  C   GLY P 257     -38.861  41.095  31.595  0.00  0.00      PROA  
ATOM   4101  O   GLY P 257     -38.972  40.651  32.729  0.00  0.00      PROA  
ATOM   4102  N   TRP P 258     -37.726  40.846  30.965  0.00  0.00      PROA  
ATOM   4103  HN  TRP P 258     -37.590  41.173  30.033  0.00  0.00      PROA  
ATOM   4104  CA  TRP P 258     -36.683  39.931  31.500  0.00  0.00      PROA  
ATOM   4105  HA  TRP P 258     -36.478  40.212  32.522  0.00  0.00      PROA  
ATOM   4106  CB  TRP P 258     -36.999  38.372  31.388  0.00  0.00      PROA  
ATOM   4107  HB1 TRP P 258     -37.477  38.020  32.327  0.00  0.00      PROA  
ATOM   4108  HB2 TRP P 258     -36.035  37.831  31.504  0.00  0.00      PROA  
ATOM   4109  CG  TRP P 258     -37.741  37.850  30.137  0.00  0.00      PROA  
ATOM   4110  CD1 TRP P 258     -39.049  37.586  30.109  0.00  0.00      PROA  
ATOM   4111  HD1 TRP P 258     -39.737  37.812  30.910  0.00  0.00      PROA  
ATOM   4112  NE1 TRP P 258     -39.354  37.141  28.876  0.00  0.00      PROA  
ATOM   4113  HE1 TRP P 258     -40.224  36.742  28.681  0.00  0.00      PROA  
ATOM   4114  CE2 TRP P 258     -38.225  37.096  28.014  0.00  0.00      PROA  
ATOM   4115  CD2 TRP P 258     -37.174  37.569  28.763  0.00  0.00      PROA  
ATOM   4116  CE3 TRP P 258     -35.882  37.740  28.237  0.00  0.00      PROA  
ATOM   4117  HE3 TRP P 258     -35.099  38.153  28.855  0.00  0.00      PROA  
ATOM   4118  CZ3 TRP P 258     -35.699  37.420  26.886  0.00  0.00      PROA  
ATOM   4119  HZ3 TRP P 258     -34.709  37.556  26.477  0.00  0.00      PROA  
ATOM   4120  CZ2 TRP P 258     -38.054  36.794  26.711  0.00  0.00      PROA  
ATOM   4121  HZ2 TRP P 258     -38.853  36.346  26.139  0.00  0.00      PROA  
ATOM   4122  CH2 TRP P 258     -36.771  36.951  26.068  0.00  0.00      PROA  
ATOM   4123  HH2 TRP P 258     -36.626  36.535  25.082  0.00  0.00      PROA  
ATOM   4124  C   TRP P 258     -35.426  40.291  30.738  0.00  0.00      PROA  
ATOM   4125  O   TRP P 258     -35.494  40.870  29.681  0.00  0.00      PROA  
ATOM   4126  N   THR P 259     -34.245  39.771  31.237  0.00  0.00      PROA  
ATOM   4127  HN  THR P 259     -34.231  39.198  32.053  0.00  0.00      PROA  
ATOM   4128  CA  THR P 259     -32.962  39.848  30.631  0.00  0.00      PROA  
ATOM   4129  HA  THR P 259     -33.061  39.843  29.556  0.00  0.00      PROA  
ATOM   4130  CB  THR P 259     -32.208  41.087  31.145  0.00  0.00      PROA  
ATOM   4131  HB  THR P 259     -32.807  41.972  30.841  0.00  0.00      PROA  
ATOM   4132  OG1 THR P 259     -30.870  41.306  30.581  0.00  0.00      PROA  
ATOM   4133  HG1 THR P 259     -31.017  41.153  29.644  0.00  0.00      PROA  
ATOM   4134  CG2 THR P 259     -32.045  41.153  32.705  0.00  0.00      PROA  
ATOM   4135 HG21 THR P 259     -31.191  41.778  33.042  0.00  0.00      PROA  
ATOM   4136 HG22 THR P 259     -31.914  40.203  33.266  0.00  0.00      PROA  
ATOM   4137 HG23 THR P 259     -32.845  41.668  33.278  0.00  0.00      PROA  
ATOM   4138  C   THR P 259     -32.212  38.583  30.867  0.00  0.00      PROA  
ATOM   4139  O   THR P 259     -32.467  37.818  31.830  0.00  0.00      PROA  
ATOM   4140  N   ALA P 260     -31.157  38.310  30.093  0.00  0.00      PROA  
ATOM   4141  HN  ALA P 260     -30.972  38.965  29.364  0.00  0.00      PROA  
ATOM   4142  CA  ALA P 260     -30.185  37.312  30.208  0.00  0.00      PROA  
ATOM   4143  HA  ALA P 260     -30.695  36.373  30.365  0.00  0.00      PROA  
ATOM   4144  CB  ALA P 260     -29.278  37.415  28.918  0.00  0.00      PROA  
ATOM   4145  HB1 ALA P 260     -28.402  36.732  28.933  0.00  0.00      PROA  
ATOM   4146  HB2 ALA P 260     -28.934  38.436  28.648  0.00  0.00      PROA  
ATOM   4147  HB3 ALA P 260     -29.932  37.043  28.101  0.00  0.00      PROA  
ATOM   4148  C   ALA P 260     -29.376  37.479  31.408  0.00  0.00      PROA  
ATOM   4149  O   ALA P 260     -28.938  38.604  31.724  0.00  0.00      PROA  
ATOM   4150  N   GLY P 261     -29.035  36.384  32.074  0.00  0.00      PROA  
ATOM   4151  HN  GLY P 261     -29.431  35.484  31.908  0.00  0.00      PROA  
ATOM   4152  CA  GLY P 261     -28.049  36.404  33.197  0.00  0.00      PROA  
ATOM   4153  HA1 GLY P 261     -27.939  35.379  33.518  0.00  0.00      PROA  
ATOM   4154  HA2 GLY P 261     -28.376  37.093  33.962  0.00  0.00      PROA  
ATOM   4155  C   GLY P 261     -26.692  36.888  32.826  0.00  0.00      PROA  
ATOM   4156  O   GLY P 261     -26.111  36.457  31.819  0.00  0.00      PROA  
ATOM   4157  N   ALA P 262     -26.097  37.651  33.715  0.00  0.00      PROA  
ATOM   4158  HN  ALA P 262     -26.494  37.787  34.619  0.00  0.00      PROA  
ATOM   4159  CA  ALA P 262     -24.786  38.277  33.418  0.00  0.00      PROA  
ATOM   4160  HA  ALA P 262     -24.867  38.635  32.402  0.00  0.00      PROA  
ATOM   4161  CB  ALA P 262     -24.478  39.438  34.322  0.00  0.00      PROA  
ATOM   4162  HB1 ALA P 262     -24.587  39.143  35.388  0.00  0.00      PROA  
ATOM   4163  HB2 ALA P 262     -25.255  40.209  34.133  0.00  0.00      PROA  
ATOM   4164  HB3 ALA P 262     -23.511  39.947  34.120  0.00  0.00      PROA  
ATOM   4165  C   ALA P 262     -23.631  37.257  33.276  0.00  0.00      PROA  
ATOM   4166  O   ALA P 262     -22.992  36.732  34.157  0.00  0.00      PROA  
ATOM   4167  N   ALA P 263     -23.268  36.897  32.003  0.00  0.00      PROA  
ATOM   4168  HN  ALA P 263     -23.713  37.390  31.260  0.00  0.00      PROA  
ATOM   4169  CA  ALA P 263     -22.274  35.944  31.572  0.00  0.00      PROA  
ATOM   4170  HA  ALA P 263     -21.420  35.917  32.233  0.00  0.00      PROA  
ATOM   4171  CB  ALA P 263     -22.865  34.530  31.563  0.00  0.00      PROA  
ATOM   4172  HB1 ALA P 263     -22.164  33.717  31.278  0.00  0.00      PROA  
ATOM   4173  HB2 ALA P 263     -23.781  34.534  30.934  0.00  0.00      PROA  
ATOM   4174  HB3 ALA P 263     -23.162  34.219  32.587  0.00  0.00      PROA  
ATOM   4175  C   ALA P 263     -21.798  36.312  30.188  0.00  0.00      PROA  
ATOM   4176  O   ALA P 263     -22.342  37.074  29.365  0.00  0.00      PROA  
ATOM   4177  N   ALA P 264     -20.653  35.624  29.796  0.00  0.00      PROA  
ATOM   4178  HN  ALA P 264     -20.238  34.989  30.443  0.00  0.00      PROA  
ATOM   4179  CA  ALA P 264     -20.284  35.630  28.414  0.00  0.00      PROA  
ATOM   4180  HA  ALA P 264     -21.180  35.730  27.819  0.00  0.00      PROA  
ATOM   4181  CB  ALA P 264     -19.281  36.769  28.138  0.00  0.00      PROA  
ATOM   4182  HB1 ALA P 264     -18.575  36.953  28.975  0.00  0.00      PROA  
ATOM   4183  HB2 ALA P 264     -19.769  37.767  28.183  0.00  0.00      PROA  
ATOM   4184  HB3 ALA P 264     -18.754  36.697  27.162  0.00  0.00      PROA  
ATOM   4185  C   ALA P 264     -19.652  34.301  27.995  0.00  0.00      PROA  
ATOM   4186  O   ALA P 264     -19.006  33.587  28.736  0.00  0.00      PROA  
ATOM   4187  N   TYR P 265     -19.773  33.998  26.661  0.00  0.00      PROA  
ATOM   4188  HN  TYR P 265     -20.032  34.743  26.052  0.00  0.00      PROA  
ATOM   4189  CA  TYR P 265     -19.106  32.805  26.122  0.00  0.00      PROA  
ATOM   4190  HA  TYR P 265     -18.265  32.473  26.713  0.00  0.00      PROA  
ATOM   4191  CB  TYR P 265     -20.006  31.504  26.132  0.00  0.00      PROA  
ATOM   4192  HB1 TYR P 265     -20.273  31.191  27.164  0.00  0.00      PROA  
ATOM   4193  HB2 TYR P 265     -19.360  30.625  25.922  0.00  0.00      PROA  
ATOM   4194  CG  TYR P 265     -21.202  31.542  25.147  0.00  0.00      PROA  
ATOM   4195  CD1 TYR P 265     -22.213  32.422  25.349  0.00  0.00      PROA  
ATOM   4196  HD1 TYR P 265     -22.059  33.269  26.001  0.00  0.00      PROA  
ATOM   4197  CE1 TYR P 265     -23.375  32.290  24.552  0.00  0.00      PROA  
ATOM   4198  HE1 TYR P 265     -24.165  33.009  24.711  0.00  0.00      PROA  
ATOM   4199  CZ  TYR P 265     -23.451  31.293  23.531  0.00  0.00      PROA  
ATOM   4200  OH  TYR P 265     -24.577  31.145  22.618  0.00  0.00      PROA  
ATOM   4201  HH  TYR P 265     -25.127  31.908  22.808  0.00  0.00      PROA  
ATOM   4202  CD2 TYR P 265     -21.198  30.561  24.153  0.00  0.00      PROA  
ATOM   4203  HD2 TYR P 265     -20.337  29.921  24.036  0.00  0.00      PROA  
ATOM   4204  CE2 TYR P 265     -22.377  30.445  23.403  0.00  0.00      PROA  
ATOM   4205  HE2 TYR P 265     -22.422  29.672  22.651  0.00  0.00      PROA  
ATOM   4206  C   TYR P 265     -18.485  33.176  24.805  0.00  0.00      PROA  
ATOM   4207  O   TYR P 265     -18.796  34.092  24.044  0.00  0.00      PROA  
ATOM   4208  N   TYR P 266     -17.411  32.431  24.543  0.00  0.00      PROA  
ATOM   4209  HN  TYR P 266     -17.184  31.723  25.207  0.00  0.00      PROA  
ATOM   4210  CA  TYR P 266     -16.565  32.582  23.409  0.00  0.00      PROA  
ATOM   4211  HA  TYR P 266     -17.066  33.202  22.681  0.00  0.00      PROA  
ATOM   4212  CB  TYR P 266     -15.068  33.014  23.710  0.00  0.00      PROA  
ATOM   4213  HB1 TYR P 266     -14.629  33.188  22.705  0.00  0.00      PROA  
ATOM   4214  HB2 TYR P 266     -14.408  32.194  24.064  0.00  0.00      PROA  
ATOM   4215  CG  TYR P 266     -14.947  34.083  24.727  0.00  0.00      PROA  
ATOM   4216  CD1 TYR P 266     -15.018  33.760  26.099  0.00  0.00      PROA  
ATOM   4217  HD1 TYR P 266     -15.216  32.737  26.384  0.00  0.00      PROA  
ATOM   4218  CE1 TYR P 266     -14.743  34.711  27.095  0.00  0.00      PROA  
ATOM   4219  HE1 TYR P 266     -14.635  34.422  28.130  0.00  0.00      PROA  
ATOM   4220  CZ  TYR P 266     -14.408  36.026  26.706  0.00  0.00      PROA  
ATOM   4221  OH  TYR P 266     -14.079  36.914  27.742  0.00  0.00      PROA  
ATOM   4222  HH  TYR P 266     -13.802  37.757  27.376  0.00  0.00      PROA  
ATOM   4223  CD2 TYR P 266     -14.612  35.392  24.365  0.00  0.00      PROA  
ATOM   4224  HD2 TYR P 266     -14.489  35.736  23.349  0.00  0.00      PROA  
ATOM   4225  CE2 TYR P 266     -14.330  36.345  25.374  0.00  0.00      PROA  
ATOM   4226  HE2 TYR P 266     -13.924  37.334  25.217  0.00  0.00      PROA  
ATOM   4227  C   TYR P 266     -16.404  31.174  22.870  0.00  0.00      PROA  
ATOM   4228  O   TYR P 266     -16.252  30.210  23.608  0.00  0.00      PROA  
ATOM   4229  N   VAL P 267     -16.411  31.032  21.510  0.00  0.00      PROA  
ATOM   4230  HN  VAL P 267     -16.420  31.853  20.945  0.00  0.00      PROA  
ATOM   4231  CA  VAL P 267     -16.615  29.745  20.824  0.00  0.00      PROA  
ATOM   4232  HA  VAL P 267     -16.398  28.952  21.525  0.00  0.00      PROA  
ATOM   4233  CB  VAL P 267     -18.073  29.631  20.347  0.00  0.00      PROA  
ATOM   4234  HB  VAL P 267     -18.287  30.571  19.795  0.00  0.00      PROA  
ATOM   4235  CG1 VAL P 267     -18.212  28.498  19.336  0.00  0.00      PROA  
ATOM   4236 HG11 VAL P 267     -19.181  28.431  18.797  0.00  0.00      PROA  
ATOM   4237 HG12 VAL P 267     -18.133  27.531  19.876  0.00  0.00      PROA  
ATOM   4238 HG13 VAL P 267     -17.440  28.505  18.538  0.00  0.00      PROA  
ATOM   4239  CG2 VAL P 267     -19.095  29.567  21.522  0.00  0.00      PROA  
ATOM   4240 HG21 VAL P 267     -20.086  29.712  21.041  0.00  0.00      PROA  
ATOM   4241 HG22 VAL P 267     -18.936  30.377  22.266  0.00  0.00      PROA  
ATOM   4242 HG23 VAL P 267     -19.064  28.625  22.111  0.00  0.00      PROA  
ATOM   4243  C   VAL P 267     -15.644  29.617  19.711  0.00  0.00      PROA  
ATOM   4244  O   VAL P 267     -15.473  30.539  18.901  0.00  0.00      PROA  
ATOM   4245  N   GLY P 268     -14.785  28.559  19.712  0.00  0.00      PROA  
ATOM   4246  HN  GLY P 268     -14.668  27.955  20.497  0.00  0.00      PROA  
ATOM   4247  CA  GLY P 268     -13.725  28.288  18.741  0.00  0.00      PROA  
ATOM   4248  HA1 GLY P 268     -12.797  28.342  19.291  0.00  0.00      PROA  
ATOM   4249  HA2 GLY P 268     -13.857  29.006  17.945  0.00  0.00      PROA  
ATOM   4250  C   GLY P 268     -13.740  26.882  18.137  0.00  0.00      PROA  
ATOM   4251  O   GLY P 268     -14.250  25.957  18.740  0.00  0.00      PROA  
ATOM   4252  N   TYR P 269     -13.201  26.524  16.947  0.00  0.00      PROA  
ATOM   4253  HN  TYR P 269     -12.829  27.267  16.396  0.00  0.00      PROA  
ATOM   4254  CA  TYR P 269     -13.441  25.178  16.336  0.00  0.00      PROA  
ATOM   4255  HA  TYR P 269     -14.040  24.553  16.981  0.00  0.00      PROA  
ATOM   4256  CB  TYR P 269     -14.262  25.496  15.065  0.00  0.00      PROA  
ATOM   4257  HB1 TYR P 269     -14.357  24.502  14.578  0.00  0.00      PROA  
ATOM   4258  HB2 TYR P 269     -13.796  26.176  14.320  0.00  0.00      PROA  
ATOM   4259  CG  TYR P 269     -15.685  25.985  15.449  0.00  0.00      PROA  
ATOM   4260  CD1 TYR P 269     -16.594  25.056  15.913  0.00  0.00      PROA  
ATOM   4261  HD1 TYR P 269     -16.248  24.045  16.068  0.00  0.00      PROA  
ATOM   4262  CE1 TYR P 269     -17.905  25.496  16.195  0.00  0.00      PROA  
ATOM   4263  HE1 TYR P 269     -18.535  24.781  16.704  0.00  0.00      PROA  
ATOM   4264  CZ  TYR P 269     -18.337  26.824  16.075  0.00  0.00      PROA  
ATOM   4265  OH  TYR P 269     -19.717  27.181  16.376  0.00  0.00      PROA  
ATOM   4266  HH  TYR P 269     -20.107  26.431  16.831  0.00  0.00      PROA  
ATOM   4267  CD2 TYR P 269     -16.084  27.279  15.252  0.00  0.00      PROA  
ATOM   4268  HD2 TYR P 269     -15.419  27.994  14.792  0.00  0.00      PROA  
ATOM   4269  CE2 TYR P 269     -17.383  27.760  15.599  0.00  0.00      PROA  
ATOM   4270  HE2 TYR P 269     -17.589  28.791  15.348  0.00  0.00      PROA  
ATOM   4271  C   TYR P 269     -12.127  24.355  16.063  0.00  0.00      PROA  
ATOM   4272  O   TYR P 269     -11.243  24.782  15.301  0.00  0.00      PROA  
ATOM   4273  N   LEU P 270     -11.991  23.236  16.755  0.00  0.00      PROA  
ATOM   4274  HN  LEU P 270     -12.760  22.968  17.329  0.00  0.00      PROA  
ATOM   4275  CA  LEU P 270     -10.910  22.255  16.559  0.00  0.00      PROA  
ATOM   4276  HA  LEU P 270     -10.009  22.728  16.919  0.00  0.00      PROA  
ATOM   4277  CB  LEU P 270     -11.104  21.002  17.451  0.00  0.00      PROA  
ATOM   4278  HB1 LEU P 270     -10.086  20.574  17.570  0.00  0.00      PROA  
ATOM   4279  HB2 LEU P 270     -11.832  20.281  17.022  0.00  0.00      PROA  
ATOM   4280  CG  LEU P 270     -11.463  21.313  19.006  0.00  0.00      PROA  
ATOM   4281  HG  LEU P 270     -12.448  21.823  18.940  0.00  0.00      PROA  
ATOM   4282  CD1 LEU P 270     -11.551  19.931  19.805  0.00  0.00      PROA  
ATOM   4283 HD11 LEU P 270     -12.249  19.241  19.286  0.00  0.00      PROA  
ATOM   4284 HD12 LEU P 270     -11.937  20.012  20.844  0.00  0.00      PROA  
ATOM   4285 HD13 LEU P 270     -10.531  19.498  19.877  0.00  0.00      PROA  
ATOM   4286  CD2 LEU P 270     -10.486  22.235  19.747  0.00  0.00      PROA  
ATOM   4287 HD21 LEU P 270     -10.097  23.010  19.052  0.00  0.00      PROA  
ATOM   4288 HD22 LEU P 270      -9.648  21.612  20.125  0.00  0.00      PROA  
ATOM   4289 HD23 LEU P 270     -10.900  22.703  20.665  0.00  0.00      PROA  
ATOM   4290  C   LEU P 270     -10.657  21.794  15.108  0.00  0.00      PROA  
ATOM   4291  O   LEU P 270     -11.601  21.698  14.322  0.00  0.00      PROA  
ATOM   4292  N   GLN P 271      -9.443  21.550  14.787  0.00  0.00      PROA  
ATOM   4293  HN  GLN P 271      -8.816  21.357  15.539  0.00  0.00      PROA  
ATOM   4294  CA  GLN P 271      -9.001  21.163  13.434  0.00  0.00      PROA  
ATOM   4295  HA  GLN P 271      -9.830  20.837  12.823  0.00  0.00      PROA  
ATOM   4296  CB  GLN P 271      -8.248  22.344  12.761  0.00  0.00      PROA  
ATOM   4297  HB1 GLN P 271      -7.769  22.038  11.806  0.00  0.00      PROA  
ATOM   4298  HB2 GLN P 271      -7.412  22.594  13.450  0.00  0.00      PROA  
ATOM   4299  CG  GLN P 271      -9.083  23.624  12.532  0.00  0.00      PROA  
ATOM   4300  HG1 GLN P 271      -8.464  24.380  12.003  0.00  0.00      PROA  
ATOM   4301  HG2 GLN P 271      -9.366  24.100  13.495  0.00  0.00      PROA  
ATOM   4302  CD  GLN P 271     -10.382  23.467  11.719  0.00  0.00      PROA  
ATOM   4303  OE1 GLN P 271     -10.654  22.443  11.118  0.00  0.00      PROA  
ATOM   4304  NE2 GLN P 271     -11.163  24.569  11.585  0.00  0.00      PROA  
ATOM   4305 HE21 GLN P 271     -12.058  24.481  11.149  0.00  0.00      PROA  
ATOM   4306 HE22 GLN P 271     -10.994  25.386  12.137  0.00  0.00      PROA  
ATOM   4307  C   GLN P 271      -8.042  19.995  13.612  0.00  0.00      PROA  
ATOM   4308  O   GLN P 271      -7.579  19.806  14.736  0.00  0.00      PROA  
ATOM   4309  N   PRO P 272      -7.644  19.162  12.616  0.00  0.00      PROA  
ATOM   4310  CD  PRO P 272      -8.364  19.036  11.321  0.00  0.00      PROA  
ATOM   4311  HD1 PRO P 272      -8.604  20.018  10.860  0.00  0.00      PROA  
ATOM   4312  HD2 PRO P 272      -9.240  18.462  11.691  0.00  0.00      PROA  
ATOM   4313  CA  PRO P 272      -6.742  17.981  12.813  0.00  0.00      PROA  
ATOM   4314  HA  PRO P 272      -7.099  17.497  13.710  0.00  0.00      PROA  
ATOM   4315  CB  PRO P 272      -7.025  17.134  11.539  0.00  0.00      PROA  
ATOM   4316  HB1 PRO P 272      -7.851  16.427  11.768  0.00  0.00      PROA  
ATOM   4317  HB2 PRO P 272      -6.214  16.424  11.268  0.00  0.00      PROA  
ATOM   4318  CG  PRO P 272      -7.413  18.170  10.499  0.00  0.00      PROA  
ATOM   4319  HG1 PRO P 272      -6.650  18.800   9.994  0.00  0.00      PROA  
ATOM   4320  HG2 PRO P 272      -7.978  17.676   9.680  0.00  0.00      PROA  
ATOM   4321  C   PRO P 272      -5.292  18.404  12.796  0.00  0.00      PROA  
ATOM   4322  O   PRO P 272      -4.546  18.078  11.892  0.00  0.00      PROA  
ATOM   4323  N   ARG P 273      -4.910  19.191  13.884  0.00  0.00      PROA  
ATOM   4324  HN  ARG P 273      -5.512  19.078  14.670  0.00  0.00      PROA  
ATOM   4325  CA  ARG P 273      -3.621  19.817  14.138  0.00  0.00      PROA  
ATOM   4326  HA  ARG P 273      -3.265  20.270  13.224  0.00  0.00      PROA  
ATOM   4327  CB  ARG P 273      -3.714  20.961  15.208  0.00  0.00      PROA  
ATOM   4328  HB1 ARG P 273      -2.697  21.384  15.353  0.00  0.00      PROA  
ATOM   4329  HB2 ARG P 273      -4.082  20.553  16.174  0.00  0.00      PROA  
ATOM   4330  CG  ARG P 273      -4.553  22.219  14.822  0.00  0.00      PROA  
ATOM   4331  HG1 ARG P 273      -4.627  22.922  15.680  0.00  0.00      PROA  
ATOM   4332  HG2 ARG P 273      -5.592  21.844  14.712  0.00  0.00      PROA  
ATOM   4333  CD  ARG P 273      -4.180  22.877  13.479  0.00  0.00      PROA  
ATOM   4334  HD1 ARG P 273      -5.127  23.197  12.995  0.00  0.00      PROA  
ATOM   4335  HD2 ARG P 273      -3.598  22.353  12.691  0.00  0.00      PROA  
ATOM   4336  NE  ARG P 273      -3.287  24.068  13.751  0.00  0.00      PROA  
ATOM   4337  HE  ARG P 273      -2.566  24.093  14.443  0.00  0.00      PROA  
ATOM   4338  CZ  ARG P 273      -2.930  25.021  12.883  0.00  0.00      PROA  
ATOM   4339  NH1 ARG P 273      -3.403  25.194  11.704  0.00  0.00      PROA  
ATOM   4340 HH11 ARG P 273      -4.329  24.846  11.558  0.00  0.00      PROA  
ATOM   4341 HH12 ARG P 273      -3.046  26.038  11.303  0.00  0.00      PROA  
ATOM   4342  NH2 ARG P 273      -1.948  25.870  13.205  0.00  0.00      PROA  
ATOM   4343 HH21 ARG P 273      -1.833  26.632  12.568  0.00  0.00      PROA  
ATOM   4344 HH22 ARG P 273      -1.714  25.959  14.174  0.00  0.00      PROA  
ATOM   4345  C   ARG P 273      -2.557  18.849  14.670  0.00  0.00      PROA  
ATOM   4346  O   ARG P 273      -2.828  17.934  15.430  0.00  0.00      PROA  
ATOM   4347  N   THR P 274      -1.298  19.105  14.266  0.00  0.00      PROA  
ATOM   4348  HN  THR P 274      -1.107  19.837  13.617  0.00  0.00      PROA  
ATOM   4349  CA  THR P 274      -0.134  18.418  14.768  0.00  0.00      PROA  
ATOM   4350  HA  THR P 274      -0.450  17.546  15.321  0.00  0.00      PROA  
ATOM   4351  CB  THR P 274       0.943  17.972  13.698  0.00  0.00      PROA  
ATOM   4352  HB  THR P 274       1.270  18.783  13.013  0.00  0.00      PROA  
ATOM   4353  OG1 THR P 274       0.390  17.044  12.941  0.00  0.00      PROA  
ATOM   4354  HG1 THR P 274      -0.379  17.431  12.518  0.00  0.00      PROA  
ATOM   4355  CG2 THR P 274       2.126  17.321  14.274  0.00  0.00      PROA  
ATOM   4356 HG21 THR P 274       1.719  16.558  14.971  0.00  0.00      PROA  
ATOM   4357 HG22 THR P 274       2.846  17.922  14.872  0.00  0.00      PROA  
ATOM   4358 HG23 THR P 274       2.802  16.798  13.564  0.00  0.00      PROA  
ATOM   4359  C   THR P 274       0.457  19.413  15.698  0.00  0.00      PROA  
ATOM   4360  O   THR P 274       0.633  20.567  15.419  0.00  0.00      PROA  
ATOM   4361  N   PHE P 275       0.656  18.943  16.908  0.00  0.00      PROA  
ATOM   4362  HN  PHE P 275       0.476  17.965  16.984  0.00  0.00      PROA  
ATOM   4363  CA  PHE P 275       1.144  19.692  18.021  0.00  0.00      PROA  
ATOM   4364  HA  PHE P 275       1.518  20.650  17.691  0.00  0.00      PROA  
ATOM   4365  CB  PHE P 275       0.047  19.730  19.065  0.00  0.00      PROA  
ATOM   4366  HB1 PHE P 275       0.468  19.643  20.090  0.00  0.00      PROA  
ATOM   4367  HB2 PHE P 275      -0.639  18.866  18.931  0.00  0.00      PROA  
ATOM   4368  CG  PHE P 275      -0.612  21.073  19.231  0.00  0.00      PROA  
ATOM   4369  CD1 PHE P 275      -0.497  21.782  20.516  0.00  0.00      PROA  
ATOM   4370  HD1 PHE P 275       0.027  21.250  21.297  0.00  0.00      PROA  
ATOM   4371  CE1 PHE P 275      -1.153  22.962  20.726  0.00  0.00      PROA  
ATOM   4372  HE1 PHE P 275      -0.992  23.513  21.640  0.00  0.00      PROA  
ATOM   4373  CZ  PHE P 275      -2.019  23.440  19.709  0.00  0.00      PROA  
ATOM   4374  HZ  PHE P 275      -2.581  24.327  19.959  0.00  0.00      PROA  
ATOM   4375  CD2 PHE P 275      -1.373  21.628  18.222  0.00  0.00      PROA  
ATOM   4376  HD2 PHE P 275      -1.449  21.088  17.290  0.00  0.00      PROA  
ATOM   4377  CE2 PHE P 275      -2.097  22.797  18.477  0.00  0.00      PROA  
ATOM   4378  HE2 PHE P 275      -2.657  23.212  17.652  0.00  0.00      PROA  
ATOM   4379  C   PHE P 275       2.320  18.985  18.732  0.00  0.00      PROA  
ATOM   4380  O   PHE P 275       2.408  17.776  18.713  0.00  0.00      PROA  
ATOM   4381  N   LEU P 276       3.229  19.847  19.212  0.00  0.00      PROA  
ATOM   4382  HN  LEU P 276       3.246  20.833  19.063  0.00  0.00      PROA  
ATOM   4383  CA  LEU P 276       4.420  19.434  20.018  0.00  0.00      PROA  
ATOM   4384  HA  LEU P 276       4.395  18.360  20.134  0.00  0.00      PROA  
ATOM   4385  CB  LEU P 276       5.716  19.895  19.365  0.00  0.00      PROA  
ATOM   4386  HB1 LEU P 276       5.730  20.985  19.154  0.00  0.00      PROA  
ATOM   4387  HB2 LEU P 276       5.735  19.327  18.410  0.00  0.00      PROA  
ATOM   4388  CG  LEU P 276       6.999  19.640  20.275  0.00  0.00      PROA  
ATOM   4389  HG  LEU P 276       6.782  19.795  21.354  0.00  0.00      PROA  
ATOM   4390  CD1 LEU P 276       7.363  18.139  20.179  0.00  0.00      PROA  
ATOM   4391 HD11 LEU P 276       8.261  18.007  20.819  0.00  0.00      PROA  
ATOM   4392 HD12 LEU P 276       7.601  17.913  19.118  0.00  0.00      PROA  
ATOM   4393 HD13 LEU P 276       6.577  17.434  20.526  0.00  0.00      PROA  
ATOM   4394  CD2 LEU P 276       8.161  20.544  19.936  0.00  0.00      PROA  
ATOM   4395 HD21 LEU P 276       8.546  20.270  18.931  0.00  0.00      PROA  
ATOM   4396 HD22 LEU P 276       9.037  20.484  20.617  0.00  0.00      PROA  
ATOM   4397 HD23 LEU P 276       7.735  21.569  19.905  0.00  0.00      PROA  
ATOM   4398  C   LEU P 276       4.221  19.872  21.459  0.00  0.00      PROA  
ATOM   4399  O   LEU P 276       3.846  21.029  21.776  0.00  0.00      PROA  
ATOM   4400  N   LEU P 277       4.378  18.919  22.373  0.00  0.00      PROA  
ATOM   4401  HN  LEU P 277       4.557  17.991  22.054  0.00  0.00      PROA  
ATOM   4402  CA  LEU P 277       3.947  19.065  23.695  0.00  0.00      PROA  
ATOM   4403  HA  LEU P 277       3.420  19.975  23.939  0.00  0.00      PROA  
ATOM   4404  CB  LEU P 277       2.996  17.936  24.145  0.00  0.00      PROA  
ATOM   4405  HB1 LEU P 277       2.540  18.172  25.130  0.00  0.00      PROA  
ATOM   4406  HB2 LEU P 277       3.521  16.960  24.223  0.00  0.00      PROA  
ATOM   4407  CG  LEU P 277       1.788  17.583  23.232  0.00  0.00      PROA  
ATOM   4408  HG  LEU P 277       2.294  17.303  22.283  0.00  0.00      PROA  
ATOM   4409  CD1 LEU P 277       1.012  16.423  23.793  0.00  0.00      PROA  
ATOM   4410 HD11 LEU P 277       0.713  16.576  24.852  0.00  0.00      PROA  
ATOM   4411 HD12 LEU P 277       1.676  15.538  23.893  0.00  0.00      PROA  
ATOM   4412 HD13 LEU P 277       0.204  16.132  23.088  0.00  0.00      PROA  
ATOM   4413  CD2 LEU P 277       0.860  18.781  22.998  0.00  0.00      PROA  
ATOM   4414 HD21 LEU P 277       1.454  19.670  22.696  0.00  0.00      PROA  
ATOM   4415 HD22 LEU P 277       0.338  19.061  23.939  0.00  0.00      PROA  
ATOM   4416 HD23 LEU P 277       0.130  18.557  22.191  0.00  0.00      PROA  
ATOM   4417  C   LEU P 277       5.143  18.952  24.574  0.00  0.00      PROA  
ATOM   4418  O   LEU P 277       5.898  18.043  24.324  0.00  0.00      PROA  
ATOM   4419  N   LYS P 278       5.269  19.715  25.682  0.00  0.00      PROA  
ATOM   4420  HN  LYS P 278       4.622  20.455  25.847  0.00  0.00      PROA  
ATOM   4421  CA  LYS P 278       6.110  19.552  26.833  0.00  0.00      PROA  
ATOM   4422  HA  LYS P 278       6.856  18.824  26.552  0.00  0.00      PROA  
ATOM   4423  CB  LYS P 278       6.805  20.932  27.123  0.00  0.00      PROA  
ATOM   4424  HB1 LYS P 278       6.079  21.762  27.264  0.00  0.00      PROA  
ATOM   4425  HB2 LYS P 278       7.485  21.146  26.271  0.00  0.00      PROA  
ATOM   4426  CG  LYS P 278       7.681  20.923  28.416  0.00  0.00      PROA  
ATOM   4427  HG1 LYS P 278       7.134  20.901  29.383  0.00  0.00      PROA  
ATOM   4428  HG2 LYS P 278       8.169  21.916  28.516  0.00  0.00      PROA  
ATOM   4429  CD  LYS P 278       8.725  19.820  28.372  0.00  0.00      PROA  
ATOM   4430  HD1 LYS P 278       9.236  19.935  27.392  0.00  0.00      PROA  
ATOM   4431  HD2 LYS P 278       8.328  18.785  28.441  0.00  0.00      PROA  
ATOM   4432  CE  LYS P 278       9.927  20.000  29.362  0.00  0.00      PROA  
ATOM   4433  HE1 LYS P 278      10.360  21.016  29.238  0.00  0.00      PROA  
ATOM   4434  HE2 LYS P 278      10.817  19.362  29.177  0.00  0.00      PROA  
ATOM   4435  NZ  LYS P 278       9.566  19.743  30.763  0.00  0.00      PROA  
ATOM   4436  HZ1 LYS P 278       8.934  20.523  31.037  0.00  0.00      PROA  
ATOM   4437  HZ2 LYS P 278      10.399  19.682  31.382  0.00  0.00      PROA  
ATOM   4438  HZ3 LYS P 278       9.047  18.843  30.807  0.00  0.00      PROA  
ATOM   4439  C   LYS P 278       5.298  19.045  28.075  0.00  0.00      PROA  
ATOM   4440  O   LYS P 278       4.467  19.798  28.564  0.00  0.00      PROA  
ATOM   4441  N   TYR P 279       5.780  17.921  28.685  0.00  0.00      PROA  
ATOM   4442  HN  TYR P 279       6.506  17.348  28.313  0.00  0.00      PROA  
ATOM   4443  CA  TYR P 279       5.193  17.486  29.976  0.00  0.00      PROA  
ATOM   4444  HA  TYR P 279       4.196  17.895  30.041  0.00  0.00      PROA  
ATOM   4445  CB  TYR P 279       4.990  16.045  30.141  0.00  0.00      PROA  
ATOM   4446  HB1 TYR P 279       4.649  15.902  31.189  0.00  0.00      PROA  
ATOM   4447  HB2 TYR P 279       5.866  15.384  29.969  0.00  0.00      PROA  
ATOM   4448  CG  TYR P 279       3.805  15.525  29.267  0.00  0.00      PROA  
ATOM   4449  CD1 TYR P 279       2.600  14.956  29.766  0.00  0.00      PROA  
ATOM   4450  HD1 TYR P 279       2.510  14.916  30.841  0.00  0.00      PROA  
ATOM   4451  CE1 TYR P 279       1.642  14.385  28.922  0.00  0.00      PROA  
ATOM   4452  HE1 TYR P 279       0.656  14.108  29.266  0.00  0.00      PROA  
ATOM   4453  CZ  TYR P 279       1.906  14.338  27.553  0.00  0.00      PROA  
ATOM   4454  OH  TYR P 279       0.917  13.748  26.759  0.00  0.00      PROA  
ATOM   4455  HH  TYR P 279       0.186  13.592  27.362  0.00  0.00      PROA  
ATOM   4456  CD2 TYR P 279       4.039  15.412  27.867  0.00  0.00      PROA  
ATOM   4457  HD2 TYR P 279       4.954  15.784  27.431  0.00  0.00      PROA  
ATOM   4458  CE2 TYR P 279       3.101  14.798  27.028  0.00  0.00      PROA  
ATOM   4459  HE2 TYR P 279       3.250  14.732  25.961  0.00  0.00      PROA  
ATOM   4460  C   TYR P 279       6.010  18.105  31.089  0.00  0.00      PROA  
ATOM   4461  O   TYR P 279       7.235  18.205  30.969  0.00  0.00      PROA  
ATOM   4462  N   ASN P 280       5.438  18.530  32.217  0.00  0.00      PROA  
ATOM   4463  HN  ASN P 280       4.448  18.624  32.140  0.00  0.00      PROA  
ATOM   4464  CA  ASN P 280       6.101  19.023  33.449  0.00  0.00      PROA  
ATOM   4465  HA  ASN P 280       6.979  19.613  33.232  0.00  0.00      PROA  
ATOM   4466  CB  ASN P 280       5.199  19.857  34.409  0.00  0.00      PROA  
ATOM   4467  HB1 ASN P 280       5.652  20.185  35.369  0.00  0.00      PROA  
ATOM   4468  HB2 ASN P 280       4.293  19.275  34.681  0.00  0.00      PROA  
ATOM   4469  CG  ASN P 280       4.805  21.167  33.699  0.00  0.00      PROA  
ATOM   4470  OD1 ASN P 280       5.582  21.790  32.971  0.00  0.00      PROA  
ATOM   4471  ND2 ASN P 280       3.571  21.646  33.870  0.00  0.00      PROA  
ATOM   4472 HD21 ASN P 280       2.844  21.005  34.116  0.00  0.00      PROA  
ATOM   4473 HD22 ASN P 280       3.456  22.481  33.332  0.00  0.00      PROA  
ATOM   4474  C   ASN P 280       6.535  17.838  34.259  0.00  0.00      PROA  
ATOM   4475  O   ASN P 280       6.308  16.704  33.830  0.00  0.00      PROA  
ATOM   4476  N   GLU P 281       7.218  18.077  35.390  0.00  0.00      PROA  
ATOM   4477  HN  GLU P 281       7.443  19.007  35.672  0.00  0.00      PROA  
ATOM   4478  CA  GLU P 281       7.673  17.082  36.307  0.00  0.00      PROA  
ATOM   4479  HA  GLU P 281       8.249  16.341  35.773  0.00  0.00      PROA  
ATOM   4480  CB  GLU P 281       8.681  17.728  37.255  0.00  0.00      PROA  
ATOM   4481  HB1 GLU P 281       9.022  16.840  37.829  0.00  0.00      PROA  
ATOM   4482  HB2 GLU P 281       8.105  18.427  37.898  0.00  0.00      PROA  
ATOM   4483  CG  GLU P 281       9.949  18.292  36.561  0.00  0.00      PROA  
ATOM   4484  HG1 GLU P 281       9.757  19.120  35.847  0.00  0.00      PROA  
ATOM   4485  HG2 GLU P 281      10.368  17.485  35.922  0.00  0.00      PROA  
ATOM   4486  CD  GLU P 281      11.132  18.465  37.491  0.00  0.00      PROA  
ATOM   4487  OE1 GLU P 281      12.006  19.309  37.109  0.00  0.00      PROA  
ATOM   4488  OE2 GLU P 281      11.166  17.852  38.549  0.00  0.00      PROA  
ATOM   4489  C   GLU P 281       6.674  16.314  37.087  0.00  0.00      PROA  
ATOM   4490  O   GLU P 281       6.901  15.202  37.482  0.00  0.00      PROA  
ATOM   4491  N   ASN P 282       5.513  16.880  37.182  0.00  0.00      PROA  
ATOM   4492  HN  ASN P 282       5.371  17.767  36.749  0.00  0.00      PROA  
ATOM   4493  CA  ASN P 282       4.396  16.144  37.832  0.00  0.00      PROA  
ATOM   4494  HA  ASN P 282       4.745  15.291  38.395  0.00  0.00      PROA  
ATOM   4495  CB  ASN P 282       3.550  17.020  38.867  0.00  0.00      PROA  
ATOM   4496  HB1 ASN P 282       4.189  17.347  39.715  0.00  0.00      PROA  
ATOM   4497  HB2 ASN P 282       2.853  16.295  39.339  0.00  0.00      PROA  
ATOM   4498  CG  ASN P 282       2.808  18.205  38.333  0.00  0.00      PROA  
ATOM   4499  OD1 ASN P 282       2.850  18.475  37.120  0.00  0.00      PROA  
ATOM   4500  ND2 ASN P 282       2.151  19.047  39.105  0.00  0.00      PROA  
ATOM   4501 HD22 ASN P 282       1.891  19.898  38.655  0.00  0.00      PROA  
ATOM   4502  C   ASN P 282       3.581  15.520  36.707  0.00  0.00      PROA  
ATOM   4503  O   ASN P 282       2.735  14.671  37.047  0.00  0.00      PROA  
ATOM   4504  N   GLY P 283       3.781  15.808  35.376  0.00  0.00      PROA  
ATOM   4505  HN  GLY P 283       4.571  16.322  35.050  0.00  0.00      PROA  
ATOM   4506  CA  GLY P 283       2.876  15.201  34.362  0.00  0.00      PROA  
ATOM   4507  HA1 GLY P 283       2.379  14.276  34.614  0.00  0.00      PROA  
ATOM   4508  HA2 GLY P 283       3.504  14.826  33.567  0.00  0.00      PROA  
ATOM   4509  C   GLY P 283       1.996  16.177  33.652  0.00  0.00      PROA  
ATOM   4510  O   GLY P 283       1.362  15.819  32.652  0.00  0.00      PROA  
ATOM   4511  N   THR P 284       1.814  17.398  34.138  0.00  0.00      PROA  
ATOM   4512  HN  THR P 284       2.242  17.677  34.994  0.00  0.00      PROA  
ATOM   4513  CA  THR P 284       0.916  18.418  33.621  0.00  0.00      PROA  
ATOM   4514  HA  THR P 284      -0.014  17.941  33.351  0.00  0.00      PROA  
ATOM   4515  CB  THR P 284       0.447  19.456  34.694  0.00  0.00      PROA  
ATOM   4516  HB  THR P 284       0.013  20.320  34.147  0.00  0.00      PROA  
ATOM   4517  OG1 THR P 284       1.568  19.968  35.315  0.00  0.00      PROA  
ATOM   4518  HG1 THR P 284       1.843  19.249  35.889  0.00  0.00      PROA  
ATOM   4519  CG2 THR P 284      -0.482  18.836  35.749  0.00  0.00      PROA  
ATOM   4520 HG21 THR P 284      -0.792  19.519  36.569  0.00  0.00      PROA  
ATOM   4521 HG22 THR P 284      -0.118  17.865  36.148  0.00  0.00      PROA  
ATOM   4522 HG23 THR P 284      -1.432  18.741  35.182  0.00  0.00      PROA  
ATOM   4523  C   THR P 284       1.436  18.967  32.309  0.00  0.00      PROA  
ATOM   4524  O   THR P 284       2.615  18.990  32.061  0.00  0.00      PROA  
ATOM   4525  N   ILE P 285       0.509  19.411  31.365  0.00  0.00      PROA  
ATOM   4526  HN  ILE P 285      -0.449  19.187  31.528  0.00  0.00      PROA  
ATOM   4527  CA  ILE P 285       0.894  20.126  30.197  0.00  0.00      PROA  
ATOM   4528  HA  ILE P 285       1.963  20.055  30.065  0.00  0.00      PROA  
ATOM   4529  CB  ILE P 285       0.242  19.636  28.910  0.00  0.00      PROA  
ATOM   4530  HB  ILE P 285      -0.812  19.970  29.012  0.00  0.00      PROA  
ATOM   4531  CG2 ILE P 285       0.970  20.306  27.766  0.00  0.00      PROA  
ATOM   4532 HG21 ILE P 285       0.564  20.054  26.763  0.00  0.00      PROA  
ATOM   4533 HG22 ILE P 285       2.064  20.129  27.851  0.00  0.00      PROA  
ATOM   4534 HG23 ILE P 285       0.731  21.389  27.833  0.00  0.00      PROA  
ATOM   4535  CG1 ILE P 285       0.259  18.016  28.659  0.00  0.00      PROA  
ATOM   4536 HG11 ILE P 285      -0.035  17.476  29.585  0.00  0.00      PROA  
ATOM   4537 HG12 ILE P 285       1.277  17.661  28.390  0.00  0.00      PROA  
ATOM   4538  CD  ILE P 285      -0.680  17.530  27.567  0.00  0.00      PROA  
ATOM   4539  HD1 ILE P 285      -1.758  17.573  27.830  0.00  0.00      PROA  
ATOM   4540  HD2 ILE P 285      -0.590  16.437  27.393  0.00  0.00      PROA  
ATOM   4541  HD3 ILE P 285      -0.469  18.045  26.605  0.00  0.00      PROA  
ATOM   4542  C   ILE P 285       0.629  21.580  30.409  0.00  0.00      PROA  
ATOM   4543  O   ILE P 285      -0.566  21.890  30.579  0.00  0.00      PROA  
ATOM   4544  N   THR P 286       1.618  22.548  30.374  0.00  0.00      PROA  
ATOM   4545  HN  THR P 286       2.593  22.339  30.348  0.00  0.00      PROA  
ATOM   4546  CA  THR P 286       1.344  23.889  30.424  0.00  0.00      PROA  
ATOM   4547  HA  THR P 286       0.313  24.086  30.170  0.00  0.00      PROA  
ATOM   4548  CB  THR P 286       1.504  24.503  31.811  0.00  0.00      PROA  
ATOM   4549  HB  THR P 286       1.197  25.570  31.764  0.00  0.00      PROA  
ATOM   4550  OG1 THR P 286       2.853  24.419  32.238  0.00  0.00      PROA  
ATOM   4551  HG1 THR P 286       2.843  24.992  33.008  0.00  0.00      PROA  
ATOM   4552  CG2 THR P 286       0.657  23.752  32.854  0.00  0.00      PROA  
ATOM   4553 HG21 THR P 286       0.999  22.703  32.983  0.00  0.00      PROA  
ATOM   4554 HG22 THR P 286      -0.409  23.752  32.542  0.00  0.00      PROA  
ATOM   4555 HG23 THR P 286       0.795  24.233  33.846  0.00  0.00      PROA  
ATOM   4556  C   THR P 286       2.158  24.738  29.429  0.00  0.00      PROA  
ATOM   4557  O   THR P 286       2.137  25.965  29.428  0.00  0.00      PROA  
ATOM   4558  N   ASP P 287       2.957  23.988  28.549  0.00  0.00      PROA  
ATOM   4559  HN  ASP P 287       3.030  23.042  28.857  0.00  0.00      PROA  
ATOM   4560  CA  ASP P 287       3.451  24.421  27.302  0.00  0.00      PROA  
ATOM   4561  HA  ASP P 287       2.942  25.336  27.036  0.00  0.00      PROA  
ATOM   4562  CB  ASP P 287       4.941  24.798  27.539  0.00  0.00      PROA  
ATOM   4563  HB1 ASP P 287       5.514  23.876  27.302  0.00  0.00      PROA  
ATOM   4564  HB2 ASP P 287       5.066  25.016  28.621  0.00  0.00      PROA  
ATOM   4565  CG  ASP P 287       5.373  26.102  26.865  0.00  0.00      PROA  
ATOM   4566  OD1 ASP P 287       6.557  26.491  27.077  0.00  0.00      PROA  
ATOM   4567  OD2 ASP P 287       4.634  26.615  26.023  0.00  0.00      PROA  
ATOM   4568  C   ASP P 287       3.130  23.558  26.069  0.00  0.00      PROA  
ATOM   4569  O   ASP P 287       3.164  22.362  26.198  0.00  0.00      PROA  
ATOM   4570  N   ALA P 288       2.893  24.105  24.852  0.00  0.00      PROA  
ATOM   4571  HN  ALA P 288       2.700  25.072  24.706  0.00  0.00      PROA  
ATOM   4572  CA  ALA P 288       2.753  23.406  23.690  0.00  0.00      PROA  
ATOM   4573  HA  ALA P 288       3.327  22.493  23.750  0.00  0.00      PROA  
ATOM   4574  CB  ALA P 288       1.247  23.076  23.552  0.00  0.00      PROA  
ATOM   4575  HB1 ALA P 288       1.085  22.343  22.733  0.00  0.00      PROA  
ATOM   4576  HB2 ALA P 288       0.616  23.917  23.195  0.00  0.00      PROA  
ATOM   4577  HB3 ALA P 288       0.859  22.654  24.504  0.00  0.00      PROA  
ATOM   4578  C   ALA P 288       3.152  24.249  22.533  0.00  0.00      PROA  
ATOM   4579  O   ALA P 288       3.287  25.488  22.628  0.00  0.00      PROA  
ATOM   4580  N   VAL P 289       3.455  23.664  21.376  0.00  0.00      PROA  
ATOM   4581  HN  VAL P 289       3.482  22.667  21.393  0.00  0.00      PROA  
ATOM   4582  CA  VAL P 289       3.660  24.288  20.157  0.00  0.00      PROA  
ATOM   4583  HA  VAL P 289       3.359  25.319  20.267  0.00  0.00      PROA  
ATOM   4584  CB  VAL P 289       5.136  24.173  19.539  0.00  0.00      PROA  
ATOM   4585  HB  VAL P 289       5.454  23.167  19.887  0.00  0.00      PROA  
ATOM   4586  CG1 VAL P 289       5.414  24.315  18.030  0.00  0.00      PROA  
ATOM   4587 HG11 VAL P 289       5.340  25.393  17.773  0.00  0.00      PROA  
ATOM   4588 HG12 VAL P 289       4.814  23.600  17.426  0.00  0.00      PROA  
ATOM   4589 HG13 VAL P 289       6.445  24.042  17.719  0.00  0.00      PROA  
ATOM   4590  CG2 VAL P 289       5.938  25.159  20.442  0.00  0.00      PROA  
ATOM   4591 HG21 VAL P 289       5.898  24.843  21.506  0.00  0.00      PROA  
ATOM   4592 HG22 VAL P 289       5.494  26.175  20.510  0.00  0.00      PROA  
ATOM   4593 HG23 VAL P 289       7.026  25.158  20.214  0.00  0.00      PROA  
ATOM   4594  C   VAL P 289       2.645  23.784  19.100  0.00  0.00      PROA  
ATOM   4595  O   VAL P 289       2.556  22.604  18.807  0.00  0.00      PROA  
ATOM   4596  N   ASP P 290       1.870  24.666  18.512  0.00  0.00      PROA  
ATOM   4597  HN  ASP P 290       1.694  25.560  18.918  0.00  0.00      PROA  
ATOM   4598  CA  ASP P 290       1.106  24.457  17.324  0.00  0.00      PROA  
ATOM   4599  HA  ASP P 290       0.752  23.438  17.361  0.00  0.00      PROA  
ATOM   4600  CB  ASP P 290       0.017  25.554  17.306  0.00  0.00      PROA  
ATOM   4601  HB1 ASP P 290       0.458  26.574  17.298  0.00  0.00      PROA  
ATOM   4602  HB2 ASP P 290      -0.682  25.414  18.159  0.00  0.00      PROA  
ATOM   4603  CG  ASP P 290      -0.948  25.487  16.079  0.00  0.00      PROA  
ATOM   4604  OD1 ASP P 290      -1.824  26.370  15.873  0.00  0.00      PROA  
ATOM   4605  OD2 ASP P 290      -0.801  24.526  15.305  0.00  0.00      PROA  
ATOM   4606  C   ASP P 290       2.041  24.510  16.066  0.00  0.00      PROA  
ATOM   4607  O   ASP P 290       2.612  25.530  15.749  0.00  0.00      PROA  
ATOM   4608  N   CYS P 291       2.263  23.303  15.462  0.00  0.00      PROA  
ATOM   4609  HN  CYS P 291       1.813  22.470  15.774  0.00  0.00      PROA  
ATOM   4610  CA  CYS P 291       3.342  23.157  14.490  0.00  0.00      PROA  
ATOM   4611  HA  CYS P 291       4.267  23.443  14.968  0.00  0.00      PROA  
ATOM   4612  CB  CYS P 291       3.650  21.688  14.009  0.00  0.00      PROA  
ATOM   4613  HB1 CYS P 291       4.518  21.670  13.315  0.00  0.00      PROA  
ATOM   4614  HB2 CYS P 291       2.721  21.302  13.536  0.00  0.00      PROA  
ATOM   4615  SG  CYS P 291       4.051  20.585  15.448  0.00  0.00      PROA  
ATOM   4616  C   CYS P 291       3.184  23.952  13.208  0.00  0.00      PROA  
ATOM   4617  O   CYS P 291       4.241  24.301  12.615  0.00  0.00      PROA  
ATOM   4618  N   ALA P 292       1.947  24.256  12.796  0.00  0.00      PROA  
ATOM   4619  HN  ALA P 292       1.182  24.013  13.388  0.00  0.00      PROA  
ATOM   4620  CA  ALA P 292       1.744  25.015  11.662  0.00  0.00      PROA  
ATOM   4621  HA  ALA P 292       2.616  24.968  11.026  0.00  0.00      PROA  
ATOM   4622  CB  ALA P 292       0.708  24.108  10.920  0.00  0.00      PROA  
ATOM   4623  HB1 ALA P 292       0.526  24.331   9.847  0.00  0.00      PROA  
ATOM   4624  HB2 ALA P 292      -0.253  24.120  11.477  0.00  0.00      PROA  
ATOM   4625  HB3 ALA P 292       1.048  23.060  11.067  0.00  0.00      PROA  
ATOM   4626  C   ALA P 292       1.271  26.445  11.816  0.00  0.00      PROA  
ATOM   4627  O   ALA P 292       0.699  27.095  10.920  0.00  0.00      PROA  
ATOM   4628  N   LEU P 293       1.488  27.013  13.061  0.00  0.00      PROA  
ATOM   4629  HN  LEU P 293       1.968  26.484  13.756  0.00  0.00      PROA  
ATOM   4630  CA  LEU P 293       1.383  28.387  13.346  0.00  0.00      PROA  
ATOM   4631  HA  LEU P 293       0.424  28.840  13.145  0.00  0.00      PROA  
ATOM   4632  CB  LEU P 293       1.606  28.601  14.855  0.00  0.00      PROA  
ATOM   4633  HB1 LEU P 293       2.571  28.139  15.152  0.00  0.00      PROA  
ATOM   4634  HB2 LEU P 293       0.796  27.950  15.245  0.00  0.00      PROA  
ATOM   4635  CG  LEU P 293       1.700  30.090  15.346  0.00  0.00      PROA  
ATOM   4636  HG  LEU P 293       2.596  30.495  14.829  0.00  0.00      PROA  
ATOM   4637  CD1 LEU P 293       0.573  31.105  15.041  0.00  0.00      PROA  
ATOM   4638 HD11 LEU P 293       0.977  32.127  15.204  0.00  0.00      PROA  
ATOM   4639 HD12 LEU P 293      -0.284  31.034  15.744  0.00  0.00      PROA  
ATOM   4640 HD13 LEU P 293       0.226  31.073  13.986  0.00  0.00      PROA  
ATOM   4641  CD2 LEU P 293       1.845  30.125  16.838  0.00  0.00      PROA  
ATOM   4642 HD21 LEU P 293       2.688  29.457  17.116  0.00  0.00      PROA  
ATOM   4643 HD22 LEU P 293       0.846  29.923  17.280  0.00  0.00      PROA  
ATOM   4644 HD23 LEU P 293       2.195  31.133  17.150  0.00  0.00      PROA  
ATOM   4645  C   LEU P 293       2.364  29.237  12.557  0.00  0.00      PROA  
ATOM   4646  O   LEU P 293       1.988  30.208  11.930  0.00  0.00      PROA  
ATOM   4647  N   ASP P 294       3.597  28.808  12.495  0.00  0.00      PROA  
ATOM   4648  HN  ASP P 294       3.794  28.052  13.116  0.00  0.00      PROA  
ATOM   4649  CA  ASP P 294       4.642  29.422  11.793  0.00  0.00      PROA  
ATOM   4650  HA  ASP P 294       4.126  29.673  10.878  0.00  0.00      PROA  
ATOM   4651  CB  ASP P 294       5.181  30.748  12.446  0.00  0.00      PROA  
ATOM   4652  HB1 ASP P 294       4.305  31.292  12.859  0.00  0.00      PROA  
ATOM   4653  HB2 ASP P 294       5.689  31.319  11.640  0.00  0.00      PROA  
ATOM   4654  CG  ASP P 294       6.157  30.528  13.550  0.00  0.00      PROA  
ATOM   4655  OD1 ASP P 294       6.493  29.376  13.893  0.00  0.00      PROA  
ATOM   4656  OD2 ASP P 294       6.739  31.544  14.025  0.00  0.00      PROA  
ATOM   4657  C   ASP P 294       5.541  28.354  11.370  0.00  0.00      PROA  
ATOM   4658  O   ASP P 294       5.557  27.263  11.918  0.00  0.00      PROA  
ATOM   4659  N   PRO P 295       6.309  28.641  10.334  0.00  0.00      PROA  
ATOM   4660  CD  PRO P 295       6.071  29.482   9.189  0.00  0.00      PROA  
ATOM   4661  HD1 PRO P 295       6.033  30.469   9.698  0.00  0.00      PROA  
ATOM   4662  HD2 PRO P 295       5.136  29.057   8.765  0.00  0.00      PROA  
ATOM   4663  CA  PRO P 295       7.518  27.858  10.066  0.00  0.00      PROA  
ATOM   4664  HA  PRO P 295       7.159  26.953   9.598  0.00  0.00      PROA  
ATOM   4665  CB  PRO P 295       8.242  28.643   8.953  0.00  0.00      PROA  
ATOM   4666  HB1 PRO P 295       8.864  28.035   8.262  0.00  0.00      PROA  
ATOM   4667  HB2 PRO P 295       8.794  29.465   9.458  0.00  0.00      PROA  
ATOM   4668  CG  PRO P 295       7.095  29.187   8.108  0.00  0.00      PROA  
ATOM   4669  HG1 PRO P 295       7.164  30.122   7.512  0.00  0.00      PROA  
ATOM   4670  HG2 PRO P 295       6.739  28.368   7.448  0.00  0.00      PROA  
ATOM   4671  C   PRO P 295       8.510  27.388  11.152  0.00  0.00      PROA  
ATOM   4672  O   PRO P 295       8.912  26.252  11.245  0.00  0.00      PROA  
ATOM   4673  N   LEU P 296       8.913  28.231  12.109  0.00  0.00      PROA  
ATOM   4674  HN  LEU P 296       8.614  29.183  12.103  0.00  0.00      PROA  
ATOM   4675  CA  LEU P 296       9.881  27.832  13.129  0.00  0.00      PROA  
ATOM   4676  HA  LEU P 296      10.652  27.270  12.623  0.00  0.00      PROA  
ATOM   4677  CB  LEU P 296      10.355  29.052  13.980  0.00  0.00      PROA  
ATOM   4678  HB1 LEU P 296       9.455  29.466  14.484  0.00  0.00      PROA  
ATOM   4679  HB2 LEU P 296      10.612  29.841  13.242  0.00  0.00      PROA  
ATOM   4680  CG  LEU P 296      11.510  29.068  15.008  0.00  0.00      PROA  
ATOM   4681  HG  LEU P 296      11.232  28.356  15.814  0.00  0.00      PROA  
ATOM   4682  CD1 LEU P 296      12.787  28.756  14.277  0.00  0.00      PROA  
ATOM   4683 HD11 LEU P 296      12.990  29.652  13.653  0.00  0.00      PROA  
ATOM   4684 HD12 LEU P 296      12.774  27.826  13.670  0.00  0.00      PROA  
ATOM   4685 HD13 LEU P 296      13.623  28.727  15.008  0.00  0.00      PROA  
ATOM   4686  CD2 LEU P 296      11.626  30.471  15.592  0.00  0.00      PROA  
ATOM   4687 HD21 LEU P 296      10.701  30.959  15.969  0.00  0.00      PROA  
ATOM   4688 HD22 LEU P 296      11.990  31.180  14.818  0.00  0.00      PROA  
ATOM   4689 HD23 LEU P 296      12.402  30.464  16.386  0.00  0.00      PROA  
ATOM   4690  C   LEU P 296       9.338  26.896  14.190  0.00  0.00      PROA  
ATOM   4691  O   LEU P 296      10.047  26.237  14.894  0.00  0.00      PROA  
ATOM   4692  N   SER P 297       7.964  26.757  14.359  0.00  0.00      PROA  
ATOM   4693  HN  SER P 297       7.429  27.406  13.824  0.00  0.00      PROA  
ATOM   4694  CA  SER P 297       7.160  25.795  15.152  0.00  0.00      PROA  
ATOM   4695  HA  SER P 297       7.562  25.749  16.154  0.00  0.00      PROA  
ATOM   4696  CB  SER P 297       5.662  26.218  15.126  0.00  0.00      PROA  
ATOM   4697  HB1 SER P 297       5.066  25.454  15.670  0.00  0.00      PROA  
ATOM   4698  HB2 SER P 297       5.300  26.245  14.076  0.00  0.00      PROA  
ATOM   4699  OG  SER P 297       5.464  27.518  15.626  0.00  0.00      PROA  
ATOM   4700  HG1 SER P 297       5.835  28.142  14.999  0.00  0.00      PROA  
ATOM   4701  C   SER P 297       7.352  24.457  14.589  0.00  0.00      PROA  
ATOM   4702  O   SER P 297       7.684  23.584  15.344  0.00  0.00      PROA  
ATOM   4703  N   GLU P 298       7.189  24.314  13.254  0.00  0.00      PROA  
ATOM   4704  HN  GLU P 298       6.731  25.081  12.812  0.00  0.00      PROA  
ATOM   4705  CA  GLU P 298       7.630  23.123  12.541  0.00  0.00      PROA  
ATOM   4706  HA  GLU P 298       7.058  22.359  13.048  0.00  0.00      PROA  
ATOM   4707  CB  GLU P 298       7.213  23.295  11.052  0.00  0.00      PROA  
ATOM   4708  HB1 GLU P 298       7.578  24.275  10.677  0.00  0.00      PROA  
ATOM   4709  HB2 GLU P 298       6.102  23.280  11.034  0.00  0.00      PROA  
ATOM   4710  CG  GLU P 298       7.828  22.141  10.180  0.00  0.00      PROA  
ATOM   4711  HG1 GLU P 298       7.572  21.218  10.744  0.00  0.00      PROA  
ATOM   4712  HG2 GLU P 298       8.914  22.272   9.981  0.00  0.00      PROA  
ATOM   4713  CD  GLU P 298       7.110  22.119   8.860  0.00  0.00      PROA  
ATOM   4714  OE1 GLU P 298       6.561  23.174   8.485  0.00  0.00      PROA  
ATOM   4715  OE2 GLU P 298       7.020  21.035   8.166  0.00  0.00      PROA  
ATOM   4716  C   GLU P 298       9.116  22.727  12.714  0.00  0.00      PROA  
ATOM   4717  O   GLU P 298       9.451  21.505  12.721  0.00  0.00      PROA  
ATOM   4718  N   THR P 299      10.040  23.622  12.738  0.00  0.00      PROA  
ATOM   4719  HN  THR P 299       9.752  24.576  12.708  0.00  0.00      PROA  
ATOM   4720  CA  THR P 299      11.433  23.346  13.031  0.00  0.00      PROA  
ATOM   4721  HA  THR P 299      11.804  22.605  12.338  0.00  0.00      PROA  
ATOM   4722  CB  THR P 299      12.461  24.455  12.881  0.00  0.00      PROA  
ATOM   4723  HB  THR P 299      12.708  25.003  13.815  0.00  0.00      PROA  
ATOM   4724  OG1 THR P 299      12.033  25.510  12.004  0.00  0.00      PROA  
ATOM   4725  HG1 THR P 299      11.808  25.053  11.190  0.00  0.00      PROA  
ATOM   4726  CG2 THR P 299      13.726  23.834  12.288  0.00  0.00      PROA  
ATOM   4727 HG21 THR P 299      13.549  23.530  11.234  0.00  0.00      PROA  
ATOM   4728 HG22 THR P 299      14.111  22.971  12.873  0.00  0.00      PROA  
ATOM   4729 HG23 THR P 299      14.570  24.552  12.222  0.00  0.00      PROA  
ATOM   4730  C   THR P 299      11.544  22.767  14.449  0.00  0.00      PROA  
ATOM   4731  O   THR P 299      12.096  21.741  14.688  0.00  0.00      PROA  
ATOM   4732  N   LYS P 300      10.833  23.391  15.420  0.00  0.00      PROA  
ATOM   4733  HN  LYS P 300      10.420  24.292  15.316  0.00  0.00      PROA  
ATOM   4734  CA  LYS P 300      10.691  22.820  16.751  0.00  0.00      PROA  
ATOM   4735  HA  LYS P 300      11.672  22.722  17.192  0.00  0.00      PROA  
ATOM   4736  CB  LYS P 300       9.936  23.714  17.785  0.00  0.00      PROA  
ATOM   4737  HB1 LYS P 300       9.985  23.280  18.806  0.00  0.00      PROA  
ATOM   4738  HB2 LYS P 300       8.878  23.753  17.450  0.00  0.00      PROA  
ATOM   4739  CG  LYS P 300      10.644  25.107  17.981  0.00  0.00      PROA  
ATOM   4740  HG1 LYS P 300      10.887  25.546  16.990  0.00  0.00      PROA  
ATOM   4741  HG2 LYS P 300      11.612  25.092  18.525  0.00  0.00      PROA  
ATOM   4742  CD  LYS P 300       9.636  26.030  18.665  0.00  0.00      PROA  
ATOM   4743  HD1 LYS P 300       9.629  25.618  19.696  0.00  0.00      PROA  
ATOM   4744  HD2 LYS P 300       8.627  25.940  18.208  0.00  0.00      PROA  
ATOM   4745  CE  LYS P 300       9.778  27.555  18.789  0.00  0.00      PROA  
ATOM   4746  HE1 LYS P 300       9.632  28.019  17.790  0.00  0.00      PROA  
ATOM   4747  HE2 LYS P 300      10.808  27.726  19.169  0.00  0.00      PROA  
ATOM   4748  NZ  LYS P 300       8.781  28.290  19.669  0.00  0.00      PROA  
ATOM   4749  HZ1 LYS P 300       9.009  29.275  19.912  0.00  0.00      PROA  
ATOM   4750  HZ2 LYS P 300       8.679  27.969  20.653  0.00  0.00      PROA  
ATOM   4751  HZ3 LYS P 300       7.902  28.253  19.114  0.00  0.00      PROA  
ATOM   4752  C   LYS P 300      10.077  21.426  16.837  0.00  0.00      PROA  
ATOM   4753  O   LYS P 300      10.523  20.552  17.576  0.00  0.00      PROA  
ATOM   4754  N   CYS P 301       9.006  21.150  16.132  0.00  0.00      PROA  
ATOM   4755  HN  CYS P 301       8.589  21.900  15.625  0.00  0.00      PROA  
ATOM   4756  CA  CYS P 301       8.376  19.823  15.912  0.00  0.00      PROA  
ATOM   4757  HA  CYS P 301       8.054  19.400  16.852  0.00  0.00      PROA  
ATOM   4758  CB  CYS P 301       7.086  19.993  15.023  0.00  0.00      PROA  
ATOM   4759  HB1 CYS P 301       6.702  18.955  14.924  0.00  0.00      PROA  
ATOM   4760  HB2 CYS P 301       7.267  20.314  13.975  0.00  0.00      PROA  
ATOM   4761  SG  CYS P 301       5.986  21.150  15.846  0.00  0.00      PROA  
ATOM   4762  C   CYS P 301       9.302  18.853  15.278  0.00  0.00      PROA  
ATOM   4763  O   CYS P 301       9.287  17.731  15.718  0.00  0.00      PROA  
ATOM   4764  N   THR P 302      10.036  19.265  14.223  0.00  0.00      PROA  
ATOM   4765  HN  THR P 302       9.959  20.166  13.802  0.00  0.00      PROA  
ATOM   4766  CA  THR P 302      10.944  18.356  13.598  0.00  0.00      PROA  
ATOM   4767  HA  THR P 302      10.419  17.466  13.282  0.00  0.00      PROA  
ATOM   4768  CB  THR P 302      11.550  19.016  12.378  0.00  0.00      PROA  
ATOM   4769  HB  THR P 302      12.140  19.937  12.572  0.00  0.00      PROA  
ATOM   4770  OG1 THR P 302      10.409  19.320  11.563  0.00  0.00      PROA  
ATOM   4771  HG1 THR P 302      10.050  20.168  11.834  0.00  0.00      PROA  
ATOM   4772  CG2 THR P 302      12.475  18.161  11.620  0.00  0.00      PROA  
ATOM   4773 HG21 THR P 302      11.796  17.378  11.219  0.00  0.00      PROA  
ATOM   4774 HG22 THR P 302      13.258  17.662  12.231  0.00  0.00      PROA  
ATOM   4775 HG23 THR P 302      12.991  18.733  10.820  0.00  0.00      PROA  
ATOM   4776  C   THR P 302      12.087  17.990  14.565  0.00  0.00      PROA  
ATOM   4777  O   THR P 302      12.411  16.797  14.736  0.00  0.00      PROA  
ATOM   4778  N   LEU P 303      12.642  18.981  15.217  0.00  0.00      PROA  
ATOM   4779  HN  LEU P 303      12.364  19.935  15.134  0.00  0.00      PROA  
ATOM   4780  CA  LEU P 303      13.820  18.741  15.992  0.00  0.00      PROA  
ATOM   4781  HA  LEU P 303      14.410  17.995  15.480  0.00  0.00      PROA  
ATOM   4782  CB  LEU P 303      14.778  19.932  16.059  0.00  0.00      PROA  
ATOM   4783  HB1 LEU P 303      15.464  19.790  16.922  0.00  0.00      PROA  
ATOM   4784  HB2 LEU P 303      14.242  20.824  16.448  0.00  0.00      PROA  
ATOM   4785  CG  LEU P 303      15.300  20.270  14.643  0.00  0.00      PROA  
ATOM   4786  HG  LEU P 303      14.460  20.642  14.018  0.00  0.00      PROA  
ATOM   4787  CD1 LEU P 303      16.205  21.553  14.620  0.00  0.00      PROA  
ATOM   4788 HD11 LEU P 303      15.663  22.216  15.328  0.00  0.00      PROA  
ATOM   4789 HD12 LEU P 303      16.412  21.932  13.597  0.00  0.00      PROA  
ATOM   4790 HD13 LEU P 303      17.172  21.333  15.121  0.00  0.00      PROA  
ATOM   4791  CD2 LEU P 303      16.198  19.158  13.965  0.00  0.00      PROA  
ATOM   4792 HD21 LEU P 303      16.806  19.610  13.153  0.00  0.00      PROA  
ATOM   4793 HD22 LEU P 303      15.525  18.376  13.551  0.00  0.00      PROA  
ATOM   4794 HD23 LEU P 303      16.817  18.699  14.764  0.00  0.00      PROA  
ATOM   4795  C   LEU P 303      13.423  18.159  17.347  0.00  0.00      PROA  
ATOM   4796  O   LEU P 303      14.332  17.612  17.984  0.00  0.00      PROA  
ATOM   4797  N   LYS P 304      12.127  18.228  17.719  0.00  0.00      PROA  
ATOM   4798  HN  LYS P 304      11.450  18.728  17.185  0.00  0.00      PROA  
ATOM   4799  CA  LYS P 304      11.416  17.686  18.909  0.00  0.00      PROA  
ATOM   4800  HA  LYS P 304      10.380  17.938  18.740  0.00  0.00      PROA  
ATOM   4801  CB  LYS P 304      11.679  16.199  19.137  0.00  0.00      PROA  
ATOM   4802  HB1 LYS P 304      11.211  15.871  20.090  0.00  0.00      PROA  
ATOM   4803  HB2 LYS P 304      12.783  16.115  19.225  0.00  0.00      PROA  
ATOM   4804  CG  LYS P 304      11.160  15.217  18.048  0.00  0.00      PROA  
ATOM   4805  HG1 LYS P 304      11.746  14.309  18.306  0.00  0.00      PROA  
ATOM   4806  HG2 LYS P 304      11.633  15.492  17.081  0.00  0.00      PROA  
ATOM   4807  CD  LYS P 304       9.675  15.101  17.911  0.00  0.00      PROA  
ATOM   4808  HD1 LYS P 304       9.116  16.060  17.945  0.00  0.00      PROA  
ATOM   4809  HD2 LYS P 304       9.322  14.599  18.838  0.00  0.00      PROA  
ATOM   4810  CE  LYS P 304       9.171  14.136  16.781  0.00  0.00      PROA  
ATOM   4811  HE1 LYS P 304       8.164  13.737  17.030  0.00  0.00      PROA  
ATOM   4812  HE2 LYS P 304       9.848  13.260  16.686  0.00  0.00      PROA  
ATOM   4813  NZ  LYS P 304       9.064  14.874  15.497  0.00  0.00      PROA  
ATOM   4814  HZ1 LYS P 304       9.158  14.253  14.669  0.00  0.00      PROA  
ATOM   4815  HZ2 LYS P 304       9.640  15.739  15.444  0.00  0.00      PROA  
ATOM   4816  HZ3 LYS P 304       8.061  15.148  15.472  0.00  0.00      PROA  
ATOM   4817  C   LYS P 304      11.797  18.490  20.125  0.00  0.00      PROA  
ATOM   4818  O   LYS P 304      11.806  17.979  21.298  0.00  0.00      PROA  
ATOM   4819  N   SER P 305      12.340  19.666  19.921  0.00  0.00      PROA  
ATOM   4820  HN  SER P 305      12.162  20.118  19.050  0.00  0.00      PROA  
ATOM   4821  CA  SER P 305      12.890  20.563  20.886  0.00  0.00      PROA  
ATOM   4822  HA  SER P 305      12.452  20.305  21.839  0.00  0.00      PROA  
ATOM   4823  CB  SER P 305      14.402  20.509  20.977  0.00  0.00      PROA  
ATOM   4824  HB1 SER P 305      15.027  21.051  20.235  0.00  0.00      PROA  
ATOM   4825  HB2 SER P 305      14.617  19.424  20.865  0.00  0.00      PROA  
ATOM   4826  OG  SER P 305      14.886  20.904  22.222  0.00  0.00      PROA  
ATOM   4827  HG1 SER P 305      14.450  20.423  22.928  0.00  0.00      PROA  
ATOM   4828  C   SER P 305      12.473  21.986  20.652  0.00  0.00      PROA  
ATOM   4829  O   SER P 305      12.504  22.495  19.517  0.00  0.00      PROA  
ATOM   4830  N   PHE P 306      12.054  22.713  21.674  0.00  0.00      PROA  
ATOM   4831  HN  PHE P 306      12.064  22.236  22.550  0.00  0.00      PROA  
ATOM   4832  CA  PHE P 306      11.600  24.063  21.583  0.00  0.00      PROA  
ATOM   4833  HA  PHE P 306      10.936  24.233  20.748  0.00  0.00      PROA  
ATOM   4834  CB  PHE P 306      10.866  24.491  22.870  0.00  0.00      PROA  
ATOM   4835  HB1 PHE P 306      10.519  25.540  22.752  0.00  0.00      PROA  
ATOM   4836  HB2 PHE P 306      11.544  24.606  23.743  0.00  0.00      PROA  
ATOM   4837  CG  PHE P 306       9.540  23.798  23.257  0.00  0.00      PROA  
ATOM   4838  CD1 PHE P 306       9.034  24.095  24.558  0.00  0.00      PROA  
ATOM   4839  HD1 PHE P 306       9.659  24.592  25.285  0.00  0.00      PROA  
ATOM   4840  CE1 PHE P 306       7.789  23.525  24.925  0.00  0.00      PROA  
ATOM   4841  HE1 PHE P 306       7.327  23.551  25.900  0.00  0.00      PROA  
ATOM   4842  CZ  PHE P 306       7.043  22.878  23.940  0.00  0.00      PROA  
ATOM   4843  HZ  PHE P 306       6.013  22.582  24.071  0.00  0.00      PROA  
ATOM   4844  CD2 PHE P 306       8.798  23.025  22.379  0.00  0.00      PROA  
ATOM   4845  HD2 PHE P 306       9.258  22.915  21.408  0.00  0.00      PROA  
ATOM   4846  CE2 PHE P 306       7.482  22.708  22.622  0.00  0.00      PROA  
ATOM   4847  HE2 PHE P 306       6.841  22.272  21.871  0.00  0.00      PROA  
ATOM   4848  C   PHE P 306      12.856  24.916  21.461  0.00  0.00      PROA  
ATOM   4849  O   PHE P 306      12.693  26.091  21.131  0.00  0.00      PROA  
ATOM   4850  N   THR P 307      14.048  24.336  21.780  0.00  0.00      PROA  
ATOM   4851  HN  THR P 307      14.071  23.374  22.044  0.00  0.00      PROA  
ATOM   4852  CA  THR P 307      15.267  24.925  21.380  0.00  0.00      PROA  
ATOM   4853  HA  THR P 307      15.284  26.003  21.323  0.00  0.00      PROA  
ATOM   4854  CB  THR P 307      16.476  24.577  22.276  0.00  0.00      PROA  
ATOM   4855  HB  THR P 307      16.662  23.482  22.266  0.00  0.00      PROA  
ATOM   4856  OG1 THR P 307      16.239  24.915  23.655  0.00  0.00      PROA  
ATOM   4857  HG1 THR P 307      16.220  25.874  23.665  0.00  0.00      PROA  
ATOM   4858  CG2 THR P 307      17.751  25.342  21.846  0.00  0.00      PROA  
ATOM   4859 HG21 THR P 307      17.417  26.328  21.459  0.00  0.00      PROA  
ATOM   4860 HG22 THR P 307      18.158  24.818  20.954  0.00  0.00      PROA  
ATOM   4861 HG23 THR P 307      18.653  25.388  22.492  0.00  0.00      PROA  
ATOM   4862  C   THR P 307      15.703  24.472  20.008  0.00  0.00      PROA  
ATOM   4863  O   THR P 307      15.688  23.314  19.689  0.00  0.00      PROA  
ATOM   4864  N   VAL P 308      15.987  25.420  19.128  0.00  0.00      PROA  
ATOM   4865  HN  VAL P 308      16.017  26.398  19.323  0.00  0.00      PROA  
ATOM   4866  CA  VAL P 308      16.358  25.179  17.792  0.00  0.00      PROA  
ATOM   4867  HA  VAL P 308      16.444  24.117  17.613  0.00  0.00      PROA  
ATOM   4868  CB  VAL P 308      15.164  25.599  16.844  0.00  0.00      PROA  
ATOM   4869  HB  VAL P 308      14.921  26.661  17.064  0.00  0.00      PROA  
ATOM   4870  CG1 VAL P 308      15.858  25.436  15.395  0.00  0.00      PROA  
ATOM   4871 HG11 VAL P 308      16.639  26.208  15.226  0.00  0.00      PROA  
ATOM   4872 HG12 VAL P 308      15.065  25.797  14.705  0.00  0.00      PROA  
ATOM   4873 HG13 VAL P 308      16.097  24.358  15.269  0.00  0.00      PROA  
ATOM   4874  CG2 VAL P 308      13.889  24.777  16.962  0.00  0.00      PROA  
ATOM   4875 HG21 VAL P 308      13.073  25.185  16.328  0.00  0.00      PROA  
ATOM   4876 HG22 VAL P 308      13.526  24.787  18.012  0.00  0.00      PROA  
ATOM   4877 HG23 VAL P 308      14.110  23.763  16.566  0.00  0.00      PROA  
ATOM   4878  C   VAL P 308      17.704  25.906  17.565  0.00  0.00      PROA  
ATOM   4879  O   VAL P 308      17.777  27.071  17.884  0.00  0.00      PROA  
ATOM   4880  N   GLU P 309      18.731  25.251  17.066  0.00  0.00      PROA  
ATOM   4881  HN  GLU P 309      18.662  24.286  16.826  0.00  0.00      PROA  
ATOM   4882  CA  GLU P 309      20.040  25.831  16.668  0.00  0.00      PROA  
ATOM   4883  HA  GLU P 309      20.210  26.809  17.092  0.00  0.00      PROA  
ATOM   4884  CB  GLU P 309      21.160  24.759  17.001  0.00  0.00      PROA  
ATOM   4885  HB1 GLU P 309      22.194  25.143  16.871  0.00  0.00      PROA  
ATOM   4886  HB2 GLU P 309      21.017  23.933  16.271  0.00  0.00      PROA  
ATOM   4887  CG  GLU P 309      21.260  24.313  18.501  0.00  0.00      PROA  
ATOM   4888  HG1 GLU P 309      20.321  24.239  19.090  0.00  0.00      PROA  
ATOM   4889  HG2 GLU P 309      21.813  25.150  18.979  0.00  0.00      PROA  
ATOM   4890  CD  GLU P 309      22.118  23.072  18.839  0.00  0.00      PROA  
ATOM   4891  OE1 GLU P 309      21.806  21.982  18.289  0.00  0.00      PROA  
ATOM   4892  OE2 GLU P 309      23.070  23.153  19.666  0.00  0.00      PROA  
ATOM   4893  C   GLU P 309      20.076  26.243  15.158  0.00  0.00      PROA  
ATOM   4894  O   GLU P 309      19.331  25.704  14.361  0.00  0.00      PROA  
ATOM   4895  N   LYS P 310      20.938  27.189  14.792  0.00  0.00      PROA  
ATOM   4896  HN  LYS P 310      21.541  27.582  15.482  0.00  0.00      PROA  
ATOM   4897  CA  LYS P 310      21.008  27.915  13.579  0.00  0.00      PROA  
ATOM   4898  HA  LYS P 310      20.018  28.326  13.447  0.00  0.00      PROA  
ATOM   4899  CB  LYS P 310      22.149  28.910  13.751  0.00  0.00      PROA  
ATOM   4900  HB1 LYS P 310      22.037  29.440  14.721  0.00  0.00      PROA  
ATOM   4901  HB2 LYS P 310      22.180  29.741  13.014  0.00  0.00      PROA  
ATOM   4902  CG  LYS P 310      23.572  28.296  13.624  0.00  0.00      PROA  
ATOM   4903  HG1 LYS P 310      23.765  27.802  12.648  0.00  0.00      PROA  
ATOM   4904  HG2 LYS P 310      23.681  27.504  14.396  0.00  0.00      PROA  
ATOM   4905  CD  LYS P 310      24.698  29.379  13.701  0.00  0.00      PROA  
ATOM   4906  HD1 LYS P 310      24.685  30.021  14.608  0.00  0.00      PROA  
ATOM   4907  HD2 LYS P 310      24.335  29.999  12.854  0.00  0.00      PROA  
ATOM   4908  CE  LYS P 310      26.074  28.790  13.518  0.00  0.00      PROA  
ATOM   4909  HE1 LYS P 310      26.204  28.223  12.571  0.00  0.00      PROA  
ATOM   4910  HE2 LYS P 310      26.426  28.164  14.366  0.00  0.00      PROA  
ATOM   4911  NZ  LYS P 310      27.022  29.898  13.481  0.00  0.00      PROA  
ATOM   4912  HZ1 LYS P 310      27.973  29.533  13.274  0.00  0.00      PROA  
ATOM   4913  HZ2 LYS P 310      27.080  30.320  14.429  0.00  0.00      PROA  
ATOM   4914  HZ3 LYS P 310      26.783  30.691  12.852  0.00  0.00      PROA  
ATOM   4915  C   LYS P 310      21.168  27.134  12.272  0.00  0.00      PROA  
ATOM   4916  O   LYS P 310      21.860  26.117  12.170  0.00  0.00      PROA  
ATOM   4917  N   GLY P 311      20.525  27.555  11.122  0.00  0.00      PROA  
ATOM   4918  HN  GLY P 311      19.837  28.276  11.148  0.00  0.00      PROA  
ATOM   4919  CA  GLY P 311      20.621  26.764   9.946  0.00  0.00      PROA  
ATOM   4920  HA1 GLY P 311      20.359  25.751  10.214  0.00  0.00      PROA  
ATOM   4921  HA2 GLY P 311      21.594  26.915   9.502  0.00  0.00      PROA  
ATOM   4922  C   GLY P 311      19.584  26.956   8.946  0.00  0.00      PROA  
ATOM   4923  O   GLY P 311      18.531  27.594   9.203  0.00  0.00      PROA  
ATOM   4924  N   ILE P 312      19.718  26.188   7.788  0.00  0.00      PROA  
ATOM   4925  HN  ILE P 312      20.467  25.575   7.547  0.00  0.00      PROA  
ATOM   4926  CA  ILE P 312      18.694  26.153   6.739  0.00  0.00      PROA  
ATOM   4927  HA  ILE P 312      18.043  27.010   6.827  0.00  0.00      PROA  
ATOM   4928  CB  ILE P 312      19.321  26.239   5.319  0.00  0.00      PROA  
ATOM   4929  HB  ILE P 312      19.704  27.281   5.275  0.00  0.00      PROA  
ATOM   4930  CG2 ILE P 312      20.547  25.366   5.117  0.00  0.00      PROA  
ATOM   4931 HG21 ILE P 312      21.052  25.495   4.136  0.00  0.00      PROA  
ATOM   4932 HG22 ILE P 312      20.278  24.296   5.249  0.00  0.00      PROA  
ATOM   4933 HG23 ILE P 312      21.230  25.616   5.957  0.00  0.00      PROA  
ATOM   4934  CG1 ILE P 312      18.286  26.244   4.103  0.00  0.00      PROA  
ATOM   4935 HG11 ILE P 312      17.447  26.920   4.375  0.00  0.00      PROA  
ATOM   4936 HG12 ILE P 312      17.912  25.199   4.061  0.00  0.00      PROA  
ATOM   4937  CD  ILE P 312      18.871  26.656   2.766  0.00  0.00      PROA  
ATOM   4938  HD1 ILE P 312      18.061  26.449   2.034  0.00  0.00      PROA  
ATOM   4939  HD2 ILE P 312      19.810  26.131   2.489  0.00  0.00      PROA  
ATOM   4940  HD3 ILE P 312      19.037  27.753   2.719  0.00  0.00      PROA  
ATOM   4941  C   ILE P 312      17.820  24.962   6.787  0.00  0.00      PROA  
ATOM   4942  O   ILE P 312      18.291  23.854   6.534  0.00  0.00      PROA  
ATOM   4943  N   TYR P 313      16.512  25.092   7.183  0.00  0.00      PROA  
ATOM   4944  HN  TYR P 313      16.213  26.043   7.188  0.00  0.00      PROA  
ATOM   4945  CA  TYR P 313      15.621  23.944   7.494  0.00  0.00      PROA  
ATOM   4946  HA  TYR P 313      16.196  23.050   7.305  0.00  0.00      PROA  
ATOM   4947  CB  TYR P 313      15.196  23.922   8.975  0.00  0.00      PROA  
ATOM   4948  HB1 TYR P 313      14.528  23.052   9.150  0.00  0.00      PROA  
ATOM   4949  HB2 TYR P 313      14.754  24.919   9.189  0.00  0.00      PROA  
ATOM   4950  CG  TYR P 313      16.389  23.819   9.984  0.00  0.00      PROA  
ATOM   4951  CD1 TYR P 313      16.900  24.859  10.699  0.00  0.00      PROA  
ATOM   4952  HD1 TYR P 313      16.539  25.867  10.562  0.00  0.00      PROA  
ATOM   4953  CE1 TYR P 313      17.787  24.621  11.769  0.00  0.00      PROA  
ATOM   4954  HE1 TYR P 313      18.169  25.471  12.314  0.00  0.00      PROA  
ATOM   4955  CZ  TYR P 313      18.448  23.332  11.927  0.00  0.00      PROA  
ATOM   4956  OH  TYR P 313      19.359  23.242  13.031  0.00  0.00      PROA  
ATOM   4957  HH  TYR P 313      19.215  24.065  13.503  0.00  0.00      PROA  
ATOM   4958  CD2 TYR P 313      16.899  22.489  10.310  0.00  0.00      PROA  
ATOM   4959  HD2 TYR P 313      16.439  21.648   9.812  0.00  0.00      PROA  
ATOM   4960  CE2 TYR P 313      17.971  22.255  11.176  0.00  0.00      PROA  
ATOM   4961  HE2 TYR P 313      18.334  21.252  11.346  0.00  0.00      PROA  
ATOM   4962  C   TYR P 313      14.419  23.873   6.551  0.00  0.00      PROA  
ATOM   4963  O   TYR P 313      13.779  24.816   6.197  0.00  0.00      PROA  
ATOM   4964  N   GLN P 314      14.079  22.601   6.050  0.00  0.00      PROA  
ATOM   4965  HN  GLN P 314      14.710  21.841   6.182  0.00  0.00      PROA  
ATOM   4966  CA  GLN P 314      12.857  22.440   5.273  0.00  0.00      PROA  
ATOM   4967  HA  GLN P 314      13.024  23.074   4.415  0.00  0.00      PROA  
ATOM   4968  CB  GLN P 314      12.639  20.960   4.740  0.00  0.00      PROA  
ATOM   4969  HB1 GLN P 314      11.835  21.065   3.981  0.00  0.00      PROA  
ATOM   4970  HB2 GLN P 314      12.423  20.276   5.588  0.00  0.00      PROA  
ATOM   4971  CG  GLN P 314      13.922  20.377   4.059  0.00  0.00      PROA  
ATOM   4972  HG1 GLN P 314      14.774  20.498   4.762  0.00  0.00      PROA  
ATOM   4973  HG2 GLN P 314      13.989  21.050   3.177  0.00  0.00      PROA  
ATOM   4974  CD  GLN P 314      13.943  18.992   3.516  0.00  0.00      PROA  
ATOM   4975  OE1 GLN P 314      15.008  18.373   3.351  0.00  0.00      PROA  
ATOM   4976  NE2 GLN P 314      12.790  18.306   3.385  0.00  0.00      PROA  
ATOM   4977 HE21 GLN P 314      11.927  18.791   3.526  0.00  0.00      PROA  
ATOM   4978 HE22 GLN P 314      12.864  17.449   2.875  0.00  0.00      PROA  
ATOM   4979  C   GLN P 314      11.548  22.829   6.046  0.00  0.00      PROA  
ATOM   4980  O   GLN P 314      11.436  22.529   7.240  0.00  0.00      PROA  
ATOM   4981  N   THR P 315      10.594  23.431   5.342  0.00  0.00      PROA  
ATOM   4982  HN  THR P 315      10.727  23.605   4.369  0.00  0.00      PROA  
ATOM   4983  CA  THR P 315       9.311  23.600   6.006  0.00  0.00      PROA  
ATOM   4984  HA  THR P 315       9.263  22.826   6.758  0.00  0.00      PROA  
ATOM   4985  CB  THR P 315       9.099  24.894   6.743  0.00  0.00      PROA  
ATOM   4986  HB  THR P 315      10.136  25.280   6.842  0.00  0.00      PROA  
ATOM   4987  OG1 THR P 315       8.583  24.731   8.061  0.00  0.00      PROA  
ATOM   4988  HG1 THR P 315       7.730  24.295   7.991  0.00  0.00      PROA  
ATOM   4989  CG2 THR P 315       8.235  25.971   5.987  0.00  0.00      PROA  
ATOM   4990 HG21 THR P 315       8.410  26.939   6.504  0.00  0.00      PROA  
ATOM   4991 HG22 THR P 315       7.153  25.719   5.969  0.00  0.00      PROA  
ATOM   4992 HG23 THR P 315       8.532  26.023   4.918  0.00  0.00      PROA  
ATOM   4993  C   THR P 315       8.105  23.180   5.144  0.00  0.00      PROA  
ATOM   4994  O   THR P 315       8.311  23.068   3.958  0.00  0.00      PROA  
ATOM   4995  N   SER P 316       6.847  22.983   5.660  0.00  0.00      PROA  
ATOM   4996  HN  SER P 316       6.702  22.948   6.646  0.00  0.00      PROA  
ATOM   4997  CA  SER P 316       5.703  22.427   5.009  0.00  0.00      PROA  
ATOM   4998  HA  SER P 316       5.914  21.410   4.712  0.00  0.00      PROA  
ATOM   4999  CB  SER P 316       4.547  22.311   6.065  0.00  0.00      PROA  
ATOM   5000  HB1 SER P 316       3.560  22.199   5.568  0.00  0.00      PROA  
ATOM   5001  HB2 SER P 316       4.563  23.233   6.685  0.00  0.00      PROA  
ATOM   5002  OG  SER P 316       4.738  21.183   6.918  0.00  0.00      PROA  
ATOM   5003  HG1 SER P 316       5.481  21.500   7.437  0.00  0.00      PROA  
ATOM   5004  C   SER P 316       5.229  23.133   3.761  0.00  0.00      PROA  
ATOM   5005  O   SER P 316       5.306  24.322   3.630  0.00  0.00      PROA  
ATOM   5006  N   ASN P 317       4.830  22.292   2.803  0.00  0.00      PROA  
ATOM   5007  HN  ASN P 317       4.721  21.345   3.094  0.00  0.00      PROA  
ATOM   5008  CA  ASN P 317       4.556  22.559   1.387  0.00  0.00      PROA  
ATOM   5009  HA  ASN P 317       5.389  23.129   1.002  0.00  0.00      PROA  
ATOM   5010  CB  ASN P 317       4.376  21.307   0.585  0.00  0.00      PROA  
ATOM   5011  HB1 ASN P 317       4.332  21.540  -0.501  0.00  0.00      PROA  
ATOM   5012  HB2 ASN P 317       3.465  20.706   0.793  0.00  0.00      PROA  
ATOM   5013  CG  ASN P 317       5.650  20.506   0.704  0.00  0.00      PROA  
ATOM   5014  OD1 ASN P 317       6.741  21.021   0.747  0.00  0.00      PROA  
ATOM   5015  ND2 ASN P 317       5.526  19.109   0.578  0.00  0.00      PROA  
ATOM   5016 HD21 ASN P 317       6.451  18.731   0.575  0.00  0.00      PROA  
ATOM   5017 HD22 ASN P 317       4.684  18.674   0.257  0.00  0.00      PROA  
ATOM   5018  C   ASN P 317       3.329  23.465   1.211  0.00  0.00      PROA  
ATOM   5019  O   ASN P 317       2.305  23.229   1.796  0.00  0.00      PROA  
ATOM   5020  N   PHE P 318       3.460  24.465   0.305  0.00  0.00      PROA  
ATOM   5021  HN  PHE P 318       4.369  24.476  -0.106  0.00  0.00      PROA  
ATOM   5022  CA  PHE P 318       2.609  25.575  -0.035  0.00  0.00      PROA  
ATOM   5023  HA  PHE P 318       2.049  25.833   0.851  0.00  0.00      PROA  
ATOM   5024  CB  PHE P 318       3.524  26.590  -0.738  0.00  0.00      PROA  
ATOM   5025  HB1 PHE P 318       3.899  26.191  -1.705  0.00  0.00      PROA  
ATOM   5026  HB2 PHE P 318       4.476  26.663  -0.169  0.00  0.00      PROA  
ATOM   5027  CG  PHE P 318       2.916  27.929  -1.000  0.00  0.00      PROA  
ATOM   5028  CD1 PHE P 318       3.600  29.086  -0.488  0.00  0.00      PROA  
ATOM   5029  HD1 PHE P 318       4.512  28.940   0.071  0.00  0.00      PROA  
ATOM   5030  CE1 PHE P 318       3.185  30.376  -0.607  0.00  0.00      PROA  
ATOM   5031  HE1 PHE P 318       3.807  31.084  -0.079  0.00  0.00      PROA  
ATOM   5032  CZ  PHE P 318       1.992  30.624  -1.213  0.00  0.00      PROA  
ATOM   5033  HZ  PHE P 318       1.614  31.636  -1.190  0.00  0.00      PROA  
ATOM   5034  CD2 PHE P 318       1.709  28.234  -1.738  0.00  0.00      PROA  
ATOM   5035  HD2 PHE P 318       1.122  27.420  -2.136  0.00  0.00      PROA  
ATOM   5036  CE2 PHE P 318       1.295  29.600  -1.893  0.00  0.00      PROA  
ATOM   5037  HE2 PHE P 318       0.314  29.744  -2.319  0.00  0.00      PROA  
ATOM   5038  C   PHE P 318       1.631  24.909  -0.976  0.00  0.00      PROA  
ATOM   5039  O   PHE P 318       1.806  24.842  -2.168  0.00  0.00      PROA  
ATOM   5040  N   ARG P 319       0.555  24.270  -0.417  0.00  0.00      PROA  
ATOM   5041  HN  ARG P 319       0.600  24.225   0.578  0.00  0.00      PROA  
ATOM   5042  CA  ARG P 319      -0.542  23.751  -1.163  0.00  0.00      PROA  
ATOM   5043  HA  ARG P 319      -0.206  23.561  -2.171  0.00  0.00      PROA  
ATOM   5044  CB  ARG P 319      -1.290  22.580  -0.418  0.00  0.00      PROA  
ATOM   5045  HB1 ARG P 319      -2.129  22.402  -1.124  0.00  0.00      PROA  
ATOM   5046  HB2 ARG P 319      -1.767  22.896   0.534  0.00  0.00      PROA  
ATOM   5047  CG  ARG P 319      -0.471  21.263  -0.173  0.00  0.00      PROA  
ATOM   5048  HG1 ARG P 319      -1.126  20.406   0.092  0.00  0.00      PROA  
ATOM   5049  HG2 ARG P 319       0.371  21.453   0.527  0.00  0.00      PROA  
ATOM   5050  CD  ARG P 319       0.377  20.777  -1.357  0.00  0.00      PROA  
ATOM   5051  HD1 ARG P 319       1.129  21.557  -1.601  0.00  0.00      PROA  
ATOM   5052  HD2 ARG P 319      -0.319  20.479  -2.170  0.00  0.00      PROA  
ATOM   5053  NE  ARG P 319       1.200  19.564  -0.872  0.00  0.00      PROA  
ATOM   5054  HE  ARG P 319       0.685  18.804  -0.475  0.00  0.00      PROA  
ATOM   5055  CZ  ARG P 319       2.354  19.196  -1.403  0.00  0.00      PROA  
ATOM   5056  NH1 ARG P 319       2.894  18.035  -0.946  0.00  0.00      PROA  
ATOM   5057 HH11 ARG P 319       3.775  17.825  -1.369  0.00  0.00      PROA  
ATOM   5058 HH12 ARG P 319       2.305  17.509  -0.332  0.00  0.00      PROA  
ATOM   5059  NH2 ARG P 319       3.023  19.875  -2.283  0.00  0.00      PROA  
ATOM   5060 HH21 ARG P 319       2.659  20.498  -2.976  0.00  0.00      PROA  
ATOM   5061 HH22 ARG P 319       3.940  19.554  -2.518  0.00  0.00      PROA  
ATOM   5062  C   ARG P 319      -1.533  24.871  -1.370  0.00  0.00      PROA
[truncated: 5,547,780 more chars]
